# Supplementary material for: The transcriptional response to oxidative stress is part of, but not sufficient for, insulin resistance in adipocytes
Source: Sci Rep. 2018 Jan 29;8:1774. doi: 10.1038/s41598-018-20104-x (PMC5789081; doi:10.1038/s41598-018-20104-x)
Supplement: Supplementary file 2 — Table S1 [file 41598_2018_20104_MOESM2_ESM.xlsx]

## Sheet: BCNU+AF
	2h				4h				8h				24h
Gene Symbols	Both2h-C0h.logFC	Both2h-C0h.mod-t-stat	Both2h-C0h.PValue	Both2h-C0h.adj.PValue	Both4h-C4h.logFC	Both4h-C4h.mod-t-stat	Both4h-C4h.PValue	Both4h-C4h.adj.PValue	Both8h-C8h.logFC	Both8h-C8h.mod-t-stat	Both8h-C8h.PValue	Both8h-C8h.adj.PValue	Both24h-C24h.logFC	Both24h-C24h.mod-t-stat	Both24h-C24h.PValue	Both24h-C24h.adj.PValue
0610005C13Rik	0.178758	0.845144	0.408249	0.811776	-0.125845	-0.59498	0.558678	0.815055	0.0991284	0.468666	0.644489	0.822458	-0.190414	-0.900254	0.378936	0.681359
0610007P14Rik	0.230221	2.06449	0.0524869	0.379577	0.292657	2.62438	0.0164361	0.122004	0.209807	1.88143	0.0748825	0.238248	0.0142531	0.127813	0.899602	0.965936
0610009B22Rik	0.33148	2.43269	0.0247294	0.271895	0.225422	1.65434	0.114017	0.384218	0.288228	2.11527	0.0474474	0.176045	0.0418194	0.306907	0.762158	0.917215
0610009E02Rik	0.54496	1.85426	0.0788427	0.445525	0.0466254	0.158646	0.875574	0.961904	-0.488214	-1.66118	0.112622	0.306881	-0.300956	-1.02402	0.318323	0.624278
0610009L18Rik	-0.438443	-1.07924	0.293608	0.729956	-0.386969	-0.952539	0.352447	0.667244	0.189758	0.467097	0.645592	0.822878	-0.401268	-0.987736	0.335344	0.640587
0610009O20Rik	-0.0117314	-0.0975649	0.923271	0.985565	0.13641	1.13446	0.270313	0.593274	0.0203986	0.169646	0.867031	0.941591	0.185848	1.54562	0.138223	0.396137
0610010F05Rik	0.304657	2.58464	0.0179032	0.234935	0.55742	4.72903	0.000135781	0.00435153	0.440339	3.73574	0.00134483	0.0135259	0.253851	2.15361	0.0439372	0.192483
0610011F06Rik	0.0809202	0.722734	0.478396	0.853124	0.381041	3.40325	0.00288884	0.0385927	0.248711	2.22135	0.0383084	0.153148	0.393399	3.51363	0.00224311	0.0228693
0610012G03Rik	0.0344109	0.232032	0.818923	0.962541	0.315637	2.12833	0.046224	0.228988	0.0733852	0.494835	0.626229	0.811664	0.167584	1.13001	0.272138	0.577514
0610025J13Rik	-0.42331	-2.0217	0.0571022	0.392404	0.0639837	0.305583	0.763151	0.916391	0.233466	1.11502	0.278355	0.52994	-0.134229	-0.641068	0.528919	0.794267
0610030E20Rik	-0.356492	-3.34761	0.00328041	0.099183	-0.478981	-4.49783	0.000230947	0.00638583	-0.608695	-5.71589	1.477e-05	0.000392835	-0.286389	-2.68931	0.0142811	0.089827
0610031O16Rik	0.131979	0.724266	0.477477	0.852483	-0.131993	-0.724341	0.477432	0.765198	0.0411769	0.225968	0.823571	0.920763	-0.300056	-1.64663	0.115607	0.355929
0610037L13Rik	-0.0497405	-0.47689	0.638725	0.91055	-0.175516	-1.68277	0.108314	0.374942	0.076963	0.737887	0.469344	0.704116	0.10159	0.974001	0.341948	0.645828
0610039K10Rik	0.0418002	0.223667	0.825336	0.963734	0.154986	0.82931	0.416935	0.722095	0.00490279	0.0262342	0.979336	0.991886	0.514088	2.75082	0.0124893	0.0821072
0610040B10Rik	0.0327935	0.19264	0.849227	0.969596	-0.0669335	-0.39319	0.698432	0.890365	0.213737	1.25556	0.224067	0.468734	0.290154	1.70446	0.104128	0.333191
0610040F04Rik	0.00538395	0.0267127	0.97896	0.99563	0.44203	2.19315	0.0405661	0.211653	0.0987337	0.489871	0.629674	0.813328	0.337655	1.67529	0.109791	0.345061
0610040J01Rik	0.193458	1.26911	0.219295	0.662382	0.0174857	0.114709	0.909845	0.972001	0.0439095	0.288052	0.776337	0.896847	0.119145	0.781609	0.443803	0.733392
0610042G04Rik	0.495229	2.0087	0.0585758	0.397899	0.364838	1.47982	0.154849	0.450774	0.663662	2.69188	0.0142016	0.0776444	-0.0164259	-0.0666248	0.947557	0.982079
0610043K17Rik	-0.183684	-0.557695	0.58338	0.890348	-0.0367035	-0.111438	0.912405	0.972628	-0.641913	-1.94895	0.0657892	0.218359	-0.0386875	-0.117461	0.907692	0.968604
1010001B22Rik	0.0365029	0.117906	0.907345	0.982477	0.171927	0.555328	0.584966	0.830922	-0.0247866	-0.0800616	0.937002	0.973032	-0.341743	-1.10384	0.283058	0.588774
1010001N08Rik	-0.426979	-1.92442	0.0689734	0.422345	-0.436363	-1.96671	0.0635666	0.276114	-0.441052	-1.98785	0.0610087	0.20787	0.038932	0.175469	0.862515	0.954599
1110001J03Rik	0.205898	1.42137	0.170956	0.606469	0.545965	3.76896	0.00124551	0.0215604	0.800536	5.52634	2.24471e-05	0.000553987	-0.0111752	-0.0771458	0.939291	0.978593
1110002J07Rik	-0.261145	-1.52895	0.142288	0.56737	-0.182539	-1.06873	0.298203	0.620724	-0.267517	-1.56626	0.133323	0.34086	0.001629	0.00953745	0.992487	0.998295
1110002L01Rik	0.101205	0.569201	0.575698	0.887301	-0.10723	-0.603086	0.55338	0.812525	0.396337	2.2291	0.0377084	0.15185	0.276762	1.55658	0.135603	0.392471
1110004E09Rik	0.217269	1.13722	0.269186	0.710174	0.00803386	0.0420506	0.966885	0.987117	0.28759	1.50529	0.148227	0.364899	0.0908016	0.475271	0.639858	0.85905
1110004F10Rik	0.151751	1.37904	0.183449	0.621439	0.214275	1.94723	0.0660084	0.282198	0.28216	2.56414	0.0187076	0.0939729	0.245161	2.22791	0.0377998	0.174261
1110006O24Rik	0.284371	1.24336	0.228434	0.672973	-0.0832692	-0.364078	0.719706	0.901284	-0.078995	-0.34539	0.733488	0.873794	0.674735	2.95014	0.00804397	0.0597188
1110007C09Rik	0.293938	2.274	0.0343977	0.314359	0.172015	1.33076	0.198573	0.513207	0.52436	4.05662	0.000640206	0.00760237	0.950241	7.35138	4.80893e-07	2.94687e-05
1110008E08Rik	-0.221495	-1.6724	0.110366	0.515859	-0.110302	-0.832834	0.414992	0.72076	-0.00103769	-0.00783509	0.993828	0.99782	0.148971	1.12481	0.274284	0.580227
1110008F13Rik	0.180997	2.05232	0.0537649	0.384296	0.106018	1.20213	0.243666	0.56687	0.143374	1.62571	0.120016	0.318828	0.33715	3.82293	0.00109944	0.0134588
1110008L16Rik	0.0838819	0.669473	0.51102	0.867783	-0.00505255	-0.040325	0.968243	0.987628	-0.227887	-1.8188	0.0842876	0.256706	0.107147	0.855157	0.402818	0.701344
1110008P14Rik	0.225754	1.51089	0.146802	0.573699	0.31413	2.10236	0.0486852	0.236274	0.309765	2.07315	0.0515952	0.185689	0.656804	4.39576	0.000292233	0.00485364
1110012L19Rik	0.200268	0.848358	0.406501	0.8102	0.469456	1.98867	0.0609108	0.269187	0.0562143	0.23813	0.814257	0.916491	0.0802723	0.340043	0.737449	0.907674
1110015O18Rik	-0.0805251	-0.41703	0.681198	0.924244	0.388171	2.01029	0.0583933	0.263109	0.26469	1.3708	0.185963	0.419065	0.0965303	0.499919	0.62271	0.850285
1110017D15Rik	0.225411	1.00762	0.325939	0.755413	0.635061	2.83881	0.0102948	0.0910272	0.761983	3.40617	0.00286957	0.0240166	1.15395	5.15834	5.11468e-05	0.00123018
1110018N20Rik	-0.11535	-0.587554	0.563554	0.88414	-0.207548	-1.05718	0.303313	0.625955	-0.17888	-0.911152	0.373308	0.622078	0.0129643	0.0660353	0.94802	0.982307
1110019D14Rik	-0.0162796	-0.109652	0.913802	0.984375	-0.0298635	-0.201147	0.84266	0.949541	-0.250558	-1.68765	0.107361	0.297624	0.0585473	0.394349	0.69759	0.888723
1110020A21Rik	-0.250129	-1.23117	0.232859	0.675946	-0.0466151	-0.229445	0.820905	0.941635	0.0833437	0.410228	0.686097	0.846403	0.724993	3.5685	0.00197733	0.0208961
1110020C17Rik	-6.50261e-05	-0.000406994	0.999679	0.999857	-0.0250121	-0.156549	0.877205	0.962567	-0.139375	-0.87234	0.393605	0.63996	-0.0620612	-0.388437	0.701889	0.890944
1110028F11Rik	0.000273127	0.00108599	0.999145	0.999857	-0.335386	-1.33354	0.197676	0.511805	0.0980542	0.389878	0.70084	0.854607	-0.441714	-1.75632	0.0946799	0.314972
1110028F18Rik	0.303428	1.24388	0.228244	0.672663	0.181453	0.743851	0.465809	0.757529	-0.174658	-0.715999	0.482453	0.713077	0.446653	1.83102	0.0823752	0.289639
1110032A03Rik	0.163196	1.50218	0.149024	0.57742	0.180364	1.66021	0.11282	0.382401	0.0516242	0.475187	0.639916	0.819886	0.0518402	0.477176	0.638525	0.858753
1110032F04Rik	0.541173	3.64128	0.00167227	0.06851	0.0101362	0.0682016	0.946318	0.981397	0.451948	3.04093	0.00656721	0.0444952	-0.149138	-1.00347	0.327887	0.632893
1110034G24Rik	-0.0675772	-0.35437	0.726853	0.938283	-0.448143	-2.35003	0.0293968	0.174964	-0.230711	-1.20983	0.240763	0.489228	-1.06952	-5.60848	1.87142e-05	0.000566894
1110036E04Rik	-0.0881221	-0.464621	0.647333	0.911897	-0.112302	-0.592111	0.560559	0.815842	0.165856	0.874472	0.392472	0.639109	-0.0504663	-0.266082	0.79296	0.930325
1110037F02Rik	-0.126904	-1.10736	0.281569	0.719532	-0.355729	-3.10409	0.00569838	0.061435	-0.124183	-1.08362	0.291711	0.543623	-0.249022	-2.17296	0.0422568	0.187629
1110038B12Rik	0.548613	5.02304	6.94614e-05	0.00883227	0.756101	6.92278	1.1403e-06	0.000123959	0.750902	6.87517	1.25699e-06	5.61783e-05	1.60602	14.7045	4.94246e-12	1.68737e-09
1110038F14Rik	-0.0215754	-0.108758	0.914502	0.984401	0.467535	2.35677	0.0289873	0.173409	0.241726	1.21851	0.237525	0.485317	-0.182993	-0.92244	0.367538	0.670858
1110046J04Rik	0.0054531	0.0324419	0.974448	0.994557	0.514487	3.06081	0.00628068	0.0656401	0.213027	1.26735	0.21991	0.46412	0.0861247	0.512378	0.614124	0.845228
1110051M20Rik	-0.0701657	-0.47982	0.636677	0.909839	0.0381981	0.261213	0.796658	0.931289	-0.237079	-1.62124	0.120976	0.320478	-0.314279	-2.14917	0.0443318	0.193733
1110057P08Rik	0.125465	0.767172	0.45214	0.839367	0.320857	1.96193	0.0641588	0.277754	0.00563554	0.0344593	0.97286	0.989199	0.0475751	0.290905	0.774186	0.922785
1110059E24Rik	0.0108508	0.108484	0.914717	0.984401	-0.109427	-1.09403	0.287231	0.610162	-0.394267	-3.94181	0.000835101	0.00937028	0.0219328	0.21928	0.828704	0.942089
1110059G10Rik	0.056767	0.35492	0.726448	0.938049	0.0302105	0.188883	0.852131	0.952981	0.013557	0.0847613	0.933313	0.971347	0.0622291	0.389071	0.701427	0.890692
1110065P20Rik	-0.015385	-0.134649	0.894266	0.979915	0.157394	1.3775	0.183917	0.492571	0.335308	2.9346	0.00832711	0.0528912	-0.195809	-1.71371	0.102387	0.329476
1190002F15Rik	0.18575	0.659594	0.517206	0.870891	-0.712362	-2.52958	0.020141	0.13868	-0.684214	-2.42963	0.0248889	0.115194	0.314992	1.11853	0.276889	0.583142
1190002N15Rik	-0.00750503	-0.057585	0.954663	0.991772	-0.0598106	-0.458918	0.651352	0.868009	-0.0700529	-0.537505	0.596981	0.794578	0.0793244	0.608644	0.549764	0.807402
1190003K10Rik	-0.038264	-0.300647	0.766856	0.949949	-0.310505	-2.43969	0.0243673	0.155982	0.407534	3.20206	0.00456723	0.0340952	-0.00597515	-0.0469478	0.963031	0.987143
1190005I06Rik	-0.0146954	-0.0905948	0.928736	0.986623	0.369637	2.27876	0.0340632	0.191428	0.626679	3.86338	0.00100125	0.0107946	0.297368	1.83323	0.0820328	0.288955
1190007I07Rik	1.03926	1.83045	0.0824625	0.453979	0.381846	0.672546	0.509104	0.785147	-0.0357281	-0.062928	0.950462	0.97928	-0.19757	-0.34798	0.731572	0.90534
1200007C13Rik	0.0754287	0.266582	0.792581	0.9561	-0.707398	-2.5001	0.0214448	0.144539	-0.0155176	-0.0548426	0.95682	0.982014	0.325672	1.151	0.263609	0.567307
1200014J11Rik	-0.0408085	-0.368187	0.716689	0.93569	-0.0185073	-0.166979	0.869101	0.958965	0.088671	0.800016	0.433311	0.67511	-0.0756831	-0.682835	0.502719	0.775949
1300002E11Rik	0.166298	1.14216	0.267175	0.708614	0.27581	1.89431	0.0730667	0.299043	0.369368	2.53688	0.0198299	0.0979973	0.529177	3.63447	0.0016987	0.0186492
1300017J02Rik	0.131732	0.541945	0.593977	0.894038	-0.0266825	-0.109772	0.913708	0.97269	0.144669	0.595171	0.558552	0.769736	0.444539	1.82884	0.0827129	0.290166
1500002F19Rik	0.272993	1.9034	0.0718083	0.428427	0.234807	1.63715	0.117586	0.390593	0.387204	2.69972	0.0139616	0.0767248	0.478049	3.33312	0.00339064	0.0315762
1500004A13Rik	0.0244901	0.0788395	0.937961	0.988024	-0.263281	-0.847563	0.406933	0.713722	-0.843549	-2.71558	0.0134877	0.074739	-0.567513	-1.82696	0.0830064	0.290777
1500009C09Rik	-0.0285519	-0.135986	0.893222	0.97948	0.153001	0.728706	0.474817	0.763659	-0.11237	-0.535194	0.598548	0.795551	0.382065	1.81969	0.0841472	0.292494
1500009L16Rik	0.163918	0.960338	0.348607	0.772658	0.409841	2.40111	0.0264242	0.164024	0.0728039	0.426532	0.674378	0.839203	-0.0606566	-0.355366	0.726119	0.902545
1500011B03Rik	0.601934	1.74072	0.0974419	0.48892	0.683319	1.97607	0.0624227	0.273173	-0.00395858	-0.0114477	0.990982	0.996373	0.249373	0.721153	0.479347	0.758522
1500011K16Rik	-0.283832	-1.80129	0.087094	0.464293	0.0616683	0.391368	0.699756	0.890766	0.0951635	0.603939	0.552825	0.765892	-0.254964	-1.61809	0.121657	0.366804
1500012F01Rik	0.349776	2.71548	0.0134908	0.206229	0.342482	2.65885	0.0152563	0.116428	0.574271	4.45834	0.000252947	0.0036661	0.721045	5.59782	1.91604e-05	0.000575772
1500012K07Rik	-0.0395805	-0.193293	0.848722	0.969596	0.421709	2.05944	0.0530139	0.248954	0.292121	1.42659	0.169465	0.396123	-0.0475558	-0.232241	0.818763	0.93867
1500015A07Rik	0.535493	1.8613	0.0777995	0.443401	-0.155958	-0.542088	0.59388	0.835704	-0.163599	-0.568647	0.576067	0.782024	0.168103	0.584301	0.565696	0.816581
1500015L24Rik	0.139798	0.96118	0.348194	0.772468	0.280625	1.92944	0.0683105	0.287278	-0.0376175	-0.25864	0.798615	0.908411	-0.189689	-1.30421	0.207302	0.4985
1500015O10Rik	0.142706	0.439178	0.665346	0.918296	-0.0817345	-0.251537	0.804022	0.934134	-0.313628	-0.965187	0.346234	0.599194	-0.0458426	-0.14108	0.889249	0.962257
1500017E21Rik	-0.0729761	-0.491528	0.628523	0.907633	0.258333	1.73999	0.0975714	0.354426	0.159919	1.07713	0.294527	0.54681	-0.177024	-1.19234	0.247394	0.549123
1500026H17Rik	0.191301	0.711242	0.48533	0.856539	0.38999	1.44995	0.162918	0.461422	0.754071	2.80358	0.0111252	0.0649938	0.604902	2.24898	0.0362083	0.169095
1520401A03Rik	0.090234	0.205118	0.8396	0.967571	0.196686	0.447101	0.659714	0.872609	0.936484	2.12879	0.0461815	0.172968	0.359677	0.817609	0.423428	0.718445
1600002D24Rik	-0.0134396	-0.081778	0.935654	0.987488	0.0686373	0.417648	0.680753	0.881126	0.378288	2.30183	0.0324826	0.137475	0.282909	1.72146	0.100946	0.326666
1600002H07Rik	0.0325567	0.239285	0.813374	0.960331	0.27242	2.00222	0.0593218	0.266093	0.490472	3.60486	0.00181861	0.0170493	0.663822	4.87894	9.63945e-05	0.00203406
1600002K03Rik	-0.238128	-1.18895	0.248694	0.691296	0.107188	0.535182	0.598556	0.837992	-0.225337	-1.12509	0.274169	0.525363	0.56188	2.80541	0.0110803	0.0757623
1600010F14Rik	0.0576952	0.309317	0.760351	0.947863	-0.148048	-0.793717	0.436883	0.737773	-0.0115525	-0.0619355	0.951243	0.979469	-0.0468376	-0.251107	0.80435	0.934061
1600010M07Rik	-0.156519	-0.81368	0.425623	0.823607	0.165183	0.858716	0.400898	0.709188	0.309181	1.60731	0.12401	0.325322	0.291361	1.51467	0.14585	0.408709
1600012H06Rik	-0.129432	-1.14105	0.267627	0.708955	0.0476512	0.420086	0.679001	0.880804	-0.17758	-1.56551	0.133497	0.341112	-0.080703	-0.711465	0.485195	0.76264
1600014C10Rik	-0.0140132	-0.0862863	0.932116	0.987181	0.033323	0.205187	0.839546	0.948577	-0.299475	-1.84402	0.0803819	0.249573	-0.216513	-1.33318	0.197791	0.485075
1600014C23Rik	0.200444	0.838302	0.411988	0.813837	-0.53666	-2.24444	0.0365459	0.198724	-0.352579	-1.47457	0.156243	0.376588	-0.202565	-0.847173	0.407145	0.704742
1600014K23Rik	-0.0442428	-0.151904	0.880819	0.977157	0.596273	2.04725	0.054305	0.252434	0.0536573	0.184227	0.855732	0.936459	-0.369417	-1.26836	0.219559	0.516135
1600015I10Rik	0.153301	0.605056	0.552098	0.881807	0.15884	0.626915	0.537964	0.803183	0.340465	1.34376	0.194407	0.430787	-0.376559	-1.48622	0.153162	0.421145
1600019K03Rik	0.163034	0.767885	0.451726	0.83924	0.149851	0.705792	0.488639	0.772028	0.249911	1.17708	0.25329	0.502637	0.16888	0.79542	0.435916	0.727971
1600020E01Rik	0.220172	1.66761	0.111324	0.517386	0.185057	1.40165	0.17669	0.48274	-0.0633344	-0.479703	0.636759	0.817944	0.0331789	0.251301	0.804203	0.934061
1600025M17Rik	-0.0110187	-0.0484703	0.961833	0.992978	0.0832818	0.366349	0.718037	0.900376	0.466817	2.05349	0.0536405	0.190568	0.17792	0.782655	0.443202	0.73335
1600029O15Rik	-0.109692	-0.686018	0.500753	0.863267	-0.134842	-0.843309	0.40925	0.716042	0.124634	0.779464	0.445035	0.684741	0.0594952	0.372086	0.71383	0.896726
1700001C02Rik	0.0151788	0.0915121	0.928016	0.98645	-0.0466987	-0.281543	0.781251	0.925507	0.230833	1.39168	0.179646	0.410054	0.156874	0.945782	0.355797	0.659753
1700001C19Rik	-0.258246	-1.41501	0.172789	0.607503	0.106472	0.583391	0.566297	0.81888	0.210528	1.15355	0.262587	0.512804	-0.215574	-1.18119	0.251689	0.553698
1700001D01Rik	0.183412	0.684928	0.501426	0.863267	-0.198109	-0.739813	0.468201	0.759049	0.0979982	0.365962	0.718322	0.865161	0.0617842	0.230725	0.819924	0.938906
1700001G01Rik	-0.0564109	-0.314948	0.756136	0.946797	0.148601	0.829656	0.416744	0.722095	-0.153031	-0.854389	0.403232	0.648342	-0.185362	-1.0349	0.313342	0.61975
1700001G11Rik	0.342567	1.1459	0.265664	0.706631	-1.0825	-3.621	0.00175225	0.02733	-0.904774	-3.02649	0.00678307	0.0455316	0.0712978	0.238493	0.813979	0.936972
1700001G17Rik	-0.28811	-1.08441	0.29137	0.728448	-0.181649	-0.683702	0.502183	0.779998	-0.255631	-0.962158	0.347714	0.600222	0.159226	0.599306	0.555847	0.811224
1700001J11Rik	0.169264	0.361743	0.721422	0.936732	-0.42219	-0.902285	0.377883	0.690367	-0.196553	-0.420063	0.679017	0.842671	-0.0225	-0.0480859	0.962135	0.986743
1700001K19Rik	0.0206615	0.0631414	0.950295	0.991206	0.735694	2.24828	0.0362599	0.197848	1.00609	3.07462	0.00608885	0.0422081	3.35056	10.2393	2.66793e-09	3.8805e-07
1700001K23Rik	-0.175987	-0.85886	0.400821	0.80703	0.0535384	0.261281	0.796607	0.931289	0.441909	2.15662	0.0436716	0.166821	0.0725127	0.35388	0.727215	0.902994
1700001L05Rik	-0.0191403	-0.0590754	0.953491	0.991744	1.2522	3.86485	0.000997856	0.0183184	0.75824	2.34027	0.0299988	0.130514	0.198479	0.612594	0.547201	0.805693
1700001L19Rik	0.1896	0.964266	0.346683	0.771206	0.00926932	0.0471417	0.962878	0.985524	0.231169	1.17568	0.253836	0.503189	0.232354	1.1817	0.251492	0.553698
1700001O22Rik	0.265617	1.30915	0.205655	0.648935	-0.277973	-1.37005	0.186194	0.495122	-0.31748	-1.56476	0.133673	0.341313	0.0970018	0.478094	0.637883	0.858415
1700001P01Rik	0.155298	0.743926	0.465765	0.846654	1.21639	5.82687	1.1582e-05	0.000682727	0.644632	3.08798	0.00590871	0.0412854	1.04614	5.01134	7.13298e-05	0.00158743
1700003D09Rik	-0.137492	-0.410807	0.685679	0.92549	0.0767865	0.229428	0.820919	0.941635	-0.222189	-0.66387	0.514523	0.738194	-0.409953	-1.22488	0.235166	0.534647
1700003E16Rik	-0.488179	-1.67449	0.109949	0.515274	0.0871679	0.298993	0.768099	0.918776	0.115326	0.395577	0.696698	0.852144	0.275904	0.946373	0.355504	0.65942
1700003F12Rik	-0.334983	-1.131	0.271734	0.71269	0.26401	0.891371	0.383564	0.695035	0.216887	0.73227	0.472688	0.706395	0.0274547	0.0926947	0.927089	0.974337
1700003G13Rik	-0.118327	-0.514535	0.612643	0.902894	-0.206066	-0.896061	0.381115	0.692709	0.223351	0.971223	0.343295	0.59643	-0.230298	-1.00143	0.328848	0.633445
1700003G18Rik	-0.0128321	-0.041902	0.967002	0.993401	-0.0107763	-0.0351892	0.972286	0.98931	0.101166	0.330347	0.744649	0.879546	-0.428072	-1.39783	0.177816	0.458117
1700003H04Rik	-0.309415	-1.4933	0.151314	0.580977	-0.0017965	-0.00867027	0.99317	0.997613	-0.0571381	-0.27576	0.785624	0.901733	0.00122539	0.00591398	0.995341	0.999225
1700003L19Rik	-0.389473	-1.49211	0.151624	0.581717	0.370487	1.41937	0.171532	0.47533	0.376527	1.44251	0.164981	0.390537	0.112456	0.430828	0.671304	0.874335
1700003M02Rik	-0.0800419	-0.435331	0.668088	0.919032	0.0422129	0.229587	0.820796	0.941635	0.246891	1.34279	0.194716	0.43116	0.183375	0.997338	0.330779	0.635623
1700003M07Rik	-0.227565	-0.912215	0.372762	0.789008	-0.249417	-0.999815	0.329609	0.647024	0.536994	2.15259	0.0440273	0.167614	0.408735	1.63846	0.117313	0.359076
1700003P14Rik	-0.004324	-0.0246529	0.980582	0.995937	0.169328	0.96541	0.346125	0.661753	-0.0883335	-0.503627	0.620149	0.808254	-0.0300239	-0.171179	0.865842	0.955239
1700006A11Rik	-0.0112017	-0.0668742	0.947361	0.990391	-0.217795	-1.30024	0.208632	0.525852	0.220696	1.31756	0.202877	0.442065	0.286266	1.70901	0.103269	0.331088
1700006E09Rik	0.195482	1.1618	0.259299	0.700529	0.193916	1.15249	0.263012	0.58662	0.0793629	0.471672	0.64238	0.821386	0.156547	0.930398	0.363506	0.666546
1700006F04Rik	0.117331	0.62809	0.53721	0.877828	-0.251135	-1.34436	0.194217	0.507061	0.253097	1.35486	0.190904	0.426079	0.170745	0.914022	0.371835	0.674545
1700006H21Rik	0.0713671	0.550575	0.588158	0.892326	0.152564	1.17698	0.253326	0.577723	0.309629	2.38869	0.0271202	0.122263	-0.0167867	-0.129504	0.898281	0.965401
1700006J14Rik	-0.15699	-0.892248	0.383105	0.796037	0.175503	0.997467	0.330718	0.648276	0.0999153	0.567866	0.576587	0.782159	-0.0711868	-0.404588	0.69017	0.885527
1700007B14Rik	-0.0342039	-0.212593	0.833845	0.966007	-0.0411891	-0.256009	0.800617	0.932587	0.0158508	0.0985198	0.922522	0.966193	0.0565884	0.351723	0.728807	0.90367
1700007E05Rik	-0.0087033	-0.050991	0.95985	0.992607	0.0777889	0.455751	0.653588	0.869318	-0.46581	-2.72909	0.0130962	0.0731797	-0.27731	-1.62471	0.120229	0.364499
1700007F19Rik	0.169059	0.717178	0.481742	0.854502	0.192642	0.817222	0.423644	0.727511	0.400078	1.6972	0.105514	0.294556	0.124294	0.527276	0.603932	0.838698
1700007G11Rik	0.022211	0.134808	0.894141	0.979915	-0.0293458	-0.178113	0.860466	0.956112	0.172707	1.04824	0.30731	0.560135	0.0828437	0.502814	0.620709	0.849062
1700007J10Rik	0.0229223	0.111375	0.912454	0.983905	-0.0133119	-0.06468	0.949085	0.981824	0.336512	1.63504	0.118031	0.315635	-0.259911	-1.26286	0.221488	0.519234
1700007K09Rik	0.269777	0.86338	0.398392	0.805103	0.179116	0.573231	0.57302	0.822834	0.510441	1.63358	0.118339	0.316322	0.185538	0.593784	0.559461	0.813064
1700007K13Rik	0.0566804	0.220427	0.827823	0.964649	0.117055	0.455223	0.653961	0.869535	0.372191	1.44743	0.163614	0.388504	-0.252138	-0.980554	0.338786	0.643995
1700007L15Rik	-0.1374	-1.0849	0.291156	0.728348	-0.16577	-1.30891	0.205735	0.52195	-0.379078	-2.99317	0.00730799	0.0479542	0.0997715	0.787788	0.440263	0.731322
1700007M16Rik	-0.327968	-1.35982	0.189357	0.626485	0.488494	2.02539	0.0566911	0.259149	0.0921054	0.381886	0.706663	0.858332	0.148342	0.615053	0.54561	0.804256
1700007P06Rik	-0.228509	-0.682493	0.502931	0.863876	0.0649133	0.193878	0.84827	0.951247	0.628114	1.876	0.0756588	0.239846	-0.116973	-0.349368	0.730546	0.904754
1700008J07Rik	-0.082574	-0.459387	0.651021	0.912625	-0.018836	-0.104791	0.917609	0.973689	-0.154782	-0.861103	0.399614	0.644802	0.379353	2.11047	0.0479043	0.203971
1700008K24Rik	0.354274	2.09519	0.0493859	0.370109	0.0940425	0.556169	0.584402	0.830654	0.312802	1.84992	0.0794919	0.247688	-0.182439	-1.07895	0.293736	0.600244
1700008O03Rik	-0.0481928	-0.205856	0.839031	0.967565	-0.153292	-0.654789	0.52023	0.793253	-0.418695	-1.78846	0.0892024	0.265897	-0.165127	-0.705343	0.488912	0.765609
1700008P02Rik	0.021917	0.101509	0.92018	0.984974	0.331595	1.53579	0.140608	0.42898	-0.188832	-0.874577	0.392416	0.63906	0.287483	1.33148	0.19834	0.486027
1700009C05Rik	0.0657458	0.28071	0.781881	0.954695	-0.226222	-0.965882	0.345894	0.661623	0.226293	0.966185	0.345746	0.598673	0.0402618	0.171903	0.86528	0.95512
1700009J07Rik	0.0905484	0.465729	0.646553	0.911897	0.225345	1.15904	0.260392	0.585073	0.411849	2.11832	0.0471595	0.175433	0.126399	0.650124	0.523175	0.790228
1700009N14Rik	-0.261083	-1.12287	0.275086	0.715638	0.139347	0.599307	0.555846	0.813628	0.219362	0.943435	0.356966	0.608628	-0.218244	-0.938629	0.359368	0.662981
1700010B08Rik	0.531538	2.13451	0.0456554	0.358152	0.349483	1.40343	0.176165	0.48227	0.575507	2.31108	0.0318683	0.135996	0.407282	1.63553	0.117927	0.36032
1700010B13Rik	0.165343	0.882856	0.388036	0.799635	-0.23484	-1.25394	0.224644	0.545541	-0.013303	-0.0710322	0.944093	0.976385	0.332374	1.77473	0.0915078	0.308088
1700010D01Rik	0.0776243	0.253145	0.802798	0.958567	0.259703	0.846931	0.407277	0.713978	-0.318218	-1.03776	0.312042	0.56504	0.221011	0.720752	0.479588	0.758656
1700010H22Rik	-0.00916951	-0.0792004	0.937678	0.987987	0.0968421	0.836461	0.412998	0.719255	-0.112707	-0.973488	0.342197	0.595614	0.0253524	0.218978	0.828936	0.942107
1700010I02Rik	0.00738686	0.0529742	0.95829	0.992279	-0.121761	-0.873198	0.393149	0.702223	0.261641	1.87633	0.0756118	0.23976	-0.0546484	-0.391906	0.699365	0.889357
1700010I14Rik	0.297504	1.2883	0.212673	0.655842	-0.313749	-1.35865	0.189722	0.500328	0.462332	2.00206	0.0593403	0.204177	-0.090809	-0.393235	0.698399	0.889039
1700010J16Rik	0.113337	0.753936	0.459868	0.843583	0.141666	0.942382	0.357491	0.671057	0.0501645	0.333702	0.742155	0.878161	0.024214	0.161076	0.873686	0.957357
1700010K23Rik	0.0539022	0.325114	0.748547	0.944742	0.0826495	0.498505	0.623687	0.852377	-0.0870265	-0.524906	0.605548	0.799837	0.216103	1.30344	0.207559	0.498635
1700010K24Rik	0.364352	1.86355	0.0774684	0.442652	0.104423	0.534094	0.599295	0.838181	0.19637	1.00437	0.327462	0.580886	0.331354	1.69478	0.10598	0.337361
1700010L04Rik	0.0412963	0.237851	0.814471	0.961046	0.727052	4.18754	0.000472851	0.0109129	0.425004	2.44786	0.0239517	0.112037	-0.0413342	-0.238069	0.814304	0.937053
1700011A15Rik	0.0977855	0.316043	0.755317	0.946752	0.73735	2.38312	0.0274378	0.167627	0.228517	0.738568	0.468939	0.703838	-0.110757	-0.357968	0.724201	0.901437
1700011B04Rik	-0.124881	-0.823964	0.419894	0.819098	-0.0239978	-0.158338	0.875814	0.961904	-0.0896365	-0.591422	0.561011	0.771178	-0.000624757	-0.00412215	0.996753	0.999367
1700011E24Rik	0.560632	1.67504	0.10984	0.51521	0.982306	2.9349	0.00832139	0.0787027	0.691096	2.06483	0.0524513	0.187699	0.273804	0.818062	0.423176	0.718376
1700011H14Rik	-0.066906	-0.406589	0.688724	0.926326	-0.0120621	-0.0733017	0.94231	0.98075	0.184224	1.11953	0.276472	0.527842	0.0375348	0.2281	0.821936	0.939506
1700011I03Rik	0.129146	0.839472	0.411347	0.813749	0.0824276	0.535795	0.598141	0.837992	0.0684672	0.44505	0.66117	0.83111	-0.0401791	-0.261172	0.79669	0.931811
1700011L22Rik	-0.258008	-0.835903	0.413305	0.814645	0.0924984	0.299679	0.767583	0.918722	0.401704	1.30145	0.208225	0.449217	0.0142099	0.0460375	0.963747	0.987143
1700011M02Rik	-0.287364	-0.767848	0.451748	0.83924	0.296254	0.791603	0.438087	0.73807	0.552097	1.47523	0.156067	0.376365	0.216139	0.577533	0.570168	0.818747
1700012A03Rik	0.135152	0.715368	0.482834	0.855139	0.144036	0.762394	0.454921	0.750614	-0.239057	-1.26535	0.220613	0.464886	-0.215992	-1.14326	0.266731	0.570722
1700012B07Rik	0.149056	1.039	0.311477	0.742765	0.200104	1.39484	0.178703	0.485453	-0.0780929	-0.544352	0.592351	0.791753	0.0681296	0.474902	0.640116	0.859265
1700012B09Rik	0.123308	0.68541	0.501128	0.863267	0.0397885	0.221166	0.827255	0.944632	-0.0502833	-0.279502	0.782794	0.900388	0.137705	0.765441	0.453147	0.740083
1700012C14Rik	0.119056	0.63064	0.535575	0.877708	-0.0374924	-0.198598	0.844627	0.950022	0.121766	0.644996	0.526423	0.746295	-0.140325	-0.743303	0.466133	0.748806
1700012D14Rik	-0.60122	-4.13867	0.000529461	0.0352131	-0.934376	-6.43204	3.15855e-06	0.000264027	-1.73364	-11.934	1.98071e-10	6.57943e-08	-0.573752	-3.94958	0.000820205	0.01077
1700012I11Rik	-0.0304228	-0.137911	0.89172	0.979108	-0.396999	-1.79966	0.0873596	0.33329	0.287361	1.30266	0.207821	0.4487	0.128264	0.581443	0.567583	0.817446
1700012P22Rik	-0.0286075	-0.152123	0.880648	0.977157	-0.0586546	-0.311902	0.758416	0.914885	0.0151228	0.0804171	0.936723	0.97298	-0.0980336	-0.521304	0.608007	0.841285
1700013D24Rik	0.261684	1.01418	0.322878	0.753243	1.45018	5.62032	1.8231e-05	0.000951458	1.2355	4.7883	0.000118559	0.00202241	0.435643	1.68838	0.107218	0.339675
1700013F07Rik	0.0187931	0.0907675	0.9286	0.986604	-0.259822	-1.2549	0.224302	0.545034	0.288866	1.39517	0.178604	0.4087	0.508199	2.45452	0.0236174	0.126866
1700013G24Rik	0.204906	0.935129	0.361124	0.781452	-0.0531775	-0.242686	0.810775	0.936813	0.233472	1.0655	0.299627	0.5524	-0.107822	-0.492066	0.62815	0.853417
1700013H16Rik	0.200893	1.0553	0.304148	0.73694	-0.0599689	-0.31502	0.756082	0.914134	0.386896	2.03239	0.0559167	0.196332	-0.253654	-1.33246	0.198025	0.485504
1700013N06Rik	-0.0353313	-0.236928	0.815176	0.961312	-0.0108369	-0.0726711	0.942806	0.98075	0.336938	2.25947	0.0354387	0.145508	0.0167515	0.112334	0.911703	0.969987
1700015E13Rik	0.0794054	0.621882	0.541201	0.879205	0.0659276	0.516328	0.611413	0.844793	-0.197138	-1.54394	0.138629	0.34948	0.242533	1.89946	0.0723523	0.267161
1700015F17Rik	0.18796	0.91123	0.373268	0.78907	0.541546	2.62542	0.0163994	0.121934	0.245974	1.19248	0.247339	0.49599	0.585298	2.83752	0.0103241	0.071973
1700015G11Rik	0.19148	1.29503	0.210388	0.653768	-0.00748203	-0.050603	0.960155	0.984955	0.0393802	0.266339	0.792766	0.90515	-0.0626443	-0.42368	0.676422	0.87743
1700015O11Rik	-0.0112966	-0.0371214	0.970764	0.993727	-0.512374	-1.68369	0.108133	0.374459	-0.076685	-0.251992	0.803676	0.91067	-0.160807	-0.528424	0.603149	0.83842
1700016C15Rik	-0.17621	-1.31394	0.204069	0.647262	-0.117145	-0.873508	0.392984	0.702223	-0.0603692	-0.450153	0.65755	0.829058	0.00229278	0.0170965	0.986533	0.996642
1700016D06Rik	-0.0334022	-0.164807	0.870787	0.974488	0.252264	1.24468	0.227957	0.549404	0.248163	1.22445	0.235327	0.483175	-0.169143	-0.834558	0.414044	0.710925
1700016G14Rik	-0.0117242	-0.0895007	0.929594	0.986986	0.0676898	0.516731	0.611137	0.844618	0.0538316	0.410941	0.685583	0.846169	-0.153771	-1.17386	0.254546	0.557218
1700016G22Rik	0.363663	1.28836	0.212653	0.655842	0.348022	1.23295	0.232209	0.554221	0.0896061	0.31745	0.754266	0.885329	0.778985	2.75974	0.012248	0.0809979
1700016H13Rik	-0.183973	-1.29055	0.211906	0.654892	0.011104	0.0778936	0.938704	0.979546	0.386326	2.71005	0.0136512	0.0754364	0.0594076	0.416739	0.681407	0.88119
1700016K19Rik	0.0152184	0.0838765	0.934007	0.987222	0.162018	0.892961	0.382733	0.694461	0.359524	1.98151	0.0617654	0.209588	-0.231571	-1.27631	0.216794	0.511863
1700016L04Rik	0.235563	1.18095	0.251785	0.694078	-0.226197	-1.13399	0.270505	0.593351	0.223038	1.11816	0.277045	0.528355	0.074692	0.374453	0.712096	0.895759
1700016L21Rik	-0.0322721	-0.150171	0.882167	0.977459	-0.103696	-0.482526	0.634788	0.859563	0.000406195	0.00189014	0.998511	0.999252	-0.28079	-1.3066	0.206504	0.497702
1700016P03Rik	-0.182404	-0.702525	0.490628	0.859351	0.182116	0.701419	0.491303	0.773196	0.516095	1.98773	0.0610224	0.20787	-0.0505401	-0.194655	0.847671	0.949449
1700016P04Rik	0.127615	0.53495	0.598714	0.897071	-0.156314	-0.655254	0.519937	0.793253	-0.124987	-0.523932	0.606212	0.800393	0.274244	1.1496	0.26417	0.567774
1700017B05Rik	-0.394059	-2.91845	0.00863121	0.162952	-0.473572	-3.50734	0.00227572	0.0328476	-0.211304	-1.56494	0.133631	0.341241	-0.0471027	-0.348849	0.730929	0.904964
1700017D01Rik	0.0764011	0.532451	0.600411	0.897873	0.036336	0.253231	0.802732	0.933439	-0.0649744	-0.452817	0.655663	0.827875	0.14362	1.00091	0.329093	0.633786
1700017G19Rik	-0.0294339	-0.143021	0.887736	0.978243	0.268294	1.30366	0.207485	0.524224	-0.0949499	-0.461369	0.649623	0.824636	-0.253333	-1.23097	0.232932	0.532421
1700017J07Rik	0.201863	0.819179	0.422554	0.82174	0.309681	1.25671	0.223658	0.544493	-0.0484598	-0.196654	0.846127	0.932496	0.182001	0.738576	0.468934	0.750409
1700017N19Rik	-0.0345946	-0.23097	0.819737	0.962664	0.470964	3.14438	0.00520359	0.0576188	0.0972508	0.649292	0.523701	0.744652	0.0812403	0.542399	0.59367	0.833065
1700018A04Rik	-0.396113	-2.96482	0.00778522	0.15361	-0.486649	-3.64246	0.00166769	0.0263624	-0.430152	-3.21959	0.00438935	0.0330661	-0.68122	-5.09879	5.8511e-05	0.00136199
1700018A14Rik	-0.146915	-0.531025	0.60138	0.89801	0.0824866	0.298148	0.768734	0.919123	-0.00266852	-0.00964539	0.992402	0.997148	-0.0837083	-0.302564	0.765416	0.918429
1700018B08Rik	0.0799123	0.216177	0.831089	0.965325	0.280739	0.759448	0.45664	0.751513	0.237269	0.641853	0.52842	0.748078	0.124352	0.336392	0.740157	0.908836
1700018B24Rik	0.00491265	0.040236	0.968313	0.993617	0.0535274	0.438404	0.665897	0.875093	-0.0696712	-0.570626	0.57475	0.781283	-0.0814289	-0.666925	0.512611	0.783193
1700018C11Rik	0.542336	2.91244	0.00874724	0.163776	0.337444	1.81213	0.0853463	0.32903	0.0640002	0.343692	0.734745	0.874163	-0.0412461	-0.221499	0.827	0.941589
1700018F24Rik	0.213629	0.813472	0.425739	0.823646	-0.275683	-1.04976	0.306625	0.627834	0.285552	1.08734	0.290103	0.542006	0.0892315	0.339781	0.737643	0.90778
1700018G05Rik	-0.139986	-0.585891	0.564649	0.885023	0.338417	1.4164	0.172388	0.476334	0.123172	0.515518	0.611968	0.803742	-0.465211	-1.94708	0.066028	0.252024
1700018L02Rik	0.462713	2.97639	0.00758698	0.151622	0.405043	2.60543	0.0171209	0.125551	0.419197	2.69647	0.0140604	0.07713	0.126432	0.81327	0.425852	0.719788
1700019A02Rik	0.261734	1.68527	0.107824	0.512111	0.019916	0.128237	0.899271	0.969487	0.215228	1.38583	0.181398	0.412865	0.331785	2.13633	0.0454895	0.197349
1700019B03Rik	0.790871	5.05197	6.50515e-05	0.00855096	0.288058	1.84007	0.0809831	0.3183	0.441063	2.81745	0.0107909	0.0636553	0.18226	1.16425	0.258326	0.560997
1700019B21Rik	0.236299	1.06507	0.299814	0.734622	0.0577282	0.260199	0.79743	0.931579	0.368486	1.66088	0.112683	0.306978	-0.150975	-0.680489	0.504171	0.776758
1700019D03Rik	0.139606	0.735836	0.470563	0.848263	0.153451	0.808808	0.428354	0.731054	0.00520519	0.0274355	0.97839	0.991745	-0.0236868	-0.124848	0.901918	0.96652
1700019E08Rik	-0.175884	-0.978065	0.339985	0.76622	-0.125611	-0.698505	0.493083	0.774274	-0.173035	-0.962218	0.347685	0.600214	-0.332556	-1.84929	0.0795866	0.283747
1700019G17Rik	-0.479742	-1.96751	0.0634679	0.410217	0.0747686	0.30664	0.762357	0.916336	0.45773	1.87724	0.0754819	0.239487	0.313432	1.28544	0.213649	0.50712
1700019G24Rik	-0.0550885	-0.355593	0.725952	0.937956	0.137273	0.88609	0.386333	0.696983	0.0234266	0.151217	0.881353	0.948659	0.339683	2.19263	0.0406088	0.182587
1700019L03Rik	0.00903954	0.0486995	0.961653	0.992897	0.219267	1.18128	0.251656	0.575384	0.536672	2.89126	0.00916783	0.0567643	-0.0149155	-0.0803557	0.936771	0.977794
1700019M22Rik	0.555165	1.58549	0.12889	0.548085	-0.0814404	-0.232584	0.818501	0.940482	0.676933	1.93324	0.0678131	0.223208	0.175095	0.500049	0.622619	0.850285
1700019N19Rik	-0.025467	-0.115957	0.908869	0.982795	0.0308955	0.140674	0.889566	0.966028	-0.0285751	-0.130109	0.897809	0.955647	-0.154882	-0.705215	0.48899	0.765609
1700019O17Rik	0.299043	1.35789	0.189958	0.627016	0.182667	0.829453	0.416856	0.722095	0.762481	3.46227	0.00252367	0.0217893	0.0633698	0.287749	0.776566	0.923929
1700019P21Rik	-0.214448	-1.36225	0.188602	0.625938	-0.0965344	-0.613221	0.546795	0.808483	-0.115331	-0.732622	0.472477	0.706213	0.234158	1.48746	0.152838	0.4208
1700020A23Rik	0.0733072	0.4879	0.631045	0.908286	0.208161	1.38542	0.181519	0.48876	-0.0782731	-0.52095	0.608249	0.801844	0.229333	1.52634	0.142933	0.40383
1700020D05Rik	-0.288492	-1.10964	0.28061	0.719316	-0.569764	-2.19151	0.040701	0.212009	-0.798108	-3.0698	0.00615512	0.0425476	-1.27706	-4.91202	8.93972e-05	0.00190257
1700020G17Rik	0.180135	1.24236	0.228794	0.673128	0.173671	1.19778	0.245316	0.56861	-0.13584	-0.936861	0.360254	0.611266	-0.100678	-0.694356	0.495624	0.770438
1700020I14Rik	-0.218004	-2.62686	0.0163484	0.224434	-0.443919	-5.34905	3.33214e-05	0.00152244	-0.52971	-6.3828	3.50472e-06	0.000124674	-0.302172	-3.64105	0.00167314	0.0184263
1700020L24Rik	0.0936018	0.487184	0.631543	0.908396	-0.049602	-0.258171	0.798972	0.931808	0.104959	0.546299	0.591038	0.790888	-0.297534	-1.54862	0.137501	0.395204
1700020M21Rik	0.0713992	0.383254	0.705665	0.931821	-0.218368	-1.17215	0.255217	0.579805	0.424339	2.27775	0.0341338	0.142204	0.13932	0.747838	0.463454	0.747034
1700020N01Rik	0.069033	0.55533	0.584964	0.890901	0.0204211	0.164276	0.8712	0.959925	-0.0941371	-0.757279	0.457909	0.694592	-0.0629697	-0.506554	0.61813	0.847619
1700020N15Rik	-0.164486	-1.18354	0.25078	0.692958	0.167689	1.20659	0.241981	0.564957	0.0252346	0.181573	0.857786	0.937369	-0.0109085	-0.0784913	0.938235	0.978396
1700020N18Rik	-0.00464966	-0.0245739	0.980644	0.995959	0.0214465	0.113347	0.910911	0.9721	0.331928	1.75427	0.0950383	0.276967	-0.211182	-1.11612	0.277896	0.584193
1700021A07Rik	0.10745	0.426214	0.674605	0.921915	0.364692	1.4466	0.163844	0.46283	-0.375486	-1.48942	0.152325	0.37065	0.0428469	0.169958	0.866789	0.95545
1700021F05Rik	0.148196	1.34368	0.194432	0.633361	-0.0187088	-0.169631	0.867043	0.958464	0.15627	1.41688	0.172248	0.399701	0.120469	1.09228	0.28798	0.593912
1700021F07Rik	-0.116408	-0.575526	0.571498	0.886702	0.203794	1.00757	0.325965	0.643733	-0.131394	-0.649616	0.523497	0.744539	0.112004	0.553754	0.586022	0.8294
1700021J08Rik	-0.0631883	-0.176326	0.86185	0.97218	-0.319482	-0.891512	0.383491	0.695022	-0.222416	-0.62065	0.541995	0.758657	-0.34243	-0.955547	0.350963	0.654989
1700021K19Rik	0.179464	1.57913	0.130342	0.550317	-0.162569	-1.43047	0.168365	0.469546	-0.332808	-2.92842	0.00844214	0.0533607	-0.0887047	-0.780525	0.444426	0.733626
1700021L23Rik	-0.0129914	-0.0692061	0.945528	0.989865	0.123396	0.657339	0.518624	0.792017	0.244705	1.30356	0.207519	0.448494	-0.199259	-1.06146	0.301411	0.60824
1700021N21Rik	0.299104	1.48494	0.153498	0.584709	-0.171063	-0.849267	0.406007	0.712972	0.0150054	0.0744962	0.941372	0.975255	-0.453016	-2.24905	0.0362024	0.169095
1700021P04Rik	0.146079	0.736742	0.470024	0.8482	0.181057	0.913153	0.37228	0.684496	-0.010842	-0.054681	0.956947	0.982036	0.0548747	0.276758	0.784869	0.92723
1700022A21Rik	0.00171114	0.00971254	0.992349	0.99881	0.244443	1.38747	0.180903	0.488442	0.000130666	0.000741667	0.999416	0.999675	-0.383792	-2.17842	0.0417932	0.186277
1700022A22Rik	-0.0927603	-0.594735	0.558839	0.88313	0.0537003	0.344301	0.734294	0.906106	0.115448	0.7402	0.467971	0.703	0.0343625	0.220316	0.827908	0.941961
1700022E09Rik	0.161065	0.725155	0.476943	0.852016	0.293853	1.323	0.201093	0.51614	0.667011	3.00305	0.00714829	0.0472091	0.356415	1.60467	0.124591	0.372718
1700022H16Rik	0.0430923	0.25804	0.799071	0.957351	0.147689	0.884373	0.387237	0.697807	-0.225412	-1.34979	0.192499	0.428142	0.109739	0.657124	0.518759	0.787477
1700022I11Rik	-0.0567679	-0.190948	0.850535	0.969605	0.110724	0.372439	0.713571	0.898166	0.0497262	0.167262	0.868881	0.94225	0.245929	0.827219	0.418091	0.713811
1700022N22Rik	-0.0963664	-0.388045	0.702173	0.931229	-0.631166	-2.54156	0.0196328	0.136615	-0.0485276	-0.19541	0.847088	0.932836	0.164374	0.661895	0.515761	0.785595
1700023C21Rik	-0.19931	-0.925114	0.36618	0.783724	-0.121371	-0.563353	0.579596	0.82735	-0.115773	-0.537369	0.597073	0.794578	-0.36278	-1.68387	0.108098	0.341405
1700023F02Rik	0.232109	1.58636	0.128692	0.548011	0.199394	1.36276	0.188442	0.498342	-0.237842	-1.62554	0.120051	0.318887	0.0122309	0.0835928	0.93423	0.976857
1700023F06Rik	-0.142193	-0.920702	0.368422	0.785289	0.265369	1.71827	0.101536	0.361223	0.335985	2.17551	0.04204	0.162815	-0.192724	-1.24789	0.226803	0.525153
1700023H06Rik	-0.230309	-1.02984	0.315651	0.747424	-0.0927713	-0.414833	0.682779	0.881908	0.136647	0.611024	0.548219	0.762643	0.746411	3.33762	0.00335599	0.0313545
1700024B05Rik	0.0812381	0.476194	0.639212	0.910815	-0.376523	-2.20707	0.039437	0.207981	0.110236	0.646169	0.525679	0.745756	0.23491	1.37697	0.184076	0.467581
1700024B18Rik	-0.168738	-0.775387	0.447384	0.837171	-0.326595	-1.50078	0.149383	0.442537	0.0416873	0.191562	0.85006	0.933864	-0.270839	-1.24457	0.227998	0.526561
1700024F20Rik	-0.403821	-2.00301	0.0592305	0.399656	-0.791064	-3.92379	0.000870653	0.0167199	-0.611745	-3.03434	0.00666485	0.0449225	-0.625798	-3.10405	0.00569888	0.0462405
1700024G13Rik	-0.00386215	-0.0206697	0.983719	0.996544	0.126324	0.67607	0.506912	0.783821	0.21865	1.17018	0.255988	0.505783	-0.0771748	-0.413029	0.684078	0.882231
1700024P04Rik	-0.0509677	-0.361023	0.721952	0.936872	0.293974	2.08232	0.0506645	0.24201	-0.147352	-1.04375	0.309331	0.56265	0.0781296	0.55342	0.586246	0.829519
1700024P16Rik	0.0802372	0.713408	0.484019	0.855744	0.103051	0.916251	0.370694	0.683061	0.195268	1.73618	0.0982583	0.282721	-0.0134515	-0.119601	0.906019	0.96813
1700025B11Rik	0.270676	1.45664	0.161082	0.594884	0.232354	1.25041	0.225902	0.547248	0.489152	2.63237	0.0161551	0.0852167	0.222121	1.19534	0.246245	0.548026
1700025C18Rik	1.04972	3.67114	0.00156102	0.0653686	0.612662	2.14264	0.0449168	0.225326	0.335496	1.17332	0.254759	0.504124	0.173241	0.605868	0.551569	0.808571
1700025D23Rik	-0.0436894	-0.268588	0.791059	0.955593	-0.0126464	-0.0777458	0.93882	0.979546	-0.0186958	-0.114936	0.909668	0.96036	-0.140493	-0.863703	0.398219	0.69763
1700025F22Rik	-0.0059621	-0.03099	0.975592	0.995004	0.074915	0.389396	0.70119	0.891438	0.281255	1.46192	0.159644	0.382077	-0.141603	-0.736031	0.470447	0.751792
1700025F24Rik	-0.140919	-0.83444	0.414109	0.815119	0.161621	0.957021	0.350236	0.665365	0.272354	1.61272	0.122824	0.323351	0.490251	2.90297	0.00893291	0.0646393
1700025G04Rik	-0.0378254	-0.252852	0.803021	0.958568	-0.0891413	-0.595883	0.558086	0.814893	0.574844	3.84266	0.0010504	0.0111673	-0.0228538	-0.152771	0.880144	0.959685
1700025H01Rik	-0.494949	-2.10879	0.0480653	0.366459	-0.0218873	-0.0932536	0.926651	0.976758	-0.0541737	-0.230813	0.819857	0.919049	0.149619	0.637469	0.531211	0.795765
1700025K24Rik	0.189398	1.17128	0.255558	0.697952	-0.0153865	-0.0951531	0.925161	0.976196	0.012	0.0742101	0.941597	0.975303	-0.157892	-0.976434	0.340772	0.645688
1700025M24Rik	-0.308587	-1.82091	0.0839538	0.456429	0.0855876	0.505036	0.619177	0.849614	-0.146318	-0.863392	0.398385	0.643752	-0.167899	-0.990739	0.333911	0.638894
1700025N21Rik	-0.268096	-1.86146	0.0777756	0.443368	-0.131667	-0.914199	0.371744	0.683934	0.0873421	0.606439	0.551197	0.764701	-0.0909413	-0.63143	0.535069	0.797927
1700025N23Rik	-0.0955161	-0.463971	0.647791	0.911944	0.2343	1.13812	0.268821	0.592164	-0.00117106	-0.00568846	0.995519	0.998256	0.513121	2.49249	0.021794	0.120393
1700025O08Rik	0.388529	1.56918	0.132642	0.552642	-0.297713	-1.20239	0.243565	0.566743	0.196099	0.791998	0.437862	0.679049	0.29863	1.2061	0.242166	0.542944
1700026D08Rik	0.0618612	0.341266	0.736542	0.942279	-0.0741085	-0.40883	0.687106	0.884095	0.187385	1.03373	0.313874	0.566762	-0.318724	-1.75828	0.0943366	0.314298
1700026D11Rik	0.132576	0.890117	0.384221	0.796619	0.0510985	0.343075	0.735202	0.90633	0.128877	0.865275	0.397376	0.642879	0.0828123	0.556001	0.584515	0.828315
1700026F02Rik	0.0575837	0.348385	0.731273	0.940117	-0.0613035	-0.37089	0.714706	0.898623	0.232101	1.40422	0.175932	0.404772	-0.195508	-1.18284	0.251053	0.553373
1700026J12Rik	0.0774045	0.660501	0.516636	0.870891	-0.000822898	-0.00702188	0.994469	0.998001	0.30181	2.57538	0.0182626	0.092369	0.013021	0.111109	0.912662	0.970419
1700026J14Rik	0.24324	1.21324	0.239487	0.682055	-0.190599	-0.950673	0.35337	0.667884	-0.437804	-2.18369	0.0413509	0.160983	-0.17117	-0.853767	0.403569	0.701783
1700026L06Rik	0.123827	0.587613	0.563515	0.884136	-0.0142269	-0.0675127	0.946859	0.98147	-0.375505	-1.78193	0.0902929	0.267925	-0.131127	-0.622254	0.540961	0.801433
1700027A07Rik	0.0935167	0.456978	0.652721	0.913461	0.466715	2.28065	0.0339311	0.191036	0.244883	1.19664	0.245748	0.49439	0.172323	0.842073	0.409925	0.707262
1700027A15Rik	-0.0728534	-0.335417	0.740881	0.943283	-0.0143653	-0.0661377	0.947939	0.981653	-0.204789	-0.94285	0.357258	0.608773	0.0782755	0.36038	0.722425	0.900321
1700027F09Rik	-0.221834	-1.36352	0.188207	0.625844	0.0374991	0.230491	0.820104	0.94149	0.249738	1.53503	0.140793	0.352463	0.0639534	0.393095	0.698501	0.88904
1700027H10Rik	-0.0341515	-0.240485	0.812457	0.960132	0.362615	2.55343	0.0191412	0.134547	-0.0259721	-0.182888	0.856768	0.93694	0.250226	1.76202	0.093687	0.312812
1700027I24Rik	0.663517	2.04133	0.0549423	0.387458	0.989169	3.0432	0.0065338	0.067256	2.23587	6.8787	1.24794e-06	5.58754e-05	0.416443	1.2812	0.215106	0.509002
1700027J07Rik	0.0239595	0.119015	0.906477	0.982281	0.230814	1.14653	0.265407	0.588858	-0.179971	-0.893982	0.3822	0.630104	-0.169334	-0.841144	0.410433	0.707651
1700028B04Rik	-0.186455	-0.618537	0.543358	0.879658	-0.0900179	-0.298621	0.768378	0.918831	0.20166	0.668979	0.511328	0.736079	0.0646961	0.21462	0.832285	0.94374
1700028D13Rik	0.25668	0.96987	0.343952	0.769027	0.226145	0.854492	0.403177	0.710786	0.0273925	0.103503	0.918617	0.964444	0.076218	0.287991	0.776383	0.923909
1700028E10Rik	-0.205401	-0.85407	0.403405	0.808356	-0.153713	-0.639149	0.530141	0.799119	-0.119333	-0.496196	0.625286	0.811389	-0.839962	-3.49262	0.00235394	0.0237306
1700028I16Rik	-0.226045	-1.04297	0.30968	0.741074	0.438996	2.02553	0.0566756	0.259149	0.200786	0.926427	0.365514	0.61577	0.0529349	0.244241	0.809588	0.935586
1700028J19Rik	-0.100459	-0.296023	0.770333	0.951414	0.567236	1.67148	0.110549	0.378612	0.0239957	0.0707083	0.944348	0.976419	0.436844	1.28725	0.213031	0.506187
1700028K03Rik	0.362366	1.69384	0.10616	0.508938	0.0406068	0.189812	0.851413	0.952771	0.104086	0.486536	0.631994	0.814932	0.807761	3.77578	0.00122601	0.0145167
1700028M03Rik	0.124608	0.994983	0.331895	0.760823	0.116826	0.932843	0.362274	0.675188	0.141122	1.12685	0.273443	0.524543	-0.0564087	-0.450419	0.657361	0.867736
1700028P14Rik	0.143396	0.983572	0.337337	0.76474	0.00684334	0.0469394	0.963037	0.985571	0.206339	1.41531	0.172703	0.400528	-0.247909	-1.70044	0.104893	0.334767
1700028P15Rik	0.123412	0.754363	0.459617	0.843341	-0.0340312	-0.208018	0.837366	0.947752	0.047354	0.289454	0.775279	0.896343	0.17534	1.07178	0.296867	0.60387
1700029B22Rik	-0.248042	-2.07358	0.0515512	0.377524	-0.173886	-1.45365	0.161901	0.46008	0.0551819	0.461308	0.649666	0.824636	-0.0349701	-0.292342	0.773103	0.922239
1700029E06Rik	0.0152868	0.12805	0.899416	0.981227	0.125901	1.05462	0.304454	0.626311	0.117345	0.982941	0.337639	0.591652	-0.0861708	-0.721813	0.47895	0.758318
1700029F12Rik	-0.827	-2.67289	0.014799	0.216018	-0.0690264	-0.223096	0.825774	0.943892	0.575699	1.86068	0.0778909	0.24437	-0.0403894	-0.13054	0.897472	0.96499
1700029H14Rik	0.48444	1.53221	0.141484	0.565775	1.44115	4.55816	0.000201001	0.00573507	0.947371	2.9964	0.00725542	0.0477816	0.591757	1.87164	0.076288	0.276014
1700029I15Rik	0.748908	4.20693	0.000452108	0.0317522	0.390281	2.19237	0.0406303	0.211866	-0.104644	-0.587831	0.563371	0.77301	-0.102959	-0.578365	0.569617	0.818303
1700029J03Rik	0.0778929	0.411304	0.685321	0.925465	-0.382264	-2.0185	0.057462	0.261052	0.0488496	0.257944	0.799144	0.9088	-0.139215	-0.735108	0.470996	0.75197
1700029J07Rik	-0.156758	-1.25544	0.224112	0.667919	-0.0584726	-0.468293	0.644751	0.864977	0.270172	2.16374	0.0430502	0.165453	-0.164573	-1.31802	0.202724	0.492163
1700029M03Rik	0.0756006	0.555299	0.584985	0.890901	0.225765	1.65828	0.113212	0.383155	-0.0545125	-0.400403	0.693199	0.850021	-0.00662296	-0.0486467	0.961694	0.986544
1700029M20Rik	0.145799	0.827577	0.417893	0.817882	0.102899	0.58407	0.565849	0.818666	0.125021	0.70964	0.486301	0.716816	0.315323	1.78982	0.0889767	0.303137
1700029N11Rik	0.0975502	0.644922	0.52647	0.87492	-0.112102	-0.741129	0.46742	0.758752	-0.0452931	-0.299441	0.767762	0.892226	-0.0684113	-0.45228	0.656043	0.867015
1700029P11Rik	-0.0660818	-0.359897	0.722781	0.936872	0.25453	1.38623	0.181278	0.488648	-0.321613	-1.75158	0.0955117	0.277744	-0.188751	-1.02798	0.316504	0.622498
1700030A11Rik	-0.483458	-2.8871	0.00925265	0.168981	-0.256703	-1.53297	0.141298	0.430124	0.252862	1.51004	0.147019	0.362939	0.0987821	0.589905	0.562008	0.814445
1700030C10Rik	-0.44439	-1.98895	0.0608774	0.403879	-0.446678	-1.99919	0.059674	0.266554	-0.474906	-2.12553	0.0464838	0.173756	-0.187214	-0.837913	0.412202	0.708859
1700030C12Rik	0.278292	1.22345	0.235695	0.67849	1.17624	5.17105	4.97013e-05	0.0020127	0.635156	2.79232	0.0114037	0.0661119	0.175326	0.770781	0.450047	0.73795
1700030C14Rik	-0.128995	-0.746694	0.464129	0.845934	-0.0467049	-0.270355	0.789719	0.928854	0.375836	2.17555	0.0420362	0.162815	0.226795	1.31282	0.20444	0.494619
1700030F04Rik	0.978329	2.66736	0.0149776	0.216751	-0.140068	-0.381888	0.706661	0.894348	0.0943493	0.257238	0.799681	0.90908	0.394865	1.07658	0.294768	0.601539
1700030J22Rik	-0.0049176	-0.0206845	0.983707	0.996544	-0.345658	-1.45391	0.161828	0.459926	-0.262645	-1.10474	0.282676	0.534786	0.402292	1.69213	0.106491	0.33798
1700030K09Rik	-0.19039	-1.65464	0.113956	0.522212	-0.114286	-0.993237	0.332723	0.650133	-0.234818	-2.04075	0.055005	0.194013	-0.174704	-1.51832	0.144933	0.407131
1700030L20Rik	0.240502	1.87508	0.0757921	0.439136	0.254267	1.9824	0.0616588	0.271279	-0.0434214	-0.338536	0.738566	0.876196	0.0368907	0.287619	0.776663	0.923929
1700030M09Rik	-0.0703653	-0.320637	0.751886	0.945938	0.197537	0.900123	0.379003	0.691221	0.687794	3.1341	0.00532569	0.0382444	-0.146544	-0.667765	0.512086	0.782809
1700030N03Rik	-0.273177	-0.732343	0.472644	0.85016	-0.068537	-0.183737	0.856111	0.95412	-0.0843861	-0.226225	0.823373	0.920723	0.0408784	0.109588	0.913852	0.970852
1700030O20Rik	0.290259	1.39149	0.179702	0.617272	0.0741791	0.355611	0.725938	0.90328	-0.125527	-0.601771	0.554238	0.766899	-0.513717	-2.46273	0.0232114	0.125513
1700031A10Rik	-0.308558	-1.49646	0.150495	0.580284	0.486239	2.35819	0.0289017	0.173107	0.00306499	0.0148648	0.988291	0.994929	0.223232	1.08265	0.292132	0.598208
1700031F05Rik	-0.0264885	-0.0570228	0.955106	0.991772	-0.486003	-1.04624	0.308208	0.629241	0.183938	0.395971	0.696412	0.852049	-0.839455	-1.80713	0.0861496	0.29698
1700031F10Rik	-0.0913127	-0.451373	0.656685	0.915152	0.15469	0.764659	0.453602	0.749792	0.358161	1.77045	0.0922375	0.271825	0.174233	0.861263	0.399528	0.698741
1700031L13Rik	-0.0643562	-0.381811	0.706717	0.932253	0.236428	1.40267	0.176387	0.482406	0.130285	0.772954	0.44879	0.687376	-0.05284	-0.313489	0.757228	0.915047
1700031M16Rik	0.0369391	0.162173	0.872834	0.975305	-0.0882042	-0.38724	0.70276	0.891912	-0.28318	-1.24323	0.228477	0.475063	0.0512326	0.224925	0.824371	0.940326
1700031P21Rik	0.0292826	0.156732	0.877062	0.976153	0.33754	1.80664	0.0862275	0.33104	0.245312	1.313	0.204378	0.444231	-0.154174	-0.825201	0.419208	0.7147
1700034E13Rik	-0.0380868	-0.159847	0.874641	0.975639	0.0999991	0.419687	0.679288	0.880804	0.896995	3.7646	0.0012581	0.0128619	0.47467	1.99214	0.0605003	0.237869
1700034G24Rik	0.261678	0.965836	0.345917	0.770667	-0.0971451	-0.358557	0.723768	0.902757	-0.0259333	-0.0957184	0.924718	0.966966	-0.0504513	-0.186212	0.854196	0.952127
1700034H15Rik	0.134222	0.72936	0.474425	0.850528	0.0938451	0.509951	0.615791	0.847523	0.178726	0.971193	0.34331	0.59643	0.555236	3.01713	0.00692668	0.0536098
1700034I23Rik	-0.146137	-0.495542	0.625739	0.906118	0.575133	1.95024	0.0656259	0.281489	-0.110715	-0.375426	0.711384	0.861362	0.363851	1.2338	0.231899	0.531051
1700034J04Rik	-0.249366	-1.19755	0.245404	0.687291	0.0872422	0.418969	0.679804	0.880924	-0.0170418	-0.0818408	0.935605	0.972403	0.111195	0.533999	0.599359	0.836428
1700034J05Rik	0.447192	2.86755	0.00966187	0.17361	0.287559	1.84393	0.0803959	0.316853	-0.0837867	-0.537269	0.597141	0.794626	-0.140557	-0.9013	0.378393	0.680864
1700034K08Rik	-0.228045	-0.73071	0.473619	0.850217	0.233725	0.748913	0.462821	0.755378	0.091183	0.292172	0.773231	0.895074	0.0972006	0.311454	0.758751	0.915739
1700034O15Rik	0.255997	1.51542	0.145659	0.571887	0.340643	2.0165	0.0576874	0.261595	0.0483827	0.286411	0.777575	0.897673	0.370283	2.19197	0.0406636	0.182734
1700034P13Rik	0.231608	1.25565	0.224036	0.667919	-0.0340224	-0.18445	0.855559	0.953957	0.386793	2.09698	0.0492103	0.180113	0.0192612	0.104423	0.917897	0.971105
1700036A12Rik	-0.1667	-0.72942	0.474389	0.850528	-0.16249	-0.710997	0.485479	0.770453	0.03961	0.173319	0.864182	0.940306	0.285357	1.24862	0.226543	0.524825
1700036G14Rik	0.706767	2.66644	0.0150076	0.216751	0.330274	1.24603	0.22747	0.549093	0.0860366	0.324593	0.748935	0.882234	-0.00143014	-0.00539555	0.99575	0.999299
1700036O09Rik	-0.0110936	-0.0777284	0.938834	0.988044	-0.21632	-1.51567	0.145598	0.437042	0.00344382	0.0241295	0.980994	0.992297	-0.00449086	-0.0314657	0.975217	0.992439
1700037C18Rik	0.275191	1.04	0.311025	0.742406	-0.313367	-1.18428	0.250495	0.574572	0.149489	0.564947	0.578532	0.78332	-0.569901	-2.15377	0.0439236	0.192457
1700037F24Rik	-0.0283958	-0.173324	0.864178	0.973	-0.023805	-0.145302	0.885959	0.964771	-0.192667	-1.17601	0.253706	0.503054	0.0066364	0.0405076	0.968099	0.989145
1700037H04Rik	0.0702568	0.723147	0.478148	0.853006	0.0995212	1.02436	0.318166	0.63669	0.140971	1.451	0.162629	0.387026	0.169243	1.74201	0.0972104	0.319712
1700039E15Rik	0.534012	2.47405	0.0226623	0.261662	0.145436	0.673797	0.508325	0.784722	0.151211	0.700556	0.49183	0.720756	-0.0421624	-0.195336	0.847144	0.949421
1700039E22Rik	0.0120236	0.0638626	0.949728	0.991062	0.242407	1.28753	0.212937	0.531133	0.0637429	0.338565	0.738544	0.876196	0.0876746	0.465677	0.64659	0.862631
1700039M10Rik	0.294118	1.41547	0.172657	0.607503	0.344518	1.65802	0.113265	0.383191	0.613042	2.95031	0.00804103	0.0515402	0.33046	1.59036	0.127786	0.378526
1700040D17Rik	-0.454124	-1.98796	0.0609947	0.404018	-0.488055	-2.1365	0.0454737	0.226824	-0.270814	-1.18551	0.250019	0.498922	-0.0856487	-0.374934	0.711744	0.895742
1700040F17Rik	-0.0989851	-0.781681	0.443761	0.83514	0.0786975	0.621471	0.541466	0.805335	0.180399	1.42461	0.170031	0.396804	0.176593	1.39455	0.17879	0.459856
1700040L02Rik	-0.129893	-0.690571	0.497949	0.862159	-0.142843	-0.759418	0.456658	0.751513	0.25341	1.34724	0.193304	0.429038	-0.00897118	-0.0476947	0.962443	0.986915
1700041C23Rik	-0.249692	-1.96983	0.0631835	0.409712	0.155326	1.22537	0.234986	0.557385	0.109221	0.861643	0.399324	0.644588	-0.0658535	-0.51952	0.609228	0.842243
1700041G16Rik	-0.16344	-1.01789	0.321154	0.751914	0.145953	0.908983	0.374423	0.686947	0.147459	0.918363	0.369615	0.619367	0.0296009	0.184353	0.855635	0.952525
1700041M05Rik	0.23023	0.706934	0.487945	0.857897	-0.223717	-0.686935	0.500187	0.778615	-0.339458	-1.04233	0.309973	0.56336	-0.213109	-0.654363	0.520498	0.788219
1700041M19Rik	0.167684	1.13005	0.272124	0.712818	0.249195	1.67936	0.108985	0.376046	0.575921	3.88122	0.000960784	0.0104778	-0.116812	-0.787217	0.44059	0.73155
1700042G07Rik	-0.485463	-1.78299	0.0901143	0.470911	0.358679	1.31735	0.202946	0.517791	0.497975	1.82895	0.0826964	0.254222	0.190077	0.698108	0.493326	0.768616
1700042G15Rik	-0.272441	-0.854676	0.403077	0.808151	0.232039	0.72793	0.475281	0.763866	0.370577	1.16254	0.259004	0.509286	0.141647	0.444362	0.661658	0.869156
1700042O10Rik	-0.171325	-1.06182	0.301254	0.735354	0.122422	0.758734	0.457058	0.751802	-0.0409765	-0.253959	0.802178	0.909979	-0.212875	-1.31933	0.202295	0.491656
1700044C05Rik	0.167492	0.662817	0.515183	0.870278	0.62631	2.4785	0.0224501	0.148586	0.297988	1.17923	0.252452	0.501416	-0.00388163	-0.0153608	0.9879	0.996985
1700044K03Rik	0.280447	1.16262	0.258973	0.700455	0.25669	1.06413	0.30023	0.622752	0.40779	1.69053	0.106801	0.296583	0.084064	0.348495	0.731191	0.90517
1700045H11Rik	0.0380714	0.153299	0.879733	0.977035	0.465133	1.87292	0.076103	0.307008	0.577865	2.32685	0.030845	0.13313	-0.0822218	-0.331077	0.744107	0.910285
1700045I11Rik	0.015194	0.0876116	0.931076	0.987056	0.222721	1.28425	0.214057	0.532349	0.297072	1.71297	0.102524	0.289439	0.215764	1.24414	0.228152	0.526788
1700046C09Rik	0.0211771	0.119871	0.905808	0.982272	-0.05009	-0.283529	0.77975	0.925006	0.390146	2.20839	0.0393317	0.155787	0.232407	1.31551	0.203549	0.493241
1700047A11Rik	-0.354039	-1.76	0.094038	0.480871	-0.0297793	-0.148039	0.883827	0.964166	-0.151236	-0.751825	0.461107	0.697225	0.453896	2.25641	0.0356613	0.167544
1700047G03Rik	0.149345	0.712189	0.484757	0.856539	0.673406	3.21131	0.00447258	0.0523776	0.401403	1.91419	0.0703403	0.228273	0.112975	0.538752	0.596137	0.834526
1700047G07Rik	0.103484	0.302067	0.76579	0.949626	0.770515	2.24911	0.0361985	0.1976	-0.245331	-0.716114	0.482384	0.713066	0.252607	0.737351	0.469662	0.750879
1700047K16Rik	-0.343565	-1.12616	0.273724	0.714398	0.0965881	0.316604	0.754898	0.913826	-0.376254	-1.23331	0.232075	0.479865	0.772561	2.53236	0.0200222	0.113012
1700047L14Rik	0.0820857	0.253471	0.802549	0.958567	0.700591	2.16334	0.0430845	0.219449	0.564062	1.74176	0.0972551	0.280821	0.683145	2.10947	0.0479997	0.204167
1700047M11Rik	0.516738	1.24642	0.227332	0.672077	-0.415659	-1.00261	0.328293	0.645787	-0.235084	-0.567043	0.577135	0.782577	0.858528	2.07085	0.0518309	0.213839
1700048M11Rik	-0.286495	-1.10293	0.283442	0.721843	-0.162425	-0.625294	0.539006	0.803962	-0.0836918	-0.322192	0.750726	0.883343	-0.228224	-0.878604	0.390281	0.690876
1700048O20Rik	0.20293	0.879842	0.389627	0.799918	-0.0774902	-0.335973	0.740468	0.90812	-0.00137979	-0.00598233	0.995287	0.998256	-0.30266	-1.31224	0.204631	0.494886
1700049E15Rik	-0.339024	-1.87582	0.075685	0.439087	0.629064	3.48062	0.00241965	0.034026	0.326991	1.80925	0.085809	0.259347	-0.423785	-2.34481	0.0297172	0.148441
1700049E22Rik	0.120587	0.453814	0.654957	0.914113	-0.0166305	-0.0625868	0.950731	0.982141	0.304954	1.14766	0.264954	0.515378	0.413763	1.55714	0.135469	0.392294
1700049G17Rik	-0.425742	-1.65981	0.1129	0.52073	-0.40991	-1.59809	0.126052	0.404925	-1.10663	-4.31433	0.000352692	0.00475302	-0.5453	-2.12592	0.0464473	0.199846
1700049J03Rik	0.136567	0.475944	0.639387	0.910819	0.303849	1.05893	0.302532	0.625208	-0.149634	-0.521486	0.607883	0.801673	-0.468872	-1.63405	0.118241	0.360739
1700049L16Rik	0.134721	0.545639	0.591483	0.893251	-0.245172	-0.992984	0.332843	0.650264	0.444058	1.7985	0.0875488	0.262627	-0.242015	-0.980197	0.338958	0.644088
1700051A21Rik	-0.332363	-1.20458	0.242737	0.68524	-0.160891	-0.583118	0.566477	0.818995	-0.18237	-0.660963	0.516346	0.739516	0.0685696	0.248517	0.806325	0.934597
1700052I22Rik	0.0613835	0.32732	0.746903	0.944186	-0.188958	-1.0076	0.325951	0.643733	-0.102103	-0.544449	0.592286	0.791753	-0.272388	-1.45248	0.162223	0.43493
1700052K11Rik	-0.0305938	-0.269299	0.79052	0.955593	-0.311227	-2.73955	0.0128006	0.104384	0.12469	1.09757	0.28572	0.537852	-0.231185	-2.03498	0.0556323	0.224548
1700054A03Rik	-0.106067	-0.632779	0.534206	0.877708	0.158418	0.945097	0.356138	0.670199	-0.16612	-0.991041	0.333767	0.587703	-0.0131641	-0.0785349	0.9382	0.978396
1700054K19Rik	-0.113223	-0.650225	0.523111	0.873186	-0.172429	-0.990239	0.33415	0.652142	0.394167	2.26365	0.0351366	0.144915	0.158412	0.909738	0.374035	0.676794
1700054M17Rik	-0.000235999	-0.000955356	0.999247	0.999857	0.163613	0.662328	0.51549	0.790152	-0.0612204	-0.247828	0.80685	0.912416	-0.449531	-1.81976	0.0841356	0.292494
1700054O19Rik	0.862802	2.57176	0.0184049	0.237663	0.0827532	0.246663	0.80774	0.935412	-0.127016	-0.378596	0.709066	0.859615	0.285056	0.849665	0.405791	0.703289
1700055C04Rik	-0.225381	-1.62762	0.119606	0.531557	-0.345501	-2.49509	0.0216744	0.145409	-0.1982	-1.43133	0.168119	0.394658	0.183523	1.32534	0.200332	0.488867
1700055D18Rik	0.0835665	0.421865	0.677724	0.922833	0.0752045	0.379652	0.708294	0.89484	-0.917444	-4.6315	0.000169817	0.00267926	-0.118933	-0.600404	0.555131	0.81065
1700056E22Rik	0.244793	1.44528	0.164211	0.597178	0.316108	1.86633	0.0770617	0.30943	-0.195278	-1.15294	0.262831	0.513035	0.275261	1.62516	0.120132	0.364339
1700056N10Rik	0.238715	0.85956	0.400444	0.806711	0.56047	2.01813	0.0575035	0.261178	0.22273	0.802003	0.432187	0.674129	-0.401247	-1.44481	0.164342	0.438239
1700057G04Rik	-0.121315	-0.779416	0.445063	0.835893	-0.134313	-0.862924	0.398636	0.706836	0.0190685	0.12251	0.903745	0.957996	0.255766	1.64322	0.116315	0.357348
1700057H15Rik	0.0218014	0.107911	0.915165	0.98445	0.171804	0.850386	0.4054	0.712559	0.0255555	0.126493	0.900633	0.956836	-0.146659	-0.725926	0.476481	0.756665
1700057H21Rik	0.0509388	0.263483	0.794934	0.956637	0.071663	0.37068	0.71486	0.898684	-0.084011	-0.434551	0.668644	0.835998	0.149325	0.77239	0.449116	0.737336
1700058P15Rik	0.107139	0.384387	0.704839	0.93155	-0.0733717	-0.263239	0.795119	0.931016	-0.261556	-0.938396	0.359485	0.61069	0.413054	1.48194	0.154289	0.422851
1700060C16Rik	-0.0432278	-0.261241	0.796638	0.956783	0.210322	1.27105	0.218619	0.53728	-0.0356961	-0.215724	0.831437	0.925111	0.0527142	0.318571	0.753429	0.913739
1700060C20Rik	0.0067271	0.0332557	0.973808	0.994376	0.245728	1.21477	0.238916	0.561722	0.213908	1.05746	0.303186	0.555377	0.0117877	0.0582729	0.954122	0.984026
1700060J05Rik	-0.0496082	-0.267879	0.791597	0.955593	-0.569972	-3.07779	0.00604567	0.0640278	0.192126	1.03746	0.312178	0.565127	-0.218316	-1.17888	0.252586	0.555052
1700060O08Rik	-0.0281853	-0.195368	0.84712	0.969256	0.0727586	0.50433	0.619663	0.849807	0.326076	2.26021	0.035385	0.145427	-0.115371	-0.799701	0.433489	0.725957
1700061E17Rik	-0.0405176	-0.300453	0.767001	0.949949	-0.264635	-1.96237	0.0641036	0.277682	0.116775	0.865929	0.397026	0.642676	0.149644	1.10967	0.280597	0.585892
1700061E18Rik	0.248886	0.880873	0.389082	0.799888	0.432575	1.531	0.141783	0.430901	1.08673	3.84622	0.00104178	0.0111098	0.108437	0.383788	0.705276	0.892032
1700061F12Rik	-0.100011	-0.697904	0.493451	0.860428	0.190589	1.32999	0.198823	0.513531	-0.0832917	-0.581235	0.56772	0.776104	-0.223869	-1.56222	0.13427	0.390273
1700061G19Rik	-0.0208046	-0.100861	0.920687	0.985045	0.504961	2.44807	0.023941	0.15442	-0.0458566	-0.222315	0.826374	0.922489	0.084477	0.409548	0.686588	0.88366
1700061H18Rik	0.193033	1.17225	0.255178	0.697151	0.00707479	0.0429637	0.966166	0.986965	-0.0908393	-0.551647	0.587438	0.78841	-0.0212623	-0.129121	0.89858	0.965628
1700061I17Rik	-0.215535	-1.06663	0.299127	0.73411	0.119246	0.59012	0.561866	0.816363	0.192398	0.952133	0.352648	0.604325	0.1439	0.712128	0.484793	0.762588
1700061J23Rik	0.47037	2.40295	0.0263227	0.279697	0.0811707	0.414672	0.682895	0.881954	0.556688	2.84392	0.0101795	0.0610594	0.016627	0.0849412	0.933172	0.976367
1700063A18Rik	-0.211943	-0.854485	0.403181	0.808151	-0.0510768	-0.205925	0.838977	0.948319	0.27245	1.09843	0.285353	0.537537	-0.318128	-1.28259	0.214627	0.508212
1700063D05Rik	-0.119571	-0.579999	0.568537	0.885979	0.146706	0.711619	0.485102	0.770151	0.191131	0.92711	0.365168	0.615483	-0.0650011	-0.315297	0.755875	0.914136
1700063H04Rik	-0.0919875	-0.3611	0.721895	0.936872	0.045006	0.176673	0.861582	0.956617	0.368471	1.44645	0.163887	0.388926	0.392663	1.54141	0.139239	0.397842
1700063O14Rik	-0.0162339	-0.102714	0.919236	0.984846	-0.0394557	-0.24964	0.805469	0.934343	0.442929	2.80245	0.0111527	0.0650713	0.402375	2.54587	0.0194532	0.1109
1700064E03Rik	0.285521	1.83379	0.0819472	0.452685	-0.117808	-0.756633	0.458287	0.752666	-0.0124069	-0.0796849	0.937298	0.973032	-0.0908657	-0.583595	0.566162	0.816712
1700064J06Rik	0.120026	0.3233	0.749899	0.94515	-0.0191014	-0.0514514	0.959488	0.984754	-0.292339	-0.787442	0.440461	0.680899	-0.240998	-0.649151	0.523791	0.790519
1700064M15Rik	0.142209	0.926964	0.365242	0.783619	0.0361906	0.235901	0.815962	0.939124	-0.0403766	-0.263187	0.795159	0.906522	-0.234358	-1.52762	0.142616	0.403327
1700065D16Rik	-0.574262	-2.13883	0.0452616	0.356823	0.273415	1.01833	0.320952	0.639743	0.363527	1.35395	0.191189	0.426423	0.265586	0.989173	0.334658	0.639675
1700065I16Rik	0.152391	0.559443	0.58221	0.889695	0.15422	0.566158	0.577725	0.826075	0.165876	0.608946	0.549568	0.763432	0.15966	0.586128	0.564493	0.815983
1700065J11Rik	0.0387188	0.199826	0.843679	0.968172	0.432319	2.23118	0.0375482	0.202273	0.473853	2.44554	0.0240691	0.112437	-0.0342213	-0.176615	0.861627	0.954505
1700065J18Rik	0.353812	1.31039	0.205242	0.648382	-0.32035	-1.18646	0.249652	0.57362	-0.116871	-0.432848	0.66986	0.836721	0.334076	1.2373	0.230625	0.529547
1700065O20Rik	0.08608	0.4912	0.628751	0.907796	-0.182911	-1.04375	0.309329	0.6297	0.134589	0.768011	0.451653	0.689357	-0.126183	-0.720044	0.480014	0.758991
1700066B17Rik	0.319114	1.97204	0.0629127	0.409008	0.0121799	0.0752689	0.940765	0.980241	-0.092308	-0.57044	0.574874	0.781365	-0.0860958	-0.53205	0.600683	0.83711
1700066B19Rik	-0.178845	-0.900606	0.378753	0.792553	-0.191077	-0.9622	0.347694	0.663098	-0.246503	-1.24131	0.229171	0.476063	-0.362542	-1.82565	0.0832109	0.29112
1700066C05Rik	-0.281503	-0.639254	0.530073	0.876568	0.277674	0.630559	0.535627	0.802087	-0.0234729	-0.0533037	0.958031	0.982738	-0.00306733	-0.00696548	0.994513	0.99902
1700066J03Rik	-0.478541	-1.55891	0.13505	0.555606	0.161523	0.526183	0.604677	0.841226	-0.143652	-0.467967	0.64498	0.822487	-0.0666354	-0.217074	0.830399	0.942747
1700066M21Rik	0.153585	0.697081	0.493955	0.860428	0.146083	0.663032	0.515049	0.789844	0.142947	0.648797	0.524014	0.744734	0.0874519	0.39692	0.695724	0.888116
1700066N21Rik	-0.0715992	-0.561755	0.580663	0.888894	-0.0335183	-0.262979	0.795317	0.931091	0.168289	1.32037	0.201954	0.440686	-0.0119788	-0.0939838	0.926078	0.973899
1700066O22Rik	-0.0558066	-0.239191	0.813446	0.960343	-0.0913631	-0.391589	0.699595	0.890642	0.205387	0.880306	0.389381	0.636522	-0.109006	-0.467208	0.645514	0.862454
1700067G17Rik	0.233278	1.5213	0.144187	0.570184	0.0388579	0.253408	0.802598	0.93341	0.301314	1.96498	0.0637802	0.214178	0.187922	1.22551	0.234935	0.534567
1700067K01Rik	0.00812067	0.0297102	0.976599	0.995004	0.102202	0.373917	0.712489	0.897309	-0.00600671	-0.0219761	0.98269	0.992728	0.0190147	0.0695672	0.945244	0.981459
1700067P10Rik	-0.200709	-1.29327	0.210983	0.654419	-0.0973145	-0.627047	0.537879	0.803111	0.189381	1.22028	0.236868	0.484719	0.11533	0.743127	0.466237	0.748911
1700069B07Rik	-0.27147	-1.23748	0.230557	0.67443	0.222705	1.01519	0.322407	0.641128	0.107422	0.489679	0.629807	0.813392	0.457375	2.08493	0.0504036	0.210566
1700069L16Rik	-0.261206	-1.35605	0.190533	0.627497	0.36074	1.87277	0.0761251	0.307008	0.191704	0.995227	0.331779	0.585519	0.18139	0.941684	0.35784	0.661506
1700069P05Rik	-0.0813269	-0.473159	0.641337	0.910958	-0.100544	-0.584965	0.565259	0.818453	0.232634	1.35347	0.191342	0.426649	-0.655225	-3.8121	0.00112732	0.013691
1700071G01Rik	-0.117543	-0.595135	0.558576	0.883116	0.184416	0.933725	0.36183	0.674769	0.0486647	0.246396	0.807943	0.913357	0.0191622	0.097021	0.923697	0.973144
1700071K01Rik	0.556381	1.20125	0.243998	0.685949	0.488929	1.05562	0.304008	0.626228	-0.0442427	-0.0955219	0.924872	0.967005	-0.574805	-1.24103	0.229274	0.528041
1700071M16Rik	0.390289	2.03493	0.0556387	0.388759	0.118924	0.620056	0.542378	0.805758	0.148063	0.771983	0.449352	0.687851	0.0722983	0.376955	0.710265	0.894738
1700072B07Rik	0.121947	0.568767	0.575987	0.887318	-0.371783	-1.73401	0.0986507	0.356338	-0.0843505	-0.393414	0.698269	0.853385	0.0192412	0.0897417	0.929405	0.974777
1700072O05Rik	-0.0360589	-0.182539	0.857039	0.970614	-0.187969	-0.951541	0.352941	0.667768	0.0291575	0.147602	0.884168	0.949901	-0.0301009	-0.152378	0.88045	0.959758
1700073E17Rik	0.42321	1.75261	0.0953308	0.484058	0.145025	0.600582	0.555014	0.813476	0.519627	2.15189	0.0440899	0.167694	0.146922	0.608437	0.549899	0.80747
1700074H08Rik	0.0652274	0.367118	0.717473	0.93569	-0.175043	-0.985192	0.33656	0.654146	-0.163369	-0.919486	0.369042	0.618957	0.165261	0.930136	0.363638	0.666711
1700074P13Rik	-0.343141	-2.15771	0.043576	0.350964	-0.020556	-0.129259	0.898473	0.969184	0.0654333	0.411453	0.685214	0.846134	0.0382576	0.240568	0.812393	0.936565
1700080E11Rik	-0.0565499	-0.18881	0.852187	0.969931	0.246428	0.822781	0.420551	0.724985	0.417068	1.39252	0.179395	0.409825	0.185912	0.620727	0.541945	0.801898
1700080G11Rik	0.203707	0.822305	0.420815	0.820111	0.290557	1.17289	0.254924	0.579407	-0.257252	-1.03845	0.311728	0.564793	0.0965655	0.389807	0.700891	0.890399
1700080N15Rik	0.493814	2.08054	0.0508445	0.37498	-0.320685	-1.35111	0.192082	0.503671	0.128795	0.542639	0.593508	0.792432	-0.130097	-0.548125	0.589808	0.830982
1700080O16Rik	-0.0740076	-0.380039	0.708012	0.933021	0.132677	0.681312	0.503661	0.781115	0.1555	0.798512	0.434162	0.675879	0.202569	1.04022	0.310927	0.617407
1700081H04Rik	0.118647	0.607502	0.550506	0.880893	0.106643	0.546039	0.591213	0.834441	-0.156961	-0.80368	0.431241	0.673321	-0.0293561	-0.15031	0.882059	0.959912
1700082M22Rik	-0.0600517	-0.336955	0.739739	0.942926	-0.205395	-1.15249	0.263011	0.58662	-0.150919	-0.846818	0.407338	0.652086	0.131552	0.73815	0.469187	0.750676
1700083H02Rik	-0.0952491	-0.607248	0.550671	0.881081	-0.0431226	-0.274922	0.786259	0.927132	-0.019879	-0.126736	0.900443	0.956836	0.128111	0.816754	0.423906	0.718573
1700084C01Rik	0.304784	1.92746	0.0685718	0.421813	0.988042	6.24839	4.66246e-06	0.000346247	0.952266	6.02214	7.5776e-06	0.000233351	0.337678	2.13548	0.0455667	0.197544
1700084C06Rik	-0.341675	-1.54658	0.137991	0.558899	-0.178145	-0.806369	0.429726	0.731942	0.14415	0.652491	0.521679	0.742783	0.48143	2.17917	0.0417299	0.18613
1700084E18Rik	0.494345	2.3436	0.0297922	0.293516	0.757554	3.59142	0.00187575	0.0287084	0.644849	3.0571	0.00633318	0.0434606	0.911768	4.32251	0.000346085	0.00550622
1700084F23Rik	-0.224253	-1.58374	0.129288	0.548118	-0.0134376	-0.0949003	0.925359	0.976234	-0.0299671	-0.211636	0.83458	0.926888	-0.118387	-0.836086	0.413204	0.709961
1700084M14Rik	0.206604	1.4303	0.168411	0.603557	-0.158221	-1.09535	0.286667	0.610052	0.365894	2.53304	0.0199929	0.0984267	0.0150884	0.104455	0.917872	0.971105
1700085C21Rik	-0.0498515	-0.276525	0.785046	0.955194	0.00159177	0.00882951	0.993045	0.997613	-0.138469	-0.768083	0.451611	0.689335	0.0977339	0.542127	0.593854	0.833065
1700086D15Rik	0.188844	0.496026	0.625403	0.906075	-0.0459616	-0.120725	0.90514	0.971049	-0.18542	-0.487032	0.631649	0.814866	-0.744998	-1.95684	0.0647931	0.248701
1700086L19Rik	0.0837005	0.525022	0.605468	0.899866	-0.0131719	-0.0826227	0.934991	0.978459	0.0412146	0.258523	0.798704	0.90847	0.375583	2.35589	0.0290403	0.146249
1700086O06Rik	0.0572263	0.38398	0.705136	0.93155	-0.2694	-1.80763	0.0860685	0.330674	-0.278823	-1.87086	0.0764013	0.241155	-0.337527	-2.26476	0.0350567	0.165813
1700086P04Rik	0.20826	0.922619	0.367447	0.784782	0.325681	1.44281	0.164896	0.464072	-0.0274722	-0.121705	0.904374	0.95829	0.470988	2.08654	0.0502422	0.210074
1700087M22Rik	-0.228863	-1.06876	0.298188	0.733213	-0.246759	-1.15233	0.263073	0.58662	-0.435196	-2.03232	0.0559249	0.196332	-0.220822	-1.03121	0.315024	0.621061
1700088E04Rik	0.121013	0.582768	0.566708	0.885444	0.0460587	0.221807	0.826763	0.944403	0.485498	2.33804	0.030138	0.13098	-0.0819337	-0.394572	0.697428	0.888678
1700092C02Rik	-0.113026	-0.803857	0.431141	0.827444	0.0528541	0.375904	0.711034	0.896442	-0.0670814	-0.47709	0.638585	0.819176	0.122341	0.870105	0.394795	0.694338
1700092C10Rik	-0.0291904	-0.205701	0.83915	0.967567	0.0155555	0.109618	0.913829	0.97269	-0.0547506	-0.38582	0.703794	0.856476	0.135874	0.957483	0.350009	0.654264
1700092E19Rik	0.106857	0.706772	0.488043	0.858002	0.000581969	0.00384927	0.996968	0.998777	-0.135987	-0.899449	0.379353	0.627389	0.0304281	0.201258	0.842575	0.948017
1700092K14Rik	-0.433312	-2.98984	0.00736256	0.150349	-0.047141	-0.325271	0.748429	0.911598	0.0790993	0.545782	0.591387	0.791188	-0.00792834	-0.0547052	0.956928	0.985177
1700092M07Rik	-0.165114	-0.682933	0.502658	0.863876	-0.0521626	-0.215752	0.831415	0.945619	0.632553	2.61633	0.0167238	0.0871503	0.878028	3.63165	0.00170978	0.0187375
1700093J21Rik	0.29549	1.03843	0.311737	0.742775	0.245004	0.861011	0.399664	0.707739	0.516707	1.81585	0.0847551	0.25746	-0.138188	-0.485628	0.632626	0.855414
1700093K21Rik	0.212094	0.641144	0.528871	0.875668	1.24666	3.76856	0.00124663	0.0215629	1.25651	3.79834	0.00116374	0.0121037	1.33732	4.04261	0.000661302	0.0090258
1700094D03Rik	0.630133	2.47384	0.0226727	0.261662	1.00017	3.92656	0.000865094	0.0166549	1.33337	5.23467	4.30676e-05	0.000930269	0.73978	2.9043	0.00890666	0.0645161
1700094J05Rik	0.00724663	0.0293534	0.97688	0.995004	-0.547165	-2.21636	0.038699	0.205372	0.196801	0.797169	0.434923	0.676379	0.0353368	0.143136	0.887647	0.961825
1700094M24Rik	0.0281326	0.140515	0.88969	0.978635	0.0656134	0.327723	0.746603	0.910718	0.234814	1.17284	0.254947	0.504334	0.240944	1.20346	0.243163	0.544149
1700095A13Rik	-0.0724522	-0.542192	0.59381	0.893897	-0.0247035	-0.184867	0.855237	0.953957	-0.0703857	-0.526728	0.604305	0.799055	0.240876	1.80258	0.0868848	0.298576
1700095A21Rik	0.0791399	0.588063	0.563219	0.88401	0.0202626	0.150565	0.881861	0.963814	0.00660899	0.0491093	0.96133	0.983887	0.0377233	0.28031	0.782183	0.926183
1700095B10Rik	-0.290697	-1.2982	0.209319	0.653251	0.555779	2.482	0.0222841	0.147884	-0.0551945	-0.246488	0.807873	0.913357	-0.0765142	-0.341698	0.736222	0.907399
1700095J03Rik	-0.0424203	-0.192316	0.849477	0.969605	0.243524	1.10403	0.282976	0.606859	0.0514701	0.233344	0.817919	0.918007	0.0365786	0.165832	0.869991	0.956153
1700095J12Rik	-0.115816	-0.728248	0.475091	0.850979	0.0444221	0.279325	0.782927	0.925809	0.174503	1.09727	0.285849	0.537971	0.162178	1.01977	0.320284	0.625876
1700096J18Rik	0.0988715	0.562989	0.579839	0.888639	-0.0628896	-0.358103	0.724102	0.90296	0.0189758	0.108051	0.915056	0.962922	0.106919	0.608814	0.549654	0.807352
1700096K18Rik	0.0610845	0.580842	0.56798	0.885721	0.185573	1.76458	0.0932446	0.34647	0.052512	0.499327	0.623119	0.810141	0.0435071	0.413701	0.683593	0.881976
1700097N02Rik	0.100079	0.530019	0.602064	0.898285	-0.0849346	-0.449814	0.65779	0.871738	-0.207317	-1.09795	0.285558	0.537671	0.15775	0.835445	0.413556	0.710436
1700099I09Rik	-0.245786	-1.24981	0.226116	0.670164	-0.101377	-0.515501	0.61198	0.845056	0.0968647	0.492554	0.627811	0.812476	-0.482899	-2.45552	0.0235675	0.126681
1700100L14Rik	0.155464	0.911051	0.37336	0.789143	-0.0601901	-0.352726	0.728067	0.904234	0.118604	0.695046	0.495201	0.723608	0.0674648	0.395357	0.696858	0.888458
1700101E01Rik	-0.251921	-1.43162	0.168037	0.602818	0.429625	2.44149	0.0242755	0.155638	0.0528351	0.300253	0.767152	0.891813	-0.12485	-0.709503	0.486385	0.763511
1700101G07Rik	0.423897	2.57382	0.0183235	0.236934	0.0681084	0.413541	0.683709	0.882501	0.298103	1.81003	0.0856839	0.25916	0.0320456	0.194575	0.847732	0.949474
1700101I11Rik	0.540299	2.12202	0.046812	0.361235	0.551917	2.16765	0.0427125	0.218505	2.27252	8.92529	2.49045e-08	2.69702e-06	1.62961	6.40027	3.3776e-06	0.000144642
1700101I19Rik	-0.217654	-0.678106	0.505648	0.864727	0.0644924	0.200928	0.84283	0.949565	0.0477849	0.148875	0.883176	0.949417	-0.235627	-0.734101	0.471596	0.752453
1700101O22Rik	0.0940121	0.472199	0.64201	0.911053	-0.0830425	-0.417101	0.681147	0.881132	-0.365073	-1.83367	0.0819656	0.252607	-0.0251957	-0.126552	0.900587	0.966082
1700102H20Rik	0.20261	0.779861	0.444807	0.83574	-0.017652	-0.0679438	0.94652	0.981397	-0.240894	-0.927219	0.365113	0.615432	0.197898	0.761723	0.455312	0.741538
1700102P08Rik	0.343124	1.43583	0.16685	0.600897	-0.0106308	-0.0444856	0.964968	0.98656	1.09895	4.59865	0.000183129	0.00283455	0.0477481	0.199806	0.843695	0.948453
1700104B16Rik	0.0319751	0.188102	0.852734	0.969948	0.257328	1.5138	0.146068	0.437973	0.597119	3.51271	0.00224785	0.0200517	0.40167	2.36293	0.0286181	0.144644
1700105P06Rik	0.010982	0.0641201	0.949525	0.990981	-0.481775	-2.81292	0.0108989	0.0947154	-0.698533	-4.07849	0.000608593	0.00727989	-0.00186722	-0.0109021	0.991412	0.998049
1700108F19Rik	-0.21841	-1.16419	0.258353	0.699941	-0.178409	-0.950968	0.353224	0.667884	-0.129259	-0.688985	0.498925	0.72631	0.0435291	0.232022	0.818931	0.938743
1700108J01Rik	0.195088	0.901679	0.378196	0.792311	0.442441	2.04492	0.0545545	0.253163	-0.0416434	-0.192472	0.849357	0.933597	-0.344333	-1.59148	0.127534	0.378111
1700108N11Rik	0.255128	1.43785	0.166285	0.600292	0.447096	2.51973	0.0205683	0.140793	-0.0623264	-0.351257	0.72915	0.871075	-0.0705581	-0.397649	0.695195	0.887973
1700109G14Rik	-0.0872268	-0.359309	0.723213	0.936979	0.058875	0.242521	0.810901	0.936813	1.11447	4.59078	0.000186471	0.00287196	0.342347	1.41021	0.174181	0.452595
1700109G15Rik	-0.113872	-0.605266	0.551961	0.881767	0.0803095	0.426869	0.674136	0.878909	0.139418	0.741049	0.467467	0.702587	0.332223	1.76586	0.0930235	0.311442
1700109H08Rik	0.431417	3.12353	0.00545411	0.126802	0.449164	3.25202	0.00407796	0.0493795	0.652853	4.72676	0.000136487	0.00225451	0.210021	1.52059	0.144364	0.406206
1700109I08Rik	0.0284319	0.165164	0.87051	0.974488	0.0160042	0.0929703	0.926873	0.976778	0.136081	0.79051	0.43871	0.679644	0.0770809	0.447773	0.659237	0.868169
1700109K24Rik	-0.433004	-1.64974	0.114963	0.523705	-0.256737	-0.978165	0.339936	0.656555	-0.32919	-1.25421	0.224547	0.469434	0.0319435	0.121704	0.904375	0.967634
1700110C19Rik	-0.181313	-0.700568	0.491822	0.859855	-0.167585	-0.647528	0.524818	0.795741	-1.87877	-7.25932	5.7767e-07	2.98313e-05	-0.56643	-2.18861	0.0409407	0.183676
1700110K17Rik	-0.146664	-0.675224	0.507437	0.865481	0.0977822	0.450177	0.657532	0.871738	0.245355	1.12959	0.272314	0.523603	0.316879	1.45887	0.160472	0.432116
1700111E14Rik	-0.0106233	-0.0734026	0.942231	0.988821	0.18932	1.30812	0.205998	0.522348	-0.0439918	-0.303964	0.764365	0.890932	0.0567121	0.391856	0.699401	0.889357
1700111N16Rik	-0.0451467	-0.339231	0.738051	0.942475	0.307971	2.31409	0.0316706	0.183305	0.185261	1.39205	0.179535	0.410029	0.367096	2.75835	0.0122853	0.0811724
1700112D23Rik	-0.201998	-0.965953	0.345859	0.770628	0.26882	1.2855	0.213631	0.53188	0.003433	0.0164166	0.987068	0.994391	0.156873	0.750169	0.462081	0.746055
1700112E06Rik	-0.0389865	-0.204459	0.840107	0.967723	0.0395504	0.207416	0.837829	0.947846	0.217795	1.1422	0.267162	0.517764	-0.205577	-1.07812	0.294097	0.600781
1700112H15Rik	0.114443	0.548001	0.589891	0.892656	0.178942	0.85685	0.401904	0.70984	0.154938	0.741908	0.466959	0.70208	0.0574644	0.275163	0.786077	0.927649
1700112J05Rik	0.0337769	0.1553	0.878176	0.976383	0.620863	2.85462	0.00994194	0.0889323	0.574079	2.63951	0.0159079	0.0842923	0.473485	2.177	0.0419136	0.186644
1700112J16Rik	0.37832	1.12115	0.275801	0.715964	0.763081	2.26138	0.0353001	0.195563	0.785151	2.32679	0.0308493	0.13313	0.704907	2.08899	0.0499987	0.209528
1700112K13Rik	0.24456	1.12876	0.272653	0.713499	-0.0190075	-0.0877283	0.930985	0.977831	0.707594	3.26588	0.00395154	0.0304301	-0.0328126	-0.151445	0.881175	0.959758
1700113A16Rik	0.425131	2.23233	0.0374605	0.325722	0.223095	1.17145	0.255489	0.580263	0.504965	2.65153	0.0155	0.0827731	0.510501	2.6806	0.0145537	0.0911217
1700113H08Rik	-0.0486844	-0.243536	0.810126	0.959377	0.0386558	0.193369	0.848664	0.95135	-0.102302	-0.511747	0.614557	0.805062	0.0225962	0.113034	0.911156	0.969755
1700116B05Rik	-0.188486	-0.709258	0.486533	0.857187	-0.0517375	-0.194685	0.847648	0.9512	0.0653542	0.245923	0.808304	0.913673	-0.269194	-1.01296	0.323447	0.628708
1700119H24Rik	-0.0552814	-0.231676	0.819196	0.962559	-0.0581993	-0.243904	0.809845	0.936277	-0.33932	-1.42204	0.170766	0.397877	-0.137177	-0.574885	0.571923	0.820212
1700119I11Rik	0.0359343	0.146021	0.8854	0.978005	0.0278005	0.112968	0.911207	0.972102	0.329748	1.33994	0.195623	0.432118	-0.128062	-0.520387	0.608635	0.841916
1700120B22Rik	0.349575	1.41115	0.173909	0.608866	-0.421133	-1.70001	0.104975	0.367891	-0.321524	-1.29791	0.209414	0.45028	0.106376	0.429416	0.672313	0.875047
1700120C14Rik	0.28726	0.68852	0.499211	0.862886	0.68283	1.63664	0.117694	0.390793	-0.165458	-0.396579	0.695971	0.851721	0.325698	0.78065	0.444354	0.733626
1700120E14Rik	0.0878461	0.462427	0.648878	0.912193	-0.273694	-1.44074	0.165474	0.464967	-0.0918986	-0.48376	0.633928	0.816141	-0.111424	-0.586545	0.564218	0.815826
1700120G07Rik	-0.212362	-1.0638	0.300376	0.734688	0.27635	1.38434	0.181844	0.489208	0.0781682	0.391574	0.699606	0.854094	-0.0348486	-0.17457	0.863212	0.954635
1700120G11Rik	0.0440746	0.280771	0.781834	0.954695	-0.381536	-2.43052	0.0248425	0.157996	0.0714536	0.455185	0.653988	0.827128	0.197448	1.25782	0.223268	0.520944
1700120K04Rik	-0.613448	-1.90657	0.0713748	0.427837	-0.284206	-0.883301	0.387801	0.698252	-0.561146	-1.74402	0.0968513	0.280281	0.431722	1.34177	0.195039	0.481667
1700121L16Rik	-0.235538	-1.43592	0.166824	0.600897	0.128851	0.785518	0.441562	0.740381	0.233757	1.42507	0.1699	0.396724	-0.0355713	-0.216855	0.830567	0.942792
1700121N20Rik	0.42236	1.71628	0.101906	0.499096	0.28193	1.14564	0.265769	0.58913	-0.127801	-0.519325	0.609361	0.802242	-0.334021	-1.35731	0.190138	0.475945
1700122E12Rik	-0.0589231	-0.276104	0.785364	0.955194	-0.12017	-0.563096	0.579767	0.827503	-0.917762	-4.30048	0.000364163	0.00487297	0.277569	1.30064	0.208496	0.499613
1700122O11Rik	-0.329834	-2.42241	0.0252698	0.274508	0.154115	1.13187	0.271373	0.594265	-0.0487923	-0.358347	0.723922	0.868598	-0.164918	-1.21121	0.240244	0.540396
1700123I01Rik	0.190782	1.20672	0.241933	0.684659	0.136691	0.864586	0.397745	0.705817	0.304875	1.92837	0.0684517	0.224566	0.225129	1.42396	0.170215	0.446542
1700123K08Rik	0.314796	0.630308	0.535788	0.877708	0.391043	0.782977	0.443018	0.741375	1.0274	2.05713	0.0532559	0.189502	1.01408	2.03048	0.0561275	0.225953
1700123L14Rik	0.352887	0.919747	0.368909	0.785544	-0.251166	-0.654626	0.520333	0.793253	-0.369426	-0.962853	0.347374	0.599932	-0.369471	-0.96297	0.347317	0.651561
1700123M08Rik	-0.336228	-1.08522	0.291018	0.728348	-0.234946	-0.758321	0.457299	0.752099	-0.0542516	-0.175104	0.862798	0.93977	-0.492474	-1.58953	0.127975	0.378869
1700123O12Rik	0.182131	0.938122	0.359622	0.780364	0.199879	1.02954	0.315789	0.635118	0.0407087	0.209683	0.836084	0.927594	0.189811	0.97768	0.34017	0.645195
1700123O20Rik	0.0674538	0.514087	0.61295	0.902914	0.163945	1.24948	0.226235	0.547492	0.305353	2.32719	0.0308233	0.133064	0.27671	2.1089	0.0480549	0.204343
1700123O21Rik	-0.217775	-1.20851	0.24126	0.683779	0.3841	2.1315	0.0459318	0.228023	0.218316	1.21151	0.240133	0.488514	0.0350235	0.194357	0.847901	0.94956
1700124L16Rik	-0.0599949	-0.201313	0.842533	0.967829	0.118281	0.396892	0.695745	0.889258	-0.97825	-3.28251	0.00380491	0.0296916	-1.25978	-4.22717	0.000431429	0.00653014
1700125G02Rik	-0.0116043	-0.0475559	0.962552	0.993167	0.303684	1.24454	0.228008	0.549415	0.064213	0.263154	0.795184	0.906522	-0.067461	-0.276464	0.785091	0.927294
1700125G22Rik	-0.201458	-1.04435	0.309058	0.740766	-0.121964	-0.632259	0.534539	0.801833	-0.401759	-2.08271	0.0506257	0.183382	0.201976	1.04704	0.307848	0.614671
1700125H03Rik	-0.0941978	-0.466815	0.64579	0.911897	0.153484	0.76062	0.455956	0.750971	-0.184955	-0.916577	0.370527	0.62022	-0.11009	-0.54557	0.591529	0.831925
1700125H20Rik	-0.0968709	-0.638044	0.530844	0.877007	-0.252472	-1.66292	0.11227	0.381649	0.305649	2.01317	0.0580651	0.201226	0.195596	1.2883	0.212671	0.50597
1700126H18Rik	0.0511951	0.321713	0.751083	0.945605	0.134265	0.843727	0.409022	0.715752	1.04507	6.56725	2.37794e-06	9.17616e-05	0.379612	2.3855	0.0273017	0.139836
1700128A07Rik	-0.00979461	-0.0653564	0.948554	0.990821	0.153757	1.02597	0.317426	0.636439	0.166466	1.11078	0.280132	0.532102	-0.0227433	-0.151759	0.880931	0.959758
1700128E19Rik	0.105637	0.434347	0.66879	0.919436	-0.174519	-0.717569	0.481506	0.767998	0.0447448	0.183977	0.855926	0.936546	0.0749952	0.308357	0.761071	0.916703
1700128F08Rik	0.121049	0.385436	0.704074	0.93155	-0.00960857	-0.030595	0.975903	0.990662	-0.443122	-1.41096	0.173963	0.402087	0.157077	0.500156	0.622545	0.850249
1700129C05Rik	-0.228248	-1.37529	0.184591	0.622716	-0.184155	-1.10961	0.280623	0.604398	-0.317952	-1.91579	0.0701252	0.227979	0.00223559	0.0134703	0.989389	0.997479
1810006J02Rik	-0.27866	-1.74797	0.0961497	0.485908	0.200571	1.25813	0.223156	0.54408	0.215704	1.35306	0.191469	0.426662	-0.37581	-2.35736	0.0289516	0.145952
1810007C17Rik	-0.0482439	-0.364264	0.719569	0.936298	-0.133956	-1.01143	0.32416	0.642129	0.0551048	0.416067	0.68189	0.84424	-0.107023	-0.808073	0.428767	0.722281
1810007D17Rik	0.034368	0.170048	0.866719	0.973862	0.461708	2.28447	0.0336657	0.190282	-0.182308	-0.902034	0.378013	0.626428	-0.0775695	-0.383803	0.705265	0.892032
1810008B01Rik	-0.0638542	-0.292325	0.773116	0.952103	-0.123654	-0.566087	0.577772	0.826093	0.0889741	0.407324	0.688193	0.847476	-0.0548505	-0.251106	0.804351	0.934061
1810008I18Rik	0.0912583	0.273479	0.787352	0.955287	-0.116561	-0.349304	0.730593	0.905182	0.965206	2.89248	0.00914304	0.0566765	0.554272	1.66102	0.112655	0.350342
1810009J06Rik	0.252005	1.16957	0.256228	0.698405	-0.0703038	-0.326285	0.747674	0.911229	0.515138	2.39079	0.0270015	0.122053	0.00619896	0.0287698	0.97734	0.993123
1810009N02Rik	0.0659369	0.416683	0.681448	0.924378	0.129938	0.82113	0.421468	0.725767	0.277439	1.75325	0.0952173	0.277249	0.219535	1.38733	0.180946	0.46269
1810010D01Rik	0.0583721	0.310561	0.759419	0.947433	-0.262747	-1.39791	0.177792	0.484501	0.018233	0.0970064	0.923708	0.966528	-0.234539	-1.24783	0.226824	0.525153
1810010H24Rik	0.199915	0.867547	0.396161	0.80345	-0.284853	-1.23614	0.231046	0.553203	-0.0766478	-0.332619	0.74296	0.878581	-0.47866	-2.07718	0.0511845	0.212402
1810010K12Rik	-0.221143	-1.54228	0.139028	0.560239	-0.0983521	-0.685923	0.500812	0.778945	-0.309829	-2.1608	0.0433062	0.166036	-0.187004	-1.3042	0.207305	0.4985
1810011H11Rik	0.208495	0.85447	0.403189	0.808151	-0.0836917	-0.342991	0.735264	0.90633	-0.267461	-1.09613	0.286336	0.5386	-0.247558	-1.01456	0.322702	0.627906
1810011O10Rik	0.0239419	0.122069	0.90409	0.981705	-0.168947	-0.861381	0.399465	0.707673	-0.287297	-1.4648	0.158865	0.381086	-0.268533	-1.36913	0.186476	0.470613
1810012K08Rik	0.264234	1.36021	0.189234	0.626485	0.113826	0.58595	0.56461	0.817992	-0.00958319	-0.049332	0.961155	0.983887	0.0364172	0.187467	0.853225	0.951594
1810012K16Rik	-0.580611	-2.80927	0.0109868	0.185306	-0.397308	-1.92236	0.0692462	0.289874	-1.08105	-5.23062	4.34615e-05	0.00093467	0.30483	1.47491	0.156151	0.426029
1810013D15Rik	0.19758	0.880243	0.389415	0.799918	-0.0199992	-0.0890992	0.929909	0.977752	0.0634429	0.282646	0.780417	0.899266	0.0975076	0.434409	0.668746	0.872964
1810013L24Rik	0.407621	3.41757	0.00279572	0.0907582	0.520495	4.36393	0.000314514	0.00805544	0.730672	6.12609	6.05734e-06	0.000195401	0.595154	4.98988	7.48904e-05	0.00165101
1810014B01Rik	0.0173384	0.0980294	0.922906	0.985565	0.162141	0.916727	0.370451	0.682949	-0.140508	-0.794414	0.436487	0.677868	-0.448607	-2.53637	0.0198515	0.112332
1810018F18Rik	-0.32756	-0.813721	0.4256	0.823607	0.0474663	0.117915	0.907337	0.971659	-0.475598	-1.18147	0.25158	0.500589	-0.322401	-0.800903	0.432809	0.725436
1810019D21Rik	0.33277	1.50281	0.148861	0.57742	0.395169	1.78461	0.089844	0.33872	0.356565	1.61027	0.123359	0.324378	0.2364	1.0676	0.298702	0.60593
1810019N24Rik	0.0838216	0.342738	0.735452	0.942029	-0.134385	-0.549486	0.588891	0.833124	-0.486175	-1.98792	0.0610005	0.20787	-0.254737	-1.04159	0.310305	0.61702
1810020O05Rik	0.0214538	0.0760108	0.940183	0.988242	0.378787	1.34204	0.194955	0.5077	1.24841	4.4231	0.000274362	0.00390205	2.16317	7.66408	2.6017e-07	1.75176e-05
1810021B22Rik	0.0734616	0.567344	0.576934	0.887527	0.208241	1.60824	0.123804	0.401481	0.0246814	0.190614	0.850792	0.934256	0.0115609	0.0892849	0.929763	0.97498
1810022K09Rik	0.289692	1.87255	0.0761566	0.43987	0.039991	0.258499	0.798722	0.931764	0.123182	0.796241	0.43545	0.676941	-0.0224855	-0.145345	0.885926	0.961057
1810024B03Rik	0.065883	0.366174	0.718166	0.9361	0.0378886	0.210583	0.835391	0.947031	0.636261	3.53631	0.00212922	0.0192291	0.199275	1.10756	0.281485	0.586769
1810026B05Rik	-0.274484	-1.33032	0.198717	0.638519	-0.378327	-1.83361	0.0819752	0.320814	-0.484593	-2.34863	0.029482	0.129042	-0.411175	-1.99281	0.0604221	0.237727
1810026J23Rik	0.100181	0.864765	0.397649	0.804562	0.26926	2.32426	0.031011	0.180707	0.173188	1.49496	0.150883	0.368599	0.245986	2.12336	0.0466863	0.200629
1810030O07Rik	0.149561	1.39859	0.177591	0.613726	0.114732	1.07289	0.296377	0.619335	0.0275079	0.257235	0.799684	0.90908	-0.0660452	-0.61761	0.543957	0.803159
1810034E14Rik	0.22602	0.946427	0.355477	0.776847	-0.135556	-0.567621	0.57675	0.825122	0.11079	0.463918	0.647828	0.824066	-0.126965	-0.53165	0.600955	0.83729
1810041L15Rik	-0.698837	-3.14061	0.005248	0.125122	0.183631	0.825251	0.419181	0.723943	-0.114751	-0.515696	0.611846	0.803708	0.0926881	0.416546	0.681546	0.881205
1810043G02Rik	-0.101821	-0.465466	0.646738	0.911897	-0.120041	-0.54876	0.58938	0.833432	-0.0973039	-0.444818	0.661334	0.83111	0.211487	0.966799	0.345447	0.649694
1810043H04Rik	0.0642863	0.432014	0.670456	0.920454	0.307142	2.06404	0.0525338	0.247726	0.0190598	0.128085	0.89939	0.956348	0.132943	0.893397	0.382505	0.684904
1810044D09Rik	0.0520615	0.295301	0.770876	0.951488	-0.0131634	-0.0746647	0.94124	0.980241	0.341982	1.93978	0.0669647	0.221126	0.258162	1.46433	0.15899	0.430077
1810046K07Rik	-0.174544	-0.519162	0.609473	0.9014	0.19991	0.594612	0.558919	0.815116	0.170373	0.506757	0.61799	0.807305	0.0766029	0.227847	0.82213	0.939593
1810053B23Rik	0.332229	2.69655	0.0140581	0.210068	-0.182205	-1.47888	0.155097	0.451017	-0.0736309	-0.597628	0.556944	0.768892	-0.00758441	-0.0615592	0.951539	0.983197
1810055G02Rik	0.240986	1.98028	0.0619137	0.406165	0.247676	2.03526	0.0556022	0.256175	0.251698	2.06831	0.0520919	0.186794	0.209911	1.72493	0.100307	0.325282
1810058I24Rik	0.00571119	0.0569178	0.955188	0.991772	-0.0944757	-0.941545	0.357909	0.671586	-0.192437	-1.91783	0.0698512	0.227449	0.0245925	0.245089	0.80894	0.935392
1810059C17Rik	-0.600114	-1.77861	0.0908517	0.47264	-0.146693	-0.434768	0.66849	0.876054	-0.206417	-0.611774	0.547733	0.762391	-0.0379944	-0.112607	0.91149	0.969886
1810062G17Rik	0.241156	1.36855	0.186653	0.625386	-0.103776	-0.588925	0.562652	0.81685	0.399425	2.26673	0.0349153	0.144341	0.357668	2.02976	0.0562068	0.226125
1810062O18Rik	-0.0313997	-0.161537	0.873327	0.975389	0.115261	0.592964	0.559999	0.815595	0.341971	1.75929	0.0941619	0.27558	-0.259092	-1.33291	0.197879	0.485241
1810063I02Rik	0.147768	0.85557	0.402594	0.807919	-0.34443	-1.99424	0.0602535	0.267586	0.860701	4.98343	7.59955e-05	0.00145873	0.98731	5.71649	1.47506e-05	0.000471502
1810064F22Rik	0.225053	1.47019	0.157413	0.590356	0.253329	1.65491	0.1139	0.384214	0.150245	0.981499	0.338332	0.592092	-0.0612852	-0.400355	0.693234	0.88715
1810065E05Rik	0.103268	0.506943	0.617862	0.904835	0.0935521	0.459246	0.65112	0.867866	0.217805	1.0692	0.297997	0.550527	-0.0407381	-0.199983	0.843558	0.948372
2010001A14Rik	-0.00138204	-0.00468325	0.996311	0.99962	0.0794885	0.26936	0.790474	0.929029	-0.0834681	-0.282845	0.780267	0.899191	-0.160864	-0.545113	0.591838	0.832005
2010001E11Rik	0.206274	0.88149	0.388756	0.799825	-0.0640153	-0.273563	0.787288	0.927704	0.12964	0.554004	0.585855	0.787578	0.390415	1.6684	0.111166	0.347568
2010003K11Rik	-0.0441575	-0.269849	0.790103	0.955586	0.00354112	0.0216399	0.982954	0.993708	-0.166436	-1.0171	0.321522	0.574328	0.0243216	0.14863	0.883367	0.960106
2010005H15Rik	-0.412785	-0.915697	0.370977	0.787691	0.785971	1.74355	0.0969352	0.353264	-0.556769	-1.2351	0.231424	0.478924	0.687628	1.52539	0.143168	0.404183
2010009K17Rik	-0.146031	-0.573003	0.573172	0.887119	-0.0624373	-0.244993	0.809013	0.936089	-0.0259934	-0.101994	0.9198	0.965016	0.0638482	0.25053	0.80479	0.934061
2010010A06Rik	0.142418	0.705211	0.488993	0.858416	-0.102179	-0.50596	0.61854	0.849356	0.0042901	0.0212433	0.983267	0.9928	-0.159733	-0.790949	0.438459	0.729608
2010013B24Rik	0.468357	2.42749	0.0250013	0.273279	0.0763044	0.395485	0.696765	0.889765	0.241139	1.24982	0.226112	0.471501	0.18297	0.948332	0.354531	0.658659
2010015M23Rik	-0.540166	-1.38377	0.182018	0.62021	-0.514945	-1.31916	0.202351	0.517478	-0.319452	-0.818355	0.423013	0.666027	-0.213528	-0.547005	0.590562	0.831468
2010016I18Rik	-0.0312827	-0.144278	0.886757	0.978216	-0.295063	-1.36085	0.189035	0.499265	-0.565126	-2.6064	0.0170853	0.0883969	-0.744736	-3.43477	0.00268775	0.0264059
2010106C02Rik	0.168029	0.739516	0.468377	0.847503	-0.247155	-1.08776	0.289923	0.613058	-0.005755	-0.0253285	0.98005	0.991916	0.11866	0.52224	0.607368	0.840873
2010106E10Rik	-0.156546	-1.04475	0.30888	0.740766	0.091144	0.608271	0.550006	0.810242	0.150533	1.00462	0.327347	0.580724	-0.116687	-0.778736	0.445455	0.734486
2010107E04Rik	0.159585	1.4786	0.15517	0.587478	0.0810584	0.75103	0.461575	0.754466	0.145082	1.34423	0.194258	0.430573	0.474372	4.3952	0.000292609	0.00485411
2010107G12Rik	-0.289183	-0.996382	0.331232	0.760296	-0.255424	-0.880064	0.389509	0.699794	-0.0375385	-0.129339	0.89841	0.955764	0.161963	0.558044	0.583146	0.827483
2010107G23Rik	-0.0670491	-0.32906	0.745608	0.944049	0.477663	2.34425	0.029752	0.176255	0.241698	1.18619	0.249755	0.498679	-0.493874	-2.42381	0.0251956	0.132665
2010109A12Rik	0.336991	1.23873	0.230105	0.67443	0.879311	3.23222	0.00426541	0.0508971	1.66256	6.11132	6.25258e-06	0.000200123	0.627069	2.30501	0.0322698	0.156764
2010109I03Rik	0.598531	2.41278	0.025786	0.277515	-0.0889132	-0.358424	0.723865	0.902757	0.0164288	0.0662274	0.947869	0.977946	0.0286087	0.115326	0.909362	0.969039
2010110K18Rik	0.401964	2.04409	0.0546444	0.386817	-0.0812553	-0.413203	0.683952	0.882591	0.101328	0.515278	0.612134	0.803807	0.247962	1.26095	0.222161	0.519649
2010111I01Rik	-0.0951242	-0.602869	0.553522	0.882407	-0.709692	-4.49782	0.000230951	0.00638583	-0.494447	-3.13366	0.00533096	0.0382498	0.187365	1.18746	0.249265	0.551303
2010300C02Rik	-0.311653	-1.67992	0.108874	0.514266	0.519654	2.80113	0.0111853	0.0959891	0.097578	0.525981	0.604814	0.799432	0.129727	0.699276	0.492612	0.768235
2010300F17Rik	0.140431	0.638855	0.530328	0.87662	0.387525	1.76295	0.0935271	0.346822	0.632756	2.87856	0.00942934	0.05783	-0.210317	-0.956783	0.350354	0.654609
2010308F09Rik	0.357027	2.39146	0.0269634	0.282037	0.127663	0.855121	0.402837	0.710476	0.0566165	0.379233	0.7086	0.859474	0.0919551	0.61594	0.545036	0.803935
2010310C07Rik	0.748962	2.51071	0.020967	0.253887	0.607614	2.03687	0.0554261	0.255816	1.16666	3.91092	0.000896974	0.0099139	1.61315	5.40767	2.92306e-05	0.000800995
2010315B03Rik	0.0147465	0.0722594	0.943129	0.988892	0.225155	1.10329	0.283291	0.60705	0.152927	0.749361	0.462557	0.69855	-0.00591775	-0.0289977	0.97716	0.993037
2010320M18Rik	0.315438	1.93962	0.0669849	0.417908	0.421864	2.59403	0.0175457	0.127375	0.271442	1.66909	0.111027	0.303948	0.679207	4.17642	0.000485172	0.00714988
2010320O07Rik	0.105482	0.560552	0.581467	0.889281	0.160523	0.853052	0.403955	0.711088	0.195364	1.0382	0.31184	0.564855	0.302151	1.60569	0.124366	0.372356
2200002D01Rik	-0.216005	-0.860151	0.400126	0.806637	-0.317464	-1.26417	0.221026	0.540474	-0.2696	-1.07357	0.296081	0.548242	-0.0807785	-0.321667	0.751117	0.9128
2200002J24Rik	-0.0702123	-0.418084	0.68044	0.923765	0.312145	1.85869	0.078185	0.312295	0.238765	1.42174	0.170851	0.397939	0.228707	1.36185	0.188724	0.473806
2210008F06Rik	0.180427	0.75996	0.456341	0.841879	0.121299	0.51091	0.615132	0.8469	-0.0971237	-0.409085	0.686922	0.846644	0.400333	1.6862	0.107643	0.340449
2210010C04Rik	0.247586	1.01366	0.323121	0.753243	-0.0269834	-0.110475	0.913159	0.97269	-0.117559	-0.481306	0.635639	0.817175	-0.172148	-0.704801	0.489242	0.765649
2210011C24Rik	0.320292	1.56524	0.133561	0.55394	0.21431	1.04732	0.307722	0.628541	0.524207	2.56176	0.0188031	0.094234	-0.03081	-0.150566	0.88186	0.959912
2210013O21Rik	0.124814	0.857069	0.401786	0.807657	0.0445404	0.305848	0.762952	0.916355	-0.061126	-0.419737	0.679252	0.842786	-0.286907	-1.97012	0.0631475	0.244599
2210015D19Rik	0.199646	1.57704	0.130823	0.551473	-0.113825	-0.899122	0.379523	0.691859	0.00425844	0.0336381	0.973507	0.989361	-0.26045	-2.05734	0.0532347	0.218021
2210016F16Rik	0.910013	3.20573	0.00452948	0.116478	1.29171	4.55035	0.000204642	0.00580867	1.50267	5.2935	3.7737e-05	0.000835687	0.813417	2.86544	0.00970691	0.0687426
2210016L21Rik	0.0375837	0.352597	0.728162	0.938859	-0.022558	-0.211631	0.834585	0.946741	0.0380858	0.357308	0.724688	0.868826	0.0924387	0.867227	0.396332	0.695888
2210018M11Rik	-0.127052	-1.4333	0.167565	0.602003	-0.136232	-1.53686	0.140348	0.428451	-0.183677	-2.07209	0.0517036	0.185904	0.0349954	0.394789	0.697271	0.888661
2210019I11Rik	0.0160144	0.0850823	0.933061	0.987222	0.33468	1.77811	0.0909352	0.341102	0.0632247	0.335905	0.740519	0.877239	0.140541	0.746674	0.464142	0.747335
2210039B01Rik	-0.0300375	-0.161053	0.873704	0.975628	0.0831181	0.445656	0.660739	0.873032	0.714149	3.82907	0.00108393	0.0114499	0.0722398	0.38733	0.702694	0.891391
2210404O09Rik	0.240225	0.752014	0.460997	0.844645	-0.422382	-1.32225	0.20134	0.516504	-0.245886	-0.769735	0.450653	0.688637	0.227366	0.711757	0.485018	0.762588
2210406O10Rik	0.132588	0.638414	0.530609	0.876833	-0.0829383	-0.399349	0.693963	0.888312	0.59463	2.86315	0.00975629	0.0592878	-0.121958	-0.587229	0.563767	0.815474
2210407C18Rik	0.0885293	0.520668	0.608442	0.900917	-0.336536	-1.97927	0.0620358	0.272207	0.0729761	0.429194	0.672472	0.838194	0.0596321	0.350714	0.729552	0.904114
2210408F21Rik	0.0429219	0.401364	0.692503	0.927667	0.213296	1.99454	0.060218	0.26754	-0.063307	-0.591986	0.560641	0.770928	0.138839	1.29829	0.209288	0.500851
2210408I21Rik	0.112152	0.694497	0.495538	0.861462	-0.313455	-1.94106	0.0667986	0.28378	-0.633029	-3.92002	0.00087828	0.00974673	-0.107553	-0.666019	0.513178	0.783554
2210409D07Rik	0.042125	0.267119	0.792174	0.955796	-0.0465361	-0.29509	0.771035	0.920128	0.0617051	0.391278	0.699822	0.854094	-0.456649	-2.89566	0.00907902	0.0654845
2210409E12Rik	-0.220027	-1.03934	0.311322	0.742756	0.346858	1.63846	0.117312	0.39005	0.366104	1.72937	0.0994933	0.284563	-0.0946603	-0.447148	0.65968	0.868258
2210411M09Rik	-0.486698	-2.43243	0.0247429	0.271895	-0.184457	-0.92188	0.367823	0.680965	-0.138796	-0.693677	0.496041	0.724405	0.116923	0.58436	0.565658	0.816581
2210414B05Rik	-0.152254	-0.969301	0.344229	0.769196	0.129541	0.824701	0.419485	0.724134	0.320355	2.03949	0.0551413	0.194466	-0.178606	-1.13707	0.269248	0.573964
2210417A02Rik	-0.0602775	-0.274952	0.786237	0.955208	0.259518	1.18377	0.25069	0.574572	0.217498	0.992104	0.333262	0.587276	-0.0226721	-0.103417	0.918685	0.971373
2210420H20Rik	-0.0429539	-0.306811	0.762229	0.948676	0.210098	1.50069	0.149407	0.442537	0.0801979	0.572838	0.573281	0.780183	-0.011534	-0.0823852	0.935178	0.977208
2300002M23Rik	0.39724	1.79694	0.087804	0.466315	-0.259494	-1.17384	0.254554	0.579048	0.240989	1.09013	0.288904	0.540711	0.23915	1.08181	0.292494	0.598801
2300003K06Rik	0.29438	1.6926	0.1064	0.509264	-0.0737612	-0.424105	0.676117	0.879282	0.0961549	0.552861	0.586622	0.78805	0.204503	1.17583	0.253775	0.556498
2300005B03Rik	0.287508	1.32015	0.202025	0.643988	0.121297	0.556959	0.583873	0.830277	0.241982	1.11111	0.279993	0.531878	0.0410785	0.18862	0.852334	0.95113
2300009A05Rik	0.172173	1.70097	0.104792	0.505619	0.216546	2.13934	0.0452149	0.226038	0.161617	1.59668	0.126368	0.329366	0.122105	1.20632	0.242082	0.542944
2310001H17Rik	-0.483775	-2.26201	0.0352544	0.318482	-0.791212	-3.69952	0.0014621	0.0241531	-0.452086	-2.11385	0.0475827	0.176255	-0.199814	-0.934279	0.361551	0.665036
2310001K24Rik	-0.0842967	-0.297347	0.769337	0.950926	0.0413263	0.145774	0.885592	0.964627	-0.304179	-1.07296	0.29635	0.548456	-0.0693126	-0.244492	0.809396	0.935586
2310002D06Rik	0.0741944	0.336843	0.739822	0.942926	0.0302835	0.137487	0.892051	0.96669	-0.140715	-0.638846	0.530333	0.749502	-0.0914915	-0.415372	0.68239	0.88158
2310002F09Rik	0.168945	0.991259	0.333664	0.762705	-0.0181028	-0.106215	0.916493	0.973664	0.0388186	0.227762	0.822195	0.92016	-0.00243764	-0.0143024	0.988734	0.997335
2310002L09Rik	-0.222437	-0.977184	0.34041	0.766642	-0.0520291	-0.228567	0.821578	0.941984	0.185185	0.813532	0.425706	0.668302	0.0721125	0.316795	0.754755	0.913878
2310003L06Rik	-0.169398	-1.15159	0.263372	0.704531	-0.227918	-1.54942	0.137309	0.423726	0.128582	0.874122	0.392658	0.639238	-0.109783	-0.746318	0.464351	0.747368
2310005A03Rik	-0.277706	-1.22231	0.236115	0.678904	0.15713	0.691599	0.497317	0.777049	-0.111307	-0.489915	0.629644	0.813328	-0.0819279	-0.360602	0.722262	0.900234
2310005E17Rik	0.373798	1.20326	0.243239	0.685357	-0.07251	-0.23341	0.817869	0.940145	-0.37456	-1.20571	0.242314	0.490676	0.289052	0.930458	0.363476	0.666546
2310007B03Rik	-0.0891688	-0.448034	0.659052	0.91626	-0.27777	-1.39567	0.178456	0.48526	0.28806	1.44738	0.16363	0.388504	-0.0501858	-0.252161	0.803547	0.934061
2310008N11Rik	-0.204449	-0.797093	0.434967	0.829538	0.282076	1.09974	0.284798	0.608273	0.407366	1.58821	0.128272	0.33232	0.0423965	0.165293	0.87041	0.956377
2310009A05Rik	-0.0456923	-0.278936	0.783222	0.954695	0.189577	1.1573	0.261086	0.585221	0.215273	1.31417	0.203994	0.443614	0.0665347	0.406171	0.689026	0.885013
2310009B15Rik	0.350823	2.53859	0.0197577	0.246353	0.132999	0.96239	0.347601	0.663074	0.297035	2.14938	0.044313	0.168251	0.31751	2.29754	0.0327716	0.158294
2310010G23Rik	0.177075	0.796571	0.435263	0.829797	0.855593	3.84888	0.00103541	0.0188809	0.442192	1.9892	0.0608483	0.20768	0.419389	1.88662	0.0741461	0.270896
2310010J17Rik	0.0238183	0.113696	0.910638	0.983177	0.0295908	0.14125	0.889117	0.965941	-0.276521	-1.31996	0.20209	0.440817	-0.238953	-1.14063	0.267799	0.572278
2310011J03Rik	0.0616124	0.460167	0.650471	0.912625	0.179823	1.34305	0.194633	0.507467	0.0948993	0.708778	0.486824	0.717219	0.542051	4.04844	0.000652443	0.00893963
2310014F06Rik	0.0804912	0.260047	0.797545	0.956783	0.292606	0.945339	0.356018	0.670199	0.190282	0.614754	0.545803	0.761109	-0.68815	-2.22325	0.0381605	0.175539
2310015A10Rik	0.161229	0.584619	0.565487	0.885273	0.37017	1.34224	0.194889	0.507691	-0.492153	-1.78456	0.0898527	0.26707	0.587769	2.13127	0.0459532	0.198665
2310015D24Rik	0.206559	1.19053	0.248086	0.690468	0.148221	0.854289	0.403287	0.710786	-0.092395	-0.532531	0.600356	0.796903	-0.204264	-1.1773	0.253203	0.55601
2310016D03Rik	-0.01087	-0.0717741	0.943511	0.98903	0.233639	1.54271	0.138925	0.426495	0.18982	1.25337	0.224845	0.469801	-0.217634	-1.43703	0.166513	0.441274
2310016D23Rik	-0.0905625	-0.450167	0.657539	0.915542	0.15702	0.780516	0.444431	0.742813	0.0473715	0.235474	0.816289	0.917214	0.352683	1.75311	0.0952415	0.316049
2310016G11Rik	0.108846	0.816233	0.424196	0.823046	-0.0729883	-0.547337	0.590338	0.833743	0.337512	2.531	0.0200804	0.0988152	0.0423743	0.317764	0.754031	0.913771
2310020H05Rik	0.0540873	0.30802	0.761323	0.948125	0.159293	0.907154	0.375366	0.687803	0.13866	0.789651	0.439199	0.679988	0.269104	1.53251	0.141412	0.40153
2310022A10Rik	0.0726834	0.486795	0.631813	0.908501	0.0710544	0.475885	0.639428	0.861626	-0.232423	-1.55665	0.135586	0.344543	-0.104564	-0.700311	0.49198	0.76788
2310022B05Rik	-0.0362938	-0.299427	0.767772	0.950236	-0.274045	-2.2609	0.0353351	0.195624	-0.000775826	-0.00640063	0.994958	0.998256	-0.293357	-2.42022	0.025386	0.133222
2310026I22Rik	0.0496679	0.260501	0.7972	0.956783	-0.153395	-0.804532	0.43076	0.732313	-0.0964911	-0.506081	0.618456	0.807475	0.269974	1.41597	0.172511	0.45011
2310026L22Rik	0.0977194	0.272133	0.788371	0.955287	0.724545	2.01774	0.0575473	0.26128	0.627659	1.74793	0.0961557	0.279149	0.648056	1.80474	0.0865356	0.297792
2310030A07Rik	-0.153616	-0.463389	0.6482	0.912071	-0.0449841	-0.135696	0.893448	0.967271	0.490449	1.47945	0.154945	0.374429	0.692271	2.08826	0.0500712	0.209605
2310030G06Rik	-0.321993	-1.25133	0.225574	0.669263	0.514785	2.00055	0.0595153	0.266208	-0.0192904	-0.0749665	0.941003	0.975201	-0.0846358	-0.328911	0.745718	0.910289
2310031A07Rik	0.195382	0.794594	0.436385	0.830825	-0.28717	-1.16789	0.256892	0.581977	0.0493664	0.200767	0.842953	0.931083	-0.217602	-0.884961	0.386927	0.68787
2310033P09Rik	-0.356914	-2.16019	0.0433594	0.349908	0.166546	1.008	0.325761	0.643589	-0.045481	-0.275269	0.785996	0.901733	-0.0896899	-0.54284	0.593372	0.833026
2310034C09Rik	-0.0639176	-0.361929	0.721285	0.93671	-0.0904363	-0.51209	0.614322	0.846449	0.0344142	0.194868	0.847506	0.932981	0.121226	0.686436	0.500495	0.77424
2310034G01Rik	-0.21283	-0.830655	0.416193	0.816607	0.172839	0.674572	0.507843	0.784423	-0.0458993	-0.17914	0.85967	0.938046	0.374841	1.46297	0.15936	0.43056
2310034O05Rik	-0.175568	-0.76854	0.451346	0.83924	0.406182	1.77804	0.0909475	0.341102	0.128545	0.562696	0.580034	0.784078	0.250884	1.09823	0.28544	0.59123
2310035C23Rik	0.0353607	0.334995	0.741195	0.943294	-0.142787	-1.35272	0.191577	0.502953	-0.104456	-0.989585	0.334461	0.588377	-0.42812	-4.05586	0.00064133	0.00884975
2310036O22Rik	0.122401	0.956264	0.350609	0.774454	0.0748547	0.584808	0.565362	0.818491	0.175863	1.37394	0.185002	0.417779	0.0457296	0.357266	0.724718	0.901625
2310039H08Rik	0.432905	3.59881	0.00184413	0.0734691	0.0722237	0.600407	0.555128	0.813508	0.296231	2.46261	0.0232172	0.109583	0.239232	1.98877	0.0608992	0.238895
2310039L15Rik	-0.139231	-0.503568	0.620189	0.904897	0.451109	1.63156	0.118768	0.39266	0.227043	0.821166	0.421448	0.664631	0.00115402	0.00417384	0.996712	0.999367
2310040G07Rik	0.057359	0.279304	0.782943	0.954695	0.334133	1.62703	0.119732	0.394509	-0.192142	-0.935617	0.360878	0.612029	-0.371363	-1.80832	0.085958	0.296594
2310040G24Rik	0.0963374	0.511026	0.615053	0.903545	0.218848	1.16089	0.259659	0.584211	0.326139	1.73002	0.0993751	0.284436	0.862884	4.57721	0.000192384	0.00353202
2310043L19Rik	0.0490413	0.244458	0.809422	0.959293	0.203254	1.01317	0.32335	0.641812	0.475918	2.37232	0.0280632	0.124984	0.453189	2.25903	0.0354707	0.167096
2310043M15Rik	0.0341522	0.0840028	0.933908	0.987222	0.242677	0.596903	0.557419	0.81462	-0.246438	-0.606153	0.551384	0.764787	1.92301	4.72995	0.000135494	0.00264122
2310043O21Rik	-0.00961529	-0.0462133	0.963609	0.993393	0.0615026	0.295596	0.770654	0.920075	-0.184106	-0.884857	0.386982	0.63397	-0.141086	-0.678091	0.505657	0.778063
2310044K18Rik	0.269998	0.61027	0.548709	0.880677	1.21281	2.74129	0.0127522	0.10421	2.43508	5.50395	2.35908e-05	0.000574712	1.14476	2.58747	0.0177949	0.10462
2310047D07Rik	-0.203411	-0.904769	0.376597	0.791007	0.195253	0.868483	0.395661	0.704145	-0.994	-4.42129	0.000275513	0.00391219	0.402829	1.79177	0.0886538	0.302456
2310050C09Rik	-0.0173743	-0.0611224	0.951882	0.991363	0.1715	0.603334	0.553219	0.812525	0.345528	1.21556	0.23862	0.486362	-0.545637	-1.91954	0.0696223	0.260922
2310057M21Rik	0.365793	2.92106	0.00858147	0.162547	0.635883	5.07788	6.13452e-05	0.00238596	0.893351	7.13391	7.42956e-07	3.65252e-05	0.438139	3.49878	0.00232089	0.023487
2310057N15Rik	0.0783207	0.460557	0.650196	0.912625	-0.152613	-0.897425	0.380406	0.692187	0.321929	1.89307	0.0732397	0.234748	0.121191	0.712652	0.484477	0.762515
2310058D17Rik	-0.164601	-0.920742	0.368402	0.785289	-0.441103	-2.46743	0.022982	0.150927	-0.48195	-2.69592	0.0140774	0.0772033	0.0789773	0.441781	0.663493	0.869977
2310061I04Rik	0.0541978	0.549922	0.588598	0.892346	0.0138432	0.140461	0.889732	0.966028	-0.198887	-2.01802	0.0575165	0.200017	-0.0590147	-0.598797	0.55618	0.81126
2310061N02Rik	-0.246795	-1.30948	0.205545	0.648719	-0.00676871	-0.0359143	0.971715	0.989065	-0.145114	-0.769967	0.450519	0.688582	-0.0959756	-0.50924	0.616281	0.846611
2310065F04Rik	0.111796	0.532002	0.600716	0.897873	-0.0657753	-0.313003	0.757591	0.914704	-0.014933	-0.0710613	0.944071	0.976385	-0.121755	-0.579392	0.568938	0.817895
2310067B10Rik	-0.0732245	-0.608456	0.549886	0.8808	-0.158531	-1.31731	0.202958	0.517791	-0.190416	-1.58225	0.129627	0.334666	-0.206469	-1.71564	0.102025	0.328903
2310067E19Rik	-1.09981	-5.50561	2.35038e-05	0.00444421	-1.11534	-5.58334	1.97839e-05	0.00101104	-2.31776	-11.6026	3.21951e-10	9.09763e-08	-1.42116	-7.11425	7.72989e-07	4.43945e-05
2310068J16Rik	0.161538	0.924881	0.366298	0.783772	-0.260265	-1.49014	0.152137	0.446475	-0.0575233	-0.329349	0.745393	0.879986	0.50017	2.86371	0.0097442	0.0689256
2310069B03Rik	-0.276834	-1.53295	0.141305	0.565609	0.268194	1.4851	0.153455	0.44847	0.0926533	0.51306	0.613656	0.804631	0.010086	0.0558506	0.956027	0.984834
2310069G16Rik	-0.388448	-2.80818	0.0110132	0.185306	0.214185	1.5484	0.137555	0.423979	0.0222499	0.16085	0.873861	0.945106	-0.143691	-1.03877	0.311581	0.618208
2310075C17Rik	-0.064018	-0.333329	0.742433	0.943727	0.332333	1.73039	0.099307	0.357456	-0.112151	-0.583948	0.565929	0.77491	0.159544	0.830713	0.416161	0.712112
2310079G19Rik	0.104907	0.610454	0.548589	0.880677	-0.000198308	-0.00115395	0.999091	0.999549	0.0148146	0.0862059	0.932179	0.970966	0.00524033	0.0304934	0.975983	0.992717
2310081J21Rik	-0.119124	-0.463799	0.647912	0.912003	0.24929	0.970586	0.343604	0.659493	0.220295	0.857696	0.401448	0.646784	-0.0510366	-0.198706	0.844544	0.948603
2310081O03Rik	-0.159076	-0.876104	0.391606	0.801304	-0.107865	-0.594063	0.559279	0.815447	0.0329088	0.181244	0.858041	0.93742	-0.0743858	-0.409677	0.686495	0.883632
2410002F23Rik	0.320277	3.14668	0.00517663	0.124874	0.303036	2.97728	0.00757184	0.0740053	0.107812	1.05924	0.302397	0.555041	0.297954	2.92736	0.00846221	0.0621295
2410003L11Rik	-0.265053	-1.60229	0.125117	0.544158	-0.384993	-2.32735	0.0308132	0.180204	-0.347867	-2.10292	0.0486315	0.178847	0.0655301	0.396141	0.696289	0.888174
2410004B18Rik	0.161841	0.920025	0.368767	0.785447	0.626633	3.56225	0.00200596	0.0300479	0.180174	1.02424	0.318222	0.571424	0.427175	2.42838	0.0249546	0.131793
2410004I01Rik	0.0624997	0.505116	0.619121	0.904835	0.13797	1.11506	0.278337	0.601887	0.375285	3.03301	0.0066847	0.0450183	0.110379	0.892068	0.3832	0.6851
2410004P03Rik	0.441682	2.22134	0.0383089	0.329833	0.129546	0.65152	0.522293	0.794469	0.40056	2.01452	0.0579115	0.200905	0.263343	1.32442	0.20063	0.489348
2410006H16Rik	0.621157	4.0133	0.00070773	0.0407605	0.895732	5.78733	1.26279e-05	0.000725952	1.11798	7.22326	6.2088e-07	3.1403e-05	0.356079	2.30063	0.0325633	0.157597
2410012E07Rik	-0.28396	-1.5301	0.142004	0.566839	0.245186	1.32117	0.201692	0.516976	-0.0934431	-0.503512	0.620228	0.808254	-0.0183103	-0.0986637	0.922409	0.972877
2410015M20Rik	0.317011	2.55015	0.0192759	0.24393	-0.00123819	-0.00996045	0.992154	0.997317	0.13973	1.12404	0.274602	0.525672	-0.0207936	-0.167271	0.868874	0.956034
2410016O06Rik	0.0415885	0.197414	0.84554	0.968891	0.221821	1.05295	0.305198	0.627054	0.358099	1.69984	0.105008	0.293853	-0.224605	-1.06617	0.299332	0.606215
2410017I17Rik	-0.125431	-0.982464	0.337868	0.765169	0.0623039	0.488007	0.63097	0.857313	0.000608871	0.0047691	0.996243	0.998396	-0.18179	-1.4239	0.170232	0.446542
2410021H03Rik	0.18339	1.46781	0.158052	0.590509	-0.156046	-1.24895	0.226424	0.547592	0.0518621	0.415092	0.682592	0.84474	0.146664	1.17386	0.254546	0.557218
2410022M11Rik	0.262669	1.61234	0.122905	0.539295	-0.133449	-0.819151	0.422569	0.726833	0.255744	1.56983	0.13249	0.339557	-0.0857338	-0.52626	0.604624	0.839296
2410089E03Rik	-0.352454	-3.15959	0.00502786	0.122731	-0.433542	-3.88651	0.000949098	0.0176875	-0.668483	-5.99265	8.07664e-06	0.000244497	-0.400658	-3.59172	0.00187447	0.0201017
2410124H12Rik	0.021929	0.137697	0.891887	0.979108	0.0366178	0.229932	0.820532	0.941635	-0.130381	-0.818694	0.422824	0.665862	0.171399	1.07625	0.294909	0.601539
2410131K14Rik	0.25849	2.17024	0.0424895	0.346981	0.103614	0.869924	0.394892	0.703446	0.378245	3.17568	0.00484825	0.0356384	0.0202075	0.169659	0.867021	0.955531
2410137M14Rik	-0.233452	-1.14869	0.264536	0.705899	-0.150588	-0.740965	0.467518	0.758752	-0.325707	-1.60263	0.125042	0.327195	-0.127433	-0.627029	0.537891	0.799147
2410141K09Rik	-0.0345258	-0.191035	0.850467	0.969605	0.134438	0.74386	0.465803	0.757529	0.148933	0.824063	0.419839	0.663098	-0.500829	-2.77114	0.0119459	0.0796699
2410152P15Rik	0.0911459	0.428406	0.673036	0.921042	-0.178117	-0.837191	0.412597	0.719108	0.450665	2.11823	0.047168	0.175433	0.608608	2.86059	0.0098116	0.0692477
2500002B13Rik	-0.0713147	-0.343859	0.734621	0.941487	0.135814	0.654859	0.520186	0.793253	0.679948	3.27852	0.0038396	0.0298486	0.278941	1.34497	0.194022	0.480336
2500004C02Rik	-0.0585792	-0.236923	0.81518	0.961312	-0.00849359	-0.0343523	0.972944	0.989475	-0.310868	-1.25731	0.223449	0.468467	0.42809	1.73141	0.0991218	0.323231
2510002D24Rik	0.575867	2.44537	0.0240774	0.267718	-0.190226	-0.80778	0.428932	0.731368	-0.073207	-0.310868	0.75919	0.888227	0.0405924	0.172373	0.864916	0.955099
2510009E07Rik	-0.42127	-3.17945	0.00480716	0.120173	-0.289649	-2.18606	0.0411525	0.213503	-0.638474	-4.81875	0.000110588	0.00193065	-0.136786	-1.03236	0.314499	0.620491
2510039O18Rik	-0.214297	-2.07247	0.0516648	0.377535	-0.257014	-2.48558	0.0221157	0.147404	-0.337503	-3.26399	0.00396855	0.0305228	-0.301917	-2.91984	0.00860476	0.0629447
2600006K01Rik	0.21144	0.671107	0.51	0.867145	0.409374	1.29934	0.208933	0.526116	-0.250529	-0.795174	0.436056	0.677478	0.36591	1.16139	0.25946	0.562178
2610001J05Rik	-0.0711597	-0.74216	0.466809	0.847212	-0.236044	-2.46182	0.0232564	0.151837	-0.525886	-5.48473	2.46203e-05	0.000594721	-0.0536615	-0.559663	0.582062	0.826794
2610005L07Rik	0.377889	1.80736	0.0861118	0.462279	-0.129589	-0.619795	0.542546	0.805771	-0.913728	-4.37017	0.000310016	0.00429567	-0.627653	-3.00193	0.00716635	0.0549629
2610008E11Rik	0.0501934	0.381872	0.706673	0.932253	-0.0155435	-0.118255	0.907072	0.971659	-0.154207	-1.17321	0.254802	0.504168	-0.678355	-5.16094	5.08476e-05	0.00122538
2610015P09Rik	-0.160843	-1.12709	0.273342	0.714107	0.320284	2.24436	0.0365519	0.198724	0.00120414	0.00843788	0.993353	0.997646	-0.0214511	-0.150316	0.882055	0.959912
2610016A17Rik	-0.168354	-0.895231	0.381548	0.794838	0.215656	1.14677	0.265313	0.588756	0.08822	0.469116	0.644173	0.822299	-0.248399	-1.32088	0.201788	0.491202
2610020C07Rik	0.463508	2.04625	0.0544117	0.386224	-0.206956	-0.913648	0.372027	0.684261	0.329084	1.45281	0.162131	0.386214	0.713545	3.15009	0.00513694	0.0429921
2610020F03Rik	0.126853	0.663213	0.514935	0.870178	0.243648	1.27384	0.21765	0.536276	0.0997419	0.521469	0.607895	0.801673	-0.135901	-0.710515	0.485771	0.763221
2610020H08Rik	0.00943215	0.0908809	0.928511	0.986604	-0.008906	-0.0858113	0.932489	0.978066	0.00331417	0.0319328	0.974849	0.990156	-0.131239	-1.26452	0.220903	0.51838
2610021A01Rik	0.300126	1.87502	0.0758006	0.439136	0.0273685	0.170983	0.865993	0.958053	0.337557	2.10887	0.0480577	0.177611	0.19804	1.23725	0.230644	0.529547
2610027K06Rik	0.169527	0.749992	0.462186	0.845349	-0.00332548	-0.014712	0.988411	0.995702	0.0841723	0.372382	0.713613	0.862608	-0.273514	-1.21003	0.240686	0.540961
2610028E06Rik	0.238946	1.41216	0.173615	0.608619	0.0663576	0.39217	0.699173	0.890578	-0.114119	-0.674438	0.507926	0.733224	0.0899026	0.531319	0.60118	0.837447
2610028H24Rik	-0.0125345	-0.0603336	0.952502	0.991498	-0.290546	-1.39851	0.177615	0.484298	0.400836	1.92938	0.0683193	0.224243	-0.380067	-1.82941	0.0826251	0.290124
2610035D17Rik	0.138007	0.544729	0.592097	0.893686	0.0819984	0.323657	0.749633	0.911845	-0.305592	-1.2062	0.242126	0.490457	0.0673839	0.265971	0.793044	0.930325
2610035F20Rik	-0.363894	-1.72897	0.0995659	0.493433	0.391008	1.8578	0.0783162	0.312515	-0.317402	-1.50807	0.147518	0.363522	0.108095	0.513593	0.613289	0.844789
2610037D02Rik	0.48442	1.94396	0.0664265	0.41707	0.278972	1.1195	0.276484	0.599687	0.0657206	0.263734	0.794743	0.906407	0.30146	1.20975	0.240794	0.540961
2610042L04Rik	0.0146901	0.0553905	0.956389	0.991899	0.0131837	0.0497106	0.960857	0.985044	-0.000659984	-0.00248854	0.99804	0.999065	0.154228	0.581534	0.567523	0.817431
2610044O15Rik8	0.213358	1.34463	0.194132	0.633029	0.156062	0.983535	0.337354	0.654499	-0.403668	-2.54399	0.0195313	0.0968723	-0.27058	-1.70525	0.10398	0.332803
2610203C22Rik	-0.108166	-0.397968	0.694964	0.928514	0.177326	0.652425	0.521721	0.794255	0.179479	0.660347	0.516733	0.739856	-0.0332503	-0.122336	0.903881	0.967431
2610204G07Rik	0.0461838	0.224672	0.824565	0.963292	-0.412565	-2.00702	0.0587681	0.264139	-0.0727283	-0.353804	0.727271	0.870099	-0.196978	-0.958246	0.349634	0.653993
2610206C17Rik	0.194683	1.27356	0.217745	0.661293	0.0496766	0.324971	0.748653	0.911598	0.27282	1.78471	0.0898265	0.26707	0.0545554	0.356887	0.724998	0.901775
2610209C05Rik	0.402621	1.27515	0.217194	0.660829	0.354805	1.12371	0.274739	0.598277	0.523603	1.65831	0.113205	0.307649	0.171676	0.54372	0.592778	0.832656
2610301B20Rik	0.0291468	0.260842	0.796941	0.956783	0.0869297	0.777958	0.445902	0.743676	0.0396311	0.35467	0.726632	0.869838	-0.00683236	-0.0611446	0.951864	0.983319
2610303G11Rik	0.0461458	0.177278	0.861113	0.972108	-0.0499159	-0.191761	0.849906	0.952169	0.0286856	0.110201	0.913373	0.962076	-0.131548	-0.505365	0.618949	0.848153
2610306M01Rik	-0.436408	-1.82083	0.0839661	0.456429	-0.0257857	-0.107586	0.91542	0.973461	-0.25475	-1.0629	0.300774	0.55331	-0.0552236	-0.230411	0.820165	0.939034
2610307P16Rik	-0.134897	-0.766558	0.452497	0.839396	-0.0940359	-0.534362	0.599113	0.838174	-0.0244456	-0.138913	0.890939	0.953225	0.0573354	0.32581	0.748028	0.911627
2610316D01Rik	0.193929	0.953734	0.351857	0.774707	-0.0455036	-0.223785	0.825245	0.943866	0.383252	1.88481	0.0744013	0.23736	0.178953	0.880084	0.389499	0.690286
2610318N02Rik	0.227417	1.61319	0.12272	0.53858	0.110434	0.783369	0.442793	0.741134	0.19147	1.3582	0.189861	0.424464	0.302981	2.14921	0.0443277	0.193733
2610507B11Rik	-0.0486	-0.254182	0.802008	0.9583	-0.046255	-0.241918	0.811362	0.936873	-0.129764	-0.678676	0.505294	0.731142	-0.318662	-1.66663	0.111521	0.348323
2610507I01Rik	-0.0175849	-0.11341	0.910862	0.983177	0.0660934	0.426255	0.674576	0.878929	-0.363576	-2.3448	0.0297176	0.129749	-0.139698	-0.900952	0.378574	0.68107
2610524H06Rik	0.00451953	0.0241885	0.980947	0.996021	0.141571	0.757687	0.45767	0.752255	0.0469587	0.251323	0.804186	0.910996	0.334717	1.7914	0.0887152	0.302624
2610528A11Rik	0.0881143	0.60958	0.549156	0.880677	0.173843	1.20266	0.243466	0.56662	0.384447	2.65963	0.0152306	0.0817074	-0.08771	-0.606784	0.550973	0.80813
2610528J11Rik	0.0920678	0.313027	0.757573	0.946847	0.0914584	0.310955	0.759124	0.915291	-0.325947	-1.10821	0.281214	0.533167	-0.316271	-1.07531	0.295321	0.602081
2700012I20Rik	0.481642	1.33542	0.197072	0.637231	-0.417764	-1.15831	0.260685	0.585221	0.0188184	0.0521767	0.958917	0.983162	1.05137	2.91507	0.00869631	0.0633938
2700029M09Rik	0.273488	1.99147	0.0605795	0.403183	0.307754	2.24099	0.0368045	0.199535	0.398888	2.9046	0.00890069	0.0555298	0.403319	2.93687	0.00828516	0.0611584
2700038G22Rik	0.652063	2.24522	0.0364871	0.322388	0.30082	1.0358	0.312931	0.633048	0.345073	1.18818	0.248991	0.497961	0.727425	2.50471	0.0212357	0.118206
2700046A07Rik	0.0398897	0.157857	0.876188	0.975725	0.395447	1.56492	0.133637	0.41761	0.14571	0.576624	0.57077	0.778282	-0.231327	-0.915439	0.37111	0.673825
2700046G09Rik	-0.43092	-1.86733	0.0769153	0.441441	-0.521043	-2.25786	0.0355554	0.196345	-0.320777	-1.39004	0.180134	0.410786	-0.185103	-0.802119	0.432122	0.724906
2700049A03Rik	0.0893754	0.548556	0.589517	0.892467	0.0786848	0.482941	0.634499	0.859318	-0.00439436	-0.0269711	0.978756	0.991855	0.236178	1.44958	0.163021	0.436038
2700060E02Rik	0.176652	1.55533	0.1359	0.556163	0.228242	2.00955	0.0584777	0.263313	0.025796	0.22712	0.822687	0.92029	0.0214989	0.189287	0.851818	0.951104
2700062C07Rik	0.932877	4.02777	0.000684414	0.0405387	0.504204	2.17695	0.0419182	0.215925	0.416582	1.79863	0.0875281	0.262627	0.610041	2.6339	0.0161017	0.097487
2700068H02Rik	0.0366634	0.18819	0.852667	0.969948	-0.0403981	-0.207359	0.837873	0.947846	-0.00122454	-0.00628543	0.995049	0.998256	-0.0885627	-0.454584	0.654413	0.866367
2700069I18Rik	-0.346726	-1.8735	0.076019	0.439572	-0.177537	-0.959308	0.349112	0.664308	0.219649	1.18686	0.249499	0.49834	-0.506408	-2.73634	0.0128907	0.0837608
2700081O15Rik	0.0936794	0.51574	0.611816	0.902596	-0.356107	-1.9605	0.0643363	0.278094	-0.606238	-3.33756	0.00335645	0.0270686	-0.394358	-2.17109	0.042417	0.188103
2700089I24Rik	-0.0061915	-0.0330242	0.97399	0.994376	0.106975	0.570582	0.57478	0.823806	-0.302679	-1.61442	0.122452	0.322814	0.145091	0.773886	0.448251	0.736775
2700094K13Rik	-0.21077	-0.952731	0.352352	0.775181	0.395109	1.78598	0.0896146	0.338374	0.136912	0.618873	0.543141	0.759348	0.401887	1.81662	0.0846321	0.293626
2700097O09Rik	-0.319289	-2.36489	0.0285016	0.288109	-0.0791487	-0.586233	0.564423	0.817959	0.397547	2.94453	0.00814514	0.0519799	-0.1261	-0.933988	0.361697	0.66509
2700099C18Rik	-0.191575	-0.621438	0.541487	0.879496	0.494655	1.60458	0.124611	0.402663	0.714639	2.31817	0.0314044	0.134604	-0.163047	-0.528898	0.602827	0.838229
2810001G20Rik	-0.00480773	-0.0328084	0.97416	0.994376	-0.261386	-1.78372	0.0899922	0.338995	-0.362205	-2.47172	0.0227745	0.108115	0.0490728	0.334877	0.741282	0.909391
2810002D19Rik	0.1731	0.948071	0.35466	0.776611	0.200718	1.09933	0.28497	0.608429	0.482481	2.64255	0.0158038	0.0839671	-0.0307269	-0.168291	0.868082	0.955717
2810004N23Rik	0.0925083	0.913366	0.372172	0.788594	0.0232105	0.229165	0.82112	0.941635	-0.016753	-0.165408	0.870321	0.942979	0.158961	1.56947	0.132574	0.387215
2810006K23Rik	0.159721	0.89856	0.379815	0.793673	0.215343	1.21147	0.240146	0.563267	-0.0660589	-0.371634	0.714161	0.863025	0.035659	0.20061	0.843075	0.948291
2810013P06Rik	0.637447	3.51577	0.0022321	0.0814952	0.782879	4.31789	0.000349806	0.00877405	0.509719	2.8113	0.0109379	0.0642602	0.43904	2.42148	0.0253192	0.132985
2810021J22Rik	-0.0677587	-0.374008	0.712422	0.934421	-0.482219	-2.66171	0.0151623	0.116106	-0.190796	-1.05314	0.305114	0.557519	-0.0595006	-0.328425	0.74608	0.910343
2810025M15Rik	-0.0987675	-0.4855	0.632715	0.908877	0.401044	1.97137	0.0629952	0.274368	0.401847	1.97531	0.0625145	0.211139	0.752359	3.69829	0.00146626	0.0166553
2810029C07Rik	-0.0711451	-0.373425	0.712849	0.934685	0.447996	2.35143	0.0293111	0.174623	0.160581	0.842857	0.409497	0.654051	0.195472	1.02599	0.317417	0.623446
2810030D12Rik	-0.118407	-0.422426	0.677321	0.922753	0.152913	0.545528	0.591558	0.834591	0.415466	1.48221	0.154217	0.373799	0.318163	1.13507	0.270064	0.57513
2810032G03Rik	0.0681093	0.557338	0.583619	0.890348	0.26162	2.14083	0.04508	0.225756	0.0433058	0.354372	0.726852	0.869894	-0.0557088	-0.455865	0.653508	0.865977
2810039B14Rik	0.043741	0.159742	0.874722	0.975639	0.0800826	0.292461	0.773014	0.921015	0.328277	1.19887	0.244903	0.493585	-0.209811	-0.766229	0.452688	0.739845
2810047C21Rik1	-0.376035	-1.42804	0.169053	0.604093	-0.0774471	-0.294115	0.771768	0.920557	-0.602658	-2.28867	0.0333757	0.140049	-0.669627	-2.54299	0.0195729	0.111338
2810049E08Rik	0.166495	0.802227	0.432061	0.827774	0.0728158	0.35085	0.729451	0.904765	0.370548	1.78542	0.0897083	0.266886	-0.0578778	-0.278874	0.783268	0.926585
2810402E24Rik	-0.2894	-2.02833	0.0563648	0.390315	-0.550893	-3.86107	0.00100663	0.0184519	-0.747534	-5.23927	4.26242e-05	0.000923124	0.175548	1.23037	0.233151	0.532547
2810403A07Rik	-0.0561597	-0.510593	0.61535	0.903557	0.230865	2.09898	0.0490145	0.237217	-0.0970294	-0.882173	0.388396	0.635588	0.215902	1.96294	0.0640327	0.246777
2810403D21Rik	-0.593773	-3.34904	0.00326975	0.0989823	-0.191017	-1.07738	0.294417	0.617707	-0.565898	-3.19182	0.00467445	0.0346405	-0.110918	-0.625605	0.538806	0.799619
2810404F17Rik	-0.0152475	-0.0931113	0.926762	0.985966	0.0867225	0.529586	0.602358	0.840126	-0.218163	-1.33225	0.198092	0.435427	-0.0517423	-0.315974	0.755369	0.913905
2810404M03Rik	0.316308	2.20154	0.0398822	0.33712	0.177353	1.23439	0.231681	0.553652	0.18674	1.29973	0.208801	0.449868	-0.247507	-1.72268	0.100721	0.326152
2810405F15Rik	0.241303	1.35923	0.189539	0.626722	-0.0234596	-0.132145	0.896219	0.968308	-0.063603	-0.358269	0.72398	0.868598	0.00345946	0.0194868	0.98465	0.996157
2810407A14Rik	-0.0175829	-0.0869614	0.931586	0.987181	0.828769	4.09893	0.000580472	0.0124399	0.64559	3.19296	0.00466233	0.0346029	0.0853515	0.422132	0.677532	0.878314
2810408A11Rik	-0.206175	-1.09304	0.287656	0.726181	0.0713579	0.378304	0.70928	0.89524	0.58229	3.08701	0.00592168	0.0413407	-0.894812	-4.74384	0.000131251	0.00257896
2810408I11Rik	-0.262397	-1.71359	0.102409	0.500154	0.472771	3.08744	0.0059159	0.06313	0.68536	4.47575	0.000242998	0.00354488	0.246379	1.60898	0.123641	0.370772
2810417H13Rik	-0.306867	-0.973975	0.341961	0.767736	-0.398211	-1.26389	0.221123	0.540516	-0.0675544	-0.214413	0.832444	0.92556	-0.292049	-0.926945	0.365252	0.668423
2810428I15Rik	0.11305	0.961003	0.348281	0.772522	0.00775785	0.0659472	0.948089	0.98173	-0.0821448	-0.698288	0.493216	0.721763	0.0164411	0.139761	0.890278	0.962404
2810429I04Rik	-0.0790222	-0.492546	0.627816	0.907145	-0.104578	-0.651835	0.522094	0.794354	0.404988	2.52429	0.0203694	0.0997359	-0.0692402	-0.431575	0.67077	0.874164
2810430I11Rik	-0.237861	-0.85598	0.402373	0.807919	-0.0669755	-0.241022	0.812046	0.937132	-0.27803	-1.00053	0.329269	0.582907	-0.648917	-2.33523	0.030314	0.150141
2810433D01Rik	0.27671	0.909952	0.373925	0.789346	-0.846266	-2.78292	0.0116415	0.0984043	-0.658148	-2.16429	0.0430021	0.165376	-0.374362	-1.23108	0.232892	0.532407
2810442N19Rik	0.124952	0.639737	0.529766	0.876383	-0.0636357	-0.325807	0.74803	0.911437	0.0639336	0.327332	0.746894	0.880716	-0.232154	-1.1886	0.248829	0.550834
2810454H06Rik	-0.322228	-1.4167	0.172302	0.607503	0.0320713	0.141004	0.889309	0.966028	-0.456223	-2.00582	0.0589065	0.203083	0.197049	0.866341	0.396806	0.69611
2810455O05Rik	0.15381	0.528611	0.603022	0.898774	-0.0400988	-0.137811	0.891799	0.96669	-0.237277	-0.815469	0.424623	0.667199	0.0511564	0.175813	0.862248	0.954597
2810459M11Rik	0.223729	0.797262	0.434871	0.829538	-0.323476	-1.15271	0.262922	0.58662	0.22467	0.800614	0.432973	0.674883	0.283492	1.01023	0.32472	0.629838
2810468N07Rik	0.100963	0.665561	0.513464	0.869122	-0.20014	-1.31935	0.202287	0.51746	0.0575314	0.379256	0.708583	0.859474	-0.187218	-1.23417	0.231762	0.530979
2810471M01Rik	-0.309338	-1.67232	0.110382	0.515859	0.253965	1.37296	0.1853	0.494181	-0.203862	-1.1021	0.283793	0.535925	-0.154962	-0.837741	0.412296	0.708915
2810474O19Rik	0.082063	0.674302	0.508011	0.865859	0.00295832	0.0243082	0.980853	0.99244	0.156725	1.28779	0.212847	0.454797	0.613542	5.0414	6.66284e-05	0.00150849
2900005J15Rik	0.0311382	0.203738	0.840663	0.967797	-0.27902	-1.82564	0.0832127	0.323657	-0.0885027	-0.579076	0.569147	0.776975	-0.41363	-2.7064	0.0137602	0.0877403
2900009J06Rik	0.198224	0.996058	0.331385	0.760377	0.213801	1.07433	0.29575	0.618551	0.331677	1.66665	0.111518	0.304839	0.676374	3.39872	0.00291891	0.0281924
2900011O08Rik	-0.184215	-1.09811	0.285489	0.723899	0.0227909	0.135858	0.893322	0.967271	0.281582	1.67852	0.109151	0.300923	-0.281437	-1.67766	0.109321	0.344208
2900026A02Rik	0.230377	1.00873	0.325422	0.754856	-0.403151	-1.76523	0.0931321	0.346284	-0.019161	-0.083898	0.93399	0.971579	-0.294437	-1.28922	0.212359	0.50548
2900041M22Rik	-0.00172397	-0.013523	0.989348	0.998015	0.228458	1.79205	0.0886078	0.335911	-0.14463	-1.1345	0.270298	0.521115	0.0731683	0.573941	0.572549	0.820535
2900052N01Rik	0.0162112	0.0950084	0.925275	0.985739	-0.0400342	-0.234627	0.816937	0.939512	0.0798603	0.468035	0.644933	0.822471	-0.140653	-0.824318	0.419698	0.71525
2900055J20Rik	-0.330315	-1.7236	0.100552	0.49594	-0.217779	-1.13638	0.269528	0.592468	0.154299	0.805139	0.430418	0.672549	-0.070462	-0.367674	0.717065	0.898103
2900057B20Rik	-0.215321	-0.874955	0.392216	0.801484	-0.0512769	-0.208363	0.8371	0.947631	0.0848263	0.34469	0.734006	0.873988	0.209419	0.85097	0.405083	0.702806
2900060B14Rik	-0.426989	-2.82794	0.0105445	0.181894	-0.00306558	-0.0203032	0.984007	0.994166	0.321017	2.12609	0.0464323	0.173643	0.0939708	0.622365	0.54089	0.801422
2900072N19Rik	-0.0898179	-0.65998	0.516964	0.870891	0.0779911	0.573076	0.573123	0.822845	0.167369	1.22982	0.233351	0.48137	0.0455355	0.334594	0.741493	0.909391
2900076A07Rik	-0.0473905	-0.263052	0.795262	0.956778	-0.759463	-4.21557	0.000443159	0.0103647	-0.820598	-4.55491	0.000202506	0.00306703	-0.73099	-4.05753	0.000638863	0.0088373
2900079G21Rik	0.150762	1.47811	0.1553	0.58757	0.107092	1.04996	0.306536	0.627789	-0.14965	-1.46721	0.158215	0.379905	0.0484374	0.474893	0.640123	0.859265
2900089D17Rik	-0.595502	-2.26637	0.0349412	0.317284	0.0605469	0.23043	0.820151	0.94149	-0.0394109	-0.14999	0.882308	0.948962	-0.0385562	-0.146738	0.884841	0.96061
2900092C05Rik	0.0797299	0.7469	0.464008	0.845934	0.169305	1.58603	0.128767	0.409091	-0.0366999	-0.343801	0.734664	0.874163	0.0270959	0.253831	0.802275	0.933877
2900097C17Rik	-0.285995	-1.90899	0.0710449	0.426773	-0.722169	-4.82041	0.00011017	0.00373014	-0.336799	-2.2481	0.0362731	0.148062	-0.313436	-2.09216	0.0496846	0.208555
3000002C10Rik	0.167735	0.931696	0.362852	0.781774	0.164607	0.914321	0.371682	0.683907	0.573943	3.188	0.00471501	0.0348675	-0.0167629	-0.0931104	0.926763	0.97412
3010001F23Rik	-0.00666652	-0.0254365	0.979964	0.995804	-0.46132	-1.7602	0.0940039	0.347849	-0.0317686	-0.121215	0.904757	0.958367	-0.475966	-1.81608	0.0847176	0.293783
3010003L21Rik	0.183945	1.27746	0.216395	0.659969	0.157665	1.09495	0.286839	0.610052	0.252958	1.75674	0.0946058	0.276336	0.391753	2.72064	0.0133398	0.0858392
3010026O09Rik	0.134581	0.82512	0.419253	0.818819	0.231397	1.4187	0.171724	0.475462	0.220242	1.35031	0.192335	0.427909	0.031154	0.191006	0.85049	0.950443
3100002H09Rik	-0.315762	-1.97326	0.0627645	0.408704	-0.136659	-0.854007	0.403439	0.710841	-0.0488362	-0.305187	0.763447	0.890327	0.00922875	0.0576723	0.954595	0.984197
3100003L05Rik	0.138184	0.87028	0.394703	0.803294	0.0432905	0.272643	0.787985	0.927848	-0.385234	-2.4262	0.0250692	0.115854	0.21325	1.34304	0.194635	0.481062
3110002H16Rik	0.0662074	0.556754	0.58401	0.890543	0.0302697	0.254545	0.801731	0.933114	0.120976	1.01731	0.321423	0.574277	0.18063	1.51896	0.144772	0.406847
3110004A20Rik	0.0816445	0.38528	0.704187	0.93155	0.197409	0.931575	0.362913	0.675815	0.035959	0.16969	0.866996	0.941591	0.00681381	0.0321544	0.974675	0.992229
3110006O06Rik	0.729224	3.3286	0.00342574	0.101578	0.382785	1.74725	0.0962763	0.352542	0.340856	1.55586	0.135772	0.344846	0.109221	0.498547	0.623659	0.850662
3110009E18Rik	0.184073	0.664825	0.513925	0.869488	-0.501806	-1.8124	0.0853044	0.328972	0.351596	1.26988	0.219028	0.463213	-0.0608967	-0.219944	0.828194	0.942013
3110009F21Rik	0.105562	0.675936	0.506995	0.865145	-0.166846	-1.06835	0.29837	0.620758	0.0621827	0.398169	0.694818	0.850878	0.168552	1.07927	0.293596	0.600042
3110009M11Rik	-0.0645273	-0.413667	0.683618	0.924975	0.267504	1.7149	0.102164	0.362067	0.385036	2.46836	0.0229368	0.108718	0.475098	3.04572	0.00649697	0.051121
3110015C05Rik	0.361456	1.32549	0.200284	0.641234	0.0586035	0.214904	0.832067	0.945767	0.341546	1.25247	0.225165	0.470148	0.0284518	0.104335	0.917966	0.971105
3110018I06Rik	-0.0295752	-0.197479	0.84549	0.968891	0.134556	0.898453	0.379871	0.692034	0.00951949	0.0635633	0.949963	0.979201	-0.331566	-2.21392	0.0388915	0.177581
3110021A11Rik	0.038547	0.251944	0.803713	0.958893	-0.490906	-3.20856	0.00450046	0.0525788	-0.665756	-4.35138	0.000323759	0.00444384	-0.26813	-1.7525	0.0953498	0.316301
3110021N24Rik	-0.14435	-0.540816	0.59474	0.894357	-0.0446455	-0.167267	0.868877	0.958925	-0.148573	-0.556638	0.584088	0.786538	0.374815	1.40426	0.17592	0.455549
3110035E14Rik	0.0467703	0.16364	0.871694	0.974797	0.347086	1.21439	0.239058	0.561787	0.855353	2.99271	0.0073155	0.0479542	0.118306	0.413929	0.68343	0.881904
3110039I08Rik	-0.116093	-0.530092	0.602014	0.898285	-0.186344	-0.85087	0.405138	0.712302	-0.335602	-1.5324	0.141438	0.353632	-1.16973	-5.34111	3.39183e-05	0.000899401
3110039M20Rik	0.158554	0.963512	0.347052	0.771402	0.149218	0.906777	0.37556	0.688005	0.346729	2.10703	0.0482341	0.177998	-0.176361	-1.07173	0.296889	0.60387
3110040M04Rik	0.00820488	0.0435597	0.965697	0.993401	0.15696	0.833303	0.414734	0.720414	0.180165	0.956496	0.350495	0.602231	-0.069054	-0.366607	0.717848	0.898117
3110040N11Rik	0.03431	0.332471	0.74307	0.943945	-0.0572597	-0.55486	0.58528	0.831173	-0.212296	-2.0572	0.0532492	0.189502	0.161008	1.5602	0.134746	0.390958
3110043O21Rik	-0.103718	-0.942431	0.357467	0.778449	-0.335244	-3.0462	0.00649005	0.0669832	0.0191605	0.174102	0.863574	0.939967	-0.0514992	-0.467948	0.644994	0.862107
3110045C21Rik	0.611	4.68857	0.000148972	0.0145312	0.840546	6.45001	3.04117e-06	0.000258668	0.58988	4.5265	0.000216191	0.00322268	0.694208	5.32707	3.50013e-05	0.000920179
3110052M02Rik	-0.0989365	-0.429345	0.672364	0.920866	0.62121	2.69581	0.0140808	0.110809	-0.115821	-0.502616	0.620846	0.808788	-0.499939	-2.16954	0.0425498	0.188453
3110053B16Rik	-0.211528	-0.749723	0.462344	0.845349	0.219102	0.776569	0.446703	0.74435	0.256499	0.909115	0.374356	0.623106	0.0599286	0.212406	0.833988	0.944693
3110056K07Rik	0.0942326	0.541648	0.594178	0.894166	0.401189	2.30603	0.0322022	0.185161	0.047601	0.27361	0.787252	0.902334	0.816705	4.69441	0.000146991	0.00282943
3110057O12Rik	-0.0626537	-0.372509	0.713519	0.934693	-0.503679	-2.99464	0.00728403	0.0721389	-0.575738	-3.42307	0.00276077	0.0232964	-0.272079	-1.61765	0.12175	0.366847
3110062M04Rik	-0.135272	-0.939617	0.358873	0.779901	-0.130775	-0.908379	0.374734	0.687214	0.329066	2.28574	0.0335775	0.140656	-0.061356	-0.426188	0.674624	0.876065
3110070M22Rik	0.00809286	0.0466076	0.963299	0.993295	0.0611424	0.352126	0.728509	0.904329	-0.193826	-1.11626	0.277835	0.529252	0.10056	0.579133	0.56911	0.818039
3110079O15Rik	0.511979	1.41991	0.171376	0.60722	-0.101182	-0.280614	0.781953	0.925592	0.44034	1.22123	0.236516	0.484379	0.462515	1.28273	0.21458	0.508198
3110082I17Rik	0.0142885	0.129429	0.89834	0.980853	0.178889	1.62043	0.12115	0.396789	0.122619	1.11071	0.28016	0.532114	0.186818	1.69225	0.106467	0.337954
3110082J24Rik	0.108063	0.521408	0.607936	0.90071	0.27765	1.33968	0.195708	0.509069	-0.134295	-0.64798	0.524532	0.744998	-0.0890099	-0.429477	0.67227	0.875047
3110083C13Rik	0.00064383	0.00288466	0.997728	0.999748	-0.248368	-1.1128	0.279282	0.602989	-0.111853	-0.501157	0.621854	0.809414	0.322882	1.44667	0.163826	0.437436
3110099E03Rik	0.26033	1.42803	0.169056	0.604093	-0.186869	-1.02506	0.317844	0.636439	0.00799632	0.0438636	0.965458	0.985639	-0.0910054	-0.499208	0.623201	0.850572
3200001D21Rik	0.344723	1.9719	0.0629302	0.409013	0.153507	0.878098	0.390549	0.700788	-0.175554	-1.00421	0.327539	0.580931	-0.103135	-0.589958	0.561973	0.814445
3222401L13Rik	-0.196772	-0.616358	0.544765	0.880173	0.0649769	0.203531	0.840823	0.949	-0.289391	-0.906475	0.375716	0.624188	-0.287142	-0.899429	0.379364	0.681911
3300002A11Rik	0.167441	0.583233	0.566401	0.885273	-0.397846	-1.38579	0.18141	0.488738	0.243329	0.847569	0.40693	0.651658	-0.031597	-0.110059	0.913484	0.970762
3300002I08Rik	-0.259235	-1.28272	0.214582	0.658248	-0.561337	-2.77755	0.0117793	0.0991598	-0.608107	-3.00897	0.00705439	0.0467774	-0.0304402	-0.150621	0.881817	0.959912
3300005D01Rik	-0.106545	-0.436184	0.66748	0.918917	0.33846	1.38562	0.18146	0.48876	-0.108503	-0.4442	0.661774	0.831309	0.998421	4.08742	0.000596141	0.00837357
3425401B19Rik	-0.204904	-0.827184	0.41811	0.81806	0.210445	0.849551	0.405853	0.712881	0.109533	0.442176	0.663212	0.832393	-0.0140681	-0.0567918	0.955287	0.984437
3632451O06Rik	-0.12875	-0.721099	0.47938	0.853337	-0.0344909	-0.193175	0.848813	0.951465	-0.112225	-0.628546	0.536918	0.754624	-0.0702729	-0.393581	0.698147	0.888856
3632454L22Rik	-0.101261	-0.521082	0.608159	0.900778	0.149531	0.769478	0.450802	0.747163	-0.383922	-1.97564	0.0624743	0.211061	0.207386	1.0672	0.298877	0.60593
3830403N18Rik	-0.241742	-0.851945	0.404555	0.809051	0.231149	0.814615	0.4251	0.728663	-0.208692	-0.73547	0.470781	0.705026	0.517824	1.82491	0.0833256	0.291458
3830406C13Rik	0.00334758	0.028077	0.977885	0.995173	-0.251415	-2.10867	0.0480765	0.234711	-0.245972	-2.06302	0.0526395	0.188099	0.177737	1.49072	0.151985	0.419297
3830408C21Rik	-0.258994	-0.806302	0.429763	0.826217	-0.447135	-1.39202	0.179542	0.486691	-0.764846	-2.38113	0.0275523	0.123588	-0.75971	-2.36514	0.0284867	0.14414
3830417A13Rik	-0.094278	-0.562471	0.580185	0.888768	0.0556014	0.331723	0.743626	0.909255	-0.238677	-1.42397	0.170213	0.397115	0.163665	0.976442	0.340768	0.645688
3930402G23Rik	0.0712687	0.379545	0.708373	0.933115	0.0571773	0.304501	0.763963	0.916509	0.503964	2.68389	0.0144503	0.0786019	0.0145277	0.0773679	0.939117	0.978577
4430402I18Rik	0.10395	0.748531	0.463046	0.845672	0.219141	1.578	0.130601	0.41237	0.151819	1.09323	0.287576	0.539693	0.205256	1.47802	0.155326	0.424662
4631405J19Rik	-0.395042	-2.01592	0.0577535	0.394782	0.126509	0.645582	0.526051	0.796598	0.226833	1.15754	0.260991	0.511415	0.157014	0.801249	0.432614	0.725182
4632404H12Rik	0.123647	0.673238	0.508673	0.866165	0.00545461	0.0296995	0.976608	0.991	-0.690101	-3.75749	0.00127893	0.0130263	0.168687	0.918476	0.369557	0.672932
4632411P08Rik	-0.569799	-2.66572	0.015031	0.216751	-0.237309	-1.11021	0.280369	0.604204	-0.256797	-1.20138	0.243948	0.492517	0.0489241	0.228884	0.821335	0.939384
4632415L05Rik	-0.141603	-0.812324	0.426382	0.823953	-0.015182	-0.0870936	0.931483	0.978034	-0.338902	-1.94416	0.0664012	0.219915	-0.0128145	-0.073512	0.942145	0.980228
4632427E13Rik	-0.385053	-2.51997	0.0205575	0.250978	-0.790855	-5.17574	4.91788e-05	0.00199812	-1.65836	-10.8531	1.00522e-09	2.14863e-07	-0.651631	-4.26459	0.000395665	0.0061092
4632428C04Rik	-0.344865	-1.66606	0.111637	0.518056	-0.487662	-2.35591	0.0290393	0.173434	-0.178442	-0.862057	0.399102	0.644341	-0.203544	-0.983327	0.337454	0.642424
4632428N05Rik	-0.152095	-1.23525	0.23137	0.674672	-0.351465	-2.85445	0.00994558	0.0889323	-0.736224	-5.9793	8.31355e-06	0.000250436	-0.172462	-1.40066	0.17698	0.456858
4632433K11Rik	-0.564064	-2.49472	0.0216911	0.257817	-0.225679	-0.998126	0.330406	0.647872	-0.597389	-2.64211	0.0158188	0.0840177	-0.549703	-2.43121	0.0248064	0.131387
4731417B20Rik	-0.149825	-0.926593	0.36543	0.783619	0.233545	1.44436	0.164467	0.463568	0.360065	2.22682	0.037884	0.152261	0.0771109	0.476891	0.638724	0.858753
4731419I09Rik	-0.336047	-1.69035	0.106835	0.509804	-0.521642	-2.62391	0.0164527	0.122004	0.0945833	0.475764	0.639513	0.819725	-0.0740478	-0.372468	0.71355	0.896675
4732414G09Rik	0.295786	1.36016	0.189249	0.626485	-0.00246597	-0.0113397	0.991067	0.996867	0.324666	1.49297	0.151401	0.369361	-0.361083	-1.66043	0.112775	0.350546
4732416N19Rik	-0.357157	-1.75033	0.0957326	0.484897	-0.363734	-1.78256	0.0901875	0.339338	-0.467021	-2.28874	0.0333711	0.140049	-0.52945	-2.59468	0.0175212	0.103531
4732419C18Rik	0.455769	1.65584	0.113711	0.521835	-0.183203	-0.665587	0.513448	0.788883	-0.604577	-2.19647	0.0402946	0.158198	-0.608809	-2.21184	0.0390564	0.178149
4732440D04Rik	-0.210176	-1.14711	0.265175	0.706501	0.175855	0.959787	0.348877	0.664111	-0.085792	-0.46824	0.644789	0.822471	-0.0536546	-0.292838	0.77273	0.922106
4732456N10Rik	0.122963	0.479884	0.636632	0.909839	-0.0662349	-0.258493	0.798727	0.931764	0.245706	0.958909	0.349308	0.601369	0.0944559	0.36863	0.716363	0.897773
4732463B04Rik	-0.123001	-0.604912	0.552191	0.881807	0.205283	1.00957	0.325025	0.642807	0.390066	1.91833	0.0697846	0.227351	-0.086093	-0.423401	0.676622	0.877587
4732465J04Rik	0.153086	0.579902	0.568601	0.885979	0.307411	1.1645	0.25823	0.583146	0.200455	0.759335	0.456706	0.693452	-0.0196721	-0.0745191	0.941354	0.979671
4732471J01Rik	-0.0343997	-0.260138	0.797476	0.956783	0.0913998	0.691184	0.497572	0.777241	-0.19885	-1.50374	0.148623	0.365577	-0.0732367	-0.553831	0.585971	0.829374
4732490B19Rik	0.0399002	0.193703	0.848406	0.969596	0.56609	2.74819	0.0125612	0.103129	-0.300872	-1.46064	0.159991	0.382637	-0.265022	-1.2866	0.213253	0.506569
4732491K20Rik	0.135724	0.7593	0.456727	0.841977	0.15269	0.854218	0.403325	0.710786	0.191934	1.07377	0.295996	0.54821	-0.201383	-1.12663	0.273532	0.579178
4831410D14	0.374948	1.73334	0.0987709	0.491177	0.186723	0.863198	0.398489	0.706664	0.0967797	0.447402	0.6595	0.830029	0.0999151	0.461896	0.649252	0.863951
4831440D22Rik	-0.0864366	-0.495796	0.625563	0.906118	0.0687397	0.394288	0.697634	0.890001	-0.143375	-0.822392	0.420766	0.663898	-0.154724	-0.887488	0.385599	0.687157
4831440E17Rik	-0.145405	-0.686018	0.500753	0.863267	-0.352644	-1.66377	0.112098	0.381436	-1.15163	-5.43335	2.76036e-05	0.0006505	-0.261708	-1.23473	0.231557	0.530714
4833411C07Rik	0.0602916	0.254952	0.801422	0.958112	0.45087	1.90657	0.0713752	0.29487	0.438662	1.85494	0.078741	0.246126	0.389602	1.64749	0.115429	0.355515
4833412C05Rik	-0.0654276	-0.335314	0.740958	0.943283	-0.0238283	-0.122119	0.904051	0.970944	0.051795	0.265447	0.793442	0.905558	0.219944	1.12721	0.273293	0.578973
4833413E03Rik	0.189447	1.27319	0.217874	0.661293	0.495936	3.33297	0.0033918	0.0433111	0.0699154	0.469871	0.643644	0.821976	-0.130437	-0.87661	0.391337	0.69165
4833417C18Rik	-0.00364422	-0.0237351	0.981304	0.996214	-0.381968	-2.4878	0.0220121	0.147073	-0.355134	-2.31302	0.0317406	0.135619	0.223916	1.45839	0.160605	0.432283
4833418N02Rik	-0.0448086	-0.228953	0.821283	0.962751	-0.190735	-0.974572	0.341672	0.65827	-0.330505	-1.68874	0.107149	0.297171	0.382351	1.95365	0.0651949	0.249775
4833419F23Rik	0.11125	0.831045	0.415977	0.816607	0.272716	2.0372	0.0553901	0.255737	0.311959	2.33035	0.0306221	0.132479	1.16163	8.67746	3.88558e-08	3.49553e-06
4833420G17Rik	-0.0143741	-0.109544	0.913887	0.984375	0.043969	0.335084	0.741128	0.908428	-0.0294883	-0.224728	0.824522	0.921509	-0.163913	-1.24917	0.226346	0.524751
4833422C13Rik	0.055095	0.168653	0.867802	0.974032	0.341499	1.04537	0.308599	0.629507	0.0264517	0.080972	0.936287	0.972751	-0.1495	-0.457637	0.652256	0.86535
4833422M21Rik	0.538241	2.40562	0.0261759	0.278541	1.38522	6.19112	5.26916e-06	0.000379828	0.682926	3.05228	0.00640215	0.0438238	0.585268	2.6158	0.0167428	0.100281
4833423E24Rik	0.269956	1.4765	0.155728	0.588012	-0.295722	-1.61742	0.121801	0.398136	0.0206905	0.113165	0.911053	0.960935	-0.198227	-1.08418	0.291467	0.597494
4833423F13Rik	0.216996	0.62541	0.538931	0.878758	-0.643961	-1.85598	0.078587	0.313026	0.0341082	0.0983042	0.922691	0.966193	0.500628	1.44287	0.164879	0.438863
4833427F10Rik	0.0124776	0.0463067	0.963535	0.993393	-0.0672637	-0.249628	0.805477	0.934343	0.141092	0.523619	0.606426	0.800567	-0.232213	-0.861786	0.399247	0.698611
4833427G06Rik	-0.323794	-1.56456	0.13372	0.554246	-0.14568	-0.703921	0.489778	0.772339	0.114318	0.55238	0.586945	0.788313	-0.0849547	-0.410499	0.685902	0.883285
4833428L15Rik	0.158543	0.76886	0.451161	0.83924	0.0477848	0.231734	0.819152	0.940827	0.114249	0.554056	0.58582	0.787578	0.0608008	0.294855	0.771211	0.921592
4833432E10Rik	-0.166672	-0.683258	0.502457	0.863821	-0.174541	-0.715519	0.482743	0.768891	-0.00994561	-0.0407713	0.967892	0.986931	-0.094183	-0.386096	0.703593	0.891863
4833438C02Rik	0.296788	2.09521	0.049384	0.370109	-0.19169	-1.35326	0.191407	0.502777	-0.182307	-1.28702	0.21311	0.455122	0.865209	6.10804	6.29689e-06	0.000239233
4833439L19Rik	-0.0559605	-0.627332	0.537696	0.878037	0.0213523	0.239365	0.813313	0.937757	-0.249526	-2.79725	0.0112808	0.0656005	0.0197428	0.221322	0.827136	0.941589
4921501E09Rik	-0.358213	-1.2961	0.210025	0.653505	-0.387875	-1.40343	0.176166	0.48227	0.0980368	0.354721	0.726594	0.869838	-0.20451	-0.739966	0.46811	0.750122
4921504A21Rik	0.214986	1.1467	0.26534	0.706508	0.424932	2.26651	0.0349308	0.194569	0.116759	0.622774	0.540627	0.757562	-0.253467	-1.35195	0.191819	0.477684
4921504E06Rik	-0.0808564	-0.554839	0.585294	0.891119	-0.0465607	-0.319501	0.752734	0.91313	0.165196	1.13358	0.270673	0.521556	-0.243203	-1.66887	0.111072	0.347439
4921507G05Rik	0.275703	1.5568	0.13555	0.555883	0.177655	1.00316	0.328033	0.645634	-0.303972	-1.71643	0.10188	0.288346	0.419149	2.36679	0.0283889	0.143687
4921507L20Rik	0.230914	1.34286	0.194695	0.633455	0.359454	2.09037	0.0498611	0.239663	0.176528	1.02658	0.317146	0.570206	0.570282	3.31642	0.00352223	0.0324951
4921507P07Rik	0.237652	1.39584	0.178406	0.615406	0.316205	1.85722	0.0784031	0.312552	0.353925	2.07876	0.0510238	0.184308	1.09906	6.45527	3.00767e-06	0.000133934
4921508D12Rik	0.0367937	0.300352	0.767078	0.949949	-0.0285183	-0.232798	0.818337	0.940462	0.0713728	0.582625	0.566802	0.77541	-0.181352	-1.4804	0.154694	0.42368
4921508M14Rik	0.0461325	0.287672	0.776623	0.953079	0.0997268	0.621874	0.541206	0.805335	0.267186	1.66611	0.111625	0.304992	-0.113138	-0.705503	0.488815	0.765517
4921509A06Rik	0.103427	0.395297	0.696901	0.928985	-0.221349	-0.845998	0.407785	0.714401	-0.117886	-0.45056	0.657261	0.828988	0.0949603	0.362939	0.720543	0.899212
4921509C19Rik	-0.069459	-0.247358	0.807209	0.959247	0.0495256	0.176371	0.861816	0.956617	0.221689	0.789481	0.439296	0.680082	-0.433336	-1.5432	0.138807	0.397207
4921509O07Rik	0.0764883	0.365382	0.718747	0.936137	-0.334645	-1.59859	0.125941	0.404674	0.280296	1.33897	0.195936	0.432498	0.354136	1.6917	0.106575	0.338145
4921511C10Rik	0.597457	3.58058	0.00192312	0.0749163	0.0820681	0.491837	0.628309	0.855818	-0.0426738	-0.255746	0.800817	0.909475	0.216811	1.29935	0.208929	0.500213
4921511C20Rik	0.292022	1.44095	0.165416	0.599366	-0.0391316	-0.193091	0.848879	0.951495	0.285034	1.40647	0.175274	0.403863	0.107351	0.52971	0.602274	0.837928
4921511H03Rik	-0.0800228	-0.402824	0.691447	0.927667	0.06805	0.342555	0.735587	0.90633	-0.131836	-0.663643	0.514665	0.73827	0.111849	0.563034	0.579809	0.825262
4921511I17Rik	0.194299	0.927585	0.364928	0.783619	-0.00666855	-0.0318358	0.974926	0.990373	0.404238	1.92984	0.0682583	0.224133	-0.3067	-1.46419	0.159028	0.430077
4921513H07Rik	0.0509132	0.272359	0.7882	0.955287	0.126675	0.677643	0.505935	0.783099	-0.00525254	-0.0280984	0.977868	0.991449	-0.178064	-0.952552	0.35244	0.656264
4921513I03Rik	-0.254907	-1.58176	0.12974	0.548749	0.112219	0.696347	0.494404	0.775307	-0.059101	-0.366735	0.717754	0.865008	0.175259	1.08752	0.290027	0.596239
4921514A10Rik	0.161399	0.722508	0.478532	0.853141	0.172492	0.772163	0.449247	0.745902	0.0706201	0.316132	0.755251	0.885853	-0.241431	-1.08077	0.292945	0.599361
4921515E04Rik	0.206549	1.51851	0.144883	0.57128	0.303208	2.22914	0.0377049	0.202686	0.00415437	0.0305423	0.975944	0.990736	0.17711	1.30209	0.208012	0.499081
4921517D16Rik	-0.0312938	-0.147822	0.883996	0.977838	-0.384463	-1.81608	0.0847174	0.32773	0.135106	0.638197	0.530747	0.749572	-0.335066	-1.58275	0.129514	0.381497
4921517D22Rik	-0.0105254	-0.0511487	0.959726	0.992607	0.242762	1.17971	0.252264	0.57635	-0.0815822	-0.396452	0.696063	0.851763	0.0780873	0.379468	0.708428	0.893845
4921518K17Rik	0.313269	1.45436	0.161705	0.595359	0.217969	1.01193	0.323927	0.641874	0.276296	1.28271	0.214585	0.457027	-0.444257	-2.06247	0.0526969	0.216543
4921522P10Rik	-0.0697774	-0.318055	0.753814	0.946396	0.352598	1.60719	0.124035	0.401859	-0.316402	-1.4422	0.165066	0.390626	-0.131888	-0.601166	0.554633	0.810212
4921524J17Rik	0.454076	4.69029	0.000148384	0.0145312	0.385493	3.98188	0.00076113	0.0152232	0.76449	7.89666	1.6616e-07	1.09385e-05	0.150397	1.5535	0.136336	0.393249
4921524L21Rik	-0.380984	-2.47117	0.0228012	0.262272	0.17201	1.1157	0.278068	0.601887	0.105058	0.681438	0.503583	0.729869	-0.0746541	-0.484227	0.633602	0.856122
4921525O09Rik	0.34484	1.51711	0.145234	0.571633	-0.0865786	-0.380901	0.707382	0.894646	0.312814	1.37622	0.184307	0.416951	-0.147215	-0.647669	0.524729	0.791408
4921530L21Rik	0.113205	0.823093	0.420377	0.819777	0.0414171	0.301137	0.766488	0.918179	0.181039	1.31631	0.203287	0.442683	0.0805862	0.58593	0.564623	0.816124
4921531C22Rik	0.0653496	0.469968	0.643575	0.911343	0.573112	4.12159	0.000550818	0.0120567	0.57094	4.10597	0.000571096	0.00691334	1.10342	7.93534	1.54329e-07	1.11576e-05
4921531P14Rik	-0.187806	-0.877312	0.390965	0.801031	0.527137	2.46245	0.0232254	0.151792	-0.459903	-2.14838	0.0444022	0.168442	0.0727751	0.339959	0.737511	0.907674
4921533I20Rik	-0.194418	-0.629047	0.536596	0.877708	0.163605	0.529352	0.602518	0.840175	-0.462303	-1.4958	0.150667	0.368218	-0.227338	-0.735562	0.470726	0.751895
4921534H16Rik	-0.190061	-1.00708	0.326192	0.755654	-0.122593	-0.649586	0.523515	0.794864	0.391324	2.07352	0.0515569	0.185689	-0.126778	-0.671765	0.50959	0.781083
4921536K21Rik	-0.0994497	-0.369811	0.715497	0.935426	0.7664	2.84991	0.0100457	0.0896309	0.570559	2.12166	0.046845	0.174654	0.72021	2.67815	0.0146312	0.0914265
4921539E11Rik	0.119079	0.682807	0.502736	0.863876	0.356532	2.04438	0.0546125	0.253213	0.151501	0.868721	0.395534	0.641545	-0.0438035	-0.251173	0.8043	0.934061
4922502B01Rik	0.0251476	0.244037	0.809743	0.959293	-0.0488804	-0.474346	0.640506	0.862361	0.0123384	0.119735	0.905915	0.958829	-0.0143698	-0.139448	0.890522	0.962406
4922502D21Rik	-0.267861	-0.98834	0.335055	0.763617	0.14464	0.533684	0.599573	0.838345	0.524881	1.93668	0.0673655	0.222039	0.154966	0.571784	0.573981	0.821467
4922502H24Rik	-0.0815061	-0.357059	0.724871	0.937313	0.187293	0.820485	0.421826	0.726115	-0.0961745	-0.421318	0.678116	0.842126	0.169811	0.743903	0.465778	0.748509
4922502N22Rik	-0.0268799	-0.144522	0.886567	0.978216	-0.147151	-0.791164	0.438337	0.73807	-0.0196971	-0.105902	0.916738	0.963946	-0.164045	-0.881999	0.388488	0.68924
4930401C15Rik	0.287965	1.15469	0.262131	0.703474	0.114917	0.460795	0.650028	0.86735	-0.151172	-0.606171	0.551371	0.764787	0.0946115	0.379374	0.708497	0.893858
4930401G09Rik	0.216262	1.11116	0.27997	0.718686	0.214891	1.10412	0.282939	0.606834	0.302815	1.55588	0.135769	0.344846	-0.239252	-1.22929	0.233546	0.532987
4930401O10Rik	0.028842	0.198337	0.844828	0.968519	-0.0527933	-0.363042	0.720467	0.901758	-0.277412	-1.90767	0.0712242	0.2302	-0.424168	-2.91686	0.00866178	0.0632171
4930401O12Rik	-0.384699	-2.44075	0.0243132	0.269451	-0.0174736	-0.110863	0.912855	0.972686	0.0566483	0.359409	0.72314	0.868114	0.126569	0.803025	0.431611	0.7245
4930402F06Rik	-0.0348349	-0.237458	0.814771	0.961274	0.0682119	0.464977	0.647082	0.865706	0.326435	2.2252	0.0380093	0.152515	0.0586874	0.400052	0.693454	0.887249
4930402F11Rik	0.0516914	0.385705	0.703878	0.93155	-0.108208	-0.807414	0.429138	0.731528	-0.00060385	-0.00450575	0.996451	0.998445	-0.00575992	-0.0429788	0.966154	0.988143
4930402H24Rik	-0.355745	-3.10489	0.00568815	0.130429	-0.542856	-4.73795	0.000133033	0.00428814	-0.690891	-6.02998	7.45032e-06	0.000230246	-0.752538	-6.56803	2.37406e-06	0.000110315
4930402K13Rik	-0.242216	-0.986993	0.335698	0.763947	0.28589	1.16496	0.258047	0.583014	-0.208673	-0.85031	0.405441	0.650108	0.0266459	0.108578	0.914643	0.970894
4930403D09Rik	-0.166477	-0.741311	0.467313	0.847462	0.0991685	0.441592	0.663628	0.873875	0.136468	0.607683	0.550388	0.764097	-0.0707773	-0.315167	0.755972	0.914136
4930403O15Rik	0.144595	0.69103	0.497667	0.862035	0.155035	0.740919	0.467544	0.758752	-0.0187783	-0.0897424	0.929405	0.969393	-0.0410853	-0.196349	0.846363	0.949066
4930404A05Rik	-0.0411469	-0.160323	0.874271	0.975639	-0.254968	-0.993445	0.332624	0.649991	-0.0352022	-0.13716	0.892306	0.95368	0.0384681	0.149885	0.88239	0.959991
4930404H11Rik	-0.341233	-1.36959	0.186334	0.625124	-0.401183	-1.61021	0.123372	0.400604	-0.225822	-0.90637	0.37577	0.624207	-0.222452	-0.892845	0.382793	0.685021
4930404H24Rik	0.283954	1.38434	0.181847	0.619913	0.0769548	0.375171	0.71157	0.896658	0.256522	1.2506	0.225834	0.471162	0.106361	0.518534	0.609902	0.842607
4930404I05Rik	-0.115497	-0.60427	0.552609	0.882	0.222464	1.16391	0.25846	0.583358	-0.246684	-1.29063	0.211879	0.453428	0.158552	0.829534	0.416811	0.71274
4930404N11Rik	-0.0265871	-0.130512	0.897495	0.980686	-0.157742	-0.774329	0.447995	0.745104	-0.362496	-1.77943	0.0907125	0.268619	-0.0454243	-0.222981	0.825863	0.941016
4930405A10Rik	0.250642	1.46593	0.158559	0.591477	-0.0377489	-0.220782	0.82755	0.944734	0.132988	0.777807	0.44599	0.685546	-0.356996	-2.08796	0.0501003	0.209691
4930405A21Rik	0.322702	1.59051	0.127752	0.546912	0.455014	2.24264	0.0366802	0.199037	0.156782	0.772737	0.448915	0.687485	-0.768186	-3.78618	0.0011969	0.0142613
4930405D11Rik	0.121557	0.856739	0.401964	0.807762	0.18552	1.30756	0.206184	0.522658	0.0604792	0.426261	0.674572	0.839238	-0.208126	-1.46688	0.158303	0.429547
4930405J17Rik	0.0848775	0.39541	0.696819	0.928985	-0.0115557	-0.0538334	0.957614	0.984118	-0.296442	-1.381	0.182853	0.414909	0.0238569	0.11114	0.912638	0.970419
4930405O22Rik	-0.656942	-2.52856	0.0201849	0.248705	-0.471815	-1.81601	0.0847291	0.32773	-2.35478	-9.06353	1.94974e-08	2.25008e-06	-0.718325	-2.76482	0.0121124	0.0802534
4930406D18Rik	0.225859	1.38378	0.182014	0.62021	-0.0102434	-0.0627588	0.950595	0.982141	0.401116	2.45754	0.0234673	0.110384	0.360041	2.20588	0.0395322	0.179327
4930407G08Rik	0.236618	1.05221	0.30553	0.737782	0.0399105	0.177477	0.860959	0.956271	0.537403	2.38976	0.0270597	0.122136	0.491628	2.1862	0.0411409	0.184138
4930407I10Rik	0.275644	1.66955	0.110934	0.516999	0.162469	0.98406	0.337102	0.654429	-0.00212767	-0.0128871	0.989848	0.995804	-0.069442	-0.420605	0.678629	0.878998
4930408O17Rik	0.15978	1.17321	0.254799	0.696742	0.19095	1.40209	0.17656	0.482491	-0.0275707	-0.202443	0.841661	0.930129	0.00738271	0.0542089	0.957319	0.985177
4930412B13Rik	0.178229	1.19956	0.244639	0.686547	-0.0924434	-0.622186	0.541005	0.805181	0.0755361	0.508393	0.616864	0.806833	-0.246951	-1.6621	0.112437	0.350026
4930412C18Rik	-0.0650886	-0.408938	0.687028	0.926056	-0.271954	-1.70863	0.10334	0.364449	-0.344224	-2.16269	0.0431415	0.165723	0.0254693	0.160018	0.874508	0.957593
4930412F09Rik	0.450689	1.806	0.0863318	0.46284	-0.0357314	-0.143183	0.887611	0.965484	0.289053	1.15829	0.260693	0.511127	0.0408104	0.163535	0.871775	0.956827
4930412F12Rik	-0.599824	-2.73654	0.0128851	0.201809	-0.673329	-3.07188	0.00612645	0.0645496	-1.32399	-6.04033	7.28564e-06	0.000226122	-0.88595	-4.04191	0.000662378	0.00903547
4930412L05Rik	0.20459	1.0614	0.30144	0.735453	0.0170587	0.0884988	0.93038	0.977752	0.197761	1.02597	0.317428	0.570372	0.17792	0.923032	0.367237	0.670584
4930412M03Rik	-0.314284	-1.19498	0.246381	0.688468	-0.155677	-0.591923	0.560682	0.815925	0.205128	0.779947	0.444758	0.684617	-0.348319	-1.32439	0.200639	0.489348
4930412O13Rik	0.187157	1.37947	0.183318	0.621439	0.11115	0.819248	0.422515	0.726791	0.0621457	0.458054	0.651962	0.825991	-0.0219547	-0.16182	0.873107	0.957232
4930413E15Rik	-0.423057	-2.17896	0.041748	0.34448	0.211034	1.08693	0.290281	0.613375	-0.172308	-0.887476	0.385605	0.633044	-0.138857	-0.715183	0.482946	0.761273
4930413F20Rik	0.0665682	0.307486	0.761724	0.948335	-0.0635191	-0.293402	0.772305	0.920719	-0.0190183	-0.0878474	0.930891	0.970244	0.359212	1.65924	0.113016	0.350942
4930413G21Rik	0.149257	0.721276	0.479273	0.853337	0.369229	1.78427	0.0899	0.338776	0.0806036	0.389511	0.701106	0.854632	0.268126	1.2957	0.210161	0.501841
4930413M19Rik	0.321933	2.55976	0.018884	0.240809	0.15221	1.21025	0.240605	0.563356	0.457918	3.641	0.00167334	0.0160048	0.141635	1.12617	0.273723	0.579333
4930414N06Rik	0.228954	1.38056	0.182989	0.620859	0.266361	1.60612	0.124272	0.402189	0.20416	1.23105	0.232901	0.480925	-0.0052508	-0.0316615	0.975063	0.992409
4930415L06Rik	0.395202	1.53184	0.141576	0.565865	0.208206	0.807026	0.429356	0.731646	0.0572364	0.221854	0.826727	0.922627	-0.176465	-0.683997	0.502	0.775446
4930415O20Rik	-0.27097	-1.96221	0.0641236	0.411405	-0.0290861	-0.210625	0.835358	0.947031	0.485986	3.51923	0.00221441	0.019808	0.357424	2.58827	0.0177644	0.104513
4930417H01Rik	-0.202695	-0.676107	0.506889	0.865145	-0.0248684	-0.0829508	0.934734	0.978415	0.377591	1.25949	0.222676	0.46743	0.77121	2.57244	0.0183779	0.106897
4930417O13Rik	-0.219338	-1.30168	0.208149	0.651817	-0.0295112	-0.175136	0.862773	0.957031	0.516234	3.06363	0.00624113	0.042997	0.257548	1.52844	0.142415	0.403172
4930417O22Rik	-0.166426	-0.600473	0.555085	0.882722	-0.517528	-1.86727	0.0769245	0.30917	-0.325771	-1.1754	0.253945	0.503336	0.455604	1.64384	0.116187	0.357121
4930419G24Rik	-0.0374402	-0.336736	0.739902	0.942926	-0.151342	-1.36117	0.188937	0.499168	0.0210087	0.188951	0.852078	0.934624	-0.0718704	-0.6464	0.525533	0.792222
4930420G21Rik	-0.0337414	-0.175005	0.862875	0.972425	-0.422327	-2.19046	0.0407876	0.21228	-0.216489	-1.12285	0.275093	0.526189	-0.279145	-1.44783	0.163504	0.436929
4930421P07Rik	0.134811	0.647454	0.524865	0.874407	0.385391	1.85091	0.0793429	0.314624	0.114558	0.550186	0.58842	0.789001	-0.293454	-1.40937	0.174427	0.452993
4930423M02Rik	-0.124022	-0.559902	0.581903	0.889467	0.000410032	0.0018511	0.998542	0.999396	0.203159	0.917167	0.370226	0.619968	-0.126894	-0.572867	0.573262	0.820983
4930423O20Rik	-0.516399	-2.0852	0.0503761	0.373969	0.38088	1.53798	0.140074	0.42812	-0.207119	-0.836339	0.413065	0.657187	0.182958	0.738776	0.468816	0.750409
4930425F17Rik	0.114569	0.380212	0.707886	0.932915	-0.255969	-0.849461	0.405902	0.712881	0.295872	0.981886	0.338146	0.591887	-0.186628	-0.619346	0.542836	0.802504
4930425K10Rik	0.412255	2.38231	0.0274845	0.283919	0.0722184	0.41733	0.680982	0.881126	0.179766	1.03882	0.311562	0.56462	0.0332427	0.1921	0.849644	0.950143
4930425O10Rik	-0.0131657	-0.116388	0.908532	0.982733	-0.107682	-0.951937	0.352744	0.66755	0.106313	0.939832	0.358766	0.610214	-0.213091	-1.88378	0.0745485	0.2718
4930426I24Rik	0.100857	0.418392	0.680218	0.923578	-0.369005	-1.53077	0.14184	0.430954	0.0845856	0.350892	0.72942	0.871183	-0.0813331	-0.337399	0.73941	0.908596
4930426L09Rik	-0.0831372	-0.272175	0.78834	0.955287	-0.121909	-0.399104	0.69414	0.888312	-0.423879	-1.3877	0.180836	0.41199	-0.212426	-0.695441	0.494959	0.769988
4930427A07Rik	0.165383	0.826943	0.418243	0.818082	-0.451069	-2.25542	0.0357336	0.196811	0.338517	1.69264	0.106391	0.295898	0.185542	0.927742	0.364849	0.668033
4930428E07Rik	0.14455	1.00943	0.325092	0.75446	0.0582082	0.406484	0.6888	0.88528	0.124321	0.868167	0.39583	0.641744	0.0731897	0.511104	0.614999	0.84577
4930428G15Rik	0.147052	0.944572	0.3564	0.777758	-0.0437201	-0.280831	0.781789	0.925548	0.0397583	0.255383	0.801094	0.909475	0.22208	1.42651	0.169489	0.445536
4930428N03Rik	-0.148874	-0.743307	0.466131	0.846726	-0.00560393	-0.0279796	0.977962	0.991147	-0.113721	-0.567793	0.576636	0.782159	-0.273198	-1.36404	0.188045	0.473067
4930428O21Rik	0.0692287	0.232223	0.818777	0.962523	0.729358	2.44658	0.0240163	0.154679	1.24703	4.18308	0.000477753	0.00600084	0.753944	2.52905	0.0201638	0.113389
4930429B21Rik	-0.00918136	-0.0360999	0.971569	0.993845	-0.0711531	-0.279765	0.782595	0.925789	-0.447995	-1.76146	0.0937848	0.274803	0.237215	0.932699	0.362346	0.66559
4930429D17Rik	0.101812	0.574652	0.572078	0.886984	-0.0863586	-0.48743	0.631372	0.857482	-0.140214	-0.791406	0.438199	0.679239	0.0757161	0.427361	0.673784	0.875848
4930429F11Rik	0.305147	1.33098	0.198503	0.638246	0.257308	1.12232	0.275315	0.598737	0.0620152	0.270496	0.789612	0.903349	0.436352	1.90326	0.0718276	0.265903
4930429F24Rik	0.204879	0.998009	0.330462	0.759585	0.0411209	0.200309	0.843307	0.949906	0.316404	1.54127	0.139274	0.350552	0.244739	1.19217	0.247456	0.549181
4930430A15Rik	0.256464	1.34525	0.193933	0.632858	-0.0361748	-0.189751	0.85146	0.952781	-0.273759	-1.43597	0.166811	0.392907	-0.0451035	-0.236585	0.815438	0.937301
4930430E12Rik	0.153757	0.65585	0.519561	0.871464	0.270709	1.1547	0.262124	0.586064	0.0285509	0.121783	0.904313	0.95827	0.31155	1.32891	0.199172	0.487198
4930430F08Rik	-0.0489004	-0.296204	0.770196	0.951319	-0.0861815	-0.522027	0.607513	0.84326	-0.410842	-2.48859	0.0219751	0.105377	0.147492	0.8934	0.382503	0.684904
4930430F21Rik	0.0241094	0.123278	0.903145	0.981619	0.0748401	0.382679	0.706085	0.894052	0.135023	0.690412	0.498046	0.725931	-0.0785307	-0.40155	0.692368	0.886827
4930430J02Rik	0.265092	1.42667	0.169444	0.604689	0.203304	1.09413	0.287187	0.610162	0.189911	1.02206	0.319228	0.572102	-0.30128	-1.62142	0.120936	0.365604
4930430M16Rik	-0.372196	-2.06412	0.052526	0.379636	0.0550502	0.305296	0.763366	0.916391	0.243253	1.34902	0.19274	0.428472	-0.0994959	-0.551781	0.587347	0.830127
4930430O22Rik	0.257657	1.08319	0.291898	0.729149	0.42308	1.77863	0.0908487	0.341095	-0.376447	-1.58258	0.129552	0.334614	0.302121	1.27012	0.218945	0.515169
4930431F12Rik	-0.127375	-0.571287	0.574311	0.887119	-0.0703112	-0.315352	0.755834	0.914058	0.0774794	0.347503	0.731925	0.873081	0.290352	1.30226	0.207954	0.499081
4930431P03Rik	-0.134006	-0.418043	0.680469	0.923765	0.393678	1.22811	0.233978	0.556435	0.378722	1.18146	0.251587	0.500589	0.0239492	0.0747115	0.941203	0.979621
4930432B10Rik	0.31574	1.16114	0.259559	0.70068	0.0322933	0.118759	0.906677	0.971659	-0.870466	-3.20116	0.00457663	0.0341059	0.29676	1.09134	0.288384	0.594304
4930432J09Rik	-0.108122	-0.769505	0.450787	0.838882	0.292218	2.07972	0.0509268	0.242717	0.248515	1.76869	0.0925385	0.272548	-0.00717956	-0.0510972	0.959766	0.985995
4930432K21Rik	-0.169623	-0.664464	0.514151	0.869686	-0.192187	-0.752853	0.460504	0.753739	0.0270786	0.106075	0.916603	0.96388	-0.189247	-0.741337	0.467297	0.749581
4930432L08Rik	-0.153257	-1.08015	0.293213	0.729745	0.0520089	0.366558	0.717884	0.900369	0.127477	0.898456	0.379869	0.62782	-0.175932	-1.23997	0.229657	0.528447
4930432M17Rik	-0.106806	-0.430862	0.67128	0.920516	-0.191475	-0.772425	0.449096	0.745743	0.0526667	0.212461	0.833946	0.926435	-0.0442695	-0.178586	0.860099	0.954033
4930433B08Rik	0.0609705	0.50296	0.620609	0.904897	0.00766936	0.0632664	0.950196	0.982141	0.00598789	0.0493955	0.961105	0.983887	0.0828317	0.683298	0.502433	0.775849
4930433I11Rik	-0.437927	-1.65374	0.114139	0.522219	0.32161	1.2145	0.239017	0.561787	-0.28684	-1.0832	0.291893	0.54381	0.0459822	0.173643	0.863931	0.95474
4930433N12Rik	0.182557	0.550677	0.58809	0.892326	0.190084	0.573382	0.57292	0.822834	0.155806	0.469981	0.643566	0.821958	-0.382557	-1.15397	0.262418	0.566032
4930434J06Rik	0.277423	2.17191	0.0423469	0.346286	0.320738	2.51101	0.0209533	0.14251	0.35789	2.80187	0.011167	0.0651238	0.085263	0.667511	0.512245	0.782809
4930435E12Rik	0.209406	1.18814	0.249005	0.691614	0.182827	1.03734	0.312234	0.63247	0.628888	3.56822	0.00197859	0.0182128	0.102687	0.582632	0.566798	0.816865
4930438A08Rik	-0.295554	-1.52881	0.142321	0.56737	-0.19105	-0.988246	0.3351	0.652998	0.075887	0.392541	0.698903	0.853864	-0.0176803	-0.091455	0.928061	0.974542
4930438E09Rik	-0.434969	-2.06703	0.0522237	0.378564	0.243331	1.15634	0.26147	0.585567	0.0973431	0.462587	0.648765	0.824496	-0.0500706	-0.237942	0.814401	0.937077
4930439A04Rik	-0.436814	-2.32787	0.0307803	0.298733	0.0877914	0.467857	0.645057	0.864977	-0.0730119	-0.389094	0.70141	0.854802	-0.0961514	-0.512409	0.614102	0.845228
4930440C22Rik	0.0274051	0.191247	0.850303	0.969605	0.108765	0.759022	0.456889	0.751708	0.061695	0.430541	0.671509	0.837504	0.113879	0.794708	0.43632	0.727971
4930440I19Rik	-0.00568849	-0.0373345	0.970597	0.993727	0.395209	2.59382	0.0175536	0.127395	0.24288	1.59406	0.126953	0.330253	-0.178975	-1.17464	0.25424	0.557044
4930441J16Rik	-0.0667656	-0.320405	0.752059	0.945938	-0.0942801	-0.452446	0.655926	0.870505	0.0152319	0.0730973	0.942471	0.975707	0.0140156	0.0672601	0.947057	0.982008
4930442H23Rik	-0.0996663	-0.309643	0.760107	0.947715	-0.111348	-0.345936	0.733084	0.905818	0.533395	1.65715	0.113442	0.307924	0.280503	0.871463	0.394072	0.693543
4930442L01Rik	-0.102835	-0.564238	0.579005	0.888201	0.332715	1.82555	0.0832264	0.323657	0.833642	4.57404	0.000193791	0.00296243	-0.118895	-0.652354	0.521766	0.789102
4930443O20Rik	-0.196835	-1.122	0.275448	0.715658	0.0914391	0.52122	0.608065	0.843366	0.0170518	0.0971985	0.923558	0.966494	-0.114328	-0.65169	0.522185	0.789509
4930444E06Rik	0.195219	1.41345	0.173242	0.60783	0.096015	0.695178	0.49512	0.775886	0.182133	1.3187	0.202503	0.441522	-0.267641	-1.93781	0.0672194	0.254477
4930444F02Rik	0.344145	1.78739	0.0893811	0.469662	0.169002	0.877744	0.390737	0.700855	0.0379683	0.197196	0.845709	0.932321	0.0524976	0.272657	0.787975	0.928076
4930444G20Rik	0.299081	0.790164	0.438907	0.832092	0.0733744	0.193853	0.84829	0.951247	0.0769471	0.203292	0.841006	0.929727	-0.197348	-0.521388	0.60795	0.841253
4930444M15Rik	0.201731	0.796062	0.435551	0.829897	-0.164397	-0.648736	0.524053	0.795192	-0.0338688	-0.133652	0.895043	0.954948	-0.330304	-1.30344	0.20756	0.498635
4930444P10Rik	0.0201403	0.0994188	0.921818	0.98544	0.136891	0.675741	0.507116	0.784015	0.524816	2.59066	0.0176733	0.0903928	0.0371451	0.18336	0.856403	0.952702
4930445B16Rik	-0.0147992	-0.101171	0.920444	0.985005	0.466532	3.18933	0.00470079	0.054198	0.402997	2.75499	0.0123758	0.0703213	0.463487	3.16852	0.00492745	0.0416942
4930445N08Rik	-0.242527	-1.01866	0.320798	0.751796	0.0208381	0.087524	0.931145	0.977902	0.342736	1.43956	0.165805	0.391362	-0.121828	-0.5117	0.614589	0.845538
4930445N18Rik	0.11823	0.547134	0.590475	0.892759	-0.318579	-1.47429	0.156317	0.452493	-0.00777338	-0.0359729	0.971669	0.988646	-0.228889	-1.05923	0.3024	0.6091
4930447A16Rik	0.0665561	0.424082	0.676133	0.922401	0.201027	1.2809	0.215207	0.533373	0.102633	0.65396	0.520752	0.742029	-0.247789	-1.57886	0.130404	0.38329
4930447C04Rik	-0.190488	-1.16253	0.25901	0.700455	-0.072938	-0.445133	0.661111	0.873126	-0.195294	-1.19186	0.247578	0.496185	0.126475	0.771866	0.449419	0.737336
4930447F04Rik	-0.0857146	-0.709926	0.486128	0.856842	0.000713174	0.00590682	0.995347	0.998399	0.0912842	0.756056	0.458625	0.695334	-0.0716608	-0.593527	0.55963	0.813064
4930447J18Rik	0.085033	0.637857	0.530963	0.877007	0.0836239	0.627287	0.537725	0.803019	-0.034172	-0.256334	0.80037	0.909229	-0.0633845	-0.475465	0.639722	0.859008
4930447K03Rik	0.358439	1.92419	0.0690036	0.422345	-0.234064	-1.25651	0.223729	0.54461	0.680372	3.65241	0.00162988	0.015693	0.205217	1.10166	0.283982	0.589814
4930447M23Rik	-0.139587	-0.541501	0.594277	0.894166	0.0143082	0.0555059	0.956299	0.983699	-0.140406	-0.544676	0.592132	0.791689	-0.114501	-0.444184	0.661785	0.869156
4930447N08Rik	0.04796	0.263778	0.79471	0.956525	-0.00517378	-0.0284555	0.977587	0.991079	0.171574	0.943647	0.356861	0.608575	0.0261814	0.143996	0.886977	0.961375
4930448C13Rik	0.0899415	0.766683	0.452425	0.839396	-0.140002	-1.19341	0.246982	0.570534	0.0413922	0.352837	0.727985	0.870569	-0.112447	-0.958523	0.349498	0.653876
4930448D08Rik	0.00806322	0.0434911	0.965751	0.993401	0.088907	0.479543	0.63687	0.860633	0.033655	0.181527	0.857822	0.937369	0.440156	2.3741	0.0279596	0.142382
4930448F12Rik	0.615333	3.30424	0.00362127	0.103696	-0.203465	-1.09257	0.287856	0.610877	0.588315	3.15916	0.00503275	0.0367419	0.0155905	0.0837186	0.934131	0.97681
4930448H16Rik	-0.148256	-0.671312	0.509873	0.867108	0.400628	1.81407	0.0850374	0.328406	0.637807	2.88803	0.00923367	0.057014	-0.428101	-1.93847	0.0671332	0.254267
4930448I06Rik	-0.0296121	-0.201152	0.842657	0.967829	0.166971	1.13422	0.270414	0.593274	0.0608041	0.413036	0.684073	0.845537	-0.0658486	-0.447303	0.659571	0.868254
4930448I18Rik	0.0771906	0.547899	0.58996	0.892671	0.0738811	0.524408	0.605887	0.842191	-0.0305516	-0.216856	0.830567	0.924518	-0.0902952	-0.640916	0.529016	0.794364
4930448K20Rik	0.142721	0.75572	0.458822	0.843028	0.380491	2.01474	0.0578873	0.261848	0.0124118	0.0657218	0.948266	0.97826	-0.0454226	-0.240517	0.812432	0.936566
4930448N21Rik	-0.0554049	-0.377986	0.709512	0.93337	-0.021989	-0.150015	0.882289	0.963814	0.0395433	0.269775	0.790159	0.903643	0.171018	1.16673	0.257348	0.560002
4930449C09Rik	-0.0144938	-0.145426	0.885863	0.978041	-0.0223292	-0.224043	0.825047	0.943781	0.0477933	0.479541	0.636872	0.818016	0.0743409	0.745911	0.464592	0.747538
4930449E01Rik	0.125558	0.508207	0.616992	0.904262	-0.0773861	-0.313228	0.757423	0.914704	-0.205161	-0.830409	0.416328	0.660201	-0.0559693	-0.226541	0.823131	0.940082
4930449E18Rik	-0.176361	-1.27517	0.217187	0.660829	-0.407243	-2.94456	0.00814463	0.0776885	-0.401259	-2.90129	0.00896637	0.0557981	-0.117867	-0.852233	0.404399	0.702362
4930451E10Rik	0.176112	0.934676	0.361351	0.781452	-0.0882829	-0.468544	0.644575	0.864961	0.274182	1.45516	0.161485	0.385049	-0.138805	-0.736678	0.470062	0.751274
4930451G09Rik	-0.301378	-1.65322	0.114247	0.522333	0.450069	2.46887	0.0229123	0.150684	0.243404	1.3352	0.197143	0.434211	0.00446101	0.024471	0.980725	0.994193
4930451I11Rik	-0.181318	-1.05716	0.303321	0.736904	-0.317583	-1.85164	0.079234	0.314624	-0.0858375	-0.500469	0.622329	0.809644	0.0450069	0.26241	0.795749	0.931585
4930452A19Rik	-0.0177639	-0.0857268	0.932555	0.987192	0.169784	0.819361	0.422452	0.726734	0.325929	1.5729	0.131777	0.338255	0.169551	0.818236	0.423079	0.718324
4930452B06Rik	-0.232089	-1.52861	0.142372	0.567435	-0.112194	-0.738943	0.468717	0.759275	0.0623941	0.410948	0.685578	0.846169	0.0612283	0.403269	0.691124	0.886047
4930452G13Rik	0.0756015	0.699947	0.492202	0.859855	0.377164	3.49192	0.00235772	0.0334856	0.186662	1.72819	0.0997097	0.284879	-0.161965	-1.49953	0.149703	0.415943
4930452N14Rik	0.313678	1.54402	0.138607	0.559643	-0.254844	-1.25443	0.224471	0.545337	0.0160583	0.0790441	0.937801	0.973352	-0.20865	-1.02704	0.316935	0.62299
4930453H23Rik	-0.0734922	-0.403545	0.690925	0.927408	0.0913561	0.501635	0.621524	0.850769	0.415435	2.28115	0.0338961	0.141484	0.0901539	0.495034	0.626091	0.852156
4930453N24Rik	0.437706	2.4322	0.0247549	0.271895	0.36111	2.00658	0.0588191	0.264321	0.325516	1.80879	0.0858818	0.259421	0.2352	1.30693	0.206393	0.497574
4930453O03Rik	-0.28782	-1.64881	0.115156	0.524112	0.258582	1.48132	0.154452	0.450035	-0.220419	-1.26269	0.221545	0.466091	0.100021	0.572983	0.573185	0.820983
4930455B14Rik	0.187107	0.978217	0.339912	0.766131	0.138415	0.723647	0.477848	0.765298	0.156468	0.818031	0.423193	0.666144	0.424591	2.21981	0.0384288	0.176235
4930455C13Rik	-0.0590098	-0.299375	0.767812	0.950236	-0.0131968	-0.0669516	0.9473	0.981604	0.070346	0.356887	0.724998	0.868933	-0.000220732	-0.00111984	0.999118	0.999656
4930455D15Rik	0.0343163	0.142019	0.888518	0.978553	-0.170755	-0.706677	0.488101	0.771675	0.22521	0.932037	0.36268	0.613438	0.118113	0.488813	0.63041	0.854251
4930455F16Rik	0.38456	2.48514	0.0221365	0.260228	0.0696049	0.449806	0.657795	0.871738	0.173836	1.12338	0.274875	0.526008	0.328598	2.1235	0.0466736	0.200609
4930455G09Rik	-0.0108368	-0.0537881	0.95765	0.992041	-0.0491833	-0.244119	0.809681	0.936277	0.109373	0.542867	0.593354	0.792346	0.196127	0.973469	0.342206	0.646214
4930455H04Rik	0.158259	0.787017	0.440704	0.833368	0.214617	1.06729	0.298839	0.621308	0.377657	1.87808	0.0753613	0.239339	0.599417	2.98088	0.00751126	0.0567058
4930455J16Rik	-0.0111156	-0.0746315	0.941266	0.988512	-0.0566386	-0.380279	0.707836	0.894731	0.172373	1.15733	0.261074	0.511473	-0.00611829	-0.041079	0.967649	0.988973
4930456L15Rik	0.00959486	0.0453722	0.964271	0.993401	-0.0069363	-0.0328004	0.974166	0.99022	0.305452	1.44442	0.164449	0.389581	-0.126153	-0.596555	0.557647	0.812301
4930459I23Rik	0.115519	0.476427	0.639049	0.910741	0.144012	0.593937	0.559361	0.815495	0.135855	0.560296	0.581639	0.785176	0.097718	0.40301	0.691312	0.886082
4930459L07Rik	-0.176669	-1.47829	0.155252	0.587478	0.251118	2.10125	0.0487933	0.236333	-0.195861	-1.63888	0.117222	0.314397	0.0437706	0.366254	0.718107	0.898125
4930461C15Rik	0.10768	0.496817	0.624856	0.905758	0.396998	1.83168	0.082273	0.321519	0.330179	1.52339	0.143666	0.357436	0.447549	2.06491	0.0524434	0.215787
4930461G14Rik	0.0960464	0.340719	0.736947	0.942422	0.17671	0.62687	0.537993	0.803183	0.256501	0.909923	0.37394	0.622709	-0.209141	-0.741917	0.466953	0.749298
4930463O16Rik	0.101745	0.482165	0.63504	0.909573	0.26049	1.23445	0.231659	0.553652	0.170439	0.807704	0.428975	0.671088	-0.0314129	-0.148865	0.883184	0.960106
4930465K10Rik	-0.268316	-1.27896	0.215875	0.659511	-0.158414	-0.7551	0.459185	0.753045	-0.825316	-3.93398	0.000850371	0.00950567	-0.249823	-1.19082	0.247977	0.549776
4930465M20Rik	0.156928	0.811201	0.427011	0.824473	0.152954	0.790657	0.438626	0.73807	0.203737	1.05317	0.305101	0.557519	-0.149036	-0.770402	0.450267	0.738156
4930466F19Rik	0.131188	0.545944	0.591277	0.893251	-0.278652	-1.15962	0.260163	0.584879	-0.10834	-0.45086	0.657049	0.828762	-0.691097	-2.87603	0.00948232	0.0675022
4930466I24Rik	0.390561	1.18071	0.251876	0.694099	-0.0738902	-0.223378	0.825557	0.943892	0.556492	1.68234	0.108399	0.299523	-0.48754	-1.47389	0.156424	0.426611
4930467D21Rik	0.0173775	0.119542	0.906065	0.982281	0.138214	0.950788	0.353313	0.667884	-0.000794606	-0.00546618	0.995694	0.998256	-0.127273	-0.875523	0.391914	0.692121
4930467K11Rik	0.413787	2.08104	0.0507942	0.37498	0.152906	0.769002	0.451079	0.747419	0.473999	2.38386	0.0273956	0.123102	0.722327	3.63276	0.00170541	0.0186979
4930469G21Rik	0.04548	0.347674	0.731799	0.940124	0.0721429	0.551499	0.587537	0.832336	0.184144	1.40769	0.174916	0.40334	0.067226	0.513911	0.613071	0.844631
4930469K13Rik	0.211473	1.29516	0.210344	0.653768	0.494325	3.02747	0.00676821	0.0686873	0.0966952	0.592205	0.560497	0.770881	-0.511611	-3.13334	0.00533485	0.0441982
4930470H14Rik	0.286653	1.85996	0.0779973	0.443706	-0.0122074	-0.0792081	0.937672	0.979263	0.0104798	0.0679986	0.946477	0.977454	-0.187804	-1.21857	0.237501	0.537472
4930470P17Rik	0.133066	1.03436	0.313586	0.74509	0.0687688	0.534561	0.598978	0.838132	0.285243	2.21728	0.0386268	0.153937	0.222433	1.72904	0.0995537	0.323871
4930471C04Rik	0.642208	1.58419	0.129185	0.548085	0.596385	1.47116	0.157154	0.453778	0.321456	0.792963	0.437313	0.678464	0.0384798	0.0949214	0.925343	0.973804
4930471D02Rik	-0.316251	-2.17325	0.0422321	0.345942	-0.214703	-1.47542	0.156016	0.452136	-0.248472	-1.70748	0.103557	0.291412	-0.262672	-1.80506	0.0864829	0.297695
4930471G03Rik	-0.166532	-0.976525	0.340728	0.76677	-0.298763	-1.75191	0.0954524	0.350772	-0.131134	-0.768953	0.451107	0.688909	-0.0137262	-0.0804891	0.936666	0.977794
4930471L23Rik	0.396585	1.79611	0.0879398	0.466315	0.19125	0.866158	0.396904	0.704925	0.0823159	0.372804	0.713303	0.862582	0.218427	0.989244	0.334624	0.639675
4930471M09Rik	-0.231721	-1.10482	0.282642	0.720782	0.243191	1.15951	0.260208	0.584927	0.279208	1.33124	0.19842	0.435907	-0.10868	-0.518173	0.610149	0.842724
4930473A02Rik	0.199541	0.725143	0.47695	0.852016	-0.106351	-0.386485	0.703309	0.892246	0.214733	0.780351	0.444525	0.684579	0.453379	1.64761	0.115404	0.355483
4930473D10Rik	0.00536793	0.026068	0.979467	0.995651	-0.162205	-0.787706	0.44031	0.739511	0.159393	0.774049	0.448157	0.68692	-0.0323713	-0.157203	0.876696	0.958756
4930473O22Rik	0.0917077	0.568066	0.576454	0.887334	-0.0876819	-0.543128	0.593177	0.835247	0.0128871	0.0798267	0.937186	0.973032	0.0589582	0.365205	0.718877	0.898405
4930474G06Rik	-0.0528745	-0.376409	0.710665	0.933715	0.222995	1.58749	0.128436	0.408897	0.177605	1.26435	0.220962	0.465221	-0.0728227	-0.518419	0.609981	0.842607
4930474H20Rik	-0.0569736	-0.380396	0.707751	0.932915	0.134736	0.89959	0.37928	0.691521	-0.0784277	-0.523638	0.606413	0.800567	-0.104669	-0.698841	0.492878	0.76826
4930474M22Rik	-0.11155	-0.529842	0.602184	0.898291	-0.210646	-1.00053	0.329273	0.646624	0.319036	1.51536	0.145676	0.360828	-0.0614278	-0.29177	0.773534	0.922574
4930474N05Rik	0.387523	1.17367	0.25462	0.696742	0.346904	1.05065	0.306228	0.627752	0.60193	1.82303	0.0836201	0.255679	0.423586	1.28289	0.214523	0.508115
4930474N09Rik	-0.202572	-0.980384	0.338868	0.765824	-0.723615	-3.50206	0.00230349	0.0330737	0.0492538	0.238372	0.814072	0.916441	-0.088325	-0.427464	0.67371	0.875848
4930477E14Rik	-0.0383122	-0.200676	0.843024	0.96783	0.071512	0.374574	0.712008	0.896819	0.180081	0.943247	0.35706	0.608661	-0.0846157	-0.44321	0.662477	0.869548
4930478K11Rik	0.361256	2.32657	0.0308628	0.299015	0.181699	1.17018	0.255987	0.581071	0.158495	1.02074	0.319835	0.57273	-0.0274092	-0.176522	0.861699	0.954505
4930478L05Rik	0.295606	1.22838	0.233881	0.676959	-0.10987	-0.456561	0.653016	0.868812	0.0514689	0.213877	0.832857	0.925769	-0.284501	-1.18223	0.251286	0.553681
4930478P22Rik	-0.136392	-0.508481	0.616803	0.904209	0.0226387	0.0843992	0.933597	0.978259	0.531472	1.98137	0.0617823	0.209588	0.279235	1.04101	0.310567	0.617042
4930479D17Rik	0.761179	2.73041	0.0130586	0.202808	0.893126	3.20372	0.00455017	0.0530544	1.74294	6.25205	4.62617e-06	0.000156418	1.63309	5.85803	1.08205e-05	0.000368903
4930480E11Rik	-0.0473578	-0.299551	0.767679	0.950218	-0.133667	-0.845482	0.408065	0.714587	0.114813	0.726227	0.476301	0.709229	-0.0497046	-0.314395	0.75655	0.914564
4930480G23Rik	0.101859	0.616493	0.544678	0.880173	-0.274773	-1.66304	0.112246	0.381649	0.512643	3.10273	0.00571588	0.0403268	0.293067	1.77376	0.0916726	0.308293
4930480K15Rik	-0.406102	-2.09956	0.0489575	0.369262	-0.189214	-0.978241	0.3399	0.656536	-0.0642284	-0.332063	0.743374	0.878841	0.0880563	0.455254	0.653939	0.866144
4930480K23Rik	0.0431981	0.283031	0.780127	0.95433	-0.223827	-1.4665	0.158407	0.455468	-0.246805	-1.61705	0.121881	0.321973	-0.573792	-3.75944	0.00127317	0.0149247
4930480M12Rik	-0.272982	-0.808757	0.428383	0.825769	-0.335027	-0.992576	0.333037	0.65054	-1.11965	-3.31717	0.0035162	0.0280896	-0.270909	-0.802615	0.431842	0.724709
4930481A15Rik	-0.123023	-0.486148	0.632264	0.908706	0.0784308	0.309934	0.759889	0.915674	0.00297586	0.0117597	0.990736	0.996289	0.361266	1.42761	0.169176	0.445141
4930481B07Rik	0.0933439	0.388397	0.701917	0.931039	-0.491317	-2.04434	0.0546176	0.253213	0.308573	1.28395	0.21416	0.456492	0.886201	3.68742	0.00150348	0.0170074
4930483J18Rik	0.384372	1.5693	0.132614	0.552642	-0.214266	-0.8748	0.392298	0.70188	0.11849	0.483767	0.633923	0.816141	0.455058	1.85789	0.0783026	0.280658
4930483K19Rik	0.438375	2.00233	0.0593096	0.39998	0.206918	0.945123	0.356126	0.670199	1.613	7.36754	4.65708e-07	2.53827e-05	-0.0599505	-0.273831	0.787086	0.927821
4930483O08Rik	-0.352077	-1.82393	0.0834801	0.455803	-0.217812	-1.12837	0.272813	0.595863	-0.32532	-1.68531	0.107816	0.298416	0.22308	1.15566	0.261741	0.565365
4930486F22Rik	0.0533807	0.340434	0.737158	0.942475	0.00113642	0.0072475	0.994291	0.998001	0.167222	1.06645	0.299205	0.551869	0.156245	0.996449	0.3312	0.636029
4930486I03Rik	0.165956	0.629721	0.536164	0.877708	-0.22977	-0.871861	0.39386	0.702511	-0.03745	-0.142104	0.888451	0.952463	-0.278108	-1.05528	0.304158	0.611016
4930486L24Rik	-0.322277	-1.24047	0.229477	0.673766	-0.029814	-0.114756	0.909808	0.972001	0.307913	1.18518	0.250148	0.499098	-0.156479	-0.602297	0.553895	0.809904
4930487D11Rik	-0.317379	-1.98597	0.0612319	0.404879	0.187734	1.17473	0.254207	0.578538	-0.287428	-1.79856	0.0875395	0.262627	0.0199193	0.124643	0.902078	0.966561
4930487H11Rik	0.0510597	0.272728	0.787921	0.955287	-0.246829	-1.3184	0.2026	0.517645	0.30753	1.64263	0.116439	0.312885	0.0481123	0.256985	0.799874	0.93275
4930488B22Rik	-0.162032	-0.639161	0.530133	0.876568	0.0584314	0.230492	0.820103	0.94149	-0.0594682	-0.234581	0.816972	0.917484	0.292922	1.15547	0.261817	0.565479
4930488L21Rik	0.19686	0.992852	0.332906	0.762147	-0.291162	-1.46846	0.157878	0.45472	0.04264	0.215053	0.831952	0.925408	0.0118424	0.0597267	0.952979	0.983644
4930488N24Rik	0.0170923	0.114104	0.910318	0.983177	0.333843	2.22866	0.0377417	0.202711	0.153534	1.02496	0.317892	0.570997	0.314422	2.09901	0.0490111	0.206787
4930500F04Rik	0.106862	0.311393	0.758797	0.947089	-0.344115	-1.00274	0.328229	0.645773	-0.319779	-0.931826	0.362786	0.613571	0.503739	1.46788	0.158034	0.428981
4930500F10Rik	0.0193019	0.107426	0.915545	0.984515	-0.249753	-1.39001	0.180142	0.487577	-0.256793	-1.4292	0.168724	0.3953	0.00987465	0.054958	0.956729	0.985177
4930500L23Rik	0.00944821	0.0454339	0.964222	0.993401	0.0634644	0.305183	0.76345	0.916391	-0.122565	-0.589382	0.562352	0.772158	2.48006	11.9259	2.00406e-10	4.10515e-08
4930502A04Rik	0.260346	1.27451	0.217417	0.660937	0.139561	0.683209	0.502487	0.780183	-0.505317	-2.47375	0.022677	0.107861	-0.425792	-2.08444	0.0504527	0.2107
4930502E09Rik	0.167319	0.541269	0.594434	0.894234	-0.204678	-0.662124	0.515618	0.790152	0.239393	0.774425	0.44794	0.686759	-0.158322	-0.512164	0.61427	0.845288
4930502E18Rik	-0.0532252	-0.291673	0.773607	0.952326	0.0337256	0.184815	0.855277	0.953957	0.449791	2.46485	0.0231079	0.109276	0.0502083	0.275141	0.786094	0.927649
4930503B20Rik	0.0356186	0.280113	0.782332	0.954695	0.258346	2.03169	0.0559937	0.257508	0.430541	3.38587	0.00300597	0.0249206	-0.0177642	-0.139701	0.890324	0.962404
4930503E14Rik	-0.354975	-1.6471	0.115508	0.524341	-0.171037	-0.793621	0.436938	0.73778	0.204187	0.947441	0.354973	0.606744	0.167416	0.776819	0.446559	0.73558
4930503E24Rik	-0.0639185	-0.37191	0.713958	0.934693	-0.134473	-0.782434	0.443329	0.741654	0.196345	1.14244	0.267064	0.517722	-0.0826088	-0.48066	0.63609	0.857505
4930503H13Rik	0.141914	0.70163	0.491174	0.85964	-0.212835	-1.05227	0.305504	0.627367	0.177456	0.877353	0.390944	0.637912	-0.342909	-1.69536	0.105868	0.33709
4930503L19Rik	0.214385	1.06642	0.299221	0.734185	-0.174471	-0.867873	0.395987	0.704426	0.194569	0.967847	0.344937	0.598067	-0.245719	-1.22229	0.236124	0.536147
4930503O07Rik	0.118345	0.623943	0.539874	0.878932	-0.207623	-1.09464	0.286971	0.610052	0.117848	0.621323	0.541561	0.758308	0.0379247	0.199949	0.843585	0.948372
4930504O13Rik	0.18426	0.764391	0.453757	0.840212	0.362091	1.50211	0.14904	0.442274	-0.402949	-1.67161	0.110523	0.303021	0.188708	0.782845	0.443094	0.733303
4930505A04Rik	-0.280051	-1.46067	0.159982	0.593639	0.833587	4.34777	0.00032647	0.00824765	0.306185	1.59698	0.1263	0.329273	-0.0110373	-0.0575679	0.954677	0.984197
4930505G20Rik	0.20353	1.63542	0.117952	0.527883	0.0266703	0.214303	0.832529	0.946024	0.152944	1.22895	0.233672	0.481669	0.236213	1.89803	0.0725489	0.267609
4930505K14Rik	0.100829	0.547552	0.590193	0.892713	-0.0855835	-0.464763	0.647233	0.865706	0.190075	1.0322	0.314571	0.567437	0.0717585	0.389686	0.700979	0.890399
4930505M18Rik	0.201722	1.1122	0.279537	0.718686	-0.136856	-0.754554	0.459505	0.753045	-0.261302	-1.44069	0.165488	0.391101	-0.477495	-2.63267	0.0161446	0.0976743
4930505N22Rik	-0.248916	-1.10343	0.283233	0.72154	0.195069	0.864723	0.397672	0.705789	-0.39141	-1.73509	0.0984551	0.282989	0.429965	1.906	0.0714526	0.265113
4930505O20Rik	0.418478	1.61791	0.121694	0.536373	0.41113	1.5895	0.12798	0.408183	0.116899	0.451954	0.656274	0.828082	0.282263	1.09128	0.288409	0.594304
4930506C21Rik	0.144362	0.470332	0.64332	0.911343	-0.178753	-0.582374	0.566968	0.819368	0.377648	1.23037	0.233149	0.481158	0.258114	0.840932	0.410548	0.707722
4930507D05Rik	0.0457659	0.173202	0.864272	0.973012	-0.162434	-0.614736	0.545814	0.80799	0.231489	0.876077	0.39162	0.638441	-0.0552094	-0.208942	0.836654	0.94577
4930507D10Rik	-0.0496409	-0.248007	0.806714	0.959133	0.305162	1.5246	0.143366	0.433637	-0.0979448	-0.489334	0.630047	0.813506	0.198765	0.993036	0.332819	0.637644
4930509E16Rik	-0.819643	-1.86578	0.0771417	0.442061	-0.100324	-0.228371	0.821728	0.942069	0.673817	1.53383	0.141087	0.353015	0.545568	1.24189	0.22896	0.527566
4930509J09Rik	0.209364	1.49957	0.149694	0.578707	0.0221872	0.158915	0.875365	0.961884	-0.0275579	-0.197383	0.845565	0.932321	0.0657344	0.470821	0.642976	0.861092
4930509K18Rik	0.000475542	0.00296724	0.997663	0.999748	0.233709	1.45828	0.160635	0.458015	-0.145574	-0.908337	0.374756	0.623347	0.220058	1.3731	0.185258	0.468953
4930510E17Rik	-0.343463	-1.50406	0.148541	0.576558	-0.126238	-0.552811	0.586656	0.831829	-0.128691	-0.563553	0.579462	0.784003	0.309211	1.35407	0.191153	0.476879
4930511A02Rik	-0.0937507	-0.607972	0.550201	0.880819	0.253486	1.64385	0.116183	0.387761	-0.00117277	-0.00760541	0.994009	0.99782	-0.0649506	-0.421203	0.678199	0.87852
4930511E03Rik	-0.254438	-1.23833	0.23025	0.67443	-0.000796377	-0.00387591	0.996947	0.998777	0.139275	0.677844	0.50581	0.731501	-0.00564987	-0.0274975	0.978342	0.993375
4930511M06Rik	-0.121573	-0.628334	0.537053	0.877828	0.0622915	0.321945	0.750909	0.912201	0.107064	0.553346	0.586296	0.787796	-0.191015	-0.987233	0.335584	0.640698
4930511O05Rik	0.132219	0.76536	0.453194	0.840052	0.0527356	0.305264	0.763389	0.916391	0.162482	0.940537	0.358413	0.610061	-0.0232616	-0.134652	0.894263	0.963991
4930512B01Rik	0.0327613	0.181494	0.857848	0.970756	0.0294066	0.162909	0.872261	0.960334	0.120019	0.66489	0.513884	0.737691	-0.168548	-0.933737	0.361824	0.665268
4930512H18Rik	0.0182712	0.130434	0.897555	0.980694	-0.0194649	-0.138956	0.890906	0.966377	0.289564	2.06714	0.0522123	0.187171	-0.0477048	-0.340556	0.737069	0.907404
4930512M02Rik	0.0113989	0.0673828	0.946961	0.990353	-0.018044	-0.106664	0.916142	0.973562	-0.017495	-0.103418	0.918684	0.964444	-0.159396	-0.942241	0.357562	0.661401
4930513D17Rik	0.105342	0.975485	0.34123	0.7672	0.143019	1.32437	0.200646	0.515475	0.0723612	0.670074	0.510645	0.735464	0.144185	1.33517	0.197151	0.483988
4930513N10Rik	0.20267	0.907836	0.375014	0.790015	0.0940553	0.421309	0.678123	0.880325	-0.404391	-1.81142	0.0854606	0.258856	0.261262	1.17029	0.255947	0.558834
4930513O06Rik	-0.0707431	-0.453866	0.654921	0.914113	0.3436	2.20443	0.0396485	0.20856	0.270385	1.73471	0.0985232	0.283005	0.210876	1.35292	0.191515	0.477399
4930515B02Rik	0.0559681	0.333257	0.742486	0.943727	-0.268585	-1.59926	0.12579	0.404475	-0.175085	-1.04253	0.30988	0.563317	0.158593	0.944331	0.35652	0.660159
4930515G01Rik	0.0271599	0.185448	0.854787	0.970373	-0.378265	-2.5828	0.0179741	0.129339	-0.872708	-5.95886	8.69003e-06	0.000259282	-0.040683	-0.277784	0.784093	0.926803
4930515G16Rik	0.0310211	0.20989	0.835924	0.966856	0.193918	1.31206	0.204691	0.520483	0.133144	0.900857	0.378623	0.626855	0.0974802	0.659555	0.517231	0.786455
4930515L03Rik	-0.108272	-0.718895	0.480706	0.85396	-0.0475657	-0.315821	0.755483	0.913859	0.155914	1.03522	0.313196	0.566288	-0.141527	-0.939692	0.358836	0.662501
4930515L19Rik	0.0237086	0.152282	0.880525	0.977157	0.376553	2.41862	0.0254718	0.160792	0.34857	2.23888	0.0369633	0.149808	-0.0938853	-0.60303	0.553417	0.809553
4930516K23Rik	-0.344289	-2.54424	0.0195208	0.245067	0.0154869	0.114446	0.910051	0.972001	0.162749	1.20269	0.243454	0.491892	-0.144093	-1.06482	0.299925	0.606867
4930517E11Rik	-0.105636	-0.437724	0.666382	0.918296	0.101201	0.419347	0.679532	0.880851	0.056434	0.233845	0.817535	0.917702	0.237513	0.984182	0.337044	0.642188
4930517O19Rik	0.0650523	0.30453	0.763941	0.948949	-0.240979	-1.1281	0.272927	0.595915	0.199728	0.934987	0.361195	0.612228	-0.221566	-1.03722	0.312288	0.618796
4930518C09Rik	0.0154873	0.105157	0.917322	0.984617	0.00185604	0.0126022	0.990073	0.99656	-0.0771605	-0.523907	0.606229	0.800393	-0.272802	-1.85228	0.0791387	0.282748
4930518I15Rik	-0.264987	-1.95385	0.0651699	0.413477	-0.485968	-3.58322	0.0019115	0.0290938	-2.12937	-15.7006	1.5089e-12	1.48361e-09	-0.768538	-5.66672	1.64577e-05	0.000509505
4930518P08Rik	0.423225	2.85989	0.00982672	0.174759	-0.450222	-3.04232	0.00654676	0.0673048	0.363472	2.45611	0.0235381	0.110608	-0.0434789	-0.293803	0.772003	0.922019
4930519A11Rik	-0.00501833	-0.0243799	0.980797	0.996017	0.156737	0.761455	0.455469	0.750947	0.00492486	0.0239258	0.981154	0.992337	-0.0534741	-0.259787	0.797743	0.932091
4930519D14Rik	0.109673	0.672082	0.509393	0.866832	0.0891876	0.546547	0.59087	0.834244	-0.122545	-0.750964	0.461614	0.697505	-0.190641	-1.16826	0.256743	0.559635
4930519F09Rik	0.0159475	0.0758645	0.940298	0.988242	0.0145628	0.0692775	0.945472	0.98113	0.475065	2.25995	0.0354036	0.145479	0.171998	0.818221	0.423087	0.718324
4930519F16Rik	-0.186526	-1.28535	0.21368	0.657325	-0.121479	-0.83711	0.412642	0.719108	0.112903	0.778015	0.445869	0.685423	-0.201119	-1.38591	0.181371	0.463295
4930519F24Rik	-0.0354263	-0.273381	0.787426	0.955287	0.195435	1.50815	0.147499	0.439879	0.162801	1.25632	0.2238	0.468619	0.238904	1.84359	0.0804469	0.28539
4930519G04Rik	0.183284	0.960382	0.348585	0.772658	-0.386203	-2.02365	0.056885	0.259471	-0.0605632	-0.317342	0.754346	0.885341	-0.129218	-0.677084	0.506282	0.778511
4930519H02Rik	0.0286358	0.180557	0.858573	0.971174	-0.152089	-0.958968	0.349279	0.664471	-0.139721	-0.880986	0.389022	0.636105	0.308294	1.94389	0.0664356	0.252769
4930520O04Rik	0.0132779	0.0609716	0.952001	0.991363	0.462427	2.12344	0.046679	0.230637	-0.000521919	-0.00239662	0.998112	0.999065	-0.0758536	-0.348316	0.731324	0.90517
4930520P13Rik	-0.209479	-1.24411	0.22816	0.672663	-0.0607249	-0.36065	0.722226	0.902086	0.126473	0.751137	0.461512	0.697486	-0.0353347	-0.209856	0.83595	0.94561
4930521E06Rik	0.0265989	0.242312	0.811061	0.959833	0.0334493	0.304718	0.763799	0.916509	0.124766	1.1366	0.26944	0.520317	-0.278111	-2.53355	0.0199713	0.112821
4930522H14Rik	0.603678	2.68348	0.0144631	0.213141	-0.275805	-1.22601	0.234751	0.557051	0.757249	3.36613	0.00314461	0.0258003	0.352078	1.56506	0.133604	0.389114
4930522N08Rik	-0.345622	-1.51135	0.146688	0.573521	0.395264	1.72842	0.0996662	0.358015	-0.123616	-0.540554	0.594918	0.793256	0.570375	2.49415	0.0217173	0.120158
4930522O17Rik	-0.148754	-0.701828	0.491054	0.85964	-0.0721779	-0.340539	0.737081	0.906771	0.263549	1.24344	0.228405	0.474953	-0.451047	-2.12806	0.046249	0.199447
4930523C07Rik	-0.336765	-2.66516	0.0150491	0.216751	-0.460288	-3.64273	0.00166668	0.0263624	-0.736632	-5.82972	1.151e-05	0.000322975	-0.302071	-2.3906	0.0270123	0.138958
4930523O13Rik	-0.00635027	-0.0450455	0.964528	0.993401	0.00772297	0.0547827	0.956867	0.983967	-0.00942683	-0.066869	0.947365	0.97767	0.168747	1.197	0.245613	0.547461
4930524B15Rik	0.391651	2.3613	0.0287154	0.288742	0.170418	1.02747	0.31674	0.636197	0.314063	1.89351	0.0731778	0.234598	0.996103	6.0056	7.85347e-06	0.000287699
4930524C18Rik	-0.0821616	-0.502251	0.621098	0.904938	0.1258	0.769013	0.451072	0.747419	-0.0876338	-0.535702	0.598204	0.795299	-0.304876	-1.8637	0.0774466	0.27887
4930524J08Rik	0.553065	2.30768	0.0320927	0.303653	0.303485	1.2663	0.220279	0.540004	0.0931914	0.388844	0.701592	0.854939	0.480807	2.00618	0.0588646	0.233567
4930524N10Rik	-0.329846	-1.84051	0.0809161	0.450713	0.227023	1.26677	0.220115	0.539768	-0.142944	-0.797615	0.434671	0.6762	-0.0183442	-0.102359	0.919514	0.971553
4930524O05Rik	-0.339068	-1.18234	0.251245	0.693574	0.242031	0.843968	0.408891	0.715573	0.744184	2.59499	0.0175098	0.0899306	0.300515	1.0479	0.307459	0.614294
4930524O07Rik	0.375562	2.17265	0.0422837	0.346228	0.114449	0.662096	0.515635	0.790152	-0.308488	-1.78462	0.0898424	0.26707	0.0922375	0.533599	0.599631	0.836522
4930524O08Rik	-0.356147	-3.05499	0.00636326	0.138854	0.436483	3.7441	0.00131909	0.0224236	0.019187	0.164584	0.87096	0.943251	-0.0418052	-0.3586	0.723735	0.901062
4930525D18Rik	-0.0865936	-0.414062	0.683334	0.924975	0.271611	1.29875	0.209131	0.526201	0.02236	0.106918	0.915943	0.963488	-0.191065	-0.913609	0.372047	0.674735
4930525G20Rik	-0.213911	-1.60011	0.125601	0.54442	0.252231	1.88676	0.0741261	0.301671	-0.049191	-0.367962	0.716853	0.864563	-0.0639944	-0.478696	0.637462	0.858371
4930526F13Rik	0.0590087	0.25588	0.800715	0.957873	-0.444219	-1.92627	0.0687278	0.288391	-0.36602	-1.58718	0.128506	0.332662	-0.372152	-1.61377	0.122594	0.368667
4930526I15Rik	0.507554	1.52191	0.144034	0.569761	-0.383532	-1.15003	0.263999	0.587648	0.519974	1.55915	0.134993	0.343613	0.397995	1.1934	0.246989	0.548886
4930526L06Rik	0.0595083	0.255966	0.80065	0.957842	0.38949	1.67533	0.109782	0.377315	0.07035	0.3026	0.765389	0.891232	0.207885	0.894183	0.382095	0.684618
4930527A07Rik	-0.0920775	-0.385073	0.704339	0.93155	-0.263542	-1.10214	0.283776	0.607515	0.186104	0.778296	0.445708	0.685389	0.0823456	0.344373	0.73424	0.906854
4930527B05Rik	0.12117	0.564264	0.578988	0.888201	0.0949984	0.442386	0.663062	0.87374	-0.171363	-0.797997	0.434454	0.676079	0.0718773	0.334716	0.741402	0.909391
4930527E20Rik	-0.200587	-0.779714	0.444892	0.83579	0.158434	0.615858	0.545089	0.807607	-0.0133397	-0.0518536	0.959171	0.98321	-0.0623456	-0.242347	0.811034	0.936227
4930527F14Rik	-0.273057	-1.659	0.113065	0.520751	0.303966	1.8468	0.0799623	0.315897	0.2787	1.69329	0.106267	0.295694	0.0282092	0.17139	0.865678	0.955211
4930527G23Rik	-0.0438365	-0.20421	0.840299	0.967738	0.346568	1.61447	0.122442	0.399276	0.470651	2.1925	0.0406196	0.159043	0.0137462	0.0640361	0.949591	0.982753
4930527J03Rik	0.109037	0.392353	0.69904	0.929842	0.256781	0.923986	0.366752	0.680035	0.768661	2.76591	0.0120836	0.0689959	0.44362	1.5963	0.126452	0.375884
4930528A17Rik	0.0569347	0.231717	0.819165	0.962559	0.320789	1.30557	0.206847	0.523545	0.00088638	0.00360745	0.997158	0.998743	0.416021	1.69315	0.106293	0.337808
4930528D03Rik	0.19089	1.2168	0.238161	0.680567	-0.318009	-2.02709	0.0565022	0.258975	0.100542	0.640888	0.529033	0.748596	-0.15678	-0.999365	0.329821	0.634625
4930528G23Rik	-0.199731	-1.08008	0.293246	0.729745	0.229511	1.24112	0.229241	0.550989	0.305966	1.65456	0.113971	0.308549	-0.273887	-1.48109	0.154513	0.423278
4930528P14Rik	0.201134	0.812797	0.426117	0.823782	0.329684	1.33227	0.198085	0.512346	0.185081	0.747923	0.463404	0.69921	0.200061	0.808461	0.428549	0.722062
4930529C04Rik	0.0635582	0.157344	0.876586	0.97601	-0.147845	-0.366005	0.71829	0.900509	0.52538	1.30063	0.208501	0.449557	0.477283	1.18156	0.251548	0.553698
4930529K09Rik	0.1341	0.945136	0.356119	0.777366	0.259044	1.82574	0.0831958	0.323657	0.357001	2.51615	0.0207258	0.101103	-0.119311	-0.840905	0.410563	0.707722
4930529L06Rik	0.266718	0.980712	0.33871	0.765824	0.0129892	0.0477608	0.962391	0.98534	0.134772	0.495551	0.625732	0.811589	-0.171098	-0.629121	0.536549	0.798453
4930532G15Rik	0.0211772	0.105844	0.916784	0.984616	-0.18439	-0.921585	0.367973	0.681105	-0.177076	-0.885028	0.386892	0.63397	0.483694	2.41751	0.0255309	0.133726
4930533B01Rik	0.117113	0.76679	0.452362	0.839396	-0.0719454	-0.471056	0.642811	0.864101	-0.0975508	-0.638705	0.530423	0.749502	0.147435	0.965318	0.34617	0.650451
4930533L02Rik	0.0574768	0.348594	0.731118	0.940117	-0.0729186	-0.442247	0.663161	0.873823	0.618104	3.74877	0.00130497	0.0132558	-0.18582	-1.12699	0.273384	0.579114
4930533P14Rik	-0.154605	-1.25134	0.225569	0.669263	-0.0351229	-0.284278	0.779185	0.924558	-0.091719	-0.742356	0.466694	0.701843	-0.0696788	-0.563966	0.579186	0.825125
4930535I16Rik	0.861075	3.91734	0.000883748	0.04622	0.844574	3.84227	0.00105135	0.0190866	0.457106	2.07954	0.0509453	0.184105	0.846287	3.85006	0.00103257	0.012832
4930538E20Rik	-0.272586	-1.50625	0.147981	0.575567	-0.25321	-1.39919	0.177415	0.483969	-0.326134	-1.80215	0.0869548	0.261492	0.0834415	0.461081	0.649826	0.864181
4930538K18Rik	0.554245	1.62078	0.121073	0.534725	0.515044	1.50615	0.148008	0.44041	0.879087	2.57072	0.0184456	0.0929904	0.355043	1.03826	0.311816	0.618425
4930539C22Rik	-0.00735239	-0.0440762	0.965291	0.993401	0.0735531	0.440937	0.664093	0.874208	0.106056	0.635784	0.532286	0.750925	0.0150558	0.0902569	0.929001	0.974768
4930539E08Rik	-0.032246	-0.10172	0.920014	0.984965	-0.713018	-2.24922	0.0361903	0.1976	0.297508	0.93849	0.359438	0.610681	-0.26776	-0.844651	0.408518	0.705881
4930539J05Rik	0.96472	5.25993	4.06902e-05	0.00653455	0.153643	0.837703	0.412316	0.718805	0.138611	0.755749	0.458805	0.695435	0.216637	1.18117	0.2517	0.553698
4930539M17Rik	0.468695	2.06929	0.0519911	0.377957	-0.160516	-0.708679	0.486885	0.771075	0.0443759	0.19592	0.846694	0.932712	-0.439289	-1.93946	0.0670055	0.253902
4930539N22Rik	0.14849	0.841794	0.410077	0.813237	0.075871	0.430115	0.671813	0.877602	-0.0169212	-0.0959266	0.924555	0.966879	-0.116997	-0.663259	0.514906	0.784973
4930540M03Rik	-0.12662	-0.855408	0.402682	0.807919	-0.0493406	-0.333331	0.742431	0.908669	0.116161	0.784748	0.442003	0.682338	0.184869	1.24892	0.226436	0.5248
4930540M05Rik	-0.227422	-0.915	0.371334	0.787827	0.279373	1.12402	0.274611	0.598211	0.630418	2.53639	0.0198505	0.0980008	0.219384	0.88266	0.388139	0.688901
4930542C12Rik	0.336219	1.59152	0.127526	0.546878	-0.186386	-0.882274	0.388343	0.69852	-0.089982	-0.425936	0.674804	0.839484	0.488672	2.31316	0.0317311	0.155011
4930542C16Rik	0.0808492	0.427388	0.673765	0.921435	0.131423	0.694732	0.495393	0.77606	0.133697	0.706756	0.488053	0.718244	-0.31979	-1.69049	0.106809	0.338683
4930542C21Rik	0.289457	1.38279	0.182314	0.62021	0.02323	0.110974	0.912768	0.972635	0.334315	1.59708	0.126277	0.329273	-0.263927	-1.26082	0.222204	0.519649
4930542D17Rik	0.318888	1.27823	0.21613	0.659614	0.0804418	0.322442	0.750538	0.912102	0.0314438	0.126039	0.900987	0.956888	0.0352921	0.141465	0.88895	0.962257
4930543E12Rik	0.192601	0.825786	0.418884	0.818684	0.295258	1.26593	0.220408	0.540004	-0.267561	-1.14718	0.265146	0.515506	-0.135596	-0.581375	0.567628	0.817446
4930544D05Rik	-0.0261002	-0.13515	0.893874	0.97977	0.109795	0.568529	0.576145	0.824898	0.213837	1.10727	0.281607	0.53379	-0.146812	-0.760213	0.456194	0.742269
4930544G11Rik	0.271126	1.19421	0.246676	0.688569	0.207779	0.915194	0.371235	0.683512	-0.0101689	-0.0447903	0.964729	0.985209	-0.0752458	-0.331432	0.743843	0.910285
4930544I03Rik	0.365549	2.12446	0.0465836	0.361079	0.796807	4.6308	0.00017009	0.00504949	0.398321	2.31492	0.0316161	0.135204	-0.335716	-1.95108	0.0655193	0.250801
4930544L04Rik	-0.153346	-1.04006	0.310998	0.742406	-0.0258547	-0.175358	0.862601	0.956994	-0.0470042	-0.318803	0.753255	0.884525	-0.0257214	-0.174453	0.863302	0.954635
4930544M13Rik	-0.0693004	-0.381122	0.707221	0.932628	-0.119046	-0.654702	0.520285	0.793253	-0.0486104	-0.267336	0.792009	0.904896	0.171251	0.941808	0.357778	0.661506
4930545E07Rik	0.340429	2.49064	0.02188	0.258448	0.307956	2.25306	0.0359071	0.19726	0.0870879	0.63715	0.531414	0.750126	0.107222	0.784458	0.442169	0.732486
4930545H06Rik	-0.140838	-1.25723	0.223474	0.667272	-0.00121735	-0.010867	0.99144	0.997041	0.537223	4.79567	0.000116576	0.00200668	-0.34362	-3.06742	0.00618811	0.0492744
4930545L23Rik	0.166132	0.684804	0.501502	0.863267	-0.392835	-1.61928	0.121398	0.397348	0.271227	1.11801	0.277106	0.528355	-0.173802	-0.716417	0.4822	0.760732
4930546C10Rik	0.180925	0.828524	0.417369	0.817603	0.306988	1.40581	0.175467	0.481041	0.681615	3.12137	0.00548083	0.0390505	-0.193458	-0.885915	0.386425	0.687756
4930546K05Rik	-0.214149	-0.754336	0.459633	0.843341	0.26576	0.936134	0.360619	0.674046	0.674683	2.37655	0.0278166	0.124297	0.0413755	0.145744	0.885615	0.960947
4930547E08Rik	0.33737	2.17604	0.0419948	0.345518	0.0918837	0.592652	0.560204	0.815595	0.261086	1.68401	0.108071	0.298822	-0.183788	-1.18544	0.250046	0.552314
4930547E14Rik	-0.0976159	-0.765185	0.453295	0.840052	0.342726	2.68654	0.0143673	0.112009	0.456097	3.57522	0.00194699	0.0180124	-0.198356	-1.55486	0.136012	0.392821
4930547M16Rik	-0.0218535	-0.0924408	0.927288	0.986172	-0.247037	-1.04497	0.308777	0.629507	0.242501	1.02579	0.317512	0.570445	0.51222	2.16671	0.0427936	0.18909
4930548G14Rik	0.0546499	0.288503	0.775996	0.953053	0.121657	0.64224	0.528173	0.797765	0.0749485	0.395662	0.696636	0.852144	-0.219996	-1.16139	0.259461	0.562178
4930548H24Rik	-0.181889	-0.607726	0.550361	0.880893	0.266314	0.889808	0.384382	0.695571	0.166257	0.555497	0.584852	0.786926	-0.201359	-0.672782	0.508957	0.780461
4930548J01Rik	0.0696015	0.301648	0.766104	0.949652	-0.170814	-0.740297	0.467914	0.758893	-0.360069	-1.56051	0.134673	0.34301	0.109757	0.475677	0.639574	0.858903
4930548K13Rik	0.0686673	0.404088	0.690532	0.927378	0.198302	1.16695	0.25726	0.582303	0.211638	1.24543	0.227686	0.473939	0.139624	0.821648	0.42118	0.716379
4930549C01Rik	0.00348485	0.0170466	0.986572	0.997406	0.488771	2.39089	0.0269958	0.166104	0.469221	2.29526	0.0329258	0.138849	0.338164	1.65417	0.114051	0.35295
4930549G23Rik	0.0167563	0.0784968	0.93823	0.988044	0.0666471	0.312217	0.75818	0.914843	0.0439002	0.205656	0.839185	0.92895	0.376338	1.763	0.0935174	0.312373
4930550C14Rik	0.0202829	0.0741426	0.94165	0.988694	0.651937	2.38311	0.0274385	0.167627	0.832481	3.04307	0.0065357	0.0443918	0.391086	1.42959	0.168614	0.444223
4930550C17Rik	0.296295	1.40221	0.176524	0.61257	-0.165173	-0.781677	0.443764	0.742102	0.203634	0.963694	0.346963	0.599768	-0.0149096	-0.0705592	0.944465	0.981323
4930550L24Rik	-0.277823	-1.79147	0.0887033	0.468325	-0.0159157	-0.102629	0.919303	0.974263	-0.0633604	-0.408564	0.687298	0.846819	-0.0410416	-0.264647	0.79405	0.93074
4930551L18Rik	0.0999678	0.642962	0.527715	0.875106	0.109898	0.706827	0.488009	0.771675	-0.0307421	-0.197723	0.845302	0.932321	0.133132	0.856262	0.402221	0.700889
4930551O13Rik	0.0235354	0.0739578	0.941795	0.988694	0.0107229	0.0336957	0.973461	0.989687	-0.457589	-1.43793	0.166261	0.392024	-0.442291	-1.38986	0.180189	0.461715
4930552P12Rik	-0.124454	-0.431726	0.670662	0.920454	-0.00829053	-0.0287596	0.977348	0.991079	-0.3968	-1.37649	0.184225	0.416935	-0.557245	-1.93306	0.0678362	0.256181
4930553E22Rik	0.0888567	0.505674	0.618737	0.904835	0.310815	1.76881	0.0925174	0.344676	0.851143	4.84376	0.00010445	0.00185915	-0.0136018	-0.0774063	0.939087	0.978577
4930553J12Rik	-0.0318629	-0.165406	0.870322	0.974488	0.0593744	0.308223	0.761171	0.916317	0.0421257	0.218682	0.829164	0.92392	0.0437478	0.227102	0.822701	0.939809
4930553M12Rik	0.147605	0.778832	0.445399	0.836008	-0.116598	-0.615227	0.545496	0.807823	0.122648	0.647151	0.525057	0.745476	0.0715202	0.377374	0.709959	0.894625
4930554C24Rik	0.0585987	0.439812	0.664895	0.918293	0.182768	1.37176	0.185668	0.49434	0.186809	1.40209	0.176558	0.40549	-0.043273	-0.324785	0.748792	0.911872
4930554G24Rik	-0.0423061	-0.228301	0.821782	0.962766	0.0770179	0.41562	0.682212	0.881711	0.113008	0.609836	0.54899	0.763012	-0.0433868	-0.234133	0.817315	0.93814
4930554H23Rik	0.157513	1.00793	0.325793	0.755276	-0.028157	-0.180179	0.858866	0.955192	-0.037619	-0.240726	0.812273	0.915557	-0.0212251	-0.135821	0.893351	0.963472
4930555A03Rik	0.146452	0.651192	0.5225	0.873119	0.194615	0.865344	0.397339	0.705485	-0.251357	-1.11764	0.277259	0.5286	-0.418001	-1.85861	0.0781959	0.28044
4930555B11Rik	-0.050494	-0.217944	0.829731	0.965106	0.128743	0.555682	0.584728	0.830773	0.341346	1.47332	0.156574	0.377107	0.0709515	0.306242	0.762656	0.917374
4930555B12Rik	0.00193152	0.00974127	0.992326	0.99881	0.425301	2.14493	0.0447108	0.224706	0.129648	0.653857	0.520818	0.742029	-0.0785871	-0.39634	0.696145	0.88817
4930555F03Rik	-0.364307	-1.7172	0.101736	0.498458	-0.196619	-0.926783	0.365334	0.678422	0.189487	0.893166	0.382626	0.630384	-0.229027	-1.07955	0.293477	0.599963
4930555O08Rik	0.239417	1.24707	0.227097	0.671511	0.648789	3.37941	0.00305064	0.0402944	0.0817096	0.425609	0.675039	0.839606	0.0224686	0.117034	0.908026	0.968716
4930556C24Rik	-0.183017	-1.12442	0.274443	0.71493	-0.268023	-1.64669	0.115594	0.386905	0.57425	3.52809	0.0021698	0.0195226	0.0336797	0.206922	0.838209	0.946021
4930556G01Rik	0.231006	1.77401	0.0916297	0.474224	-0.13201	-1.01377	0.323068	0.641723	0.237272	1.82213	0.0837624	0.255772	0.113003	0.867808	0.396022	0.695627
4930556J02Rik	-0.0458115	-0.189982	0.851281	0.969777	-0.258016	-1.07	0.297644	0.620224	0.202569	0.840063	0.411024	0.655548	-0.0308612	-0.127983	0.899469	0.965936
4930556J24Rik	-0.244359	-0.890908	0.383806	0.796416	-0.0697248	-0.254209	0.801987	0.933169	0.0359953	0.131235	0.89693	0.955427	-0.473263	-1.72547	0.100208	0.325089
4930556L07Rik	0.176305	0.929928	0.363744	0.782872	0.17086	0.901208	0.378441	0.690537	0.110061	0.580522	0.568191	0.776391	-0.48348	-2.55014	0.0192762	0.110253
4930556M19Rik	-0.321547	-1.57597	0.131068	0.551496	-0.0237184	-0.116249	0.90864	0.971821	-0.372803	-1.82719	0.0829706	0.254605	-0.269229	-1.31955	0.202222	0.491643
4930556N09Rik	0.071344	0.490874	0.628977	0.907901	0.0526035	0.361932	0.721284	0.901934	-0.0468944	-0.322651	0.750383	0.883135	0.0562569	0.387069	0.702885	0.891391
4930556N13Rik	-0.306926	-1.00924	0.325182	0.754512	0.146968	0.483265	0.634273	0.859059	-0.0489253	-0.160877	0.87384	0.945106	-0.21499	-0.706935	0.487944	0.764622
4930557A04Rik	0.211605	1.42779	0.169123	0.604245	0.151246	1.02052	0.319937	0.638899	0.179082	1.20834	0.241321	0.489517	0.162509	1.09652	0.286167	0.59211
4930557F10Rik	0.014381	0.0749173	0.941041	0.988451	0.113469	0.591113	0.561214	0.816324	0.138858	0.723374	0.478012	0.710451	-0.369366	-1.9242	0.0690025	0.259156
4930557J02Rik	0.319652	1.50092	0.149345	0.577847	0.0590067	0.277066	0.784636	0.926377	-0.0669717	-0.314465	0.756497	0.886791	0.0220194	0.103392	0.918705	0.971373
4930558C23Rik	-0.0473486	-0.287191	0.776987	0.95311	0.0917247	0.556352	0.584279	0.830654	-0.244261	-1.48155	0.15439	0.373887	0.324458	1.96798	0.0634099	0.245422
4930558G05Rik	-0.204389	-1.17539	0.253948	0.696529	0.283785	1.63198	0.11868	0.39266	-0.199729	-1.14859	0.264577	0.51496	0.106966	0.615133	0.545557	0.804256
4930558J18Rik	0.0257008	0.142636	0.888037	0.978345	-0.230607	-1.27983	0.215575	0.53405	-0.0750563	-0.416551	0.681542	0.844175	-0.0196574	-0.109095	0.914238	0.970894
4930558K02Rik	0.00573553	0.0311467	0.975468	0.995004	0.0471244	0.255908	0.800694	0.932587	0.292401	1.58788	0.128347	0.332409	0.144157	0.78284	0.443096	0.733303
4930562A09Rik	0.282068	1.11969	0.276408	0.716357	0.62077	2.46419	0.0231402	0.151602	0.762986	3.02873	0.00674924	0.0453659	0.834516	3.31267	0.00355244	0.0326439
4930562C15Rik	0.582327	2.70157	0.0139055	0.209314	-0.0465406	-0.215914	0.83129	0.945578	0.222694	1.03314	0.314145	0.566981	0.117677	0.545936	0.591283	0.831731
4930562D21Rik	-0.0316906	-0.167503	0.868694	0.974283	0.230501	1.21833	0.237591	0.560109	0.306558	1.62033	0.121171	0.320802	-0.110287	-0.582931	0.5666	0.816816
4930562F07Rik	-0.254263	-0.835659	0.413438	0.814778	-0.258053	-0.848116	0.406632	0.713586	-0.118536	-0.389578	0.701058	0.854627	0.650042	2.13642	0.0454807	0.197345
4930563D23Rik	0.165164	0.692984	0.496466	0.861619	0.180476	0.75723	0.457937	0.752387	0.19301	0.809818	0.427787	0.670301	-0.000724246	-0.00303874	0.997606	0.999436
4930563E18Rik	-0.169547	-1.16031	0.259888	0.70101	-0.117172	-0.801877	0.432258	0.73392	0.187944	1.28621	0.213385	0.455448	0.0461367	0.315742	0.755543	0.913905
4930563E22Rik	-0.128354	-0.416061	0.681894	0.924666	-1.02396	-3.3192	0.00349999	0.0440744	-0.286673	-0.929255	0.364084	0.61459	0.0874977	0.283625	0.779678	0.924848
4930563F08Rik	0.113776	0.560111	0.581762	0.889436	0.441325	2.17262	0.0422863	0.21709	-0.0928476	-0.457083	0.652647	0.826433	0.0960925	0.473057	0.641408	0.860239
4930563I02Rik	0.0422959	0.306224	0.76267	0.948763	0.157494	1.14027	0.267945	0.591288	-0.0501422	-0.363032	0.720474	0.866522	0.0552798	0.400228	0.693326	0.887221
4930563M20Rik	-0.243736	-0.931539	0.362931	0.781807	-0.18057	-0.690121	0.498226	0.777531	-0.0838849	-0.320601	0.751913	0.884047	-0.266514	-1.01859	0.32083	0.626048
4930563M21Rik	-0.0513878	-0.337707	0.739181	0.942743	0.157734	1.03658	0.312576	0.632797	0.290196	1.90709	0.0713034	0.230377	0.0519422	0.34135	0.736479	0.907399
4930564C03Rik	0.149221	0.926661	0.365396	0.783619	-0.20239	-1.25684	0.223613	0.544456	0.0893459	0.554838	0.585295	0.787172	-0.121673	-0.75559	0.458898	0.744271
4930564D02Rik	0.178215	0.690188	0.498184	0.862402	0.0446047	0.172744	0.864628	0.957729	-0.555155	-2.14999	0.0442583	0.168163	-0.156999	-0.608023	0.550167	0.807576
4930565D16Rik	0.177409	1.03775	0.312047	0.742971	0.428567	2.50688	0.021138	0.143455	0.230958	1.35098	0.192123	0.427661	0.0564179	0.330014	0.744897	0.910285
4930565N06Rik	0.211188	0.635086	0.532732	0.877708	-0.335056	-1.00758	0.325957	0.643733	-0.323021	-0.971392	0.343213	0.596426	0.294077	0.884349	0.387249	0.688124
4930566F21Rik	-0.33222	-1.3997	0.177263	0.61355	0.271507	1.14391	0.266468	0.589969	0.145786	0.614223	0.546146	0.761347	0.628103	2.64631	0.0156759	0.0958398
4930566N20Rik	0.0171687	0.130239	0.897707	0.980696	-0.0786103	-0.596326	0.557796	0.814832	0.0740345	0.561615	0.580757	0.784588	-0.105454	-0.799959	0.433343	0.725813
4930567H12Rik	0.796181	4.26517	0.00039513	0.028651	0.581177	3.11339	0.00558028	0.0605033	0.243928	1.30673	0.20646	0.447103	-0.0867944	-0.464961	0.647094	0.86271
4930567J20Rik	0.0378561	0.279663	0.782672	0.954695	0.0963106	0.711496	0.485176	0.770151	0.0540832	0.399541	0.693824	0.850367	0.239633	1.77029	0.0922644	0.309702
4930567K20Rik	-0.00770765	-0.0558521	0.956026	0.991816	0.108991	0.789784	0.439124	0.738513	0.0939435	0.680744	0.504013	0.730276	-0.00594037	-0.0430458	0.966101	0.98813
4930568D16Rik	0.307592	1.76555	0.0930775	0.477928	-0.0205008	-0.117673	0.907527	0.971659	0.0737127	0.423105	0.676834	0.841115	-0.0628188	-0.360575	0.722282	0.900234
4930568E12Rik	-0.641781	-3.8148	0.00112029	0.0534838	-0.102337	-0.608302	0.549986	0.810242	-0.463499	-2.75508	0.0123735	0.0703213	-0.164789	-0.979523	0.339282	0.644355
4930568G15Rik	-0.143074	-0.570919	0.574556	0.887119	0.0276594	0.110371	0.913239	0.97269	-0.0167999	-0.0670378	0.947232	0.977658	0.157922	0.63017	0.535876	0.79837
4930569F06Rik	-0.347719	-1.47382	0.156442	0.589161	0.645399	2.73554	0.0129131	0.104806	0.38443	1.62942	0.119223	0.317304	0.117554	0.498256	0.62386	0.850754
4930570D08Rik	-0.807145	-2.44478	0.0241077	0.267873	0.148507	0.449816	0.657788	0.871738	-0.524445	-1.5885	0.128206	0.332289	-0.597405	-1.80949	0.0857692	0.296025
4930570E03Rik	0.018265	0.132999	0.895553	0.980128	0.0266655	0.194169	0.848046	0.951247	-0.0505752	-0.368271	0.716626	0.864563	-0.0857848	-0.624655	0.539416	0.800052
4930570G19Rik	0.0144008	0.06051	0.952363	0.991498	0.0765453	0.321631	0.751144	0.912337	0.375223	1.57663	0.130917	0.336724	0.143974	0.604955	0.552163	0.808915
4930570N18Rik	-0.0554326	-0.147423	0.884307	0.977994	0.2703	0.718865	0.480724	0.767566	0.0591689	0.15736	0.876574	0.946417	0.112906	0.300273	0.767137	0.919091
4930571B16Rik	-0.11381	-0.549509	0.588876	0.892426	-0.161446	-0.779509	0.44501	0.743124	-0.426589	-2.0597	0.0529865	0.188919	-0.120084	-0.579802	0.568667	0.817895
4930571K23Rik	-0.263594	-1.39349	0.179103	0.616522	-0.49244	-2.6033	0.0171997	0.12573	0.0374118	0.197778	0.845259	0.932321	0.120511	0.637086	0.531455	0.795887
4930571N24Rik	0.0907009	0.470223	0.643396	0.911343	0.000917363	0.00475591	0.996254	0.998651	0.322989	1.67448	0.109951	0.302181	-0.030279	-0.156976	0.876873	0.958826
4930572K03Rik	0.184003	0.630264	0.535816	0.877708	0.433195	1.48382	0.153792	0.448868	0.0736283	0.252199	0.803518	0.910611	0.00110677	0.003791	0.997014	0.999367
4930572O03Rik	0.184143	0.929199	0.364112	0.783339	0.247549	1.24915	0.226353	0.547581	1.05554	5.32631	3.50609e-05	0.000786343	0.190251	0.960019	0.348763	0.653321
4930572O13Rik	0.0134804	0.0674709	0.946892	0.990353	0.0361166	0.180768	0.858409	0.955159	-0.306006	-1.5316	0.141635	0.353923	-0.174778	-0.874788	0.392304	0.692282
4930573C08Rik	-0.151726	-0.717924	0.481291	0.854194	-0.145227	-0.687173	0.500041	0.778615	0.151502	0.716865	0.48193	0.713005	-0.151466	-0.716695	0.482033	0.760676
4930573O16Rik	0.42021	1.79043	0.0888754	0.468406	0.0837957	0.357037	0.724887	0.902983	0.0791485	0.337236	0.739531	0.876451	-0.155923	-0.664359	0.514217	0.784458
4930577H14Rik	0.0705996	0.494501	0.62646	0.906518	0.0769178	0.538756	0.596134	0.836886	-0.153633	-1.0761	0.294978	0.547154	-0.142559	-0.998529	0.330216	0.634872
4930577N17Rik	0.302987	1.84301	0.0805353	0.45002	-0.16856	-1.02532	0.317726	0.636439	0.594398	3.61561	0.00177414	0.0167538	0.145432	0.884637	0.387098	0.687965
4930578C19Rik	0.0533401	0.299019	0.768079	0.950386	-0.0140397	-0.0787049	0.938067	0.979411	0.295712	1.65773	0.113324	0.307837	-0.350838	-1.96676	0.0635607	0.245768
4930578E11Rik	0.207333	1.30894	0.205725	0.648956	-0.138253	-0.872817	0.393351	0.702402	-0.0111775	-0.070566	0.94446	0.976437	0.199594	1.26008	0.222469	0.519964
4930578G10Rik	-0.464177	-2.9245	0.00851604	0.162129	-0.538523	-3.39291	0.00295795	0.0392599	1.10959	6.99084	9.92559e-07	4.62085e-05	-0.101869	-0.641817	0.528442	0.793976
4930578I06Rik	0.236967	0.77603	0.447013	0.836992	0.596743	1.95424	0.06512	0.28009	0.344609	1.12854	0.272743	0.52401	0.18715	0.612889	0.54701	0.80567
4930578I07Rik	0.121024	0.645803	0.525911	0.87484	0.0904365	0.482582	0.634749	0.859563	0.146621	0.78239	0.443355	0.683566	-0.020152	-0.107534	0.915461	0.970917
4930578L24Rik	0.187093	0.593113	0.559901	0.88313	0.788067	2.4983	0.0215272	0.144777	0.219712	0.696522	0.494297	0.722716	0.71192	2.2569	0.0356258	0.167441
4930578M01Rik	-0.186065	-0.771207	0.449801	0.838815	0.0798131	0.330812	0.744304	0.909602	0.0708658	0.293727	0.772061	0.894554	-0.380594	-1.5775	0.130717	0.383675
4930578N18Rik	-0.0168509	-0.102173	0.919659	0.984965	-0.0970756	-0.588607	0.562861	0.81689	-0.136793	-0.829429	0.416869	0.660589	-0.0886523	-0.537533	0.596963	0.834773
4930579D07Rik	0.514313	1.98587	0.0612445	0.404879	-0.440603	-1.70125	0.104739	0.367377	-0.278415	-1.07501	0.295451	0.547542	-0.1433	-0.55331	0.58632	0.829519
4930579D09Rik	0.287561	1.12792	0.272999	0.713741	0.0328655	0.12891	0.898745	0.969375	0.4302	1.6874	0.107409	0.297723	-0.0563292	-0.220943	0.827426	0.941706
4930579F01Rik	-0.221464	-1.3324	0.198043	0.637853	0.117303	0.705738	0.488672	0.772028	0.0214156	0.128844	0.898797	0.956007	0.126875	0.763322	0.45438	0.740903
4930579G18Rik	-0.358089	-1.27529	0.217145	0.660829	-0.00997914	-0.0355395	0.97201	0.989152	-0.134828	-0.480175	0.636429	0.817649	-0.113462	-0.40408	0.690538	0.885727
4930579G24Rik	0.185372	1.08074	0.292958	0.729745	0.138296	0.806279	0.429776	0.731942	0.14575	0.849738	0.405752	0.650291	0.532137	3.10242	0.00571983	0.0463717
4930579K19Rik	-1.21017	-4.80795	0.000113352	0.0120619	-0.23801	-0.945602	0.355887	0.670093	-0.876938	-3.48403	0.0024008	0.0210314	-0.289143	-1.14875	0.264513	0.568108
4930579K21	0.0588028	0.40804	0.687676	0.926185	0.372097	2.58203	0.0180039	0.129477	0.22083	1.53237	0.141447	0.353632	-0.107538	-0.74622	0.464409	0.747368
4930579M01Rik	-0.0626443	-0.36562	0.718572	0.936137	0.170326	0.994099	0.332314	0.649694	0.142366	0.830915	0.41605	0.660027	0.209938	1.2253	0.235014	0.534633
4930579O11Rik	0.345123	1.91668	0.0700055	0.425032	0.0359346	0.199567	0.843879	0.94992	0.6284	3.48989	0.00236874	0.0208322	-0.037678	-0.209249	0.836418	0.945765
4930581F22Rik	0.259394	1.72561	0.100181	0.495381	-0.677556	-4.50742	0.000225903	0.00628159	-0.865026	-5.75456	1.35681e-05	0.000366999	0.15824	1.05269	0.305315	0.611849
4930583I09Rik	0.192455	1.08404	0.291527	0.728624	0.024232	0.136492	0.892828	0.967271	0.158694	0.893877	0.382254	0.630106	0.265135	1.49343	0.151282	0.418532
4930583K01Rik	-0.144066	-0.429352	0.672359	0.920866	-0.205171	-0.611461	0.547936	0.809208	-0.62999	-1.87753	0.07544	0.239462	-0.733566	-2.18621	0.0411405	0.184138
4930583P06Rik	-0.139879	-0.628937	0.536667	0.877708	-0.222242	-0.999265	0.329868	0.647178	0.256608	1.15379	0.262491	0.512739	0.0118137	0.053118	0.958177	0.985493
4930584F24Rik	0.107532	0.558318	0.582963	0.89016	0.251442	1.30551	0.206865	0.523545	0.013592	0.0705713	0.944455	0.976437	0.25006	1.29834	0.20927	0.500851
4930586N03Rik	0.0645197	0.387388	0.702652	0.931396	-0.0641992	-0.385464	0.704054	0.892724	0.286203	1.71842	0.101509	0.287797	-0.071888	-0.431629	0.670731	0.874164
4930587A21Rik	-0.177044	-1.06477	0.299949	0.734674	-0.0606125	-0.364532	0.719372	0.901131	-0.0586459	-0.352705	0.728082	0.870569	-0.0386485	-0.232437	0.818613	0.938663
4930588J15Rik	-0.159269	-0.840452	0.410811	0.813348	0.0778238	0.410671	0.685777	0.883309	0.222574	1.17451	0.254292	0.503556	-0.000289893	-0.00152975	0.998795	0.999656
4930588K23Rik	-0.0554634	-0.26924	0.790565	0.955593	0.0921021	0.447098	0.659715	0.872609	0.0609459	0.295854	0.77046	0.893597	-0.0637164	-0.309303	0.760362	0.916378
4930589L23Rik	-0.235054	-0.960562	0.348497	0.772616	-0.298641	-1.22041	0.236817	0.559008	-0.32408	-1.32437	0.200646	0.438485	0.207659	0.848613	0.406363	0.703784
4930589P08Rik	-0.198388	-1.0276	0.316678	0.748155	-0.290321	-1.50379	0.14861	0.441395	0.2652	1.37367	0.185084	0.417833	0.369662	1.91475	0.0702645	0.262408
4930590J08Rik	0.933865	4.3121	0.000354512	0.0267612	0.556617	2.57017	0.0184676	0.131048	0.997514	4.606	0.000180062	0.00280134	0.575094	2.65548	0.0153679	0.0946527
4930590L20Rik	-0.0917144	-0.84603	0.407767	0.81108	0.341795	3.15293	0.00510409	0.05705	-0.0125315	-0.115598	0.90915	0.960359	0.0277972	0.256418	0.800305	0.932911
4930591A17Rik	-0.512854	-2.09544	0.0493608	0.370109	0.807577	3.29964	0.00365944	0.0454767	-0.0727031	-0.297054	0.769557	0.893095	0.0993623	0.405979	0.689165	0.885092
4930592A05Rik	-0.104297	-0.778174	0.445778	0.836169	-0.0308306	-0.23003	0.820457	0.941634	-0.1028	-0.766998	0.452241	0.689912	-0.233059	-1.73888	0.0977716	0.320657
4930592I03Rik	0.136747	0.80578	0.430057	0.826459	-0.28482	-1.6783	0.109195	0.37615	-0.287139	-1.69197	0.106522	0.296101	0.0232925	0.137251	0.892235	0.96303
4930593A02Rik	0.0939736	0.441503	0.663691	0.917938	0.164814	0.774321	0.448	0.745104	-0.117282	-0.551011	0.587865	0.788601	-0.0652423	-0.306518	0.762449	0.917275
4930593C16Rik	0.335373	1.94775	0.0659427	0.415479	0.252726	1.46776	0.158066	0.454914	0.0280109	0.162679	0.87244	0.94411	0.0165808	0.0962966	0.924265	0.973492
4930594C11Rik	0.517937	2.25568	0.0357148	0.320053	-0.211705	-0.922002	0.367761	0.680965	0.525819	2.29001	0.0332838	0.139861	0.406824	1.77177	0.0920116	0.30898
4930594M22Rik	0.718641	3.4838	0.00240208	0.0838714	1.05776	5.12774	5.4805e-05	0.00218341	0.360192	1.74612	0.0964769	0.279592	0.578729	2.80554	0.0110773	0.0757623
4930594O21Rik	-0.113556	-0.446957	0.659815	0.91653	2.16462	8.51996	5.17582e-08	1.23521e-05	1.92682	7.58395	3.04141e-07	1.80582e-05	0.548332	2.15823	0.0435304	0.19125
4930595D18Rik	0.117559	0.767883	0.451728	0.83924	-0.195812	-1.27902	0.215856	0.534257	0.179535	1.1727	0.255001	0.504376	-0.487527	-3.18447	0.00475286	0.0406224
4930595M18Rik	-0.108778	-0.648443	0.524239	0.873885	-0.155631	-0.927743	0.364848	0.677878	-0.181624	-1.0827	0.292111	0.544009	0.161458	0.962482	0.347556	0.651959
4930596D02Rik	0.100241	0.431819	0.670595	0.920454	-0.0360005	-0.155084	0.878344	0.962705	0.285167	1.22845	0.233854	0.48178	-0.0995764	-0.428958	0.672641	0.875321
4930596I21Rik	-0.861241	-3.34108	0.00332965	0.100425	-0.793609	-3.07871	0.00603322	0.0640062	-0.796682	-3.09063	0.00587364	0.0410988	0.0468528	0.18176	0.857642	0.953276
4930597A21Rik	0.174358	1.24886	0.226456	0.670826	0.392764	2.81322	0.0108917	0.0947045	-0.238536	-1.70855	0.103356	0.291118	-0.145584	-1.04277	0.309774	0.616297
4930597G03Rik	-0.107658	-0.623984	0.539848	0.878932	-0.0894044	-0.518186	0.61014	0.84397	0.066256	0.384019	0.705107	0.857471	-0.14864	-0.861514	0.399393	0.698654
4930597O21Rik	0.000206769	0.000645767	0.999491	0.999857	0.0350928	0.109599	0.913844	0.97269	0.629114	1.96481	0.0638019	0.214221	0.372688	1.16395	0.258444	0.561153
4930598A11Rik	-0.0443904	-0.190814	0.850638	0.969605	0.00568534	0.0244386	0.98075	0.99244	0.242116	1.04074	0.310689	0.563926	0.35538	1.52761	0.142618	0.403327
4930598F16Rik	0.0589029	0.422046	0.677594	0.922776	0.31555	2.26095	0.0353312	0.195624	0.0767205	0.549712	0.588739	0.78917	-0.0778437	-0.557759	0.583336	0.82762
4930599N23Rik	-0.641006	-2.5418	0.019623	0.245973	-0.616328	-2.44394	0.0241503	0.155078	-0.288054	-1.14223	0.267149	0.517764	-0.12386	-0.491146	0.628788	0.853534
4931400O07Rik	0.0229906	0.136802	0.892585	0.979318	-0.102849	-0.61199	0.547593	0.808956	-0.152418	-0.906938	0.375477	0.623917	0.113658	0.676307	0.506764	0.778889
4931402G19Rik	0.640397	1.88317	0.0746348	0.435701	-0.0595893	-0.17523	0.8627	0.956994	0.260742	0.766746	0.452388	0.690006	-0.151963	-0.446867	0.65988	0.868348
4931403E22Rik	-0.110822	-0.751618	0.461229	0.84482	0.284066	1.92659	0.0686861	0.288391	-0.0584524	-0.396436	0.696075	0.851763	0.0468853	0.317985	0.753866	0.913771
4931403G20Rik	0.00458158	0.0193699	0.984742	0.996699	0.105723	0.446975	0.659803	0.872625	-0.172102	-0.72761	0.475472	0.708439	-0.1763	-0.745358	0.464918	0.747727
4931403M11Rik	0.134171	0.627204	0.537779	0.878037	0.113999	0.532905	0.600102	0.838512	0.460477	2.15257	0.0440292	0.167614	-0.0838373	-0.391911	0.699361	0.889357
4931406B18Rik	-0.0472837	-0.24139	0.811765	0.960107	0.0850875	0.434384	0.668764	0.876111	0.238857	1.2194	0.237193	0.48502	-0.231908	-1.18392	0.250632	0.553033
4931406C07Rik	-0.074133	-0.57083	0.574615	0.887119	0.0707485	0.544769	0.59207	0.834834	-0.102975	-0.792914	0.43734	0.678464	0.0511495	0.393855	0.697948	0.888806
4931406H21Rik	-0.748006	-3.17773	0.0048258	0.120268	-2.07412	-8.81144	3.05211e-08	8.55547e-06	-2.07684	-8.823	2.98952e-08	3.07471e-06	-1.51037	-6.41646	3.26411e-06	0.000142009
4931406P16Rik	-0.397445	-3.83803	0.00106172	0.0517287	-0.444902	-4.2963	0.000367694	0.00908371	-0.506583	-4.89194	9.35803e-05	0.00171153	-0.166689	-1.60967	0.123491	0.370502
4931408C20Rik	0.338832	1.96451	0.0638387	0.411044	0.307628	1.78359	0.0900139	0.338995	-0.0509683	-0.295508	0.77072	0.893761	-0.107965	-0.625969	0.538571	0.799477
4931408D14Rik	0.225315	1.22603	0.234744	0.67777	-0.561843	-3.05721	0.00633161	0.0660016	-0.610568	-3.32234	0.00347498	0.0278146	-0.726812	-3.95487	0.000810222	0.0106617
4931409K22Rik	0.147809	0.722544	0.478511	0.853141	0.0450731	0.220333	0.827895	0.94481	0.378803	1.85172	0.0792218	0.247189	0.30801	1.50566	0.148133	0.413106
4931413I07Rik	-0.682171	-1.94766	0.0659534	0.415479	-0.0568004	-0.162171	0.872835	0.960607	0.574705	1.64084	0.116813	0.313642	0.0718985	0.205277	0.839477	0.94648
4931413K12Rik	-0.434865	-2.06166	0.0527819	0.380253	-0.117116	-0.555239	0.585026	0.830956	0.0953792	0.452185	0.65611	0.828047	0.198427	0.940726	0.358319	0.661945
4931414P19Rik	-0.427354	-2.17359	0.0422033	0.345942	-0.511458	-2.60135	0.0172717	0.126093	-0.287836	-1.46398	0.159087	0.381327	-0.212975	-1.08322	0.291882	0.598026
4931415C17Rik	0.00999549	0.0327701	0.97419	0.994376	0.0217788	0.0714018	0.943803	0.980832	0.263057	0.862431	0.398901	0.644117	-0.210612	-0.690489	0.497999	0.772291
4931417E11Rik	-0.295317	-1.08805	0.289799	0.727455	-0.0406524	-0.149777	0.882474	0.963814	0.109919	0.40498	0.689887	0.848372	-0.0961857	-0.35438	0.726846	0.902892
4931419H13Rik	-0.150936	-0.923142	0.367181	0.784755	0.0910111	0.556634	0.584091	0.830443	-0.0190663	-0.116611	0.908357	0.959945	-0.0762535	-0.466375	0.646099	0.862618
4931420L22Rik	-0.220203	-1.52545	0.143153	0.567764	-0.0846983	-0.586747	0.564085	0.817865	0.167691	1.16167	0.259347	0.509643	0.27663	1.91635	0.0700494	0.261987
4931422A03Rik	-0.113352	-0.799384	0.433668	0.828771	-0.0160764	-0.113375	0.910889	0.9721	0.192523	1.35772	0.190011	0.424683	-0.113839	-0.802818	0.431727	0.724636
4931423N10Rik	0.231744	1.16488	0.258077	0.699735	1.01473	5.10063	5.82674e-05	0.00228068	0.262638	1.32018	0.202018	0.440738	0.740146	3.72041	0.00139326	0.0160143
4931428F04Rik	-0.0623009	-0.272332	0.788221	0.955287	0.0781515	0.341619	0.73628	0.90633	-0.140052	-0.6122	0.547457	0.762265	-0.01615	-0.0705953	0.944437	0.981323
4931428L18Rik	0.0209936	0.151868	0.880847	0.977157	-0.221491	-1.60227	0.125122	0.403309	0.0912072	0.659793	0.517081	0.739964	0.0761561	0.550914	0.587931	0.830275
4931429I11Rik	0.165775	0.704117	0.489658	0.8587	0.0443222	0.188256	0.852615	0.953206	-0.0217038	-0.0921855	0.927488	0.968381	0.253757	1.07782	0.294229	0.600951
4931429L15Rik	-0.0994513	-0.640231	0.529451	0.876039	0.0391266	0.251883	0.803759	0.934103	-0.15202	-0.978648	0.339704	0.59332	0.137669	0.886261	0.386243	0.687592
4931429P17Rik	-0.150382	-1.07809	0.294112	0.730024	0.511857	3.66949	0.00156696	0.0253738	0.106554	0.763882	0.454054	0.691452	0.357946	2.5661	0.0186291	0.107873
4931430N09Rik	0.102425	0.482471	0.634827	0.909573	0.160757	0.757245	0.457929	0.752387	0.110158	0.518898	0.609653	0.802242	-0.0705948	-0.332536	0.743022	0.910182
4931431B13Rik	0.193076	1.09047	0.288758	0.726898	0.63524	3.58776	0.00189164	0.028863	0.0755553	0.426727	0.674238	0.839164	0.107991	0.609919	0.548936	0.807096
4931431C16Rik	0.232083	0.902625	0.377706	0.791786	-0.469632	-1.82651	0.083076	0.32351	-0.464635	-1.80708	0.0861576	0.260017	0.217307	0.845159	0.408241	0.705645
4931431F19Rik	-0.0567146	-0.418608	0.680063	0.923578	-0.255886	-1.88868	0.0738552	0.301017	0.37022	2.73257	0.0129972	0.0728252	-0.0873653	-0.644838	0.526523	0.79281
4931440F15Rik	-0.306388	-0.639385	0.52999	0.876568	0.148222	0.309318	0.760351	0.916032	0.160281	0.334483	0.741575	0.877816	-0.176773	-0.368899	0.716166	0.89776
4931440J10Rik	8.60341e-05	0.000579308	0.999544	0.999857	0.082359	0.554562	0.58548	0.831216	0.349195	2.35129	0.0293195	0.128514	0.0686375	0.462169	0.64906	0.863855
4931440P22Rik	-0.106611	-0.404189	0.690459	0.927378	-0.470461	-1.78363	0.090007	0.338995	0.252368	0.956789	0.350351	0.60213	0.076444	0.289819	0.775005	0.923163
4932407I05	0.128988	0.564452	0.578862	0.888201	0.674146	2.95006	0.00804546	0.0769515	0.598068	2.61714	0.0166946	0.0870701	0.357419	1.56406	0.133838	0.389472
4932411E22Rik	-0.100167	-0.477948	0.637985	0.910297	0.278482	1.32879	0.199213	0.513997	0.216518	1.03312	0.314152	0.566981	0.216578	1.03341	0.314021	0.620045
4932411N23Rik	-0.212922	-1.50135	0.149237	0.577727	0.00679844	0.047937	0.962253	0.985301	0.247549	1.74551	0.0965864	0.279744	0.24423	1.72211	0.100827	0.326452
4932412D23Rik	0.157766	1.28074	0.215262	0.658784	-0.129792	-1.05365	0.304883	0.626686	-0.00625762	-0.0507994	0.960001	0.983568	-0.013082	-0.1062	0.916505	0.971105
4932413F04Rik	-0.255642	-1.48546	0.153361	0.584368	0.107302	0.623504	0.540157	0.804556	0.142324	0.827005	0.418209	0.66171	0.096917	0.563158	0.579726	0.82524
4932414J04Rik	-0.140573	-0.768371	0.451444	0.83924	0.44937	2.45625	0.0235312	0.152819	0.256773	1.40352	0.176139	0.40502	0.479601	2.62149	0.0165387	0.099398
4932414N04Rik	0.118863	0.544266	0.592409	0.893744	0.628037	2.87574	0.00948837	0.0862782	0.0792642	0.362945	0.720538	0.866556	0.107038	0.490118	0.629503	0.853806
4932415M13Rik	-0.721143	-2.0901	0.0498885	0.371765	0.299194	0.867159	0.396369	0.704656	0.334096	0.968315	0.344709	0.597901	-0.437152	-1.267	0.220033	0.51683
4932416H05Rik	-0.241954	-0.949786	0.35381	0.776298	-0.41371	-1.62401	0.12038	0.395247	-0.564917	-2.21757	0.0386042	0.153872	-0.565333	-2.2192	0.0384763	0.176358
4932416K20Rik	0.120297	0.641934	0.528368	0.875194	0.0964046	0.514438	0.61271	0.845602	-0.0427148	-0.227936	0.822062	0.920135	-0.0281637	-0.150288	0.882076	0.959912
4932418E24Rik	0.295164	1.70188	0.104618	0.505588	-0.00852219	-0.049138	0.961308	0.985044	-0.339596	-1.95807	0.0646393	0.216138	0.0409088	0.235876	0.815981	0.937554
4932422M17Rik	0.0555065	0.308548	0.760927	0.948024	0.0985104	0.547598	0.590163	0.833723	-0.0408647	-0.227158	0.822658	0.92029	0.408183	2.269	0.0347529	0.16482
4932429P05Rik	-0.100298	-0.68207	0.503192	0.863876	0.349098	2.37401	0.0279645	0.169559	0.06819	0.46372	0.647967	0.824073	-0.39972	-2.71826	0.0134092	0.0861057
4932430I15Rik	0.19592	1.31601	0.203384	0.646334	0.197366	1.32573	0.200205	0.515063	0.154937	1.04072	0.310697	0.563926	-0.0222594	-0.149518	0.882675	0.960031
4932431P20Rik	-0.0728851	-0.417954	0.680533	0.923801	0.0581832	0.333647	0.742196	0.908612	0.0386007	0.221352	0.827112	0.922806	-0.529378	-3.03568	0.00664493	0.0520139
4932435O22Rik	0.0562286	0.336663	0.739956	0.942926	-0.240336	-1.43899	0.165965	0.465741	0.10315	0.617599	0.543963	0.759748	-0.198933	-1.19109	0.247871	0.549754
4932438A13Rik	0.318004	2.96402	0.00779916	0.15361	-0.124225	-1.15786	0.260863	0.585221	-0.00450951	-0.0420318	0.966899	0.98632	-0.245661	-2.28973	0.0333027	0.159823
4932438H23Rik	-0.0928418	-0.339683	0.737715	0.942475	-0.0861955	-0.315366	0.755824	0.914058	0.287395	1.0515	0.305847	0.55842	0.428429	1.56751	0.133032	0.387862
4932441J04Rik	0.23767	1.16285	0.25888	0.700455	-0.0773238	-0.378323	0.709265	0.89524	-0.29712	-1.45372	0.16188	0.385785	-0.230426	-1.12741	0.27321	0.578854
4932442E05Rik	-0.173343	-0.69845	0.493117	0.860428	0.181056	0.729529	0.474324	0.763347	-0.596406	-2.4031	0.0263146	0.119912	-0.621228	-2.50311	0.0213081	0.118501
4932443I19Rik	0.349287	1.64347	0.116263	0.525845	-0.263529	-1.23996	0.22966	0.55155	-0.164611	-0.774529	0.44788	0.686709	-0.0757199	-0.356279	0.725446	0.902028
4932443L11Rik	0.0393863	0.188826	0.852175	0.969931	0.349079	1.67356	0.110135	0.377841	-0.119046	-0.57073	0.574681	0.781283	-0.0640184	-0.306917	0.76215	0.917215
4932702P03Rik	0.0157859	0.0523142	0.958809	0.992476	0.634953	2.10423	0.0485047	0.235911	0.683727	2.26586	0.0349773	0.1445	0.249919	0.828228	0.417533	0.713279
4933400A11Rik	0.0252583	0.186314	0.854117	0.970341	0.0397973	0.293558	0.772188	0.920719	0.383918	2.83191	0.0104527	0.0623067	-0.0800613	-0.590559	0.561578	0.814385
4933400B14Rik	-0.0677003	-0.334157	0.741817	0.943365	-0.0240619	-0.118765	0.906672	0.971659	-0.0263858	-0.130236	0.89771	0.955644	-0.197723	-0.975927	0.341017	0.645828
4933400C23Rik	-0.113306	-0.697218	0.493871	0.860428	-0.313444	-1.92876	0.0684007	0.28751	-0.0486289	-0.299234	0.767918	0.892238	-0.274281	-1.68777	0.107337	0.339772
4933400F21Rik	-0.253502	-1.66525	0.1118	0.518299	0.163801	1.076	0.295019	0.618213	0.160606	1.05501	0.304276	0.556519	-0.173113	-1.13718	0.269203	0.573964
4933400L20Rik	-0.117779	-0.679908	0.50453	0.863876	-0.263297	-1.51994	0.144526	0.435419	0.0484834	0.279881	0.782507	0.900379	-0.0753073	-0.434728	0.668518	0.872964
4933401B06Rik	-0.255366	-0.986995	0.335698	0.763947	0.0585327	0.226231	0.823369	0.942778	0.00832059	0.0321593	0.974671	0.990066	-0.0667176	-0.257865	0.799204	0.932424
4933401D09Rik	0.176	0.830519	0.416268	0.816641	-0.0583517	-0.275354	0.785932	0.926926	-0.11376	-0.536815	0.597449	0.794872	-0.541288	-2.55426	0.0191071	0.109532
4933401H06Rik	0.162386	0.760046	0.456291	0.841879	0.0266145	0.124569	0.902136	0.970341	0.357248	1.67209	0.110427	0.302948	0.0440594	0.206219	0.838751	0.946097
4933402C06Rik	0.00666126	0.0404304	0.96816	0.993585	0.409032	2.48261	0.0222553	0.147822	-0.123575	-0.750036	0.46216	0.698153	-0.342397	-2.07818	0.0510834	0.21218
4933402D24Rik	0.0573505	0.30054	0.766936	0.949949	0.288312	1.51087	0.146808	0.438974	0.00940005	0.0492601	0.961212	0.983887	0.0616202	0.322915	0.750186	0.912191
4933402E13Rik	-0.168882	-0.861046	0.399645	0.80638	0.441401	2.25049	0.0360962	0.197575	0.0325053	0.165729	0.870071	0.942833	0.0601711	0.306784	0.76225	0.917215
4933402J07Rik	-0.367337	-1.76816	0.0926293	0.476643	0.0642292	0.309164	0.760466	0.916039	-0.19098	-0.919272	0.369151	0.619063	0.23355	1.12418	0.274543	0.58052
4933402J10Rik	0.189398	1.34801	0.193061	0.631235	0.301583	2.14647	0.0445727	0.224149	-0.00400041	-0.0284723	0.977574	0.991367	-0.0570645	-0.406147	0.689043	0.885013
4933402J15Rik	-0.148717	-0.791777	0.437988	0.83126	0.0807121	0.429716	0.672099	0.877744	-0.026654	-0.141908	0.888604	0.952585	-0.0326461	-0.17381	0.863801	0.954712
4933402N03Rik	0.239112	0.971902	0.342966	0.768402	-0.378336	-1.53779	0.140119	0.428178	0.282585	1.1486	0.264572	0.51496	0.0589042	0.239424	0.813268	0.936914
4933402P03Rik	0.14625	0.807114	0.429306	0.825855	-0.233184	-1.28688	0.213159	0.531244	0.236601	1.30574	0.206791	0.447391	-0.0369701	-0.204028	0.84044	0.946705
4933403O08Rik	-0.201653	-1.36689	0.187167	0.625549	-0.0216672	-0.146869	0.884739	0.964452	-0.150694	-1.02147	0.319502	0.572428	-0.319798	-2.16772	0.042706	0.188975
4933404G15Rik	-0.170563	-1.15797	0.260819	0.702057	-0.0257304	-0.174687	0.863121	0.957159	-0.0634072	-0.430478	0.671554	0.837517	-0.0983816	-0.667923	0.511987	0.782809
4933404K08Rik	0.159266	0.747914	0.46341	0.845735	0.247531	1.16241	0.259057	0.583847	0.14585	0.684913	0.501435	0.728216	0.0580732	0.272712	0.787933	0.928076
4933404O12Rik	-0.266936	-1.58752	0.128429	0.547691	0.0530061	0.315237	0.75592	0.914073	-0.173985	-1.03472	0.313423	0.566323	0.159146	0.94647	0.355455	0.65942
4933405D12Rik	0.435854	1.82889	0.0827049	0.453979	-0.040798	-0.171193	0.865831	0.958025	-0.0987926	-0.414544	0.682986	0.845001	-0.367209	-1.54085	0.139376	0.397956
4933405E24Rik	-0.182947	-1.0389	0.311523	0.742765	0.0257617	0.146292	0.885188	0.964452	0.0477243	0.271011	0.789222	0.903191	-0.0568505	-0.322836	0.750245	0.912191
4933405L10Rik	0.0252683	0.0856528	0.932613	0.987192	0.590494	2.00162	0.059392	0.266161	0.29072	0.985463	0.33643	0.590406	0.305416	1.03528	0.31317	0.619559
4933405O20Rik	0.42144	1.90022	0.0722463	0.429684	0.292387	1.31834	0.20262	0.517645	0.103028	0.464542	0.647389	0.823806	-0.313921	-1.41543	0.172668	0.450277
4933406C10Rik	-0.449299	-2.2368	0.0371202	0.3246	-0.287363	-1.43062	0.168322	0.46948	-0.210053	-1.04574	0.308434	0.561778	0.151297	0.75322	0.460288	0.745395
4933406D12Rik	-0.00119595	-0.00328685	0.997411	0.999729	-0.585867	-1.61014	0.123387	0.400604	0.422722	1.16177	0.25931	0.509643	-0.00464416	-0.0127636	0.989946	0.997632
4933406F09Rik	-0.0528781	-0.1485	0.883468	0.977596	0.520267	1.46109	0.159868	0.456918	-0.24555	-0.689591	0.498551	0.726203	0.210725	0.591789	0.56077	0.814009
4933406G16Rik	-0.0662868	-0.296486	0.769984	0.951319	0.0908736	0.406457	0.68882	0.88528	-0.0161729	-0.0723377	0.943068	0.975945	-0.257748	-1.15285	0.262867	0.566354
4933406I18Rik	-0.159227	-1.07111	0.297161	0.732595	-0.698579	-4.69928	0.000145359	0.00454012	-1.92316	-12.9369	4.8409e-11	2.05162e-08	-1.08135	-7.27415	5.6081e-07	3.39538e-05
4933406J08Rik	-0.0755017	-0.498076	0.623984	0.905606	0.49621	3.27344	0.00388421	0.0475879	0.200912	1.32539	0.200315	0.438156	0.210346	1.38763	0.180856	0.462604
4933406J10Rik	-0.245859	-1.08148	0.292635	0.729745	0.114732	0.504682	0.61942	0.849795	-0.102177	-0.449454	0.658044	0.829337	0.010511	0.0462356	0.963591	0.987143
4933406K04Rik	0.100111	0.724129	0.477559	0.852525	0.20187	1.46018	0.160117	0.457336	0.225706	1.63259	0.118549	0.316504	-0.219303	-1.58627	0.128712	0.380315
4933406M09Rik	-0.206678	-0.907592	0.37514	0.790015	-0.0734628	-0.322599	0.750422	0.912102	0.16219	0.712227	0.484734	0.715114	-0.0249119	-0.109396	0.914003	0.970879
4933406P04Rik	0.231118	1.54857	0.137513	0.558527	-0.354103	-2.37262	0.028046	0.169844	-0.371663	-2.49027	0.0218969	0.105209	-0.0857149	-0.574321	0.572297	0.820489
4933407E24Rik	0.246757	1.19046	0.248115	0.690468	-0.0582778	-0.281156	0.781543	0.925507	0.053134	0.25634	0.800365	0.909229	-0.46563	-2.24639	0.0364003	0.169494
4933407G14Rik	0.342715	2.09232	0.0496687	0.371322	0.172905	1.05561	0.304011	0.626228	0.0412035	0.251552	0.804011	0.910839	-0.307421	-1.87684	0.0755382	0.27435
4933407I05Rik	0.426423	1.70385	0.104244	0.504595	0.132883	0.530959	0.601425	0.839549	0.319352	1.27603	0.21689	0.460235	-0.145039	-0.579529	0.568848	0.817895
4933407I08Rik	-0.0325478	-0.244984	0.80902	0.959293	0.0407161	0.306466	0.762488	0.916336	0.225011	1.69363	0.106201	0.295609	-0.389887	-2.93464	0.00832639	0.0613373
4933407I18Rik	0.584954	2.45858	0.0234161	0.265206	1.10733	4.65412	0.000161222	0.00485663	0.62723	2.63627	0.0160198	0.0847343	0.0724036	0.304314	0.764102	0.917916
4933407K13Rik	0.0786603	0.477631	0.638207	0.910297	-0.391094	-2.37475	0.0279215	0.169377	-0.999614	-6.06973	6.83816e-06	0.000216053	-0.478382	-2.90477	0.00889738	0.0644904
4933407L21Rik	0.175176	0.893023	0.3827	0.795487	0.00195701	0.00997655	0.992141	0.997317	-0.101929	-0.519621	0.609159	0.802242	-0.0527907	-0.26912	0.790656	0.929622
4933408B17Rik	0.634935	2.76963	0.0119856	0.193955	-0.060558	-0.264158	0.794422	0.930737	0.0208986	0.0911609	0.928292	0.968685	0.326926	1.42607	0.169613	0.44572
4933408J17Rik	0.558852	3.11289	0.00558656	0.128821	-0.262314	-1.46113	0.159859	0.456918	0.0924578	0.515003	0.612322	0.803902	-0.375012	-2.08887	0.0500102	0.209528
4933408N05Rik	-0.0119283	-0.0386046	0.969597	0.993727	-0.0260858	-0.0844241	0.933577	0.978259	0.432489	1.39971	0.177261	0.406556	-0.294919	-0.954477	0.35149	0.655528
4933409D19Rik	0.21379	0.926429	0.365514	0.783619	0.183572	0.795484	0.43588	0.736599	0.762831	3.30562	0.00360993	0.0285691	-0.142731	-0.618504	0.543379	0.80274
4933409G03Rik	0.0380053	0.281948	0.780945	0.95457	0.127905	0.948884	0.354257	0.668345	0.042734	0.317028	0.754581	0.88548	0.124841	0.926149	0.365655	0.669012
4933411E08Rik	-0.250167	-0.946806	0.355289	0.77675	0.0693246	0.262373	0.795777	0.931147	0.488993	1.85069	0.0793761	0.247482	0.0281657	0.106599	0.916193	0.971105
4933411G06Rik	-0.111617	-0.942349	0.357508	0.778449	-0.195197	-1.64798	0.115326	0.38648	0.150625	1.27168	0.2184	0.462362	-0.0447424	-0.377746	0.709687	0.894443
4933411K16Rik	0.147929	0.47602	0.639334	0.910819	-0.338618	-1.08964	0.289114	0.612171	-0.0515764	-0.165968	0.869886	0.942798	-0.267522	-0.86086	0.399745	0.698771
4933412E12Rik	0.0370034	0.225994	0.823551	0.963123	0.0872748	0.533021	0.600023	0.83845	0.0849629	0.518901	0.609651	0.802242	0.265533	1.62171	0.120873	0.365541
4933412E24Rik	0.0302787	0.218287	0.829467	0.965106	0.190316	1.37204	0.185583	0.49434	0.388102	2.79792	0.0112643	0.0655489	0.794219	5.72572	1.44544e-05	0.000465668
4933412O06Rik	0.093592	0.616155	0.544896	0.880173	-0.00921895	-0.0606923	0.95222	0.98247	-0.330912	-2.17853	0.0417842	0.162189	0.0733163	0.482672	0.634686	0.856834
4933413C19Rik	-1.31927	-5.19109	4.75057e-05	0.00695082	-0.572317	-2.25197	0.035987	0.197455	-0.363323	-1.42961	0.168606	0.395194	-0.480152	-1.88932	0.0737661	0.270069
4933413G19Rik	-0.0386457	-0.215572	0.831554	0.965446	0.451442	2.51821	0.0206348	0.141053	0.0893128	0.4982	0.623898	0.81053	0.214613	1.19714	0.245559	0.547391
4933413J09Rik	-0.173771	-1.17317	0.254818	0.696742	0.166675	1.12526	0.274096	0.597514	-0.0265866	-0.179492	0.859398	0.937841	0.119407	0.806142	0.429853	0.723416
4933413L06Rik	-0.203024	-1.37974	0.183237	0.621261	0.462616	3.14391	0.00520906	0.0576515	-0.0896903	-0.609531	0.549188	0.763049	0.0701082	0.476452	0.639032	0.858879
4933414I15Rik	-0.095091	-0.527877	0.603522	0.898774	0.497168	2.75992	0.012243	0.101774	-0.0687654	-0.381737	0.706772	0.858332	0.0797772	0.442866	0.662722	0.869677
4933415A04Rik	0.283459	1.62159	0.1209	0.534312	0.00626768	0.0358556	0.971761	0.989065	-0.105051	-0.600969	0.554761	0.767382	0.0921268	0.527031	0.604099	0.83871
4933415F23Rik	-0.280072	-1.6293	0.119248	0.531133	-0.168636	-0.98103	0.338557	0.655768	0.0736639	0.428535	0.672944	0.838317	-0.00464847	-0.0270422	0.9787	0.993616
4933416C03Rik	0.0928718	0.519619	0.60916	0.9014	0.222502	1.2449	0.227878	0.549404	0.022404	0.125351	0.901525	0.957082	-0.174334	-0.975402	0.34127	0.645828
4933416E03Rik	-0.495526	-1.95186	0.0654211	0.413904	0.302283	1.19068	0.248029	0.571754	-0.117413	-0.462487	0.648836	0.824496	0.318381	1.25409	0.22459	0.522738
4933416E14Rik	-0.064722	-0.33467	0.741436	0.943329	0.159383	0.824149	0.419791	0.724209	-0.116145	-0.600571	0.555021	0.767408	-0.00840956	-0.0434848	0.965756	0.988091
4933416I08Rik	0.143378	0.328067	0.746347	0.944117	0.0357809	0.0818714	0.935581	0.978743	-0.546164	-1.24969	0.226158	0.471557	0.0993207	0.227259	0.822581	0.939809
4933416M06Rik	-0.0774212	-0.435011	0.668316	0.919042	0.204428	1.14863	0.26456	0.588255	0.200341	1.12567	0.273927	0.525017	0.0436557	0.245291	0.808786	0.935302
4933416M07Rik	0.578783	2.53162	0.0200535	0.247831	0.0376965	0.164886	0.870726	0.959664	0.293955	1.28577	0.213536	0.45571	1.29136	5.64849	1.71324e-05	0.000525758
4933416O17Rik	0.0570408	0.341788	0.736155	0.942194	0.314067	1.88188	0.0748175	0.30358	-0.275131	-1.64858	0.115202	0.310813	-0.296237	-1.77505	0.0914543	0.307993
4933417A18Rik	0.15334	0.649338	0.523672	0.873481	0.098221	0.41593	0.681989	0.88165	0.402364	1.70387	0.104241	0.292774	-0.0688858	-0.291707	0.773582	0.922584
4933417D19Rik	0.436449	2.08063	0.0508352	0.37498	0.00533987	0.0254561	0.979949	0.992057	0.320648	1.52859	0.142378	0.355273	-0.131891	-0.628746	0.536789	0.798544
4933417E11Rik	0.154343	0.81703	0.423751	0.822677	0.0369991	0.195859	0.846741	0.950673	0.435512	2.30543	0.0322421	0.136877	-0.283546	-1.50098	0.149331	0.415378
4933417G07Rik	0.657943	2.71613	0.0134715	0.206197	0.355687	1.46836	0.157906	0.45472	-0.147817	-0.610219	0.548741	0.762855	-0.123486	-0.509777	0.615911	0.846409
4933417O13Rik	0.0223022	0.10205	0.919756	0.984965	0.160181	0.732948	0.472283	0.761508	0.129526	0.59268	0.560185	0.77069	-0.000818948	-0.00374731	0.997048	0.999367
4933421A08Rik	-0.0720752	-0.361875	0.721325	0.93671	-0.132065	-0.663074	0.515022	0.789844	-0.000924082	-0.00463964	0.996345	0.998417	0.088325	0.443463	0.662297	0.869548
4933421I07Rik	-0.293285	-1.25677	0.223637	0.667326	-0.345553	-1.48075	0.154602	0.450322	0.174546	0.747957	0.463384	0.69921	-0.528678	-2.26547	0.0350054	0.16569
4933421O10Rik	-0.406114	-2.14411	0.0447847	0.355592	-0.318899	-1.68365	0.108142	0.374459	-0.117418	-0.619917	0.542468	0.758982	0.0704153	0.371762	0.714067	0.896862
4933422A05Rik	0.0538362	0.248306	0.806486	0.959133	-0.153966	-0.710127	0.486006	0.770751	0.378502	1.74574	0.0965441	0.279688	0.0410048	0.189124	0.851944	0.951104
4933423P22Rik	0.0696248	0.279374	0.782891	0.954695	0.194438	0.780194	0.444616	0.742952	0.479031	1.92214	0.0692757	0.226296	0.258426	1.03695	0.31241	0.618796
4933424G05Rik	-0.244425	-0.881792	0.388597	0.799825	0.0422496	0.15242	0.880417	0.963356	-0.153392	-0.553379	0.586274	0.787796	0.248651	0.897039	0.380606	0.683076
4933424G06Rik	0.156284	0.597784	0.556843	0.882722	0.057281	0.219099	0.828843	0.944878	0.362257	1.38563	0.181458	0.412965	0.0439752	0.168204	0.86815	0.955717
4933424M12Rik	-0.239099	-0.959952	0.348796	0.772742	0.29807	1.19671	0.245722	0.568854	-0.168361	-0.675948	0.506988	0.732284	-0.145405	-0.583785	0.566037	0.816664
4933425L06Rik	0.42142	2.86008	0.00982268	0.174759	-0.158936	-1.07866	0.293862	0.616964	0.244568	1.65983	0.112897	0.307449	0.077631	0.526863	0.604213	0.838821
4933426K07Rik	0.175955	0.986885	0.33575	0.763947	0.221827	1.24417	0.22814	0.549633	0.0708087	0.397147	0.695559	0.851459	0.0860891	0.482851	0.634562	0.856827
4933427D06Rik	0.0550378	0.323562	0.749703	0.945018	0.443192	2.60548	0.0171189	0.125551	-0.208395	-1.22513	0.235073	0.482896	-0.125668	-0.738794	0.468805	0.750409
4933427D14Rik	-0.275258	-1.05389	0.304778	0.737353	0.135018	0.516949	0.610988	0.844458	-0.247282	-0.946778	0.355302	0.607054	-0.332665	-1.27369	0.217702	0.513077
4933427E11Rik	-0.286288	-1.59233	0.127343	0.546573	0.308501	1.71588	0.101982	0.361787	-0.291657	-1.62219	0.120771	0.320211	0.263546	1.46584	0.158584	0.429672
4933427E13Rik	0.301328	1.4569	0.16101	0.594834	0.0439584	0.212536	0.833888	0.94631	0.343154	1.65913	0.113039	0.307515	-0.273584	-1.32276	0.201171	0.490331
4933427G17Rik	-0.327362	-1.31389	0.204085	0.647262	0.0632467	0.253845	0.802264	0.933353	-0.0304472	-0.122202	0.903986	0.958038	0.189607	0.761	0.455734	0.741861
4933427I04Rik	-0.0258394	-0.108832	0.914444	0.984401	-0.4427	-1.86459	0.0773159	0.309982	0.437342	1.84202	0.080686	0.250244	0.253313	1.06692	0.299	0.60593
4933427I22Rik	-0.0628463	-0.357766	0.72435	0.937104	-0.215513	-1.22686	0.23444	0.556888	-0.153459	-0.873599	0.392936	0.639483	-0.261758	-1.49012	0.152143	0.419639
4933427J07Rik	-0.146405	-0.603711	0.552973	0.882132	0.208147	0.858311	0.401116	0.709188	0.0649969	0.268019	0.79149	0.904576	0.181497	0.748417	0.463114	0.74687
4933428C19Rik	-0.0719778	-0.376356	0.710704	0.933715	-0.257048	-1.34405	0.194316	0.507111	0.0895828	0.468408	0.64467	0.822467	-0.151257	-0.790887	0.438495	0.729618
4933428G20Rik	0.40325	1.18847	0.248877	0.691435	0.17979	0.529884	0.602156	0.839997	0.095639	0.28187	0.781003	0.899576	-0.693481	-2.04385	0.0546697	0.221684
4933428M09Rik	-0.0280912	-0.213833	0.83289	0.965766	0.0565512	0.430475	0.671556	0.87756	0.113244	0.862026	0.399119	0.644341	0.187029	1.42369	0.170294	0.446557
4933429K18Rik	0.257903	1.00695	0.326253	0.755654	0.234723	0.91645	0.370592	0.683061	0.675188	2.63619	0.0160223	0.0847343	0.462099	1.80421	0.0866201	0.297875
4933429O19Rik	-0.110163	-0.483011	0.63445	0.909565	0.32305	1.41641	0.172383	0.476334	0.521762	2.28766	0.0334449	0.140244	-0.323726	-1.41938	0.17153	0.448741
4933430H16Rik	0.0664682	0.457043	0.652675	0.913461	0.110708	0.761243	0.455592	0.750949	0.225459	1.55028	0.137103	0.347149	0.263511	1.81193	0.0853782	0.295433
4933430I17Rik	0.251812	0.730194	0.473927	0.850365	0.479588	1.39069	0.17994	0.48734	0.435146	1.26182	0.221854	0.466261	1.04336	3.0255	0.00679813	0.0528813
4933430M04Rik	-0.0145162	-0.0944337	0.925725	0.985739	-0.0133109	-0.0865925	0.931876	0.978066	0.0681194	0.443145	0.662523	0.831868	0.128958	0.838924	0.411648	0.708395
4933430N04Rik	-0.384477	-2.63946	0.0159098	0.222018	-0.0624211	-0.428525	0.672951	0.878202	-0.306749	-2.10585	0.0483475	0.178255	-0.265375	-1.82182	0.0838114	0.292015
4933431E20Rik	0.0928485	0.410461	0.685929	0.925517	-0.029071	-0.128516	0.899053	0.969487	-0.517881	-2.28943	0.0333237	0.13995	-0.241153	-1.06608	0.299371	0.606215
4933431G14Rik	-0.0614062	-0.320189	0.75222	0.946039	0.0686357	0.357885	0.724262	0.902983	-0.0363225	-0.189395	0.851734	0.934552	0.580336	3.02603	0.00679014	0.0528358
4933431K23Rik	-0.293685	-1.16885	0.256511	0.698716	-0.2512	-0.999766	0.329632	0.647024	-0.20939	-0.833363	0.414701	0.659109	0.291327	1.15947	0.260224	0.563128
4933432G23Rik	0.0278909	0.144457	0.886617	0.978216	-0.00523321	-0.0271047	0.978651	0.991464	-0.0893001	-0.462518	0.648813	0.824496	-0.222858	-1.15426	0.2623	0.565827
4933432I03Rik	-0.0563618	-0.308064	0.76129	0.948125	0.0939847	0.513704	0.613213	0.845757	0.40649	2.2218	0.0382732	0.153074	-0.0230773	-0.126136	0.900912	0.966082
4933432I09Rik	0.0295201	0.1435	0.887364	0.978243	0.410285	1.99443	0.0602313	0.26754	-0.17858	-0.868089	0.395872	0.641754	0.48305	2.34815	0.029512	0.147777
4933432K03Rik	0.419797	2.16602	0.0428532	0.348	0.294853	1.52135	0.144175	0.434841	0.686723	3.54327	0.00209543	0.0190206	0.316888	1.63504	0.118031	0.360459
4933433C11Rik	-0.331569	-1.42993	0.168516	0.603557	-0.03774	-0.162758	0.872378	0.960334	0.0896626	0.386681	0.703167	0.855891	1.10289	4.75634	0.000127549	0.00253458
4933433F19Rik	-0.117426	-0.629939	0.536025	0.877708	-0.377179	-2.0234	0.0569122	0.259528	0.114515	0.614323	0.546081	0.76131	0.0955299	0.512478	0.614055	0.845228
4933433G08Rik	0.0742838	0.375584	0.711268	0.933779	-0.178432	-0.902163	0.377946	0.690367	0.121979	0.616732	0.544524	0.760232	-0.316728	-1.6014	0.125316	0.374015
4933433G15Rik	0.252106	1.2143	0.23909	0.681463	0.116651	0.561866	0.580589	0.828099	-0.0529358	-0.254972	0.801406	0.909607	-0.0575043	-0.276977	0.784704	0.927168
4933433G19Rik	0.121587	0.42807	0.673277	0.921174	0.0437934	0.154183	0.879045	0.963086	0.0551558	0.194187	0.848032	0.933064	-0.613002	-2.15819	0.0435341	0.19125
4933433H22Rik	0.104547	0.464535	0.647393	0.911897	-0.0883747	-0.392675	0.698806	0.89051	0.532703	2.36695	0.0283791	0.125798	0.297358	1.32125	0.201666	0.491037
4933434E20Rik	-0.262646	-1.90056	0.0722004	0.429684	-0.4423	-3.20056	0.00458276	0.0533123	-0.493482	-3.57093	0.00196629	0.0181239	0.100319	0.725924	0.476482	0.756665
4933434M16Rik	-0.2007	-1.36319	0.188309	0.625844	-0.13373	-0.908319	0.374765	0.687214	-0.0542712	-0.36862	0.716371	0.864435	-0.0465288	-0.316032	0.755326	0.913905
4933435F18Rik	0.079922	0.350926	0.729396	0.939559	-0.324482	-1.42475	0.169989	0.472789	-0.0142642	-0.0626318	0.950695	0.979327	-0.0528021	-0.231846	0.819066	0.938743
4933436E23Rik	-0.0682208	-0.233813	0.81756	0.962047	0.0390629	0.13388	0.894865	0.967528	0.101454	0.347712	0.73177	0.873059	-0.384705	-1.3185	0.202568	0.491979
4933436H12Rik	0.16615	0.979853	0.339123	0.765824	0.219019	1.29165	0.211534	0.529342	0.163019	0.961392	0.34809	0.600455	0.0342164	0.201788	0.842166	0.947731
4933436I01Rik	0.163897	1.12469	0.274332	0.714718	0.258651	1.77491	0.0914772	0.342201	0.437495	3.00217	0.00716245	0.0472899	0.203986	1.39979	0.177237	0.457144
4933438A12Rik	0.130891	0.729742	0.474197	0.850447	0.191644	1.06845	0.298328	0.620758	0.297746	1.65998	0.112865	0.307405	0.381108	2.12474	0.0465574	0.20018
4933438B17Rik	0.111106	0.622952	0.540512	0.878932	-0.172681	-0.968194	0.344767	0.660798	0.197389	1.10673	0.281838	0.533897	-0.195341	-1.09524	0.286713	0.592786
4933438K21Rik	-0.0556817	-0.252813	0.80305	0.958568	-0.214208	-0.972575	0.342639	0.658875	-0.00362992	-0.016481	0.987018	0.994391	-0.024372	-0.110657	0.913016	0.970619
4933439C10Rik	0.147489	0.782336	0.443385	0.834841	-0.0941704	-0.499514	0.62299	0.851803	-0.134241	-0.712061	0.484834	0.715134	0.185122	0.981953	0.338113	0.643129
4933439G19Rik	-0.663714	-2.46113	0.0232902	0.264555	-0.961943	-3.567	0.00198417	0.0298122	-0.692725	-2.5687	0.0185256	0.0932768	-0.682151	-2.52949	0.0201448	0.113365
4933439K11Rik	-0.172415	-0.951187	0.353116	0.775793	0.348568	1.92299	0.0691622	0.28972	0.066647	0.367681	0.71706	0.864615	0.027748	0.153081	0.879903	0.95962
4933440J02Rik	-0.0680607	-0.494228	0.62665	0.906522	0.0634886	0.461027	0.649864	0.867274	0.225639	1.63849	0.117304	0.314513	0.0117992	0.085681	0.932591	0.976367
4933440M02Rik	0.277157	1.12242	0.275274	0.715658	0.170821	0.691783	0.497204	0.776978	-0.476724	-1.93061	0.0681565	0.223978	-0.471365	-1.90891	0.0710553	0.264357
4933440N22Rik	0.482026	1.85735	0.0783831	0.444502	-0.0842687	-0.324706	0.748851	0.911598	0.165636	0.63823	0.530726	0.749572	0.295185	1.13741	0.269108	0.573964
5031414D18Rik	0.454694	2.90704	0.00885278	0.164358	0.00208268	0.0133154	0.989511	0.996272	0.131952	0.84362	0.40908	0.653853	-0.204831	-1.30956	0.205518	0.496202
5031415H12Rik	-0.247359	-0.94351	0.356929	0.778095	-0.613614	-2.34053	0.0299824	0.177035	1.20865	4.61019	0.000178335	0.00277974	1.46211	5.57699	2.0064e-05	0.000592069
5031425E22Rik	0.483041	2.99918	0.0072104	0.149171	0.231185	1.43542	0.166966	0.467472	-0.074479	-0.462438	0.64887	0.824496	0.25194	1.56429	0.133785	0.389411
5031425F14Rik	-0.0174581	-0.082348	0.935207	0.987488	-0.174801	-0.82452	0.419586	0.724134	0.211212	0.996264	0.331288	0.584992	-0.411424	-1.94064	0.0668528	0.253636
5031426D15Rik	-0.971976	-3.06958	0.00615818	0.136373	-1.52742	-4.82373	0.000109338	0.0037122	-1.68571	-5.32361	3.52743e-05	0.000789688	-2.16906	-6.85007	1.32343e-06	6.966e-05
5031434C07Rik	-0.310627	-2.02902	0.056288	0.390133	0.210193	1.37298	0.185293	0.494181	-0.193366	-1.26307	0.221412	0.46593	-0.302398	-1.97527	0.0625191	0.242991
5031434O11Rik	-0.2506	-0.866237	0.396861	0.803695	0.302863	1.04689	0.307915	0.628852	-0.334582	-1.15653	0.261394	0.511616	-0.433927	-1.49993	0.1496	0.415752
5031439G07Rik	0.0137459	0.0978188	0.923072	0.985565	-0.145486	-1.03531	0.313155	0.633293	0.155809	1.10877	0.280975	0.532838	0.533206	3.79441	0.00117435	0.0140402
5033403F01Rik	-0.350172	-1.91298	0.0705037	0.425706	0.0242484	0.132469	0.895967	0.968248	0.234158	1.2792	0.215794	0.458663	-0.341388	-1.86499	0.0772567	0.278412
5033403H07Rik	0.42655	2.31362	0.0317014	0.30227	0.180533	0.979213	0.339431	0.656095	-0.122443	-0.664134	0.514358	0.738087	0.285173	1.54679	0.137942	0.395837
5033404E19Rik	-0.13277	-0.609323	0.549323	0.880677	0.0962712	0.441819	0.663466	0.873863	-0.079626	-0.365429	0.718713	0.865534	0.0478718	0.219699	0.828382	0.94206
5033406O09Rik	-0.31423	-1.23252	0.232363	0.675767	-0.471781	-1.8505	0.0794055	0.314624	0.499087	1.9576	0.0646984	0.216188	0.733685	2.87778	0.00944567	0.067324
5033428I22Rik	-0.0765443	-0.329689	0.745139	0.944049	0.188455	0.811708	0.426727	0.729553	-0.0127471	-0.0549038	0.956772	0.982014	-0.316245	-1.36212	0.188641	0.473671
5033430I15Rik	0.253491	1.00008	0.329484	0.758536	-0.175602	-0.692791	0.496584	0.776499	0.264347	1.04291	0.30971	0.563132	0.694751	2.74095	0.0127616	0.0831633
5330411J11Rik	0.0753924	0.256609	0.800161	0.957716	0.0738521	0.251366	0.804153	0.934134	0.198377	0.675205	0.507449	0.732751	0.456603	1.55411	0.136189	0.393056
5330413P13Rik	0.171153	1.26111	0.222102	0.666605	0.427057	3.14669	0.00517645	0.0574717	0.12031	0.886481	0.386128	0.633554	0.16953	1.24915	0.226351	0.524751
5330416C01Rik	-0.0316227	-0.170472	0.86639	0.973743	-0.213732	-1.15218	0.263133	0.58662	-0.121624	-0.655649	0.519688	0.741604	-0.385695	-2.0792	0.0509795	0.211906
5330417C22Rik	-0.129218	-0.790347	0.438803	0.832076	-0.0179518	-0.109801	0.913686	0.97269	0.0430199	0.263127	0.795205	0.906522	0.324532	1.98497	0.0613519	0.239913
5330417H12Rik	-0.3563	-1.5612	0.13451	0.555606	0.017933	0.078577	0.938167	0.979411	-0.295476	-1.29469	0.210503	0.45171	0.0819708	0.359172	0.723314	0.900881
5330427O13Rik	-0.400175	-1.81217	0.0853401	0.460234	-0.656465	-2.97277	0.00764838	0.0743673	-1.44561	-6.54639	2.48398e-06	9.54041e-05	-0.582932	-2.63978	0.0158986	0.096708
5330429C05Rik	-0.0523285	-0.194232	0.847997	0.969482	-0.171938	-0.638197	0.530747	0.799356	-0.397833	-1.47667	0.155683	0.375808	-0.093329	-0.346417	0.732728	0.906086
5330432E05Rik	0.0301521	0.130538	0.897474	0.980686	0.321855	1.39341	0.179127	0.485835	0.314766	1.36272	0.188454	0.422587	-0.0265772	-0.115061	0.90957	0.969039
5330434G04Rik	0.28641	1.57431	0.131453	0.551783	-0.147607	-0.81135	0.426927	0.729785	-0.0665951	-0.366052	0.718255	0.865161	0.262593	1.44339	0.164736	0.438854
5330438D12Rik	-0.156672	-0.511717	0.614578	0.903542	-0.993387	-3.24458	0.00414746	0.0499354	-0.460857	-1.50524	0.14824	0.364899	-0.227326	-0.742487	0.466616	0.74913
5330439A09Rik	-0.0678073	-0.193281	0.848732	0.969596	0.078941	0.225017	0.8243	0.943346	-0.0300688	-0.0857093	0.932569	0.971004	0.372762	1.06254	0.300934	0.607778
5330439B14Rik	-0.292172	-2.16774	0.0427046	0.347672	0.0678419	0.503346	0.620342	0.850263	-0.120682	-0.895385	0.381468	0.62956	0.0608205	0.451251	0.656771	0.867541
5330439K02Rik	-0.0237557	-0.0701591	0.944779	0.98964	0.120377	0.355516	0.726008	0.903308	-0.20223	-0.597257	0.557187	0.768975	0.0156956	0.0463547	0.963498	0.987143
5430400D12Rik	-0.56691	-2.37897	0.0276766	0.284653	-0.382237	-1.60401	0.124736	0.402732	-0.519325	-2.17928	0.0417207	0.162012	-0.12144	-0.509609	0.616027	0.846426
5430401F13Rik	0.254831	1.32829	0.199375	0.639878	-0.118312	-0.616688	0.544552	0.807433	0.341839	1.78181	0.0903133	0.267953	0.0962308	0.501594	0.621552	0.849695
5430401H09Rik	0.0683666	0.304869	0.763686	0.948949	0.208061	0.927811	0.364814	0.677866	0.152047	0.678028	0.505696	0.731501	0.245541	1.09494	0.286841	0.592806
5430402E10Rik	-0.0162298	-0.0532829	0.958047	0.992166	-0.123308	-0.404824	0.69	0.886195	0.143887	0.472385	0.64188	0.821004	1.03164	3.3869	0.00299884	0.0287868
5430402O13Rik	0.17837	0.949714	0.353845	0.776298	0.429737	2.28809	0.0334154	0.189259	-0.24879	-1.32466	0.200554	0.43844	0.0260429	0.138663	0.891134	0.962671
5430403N17Rik	-0.0667839	-0.288832	0.775748	0.953005	0.325129	1.40614	0.175369	0.480949	-0.391153	-1.69169	0.106576	0.296183	-0.0115774	-0.0500711	0.960573	0.986045
5430405H02Rik	0.238411	1.26904	0.219321	0.662382	0.213781	1.13794	0.268894	0.592164	0.663271	3.53053	0.00215771	0.0194423	0.711376	3.78658	0.0011958	0.0142613
5430416N02Rik	0.709982	4.70217	0.000144397	0.0143187	0.71969	4.76647	0.000124627	0.0041065	1.0324	6.83751	1.35802e-06	6.00386e-05	1.34531	8.90992	2.55956e-08	2.51495e-06
5430416O09Rik	-0.0167182	-0.0512031	0.959683	0.992607	-0.47413	-1.45213	0.162319	0.460499	0.13887	0.42532	0.675246	0.839694	0.839333	2.57064	0.018449	0.107209
5430419D17Rik	0.0222961	0.134398	0.894461	0.979955	0.463049	2.7912	0.0114317	0.097334	0.0712845	0.429694	0.672115	0.837985	0.115271	0.694838	0.495328	0.770223
5430421F17Rik	-0.419394	-2.30649	0.0321714	0.304273	-0.0473799	-0.26057	0.797148	0.931566	0.189639	1.04293	0.309698	0.563132	-0.0121538	-0.066841	0.947387	0.982053
5430421N21Rik	-0.170647	-0.699986	0.492178	0.859855	-0.0949713	-0.389567	0.701066	0.891418	-0.0643729	-0.264054	0.7945	0.906289	-0.381707	-1.56574	0.133444	0.388741
5430427M07Rik	0.174251	1.04374	0.309332	0.740956	-0.026392	-0.158085	0.87601	0.962	0.249902	1.49689	0.150385	0.367806	0.416736	2.4962	0.0216232	0.119928
5430427O19Rik	-0.0245121	-0.148943	0.883123	0.977488	0.011214	0.06814	0.946366	0.981397	-0.144106	-0.875632	0.391856	0.638614	0.337097	2.04831	0.0541917	0.220508
5430428K19Rik	0.102046	0.592704	0.56017	0.883285	0.039409	0.228895	0.821327	0.941785	-0.311752	-1.81072	0.0855732	0.259037	0.0869229	0.504864	0.619295	0.848153
5430434I15Rik	-0.0119053	-0.057406	0.954804	0.991772	0.366633	1.76786	0.0926813	0.344973	0.111483	0.537558	0.596946	0.794578	-0.0821847	-0.396284	0.696186	0.88817
5430437J10Rik	0.00169444	0.0109059	0.991409	0.998597	-0.0801588	-0.515925	0.611689	0.845048	0.13212	0.85036	0.405414	0.650106	0.177706	1.14377	0.266525	0.570481
5430440P10Rik	1.34516	4.09624	0.000584105	0.03668	-0.368959	-1.12354	0.274809	0.598377	-0.0686513	-0.209054	0.836568	0.92776	-0.490034	-1.49223	0.151592	0.41887
5530400C23Rik	0.163215	0.381903	0.706651	0.932253	0.669177	1.56579	0.133434	0.417241	2.45956	5.75505	1.35535e-05	0.000366999	0.886546	2.0744	0.0514671	0.212958
5530401A14Rik	0.0297732	0.149157	0.882957	0.977488	-0.157443	-0.78875	0.439714	0.738949	0.069129	0.34632	0.7328	0.873483	0.316922	1.58771	0.128387	0.379585
5730403I07Rik	0.106605	0.777709	0.446046	0.83634	0.380503	2.77586	0.0118231	0.0994608	0.148533	1.08358	0.291727	0.543623	0.227715	1.66123	0.112612	0.350303
5730405O15Rik	-0.140841	-0.899951	0.379093	0.793002	-0.439835	-2.81048	0.0109576	0.0949914	-0.442619	-2.82827	0.0105368	0.0625879	-0.735116	-4.69728	0.000146025	0.00281524
5730409E04Rik	-0.353102	-1.46676	0.158334	0.590863	-0.0758678	-0.315151	0.755985	0.914106	-0.098455	-0.408976	0.687	0.846644	-0.292558	-1.21527	0.238729	0.538911
5730409K12Rik	-0.43389	-1.91473	0.0702677	0.425032	-0.15581	-0.687581	0.499789	0.778488	-0.79168	-3.49364	0.00234844	0.0207056	-0.860777	-3.79856	0.00116316	0.0139471
5730412P04Rik	-0.346592	-2.09317	0.0495843	0.371036	0.0342776	0.207012	0.83814	0.948039	0.190602	1.1511	0.263567	0.51386	0.0485871	0.293432	0.772283	0.922073
5730416F02Rik	-0.176929	-0.569233	0.575677	0.887301	-0.122115	-0.39288	0.698657	0.890474	0.398444	1.28191	0.214859	0.457348	-0.395046	-1.27098	0.218643	0.514649
5730420D15Rik	0.369845	1.90031	0.0722344	0.429684	-0.00132962	-0.00683176	0.994618	0.998041	0.217339	1.11672	0.277646	0.529075	0.41661	2.14059	0.0451016	0.196081
5730422E09Rik	0.117896	0.546382	0.590982	0.89303	-0.061537	-0.285189	0.778497	0.924467	-0.400549	-1.85632	0.0785364	0.245697	0.237437	1.10039	0.284522	0.590148
5730435O14Rik	-0.529882	-1.91486	0.0702507	0.425032	-0.0284249	-0.10272	0.919231	0.974263	0.717992	2.59464	0.0175229	0.0899414	0.708846	2.56159	0.0188101	0.108563
5730437C11Rik	0.0396642	0.207975	0.837398	0.967385	0.310015	1.62554	0.120052	0.394925	0.133761	0.701362	0.491338	0.72049	0.364374	1.91056	0.0708313	0.264004
5730455P16Rik	-0.0450834	-0.407391	0.688145	0.926185	-0.386373	-3.49141	0.00236047	0.0334856	-0.262109	-2.36852	0.0282866	0.125593	-0.145745	-1.31701	0.203057	0.492623
5730457N03Rik	-0.193458	-0.933002	0.362194	0.781543	0.194059	0.935898	0.360738	0.674165	-0.157216	-0.758213	0.457362	0.694063	-0.0438639	-0.211545	0.834651	0.944984
5730460C07Rik	0.154808	0.841718	0.410119	0.813237	-0.15232	-0.828188	0.417555	0.722962	-0.0837566	-0.455398	0.653837	0.827076	0.104167	0.566373	0.577581	0.823784
5730480H06Rik	0.0922981	0.457105	0.652632	0.913461	-0.436846	-2.16347	0.0430734	0.219449	-0.341957	-1.69354	0.106219	0.295626	-0.712895	-3.5306	0.00215735	0.0222633
5730507C01Rik	-0.269673	-1.54518	0.138328	0.559605	-0.319075	-1.82825	0.0828056	0.322779	-0.130008	-0.744924	0.465175	0.700684	-0.325257	-1.86366	0.0774518	0.27887
5730508B09Rik	-0.0492692	-0.383009	0.705843	0.931821	-0.195905	-1.52293	0.14378	0.434238	-0.198541	-1.54342	0.138752	0.349669	-0.0321156	-0.249661	0.805453	0.934392
5730522E02Rik	0.0343323	0.281899	0.780982	0.95457	0.220705	1.81218	0.0853384	0.32903	0.0212883	0.174796	0.863037	0.939798	0.162113	1.33109	0.198467	0.486101
5730559C18Rik	0.18046	1.05752	0.303161	0.736904	0.148828	0.872154	0.393704	0.702511	-0.209917	-1.23014	0.233233	0.481248	0.38977	2.2841	0.0336908	0.161088
5730596B20Rik	0.215504	0.762277	0.454989	0.84135	-0.0510932	-0.180726	0.858442	0.955159	-0.437478	-1.54743	0.137786	0.348197	-0.0737809	-0.260976	0.796839	0.93186
5830411N06Rik	0.0287009	0.170029	0.866734	0.973862	-0.0102793	-0.0608961	0.95206	0.982435	0.0875976	0.518943	0.609623	0.802242	-0.468178	-2.77356	0.0118828	0.0794087
5830415F09Rik	0.28963	1.14909	0.264377	0.705899	0.801315	3.17917	0.00481011	0.054994	0.793837	3.14951	0.0051437	0.0373412	0.398268	1.58011	0.130118	0.38268
5830416I19Rik	0.140731	0.502643	0.620827	0.904897	0.272502	0.973287	0.342294	0.658727	0.105035	0.375149	0.711586	0.861362	-0.0419128	-0.149699	0.882535	0.960021
5830417I10Rik	0.0691438	0.286039	0.777856	0.953357	-0.463367	-1.91689	0.0699776	0.291645	-0.496151	-2.05251	0.0537443	0.190869	0.0340677	0.140933	0.889364	0.962296
5830418P13Rik	0.138927	0.663543	0.514728	0.870068	0.317603	1.51693	0.14528	0.436829	0.234339	1.11925	0.276592	0.527907	-0.40885	-1.95275	0.0653087	0.250133
5830428M24Rik	0.153305	0.707771	0.487436	0.857732	0.349564	1.61385	0.122576	0.39951	0.660554	3.04962	0.00644042	0.0439877	0.335338	1.54817	0.137608	0.395266
5830432E09Rik	-0.676844	-2.99138	0.00733724	0.150297	-0.108797	-0.48084	0.635964	0.860472	0.206951	0.914642	0.371518	0.620661	-0.186833	-0.825727	0.418917	0.71446
5830444B04Rik	-0.146089	-0.870743	0.394456	0.802996	0.00346708	0.020665	0.983722	0.994075	0.0632338	0.376895	0.710309	0.860486	-0.00867645	-0.0517146	0.959281	0.985874
5830454E08Rik	-0.200508	-0.804234	0.430929	0.827258	0.0913603	0.366444	0.717968	0.900369	-0.259827	-1.04216	0.310048	0.563379	-0.228186	-0.915247	0.371208	0.673954
5830462I19Rik	-0.0462978	-0.235033	0.816626	0.96165	0.00910156	0.0462045	0.963616	0.985945	0.3123	1.58541	0.128908	0.333372	0.423168	2.14823	0.0444153	0.193989
5830472F04Rik	0.011453	0.0424956	0.966534	0.993401	-0.432659	-1.60536	0.124439	0.402422	-0.796089	-2.95385	0.00797792	0.0512426	-0.921612	-3.41959	0.00278282	0.0271231
5830473C10Rik	0.277069	2.30489	0.032278	0.30457	0.328077	2.72922	0.0130926	0.105722	-0.370789	-3.08453	0.00595471	0.0414889	0.305033	2.53752	0.019803	0.112195
5930403L14Rik	0.180682	0.488879	0.630364	0.908177	-0.239036	-0.64677	0.525298	0.796224	-0.0235654	-0.0637618	0.949807	0.979124	0.248697	0.672909	0.508878	0.780461
5930412G12Rik	-0.108341	-0.677377	0.5061	0.864727	0.262248	1.63965	0.117061	0.389374	0.118765	0.742552	0.466578	0.701771	0.15464	0.966856	0.345419	0.649694
5930422O12Rik	0.849582	2.24987	0.0361424	0.321842	-0.419663	-1.11135	0.27989	0.603712	0.29267	0.77505	0.447579	0.686505	-0.8165	-2.16226	0.0431789	0.19028
5930438M14Rik	0.086801	0.501328	0.621736	0.905161	-0.122165	-0.705578	0.488769	0.772028	-0.0458738	-0.264949	0.793821	0.905682	0.0363184	0.20976	0.836024	0.94561
6030407O03Rik	-0.0586911	-0.276361	0.78517	0.955194	0.550408	2.59172	0.0176329	0.127669	0.751777	3.53992	0.00211165	0.0191113	0.348662	1.64176	0.116621	0.357826
6030408B16Rik	0.460073	1.68436	0.108003	0.512448	-0.193127	-0.707051	0.487874	0.771675	1.03972	3.80648	0.00114205	0.0119306	-0.0900061	-0.329518	0.745267	0.910285
6030419C18Rik	-0.661064	-2.67723	0.0146605	0.215039	0.106703	0.432133	0.670371	0.876893	-0.639858	-2.59135	0.0176471	0.0902961	-0.406312	-1.64552	0.115838	0.356327
6030426L16Rik	-0.262349	-1.12049	0.276075	0.716298	0.0240213	0.102594	0.919329	0.974263	0.0265056	0.113205	0.911022	0.960935	0.235469	1.00568	0.326847	0.63197
6030440G07Rik	-0.27707	-1.21196	0.239964	0.682602	0.19935	0.871994	0.393789	0.702511	0.216988	0.94915	0.354125	0.605682	-0.0442899	-0.193733	0.848383	0.94977
6030443J06Rik	-0.364764	-2.38503	0.0273287	0.28335	-0.135556	-0.886341	0.386202	0.696983	-0.275054	-1.79845	0.0875565	0.262627	-0.41952	-2.74306	0.012703	0.0829355
6030445D17Rik	-0.0511596	-0.213404	0.833221	0.965843	-0.576198	-2.40351	0.0262918	0.163449	0.0808111	0.33709	0.739639	0.876492	0.193693	0.807956	0.428833	0.722342
6030452D12Rik	0.144537	0.537161	0.597215	0.896333	-0.0929066	-0.345279	0.73357	0.906079	0.559253	2.07842	0.0510591	0.184327	-0.0183576	-0.0682243	0.9463	0.981855
6030458C11Rik	-0.280246	-2.2359	0.0371888	0.324969	-0.275504	-2.19806	0.0401644	0.210149	-0.787274	-6.28113	4.34836e-06	0.000148454	-0.359196	-2.86578	0.00969967	0.0687281
6030466F02Rik	-0.0918236	-0.421834	0.677746	0.922833	-0.177562	-0.815715	0.424486	0.728193	-0.248625	-1.14217	0.267171	0.517764	0.115311	0.529733	0.602259	0.837928
6030468B19Rik	0.126817	0.56053	0.581482	0.889281	-0.113745	-0.502753	0.620752	0.850539	-0.171287	-0.757085	0.458022	0.694721	0.0157686	0.0696972	0.945142	0.981459
6030469F06Rik	-0.016398	-0.0470749	0.962931	0.993167	-0.0104194	-0.0299117	0.976441	0.990913	-0.239371	-0.687179	0.500037	0.727389	0.0551135	0.158218	0.875907	0.95851
6030471H07Rik	-0.0851355	-0.364099	0.71969	0.936298	-0.146933	-0.628387	0.53702	0.802739	0.384281	1.64345	0.116267	0.312698	-0.000793098	-0.00339184	0.997328	0.999426
6030498E09Rik	0.0196365	0.115411	0.909296	0.982866	0.213696	1.25597	0.22392	0.544775	0.0706225	0.415076	0.682604	0.84474	-0.238898	-1.4041	0.175968	0.455549
6230400D17Rik	-0.0650285	-0.415658	0.682185	0.924666	-0.0113394	-0.0724809	0.942955	0.98075	-0.177835	-1.13671	0.269395	0.520317	-0.09247	-0.591062	0.561248	0.814336
6230426M11Rik	-0.0529708	-0.230517	0.820084	0.962664	-0.15052	-0.655027	0.52008	0.793253	0.130144	0.566356	0.577593	0.782815	0.505372	2.19926	0.0400667	0.180679
6330403A02Rik	0.0877742	0.332253	0.743233	0.944003	-0.163649	-0.619461	0.542761	0.805988	0.481819	1.82383	0.0834948	0.255526	-0.220018	-0.832835	0.414991	0.711291
6330403K07Rik	-0.499709	-1.62045	0.121146	0.534727	0.0810744	0.262906	0.795372	0.931091	-0.106044	-0.343877	0.734608	0.874163	-0.0928786	-0.301185	0.766452	0.918801
6330403L08Rik	-0.440344	-1.65316	0.114258	0.522333	-0.548131	-2.05783	0.0531832	0.249389	-0.598696	-2.24766	0.0363059	0.148097	0.274801	1.03167	0.314813	0.620912
6330403N20Rik	0.449788	1.98141	0.0617783	0.405801	1.1071	4.877	9.68217e-05	0.00338546	1.00008	4.40557	0.000285688	0.00404288	0.47628	2.09811	0.0490995	0.207089
6330407A03Rik	0.17623	0.813857	0.425524	0.823607	-0.154814	-0.714957	0.483082	0.769148	0.4141	1.91238	0.0705846	0.228867	0.0831069	0.383801	0.705266	0.892032
6330408A02Rik	0.0298942	0.130918	0.897178	0.980686	-0.643826	-2.81955	0.010741	0.0938921	-0.314057	-1.37537	0.184564	0.417252	-0.119934	-0.525238	0.605321	0.839728
6330409D20Rik	0.292905	1.05934	0.302352	0.736371	-0.0215034	-0.0777704	0.938801	0.979546	0.0506819	0.183299	0.85645	0.936744	0.833647	3.01502	0.00695951	0.0537962
6330410L21Rik	-0.0180349	-0.106563	0.916221	0.984616	0.098237	0.580455	0.568235	0.820428	-0.0045097	-0.0266466	0.979012	0.991884	0.0456021	0.26945	0.790405	0.929482
6330411D24Rik	-0.176326	-1.13284	0.270975	0.711888	-0.0222245	-0.142786	0.887919	0.965579	0.00859127	0.0551966	0.956542	0.982014	0.285319	1.8331	0.0820533	0.288962
6330415B21Rik	-0.00136598	-0.00732861	0.994227	0.99908	-0.00715337	-0.0383784	0.969775	0.988322	-0.00470545	-0.0252451	0.980115	0.991916	0.0344909	0.185047	0.855098	0.952329
6330415G19Rik	-0.354129	-1.828	0.0828442	0.4543	-0.310522	-1.6029	0.124982	0.403015	-1.15973	-5.9865	8.18487e-06	0.000247165	0.345571	1.78383	0.0899751	0.305185
6330416G13Rik	-0.0516788	-0.311964	0.758369	0.946936	0.0625695	0.377707	0.709716	0.89536	-0.192781	-1.16374	0.258528	0.508878	0.0342753	0.206906	0.838222	0.946021
6330418K02Rik	0.211852	0.832022	0.415439	0.816496	-0.532002	-2.08937	0.0499606	0.239954	-0.710076	-2.78873	0.0114939	0.0665048	0.083919	0.329581	0.74522	0.910285
6330420H09Rik	0.185494	1.77247	0.0918927	0.47524	-0.115513	-1.10377	0.283085	0.606936	0.156599	1.49636	0.150521	0.368044	-0.0317428	-0.303315	0.764853	0.918245
6330549D23Rik	0.363637	0.767182	0.452135	0.839367	-0.0838834	-0.176973	0.861349	0.956489	-0.660808	-1.39414	0.178912	0.40933	0.333535	0.703675	0.489928	0.766283
6330562C20Rik	0.142759	0.565689	0.578037	0.887942	-0.326321	-1.29306	0.211053	0.528585	-0.10645	-0.421816	0.677759	0.841839	0.02731	0.108217	0.914926	0.970894
6430503K07Rik	-0.278449	-1.06431	0.300153	0.734688	0.0554195	0.211828	0.834433	0.946612	0.255519	0.976662	0.340662	0.59447	0.0787645	0.301059	0.766547	0.918801
6430531B16Rik	-0.312827	-1.99469	0.0602006	0.401899	0.0523553	0.333835	0.742057	0.908612	0.512693	3.2691	0.00392273	0.0303031	0.0960623	0.612524	0.547247	0.805693
6430548M08Rik	-0.0677466	-0.479937	0.636595	0.909839	-0.142443	-1.00911	0.325245	0.643008	-0.15273	-1.08198	0.292419	0.544377	-0.0889147	-0.629898	0.536051	0.798398
6430550D23Rik	0.156577	0.85767	0.401462	0.807423	0.0273733	0.14994	0.882347	0.963814	0.380582	2.08468	0.050428	0.182896	-0.062449	-0.342071	0.735945	0.907399
6430562O15Rik	-0.0529943	-0.289101	0.775546	0.95288	-0.258214	-1.40864	0.17464	0.4796	0.181678	0.99111	0.333735	0.587687	-0.209581	-1.14333	0.266702	0.570722
6430571L13Rik	-0.231117	-1.43716	0.166476	0.600292	-0.0214765	-0.133548	0.895124	0.967677	-0.192026	-1.19408	0.246726	0.495325	0.563419	3.50353	0.00229572	0.0232994
6430573F11Rik	0.234836	1.48463	0.153579	0.584838	-0.153318	-0.969271	0.344243	0.660114	0.57176	3.61466	0.00177803	0.0167584	-0.0450671	-0.284913	0.778705	0.92463
6430584L05Rik	0.0456185	0.319762	0.752539	0.946136	-0.0970375	-0.680184	0.50436	0.781536	0.456506	3.19987	0.00458994	0.0341791	0.112114	0.785863	0.441364	0.731858
6430590A07Rik	-0.589305	-3.25469	0.00405333	0.109089	-0.22395	-1.23686	0.230785	0.552968	-0.923869	-5.10246	5.80268e-05	0.0011805	-0.307931	-1.70068	0.104848	0.33467
6430628N08Rik	0.0542255	0.20341	0.840916	0.967797	-0.362512	-1.35985	0.189347	0.499752	0.0452127	0.169601	0.867066	0.941591	0.15523	0.582295	0.56702	0.816984
6430710C18Rik	-0.102946	-0.629434	0.536348	0.877708	0.383506	2.34484	0.0297154	0.176178	0.341933	2.09065	0.0498331	0.181716	0.0745326	0.455709	0.653618	0.86599
6530401F13Rik	0.410827	1.85791	0.0783001	0.444297	-0.175952	-0.795719	0.435746	0.736599	0.0321492	0.145391	0.88589	0.950837	-0.00897071	-0.0405689	0.968051	0.989145
6530402F18Rik	0.228586	0.931323	0.36304	0.781821	0.246849	1.00573	0.326824	0.644756	0.276831	1.12789	0.273012	0.524127	0.127485	0.519408	0.609304	0.842243
6530409C15Rik	-0.437583	-1.47181	0.15698	0.590101	-0.314132	-1.05658	0.303579	0.626187	-0.716155	-2.40878	0.0260028	0.118806	-0.298648	-1.0045	0.327402	0.632561
6530411M01Rik	0.00670551	0.0508803	0.959937	0.992607	0.176053	1.33586	0.196929	0.510568	-0.178892	-1.35741	0.190109	0.424862	0.0665039	0.504621	0.619463	0.848182
6720468P15Rik	0.05224	0.205052	0.83965	0.967571	0.207116	0.81297	0.42602	0.729198	-0.388609	-1.52537	0.143174	0.356628	0.283592	1.11316	0.279135	0.585108
6720483E21Rik	-0.158153	-0.852979	0.403995	0.808495	-0.00350334	-0.0188948	0.985116	0.994625	0.363758	1.96189	0.0641637	0.214966	-0.0594654	-0.32072	0.751824	0.913023
6720489N17Rik	0.0367333	0.0980609	0.922882	0.985565	-0.0389544	-0.10399	0.918236	0.973776	-0.065499	-0.174852	0.862993	0.939798	0.449877	1.20096	0.244107	0.545292
6820408C15Rik	-0.135852	-0.955226	0.351121	0.774488	0.226787	1.59463	0.126826	0.406403	0.0267912	0.188379	0.85252	0.934859	0.0779746	0.54827	0.58971	0.830982
6820426E19Rik	0.180195	0.881041	0.388993	0.799886	0.0699223	0.341876	0.73609	0.90633	0.178946	0.874932	0.392227	0.638929	0.0312165	0.152629	0.880254	0.959722
7330404K18Rik	0.0288987	0.105401	0.917131	0.984617	0.388096	1.41549	0.17265	0.476952	0.00680011	0.0248018	0.980464	0.992077	0.108694	0.396435	0.696076	0.88817
7420426K07Rik	0.32843	1.74535	0.0966136	0.487251	-0.33561	-1.78351	0.0900279	0.338995	-0.284266	-1.51065	0.146864	0.362747	-0.209514	-1.1134	0.279031	0.585078
7420461P10Rik	0.308475	2.03768	0.0553377	0.388069	0.608009	4.01631	0.000702821	0.0143967	0.683387	4.51423	0.000222385	0.00330099	0.156311	1.03254	0.314417	0.620464
7420700N18Rik	0.0193129	0.0586959	0.95379	0.991772	0.0967137	0.293933	0.771905	0.920631	-0.0587109	-0.178435	0.860217	0.938484	0.0981841	0.298402	0.768543	0.919834
7420701I03Rik	0.216464	1.07832	0.294008	0.729977	0.327936	1.63362	0.118331	0.392114	-0.131638	-0.655758	0.519619	0.741604	-0.296484	-1.47695	0.15561	0.425148
7530414M10Rik	0.43898	1.8794	0.0751718	0.437763	-0.254834	-1.09102	0.288522	0.611445	-0.246849	-1.05683	0.303467	0.555645	0.535997	2.29476	0.0329596	0.158945
7530416G11Rik	-0.0882691	-0.245425	0.808684	0.959283	-0.285427	-0.793605	0.436947	0.73778	-0.285293	-0.793233	0.437159	0.678301	-0.344522	-0.957913	0.349798	0.65404
7630403G23Rik	-0.0791041	-0.507048	0.61779	0.904835	0.477413	3.06016	0.00628991	0.0657086	-0.223733	-1.4341	0.167338	0.393452	-0.0737159	-0.47251	0.641792	0.860519
8030411F24Rik	0.401157	1.69294	0.106335	0.509264	-0.261718	-1.10449	0.282784	0.606661	0.466121	1.96709	0.0635196	0.213653	0.165552	0.69865	0.492995	0.768271
8030423F21Rik	0.0923114	0.509484	0.616113	0.903993	0.190302	1.05031	0.306377	0.627789	0.221791	1.22411	0.235451	0.48339	-0.0821972	-0.453662	0.655065	0.866604
8030423J24Rik	0.152289	0.665538	0.513479	0.869122	0.445145	1.94539	0.0662435	0.282598	0.981813	4.29076	0.000372436	0.00496455	0.0271715	0.118746	0.906687	0.968403
8030442B05Rik	-0.198951	-1.1631	0.258782	0.700455	-0.24635	-1.4402	0.165625	0.465144	0.208709	1.22015	0.236915	0.484776	0.120207	0.702748	0.490493	0.766728
8030443G20Rik	0.0625687	0.31289	0.757676	0.946847	0.279867	1.39954	0.17731	0.483789	0.0195324	0.0976767	0.923183	0.966348	-0.25189	-1.25964	0.222623	0.520058
8030451A03Rik	0.344797	1.76277	0.0935572	0.479289	-0.312092	-1.59557	0.126615	0.405989	0.251019	1.28334	0.214371	0.456783	0.21819	1.1155	0.278155	0.584493
8030453O22Rik	-0.220357	-1.11754	0.277301	0.716594	0.452151	2.29309	0.0330734	0.187885	-0.233194	-1.18264	0.251127	0.500078	0.148975	0.755526	0.458935	0.744283
8030462N17Rik	0.162925	1.57326	0.131695	0.551959	0.0815309	0.787287	0.44055	0.739545	0.0479233	0.462762	0.648642	0.824496	-0.356731	-3.44471	0.0026273	0.025926
8030474K03Rik	-0.217247	-1.26247	0.221624	0.665819	0.344393	2.00135	0.0594235	0.266161	0.567604	3.29847	0.00366915	0.0288976	-0.102612	-0.5963	0.557813	0.812301
8430408G22Rik	-0.985245	-3.15627	0.00506571	0.123287	-0.650439	-2.08371	0.0505257	0.241597	-0.743152	-2.38072	0.027576	0.123604	0.412401	1.32114	0.201701	0.491037
8430415O14Rik	-0.514327	-1.74966	0.0958494	0.485288	-0.767052	-2.6094	0.0169754	0.124857	-0.550844	-1.87389	0.0759638	0.240379	-0.750177	-2.55199	0.0192003	0.109878
8430419K02Rik	-0.112417	-0.455376	0.653853	0.913826	0.156022	0.632009	0.534699	0.801833	0.210885	0.854249	0.403308	0.648379	-0.609938	-2.47073	0.0228224	0.124307
8430422H06Rik	0.147613	1.06548	0.299636	0.734377	0.131803	0.951358	0.353031	0.667785	0.151152	1.09102	0.288523	0.540356	-0.0881285	-0.636115	0.532075	0.796137
8430423G03Rik	-0.124422	-0.541559	0.594238	0.894166	0.2984	1.29882	0.20911	0.526201	0.231161	1.00615	0.326628	0.579905	0.0596622	0.259686	0.797819	0.932091
8430426J06Rik	-0.0837715	-0.310096	0.759767	0.947539	0.600987	2.22467	0.0380502	0.203252	0.327044	1.21061	0.240469	0.488942	0.893495	3.30744	0.00359499	0.0329364
8430429K09Rik	0.0649061	0.383752	0.705302	0.93155	-0.0074137	-0.0438329	0.965482	0.98658	0.377935	2.23451	0.0372945	0.150754	0.222417	1.31502	0.203711	0.49339
8430431K14Rik	-1.35077	-5.93319	9.18785e-06	0.00245485	-0.982541	-4.31578	0.000351516	0.008799	-0.576161	-2.53077	0.0200902	0.0988269	-0.566451	-2.48811	0.0219973	0.121232
8430432A02Rik	0.0397047	0.128066	0.899404	0.981227	-0.363722	-1.17317	0.254815	0.579321	-0.715714	-2.30851	0.0320377	0.136439	0.314991	1.01599	0.322036	0.626908
8430436N08Rik	-0.149697	-0.727681	0.47543	0.851045	-0.0130156	-0.063269	0.950194	0.982141	-0.0939844	-0.45686	0.652805	0.826462	-0.196359	-0.954503	0.351477	0.655528
8430437L04Rik	0.447947	1.96884	0.0633052	0.409825	0.110412	0.485287	0.632864	0.858175	0.177942	0.782097	0.443522	0.683649	-0.0779291	-0.342517	0.735615	0.907328
9030025P20Rik	-0.171916	-0.832773	0.415026	0.816496	-0.0171494	-0.0830729	0.934638	0.978415	-0.588976	-2.85303	0.00997673	0.060255	-0.295248	-1.4302	0.16844	0.44418
9030204H09Rik	-0.170529	-0.900892	0.378605	0.792514	-0.0516681	-0.272959	0.787746	0.927821	0.00884291	0.0467165	0.963213	0.984525	-0.0529061	-0.2795	0.782795	0.926532
9030404E10Rik	0.00460304	0.0351789	0.972294	0.994009	0.111956	0.855626	0.402564	0.710255	-0.240059	-1.83466	0.081813	0.25235	-0.0323426	-0.24718	0.807345	0.934942
9030407P20Rik	-0.0960285	-0.348412	0.731253	0.940117	-0.81833	-2.96907	0.00771175	0.0746603	-0.61326	-2.22504	0.0380217	0.152515	0.227333	0.824811	0.419424	0.714871
9030612E09Rik	-0.146968	-0.59643	0.557728	0.882722	-0.0945705	-0.383789	0.705275	0.893627	-0.110338	-0.447776	0.659234	0.82998	-0.100169	-0.40651	0.688781	0.884906
9030617O03Rik	-0.219624	-1.52828	0.142453	0.567435	-0.0792434	-0.551424	0.587587	0.832336	-0.247932	-1.72526	0.100245	0.285763	-0.417601	-2.90592	0.00887463	0.0643882
9030619P08Rik	0.301815	1.55339	0.13636	0.556592	0.208404	1.07262	0.296497	0.619429	0.377068	1.94071	0.0668442	0.220906	0.139199	0.716432	0.482191	0.760732
9030622O22Rik	-0.171168	-0.610597	0.548496	0.880677	0.261105	0.931422	0.36299	0.675908	0.457313	1.63134	0.118815	0.316923	0.0990568	0.353358	0.7276	0.90311
9030624G23Rik	0.230476	0.610397	0.548626	0.880677	0.45837	1.21396	0.239218	0.561993	-0.295976	-0.783869	0.442506	0.682901	0.523525	1.38651	0.181191	0.463076
9030624J02Rik	0.0418214	0.517131	0.610863	0.902002	0.0172811	0.213684	0.833005	0.946215	0.043911	0.54297	0.593284	0.792346	-0.129212	-1.59774	0.12613	0.375124
9130004J05Rik	-1.17912	-5.71663	1.47458e-05	0.00309801	-1.74645	-8.46718	5.70189e-08	1.29776e-05	-2.71498	-13.1628	3.56724e-11	1.5943e-08	-1.46809	-7.11759	7.67799e-07	4.41997e-05
9130008F23Rik	0.129491	0.632749	0.534226	0.877708	0.0917986	0.448568	0.658673	0.872168	0.20616	1.00739	0.326048	0.579131	0.618568	3.02259	0.00684259	0.0531095
9130011E15Rik	-0.0699514	-0.65983	0.517057	0.870891	0.0449368	0.423875	0.676282	0.879282	0.0181593	0.171292	0.865754	0.941078	0.000951888	0.00897887	0.992927	0.998369
9130015A21Rik	-0.199159	-1.09221	0.288011	0.726436	0.178066	0.976532	0.340725	0.657178	0.330082	1.81021	0.0856548	0.25916	0.120857	0.662792	0.515199	0.785159
9130015L21Rik	0.129644	0.744251	0.465572	0.846592	0.442715	2.5415	0.0196355	0.136615	-0.097756	-0.561188	0.581042	0.784715	0.124036	0.712053	0.484839	0.762588
9130017K11Rik	-0.0930681	-0.327531	0.746746	0.944133	-0.100406	-0.353355	0.727602	0.903931	0.406018	1.42888	0.168813	0.395455	-0.315751	-1.11121	0.279952	0.585522
9130019O22Rik	-0.34051	-0.762215	0.455025	0.84135	0.0992951	0.222268	0.82641	0.944221	-0.274438	-0.614317	0.546086	0.76131	0.69854	1.56365	0.133934	0.389611
9130019P16Rik	0.00651374	0.0294902	0.976772	0.995004	-0.139469	-0.631429	0.53507	0.801833	0.330326	1.49551	0.150741	0.368362	-0.118312	-0.535645	0.598242	0.835709
9130020K20Rik	-0.549563	-2.23313	0.0373993	0.325711	-0.672971	-2.73459	0.0129399	0.104907	-1.63436	-6.64118	2.03811e-06	8.14614e-05	0.209877	0.852828	0.404077	0.702045
9130023H24Rik	-0.0711397	-0.584208	0.565758	0.885273	0.0554481	0.455347	0.653874	0.869535	-0.369691	-3.03595	0.00664089	0.0448412	-0.477716	-3.92306	0.000872119	0.0112474
9130204L05Rik	-0.286791	-2.06193	0.0527531	0.380253	-0.176906	-1.2719	0.218325	0.537094	-0.0799203	-0.574601	0.572111	0.779478	0.0458073	0.32934	0.745399	0.910285
9130209A04Rik	0.242716	0.957608	0.349948	0.773874	0.207438	0.818422	0.422975	0.72719	0.13946	0.550224	0.588394	0.789001	-0.078769	-0.310774	0.759259	0.916035
9130213A22Rik	-0.081914	-0.290384	0.774579	0.952853	0.200205	0.709726	0.486249	0.770891	0.116922	0.414487	0.683028	0.84501	-0.693663	-2.45903	0.0233938	0.126077
9130221F21Rik	-0.0972268	-0.452414	0.655948	0.914549	0.322382	1.5001	0.149556	0.442647	0.171355	0.797345	0.434824	0.676339	0.320589	1.49176	0.151715	0.419135
9130227L01Rik	0.00626916	0.0376869	0.970319	0.993727	0.145548	0.874956	0.392215	0.701873	-0.113385	-0.681609	0.503477	0.729759	0.0868787	0.52227	0.607347	0.840873
9130230L23Rik	0.912317	5.01512	7.0721e-05	0.00886935	0.725232	3.98668	0.00075271	0.0151037	0.209185	1.14991	0.264045	0.514384	0.2407	1.32316	0.201043	0.490116
9130230N09Rik	0.413834	0.955953	0.350763	0.774454	0.131704	0.304236	0.764161	0.916509	0.0730168	0.168668	0.86779	0.941831	-0.0258176	-0.0596385	0.953049	0.983647
9130401M01Rik	0.316682	2.46703	0.0230014	0.263098	0.168865	1.3155	0.203553	0.518787	0.480232	3.74113	0.00132818	0.0134078	0.282572	2.20131	0.039901	0.180153
9130409I23Rik	0.184583	0.87878	0.390188	0.800555	0.15261	0.726556	0.476104	0.764195	0.239532	1.14038	0.267898	0.518565	0.306667	1.46	0.160165	0.43169
9130409J20Rik	0.0966372	0.606547	0.551127	0.881274	0.00821926	0.0515885	0.95938	0.984754	-0.301786	-1.89417	0.073086	0.234442	0.104425	0.655425	0.519829	0.787739
9130410C08Rik	-0.594265	-3.2027	0.00456066	0.117091	-0.352951	-1.90218	0.0719771	0.296509	0.106466	0.573781	0.572655	0.779827	-0.329384	-1.77517	0.0914337	0.307965
9230009I02Rik	0.303801	1.75824	0.0943439	0.481834	0.000897731	0.00519561	0.995907	0.998466	0.391045	2.26317	0.0351712	0.145009	-0.131975	-0.763804	0.454099	0.740686
9230019H11Rik	0.0317661	0.100006	0.921357	0.985376	-0.365993	-1.15222	0.263118	0.58662	0.0322491	0.101527	0.920166	0.965103	0.027386	0.086217	0.93217	0.976271
9230020A06Rik	-0.175717	-0.54271	0.59346	0.893864	0.243822	0.753054	0.460386	0.753646	0.00457762	0.0141382	0.988863	0.995266	0.0102406	0.0316286	0.975089	0.992409
9230102K24Rik	0.177917	0.939755	0.358804	0.779821	0.0138236	0.0730161	0.942535	0.98075	0.115526	0.610207	0.548749	0.762855	0.143143	0.756078	0.458612	0.744003
9230102O04Rik	0.103015	0.50585	0.618615	0.904835	-0.0606319	-0.297731	0.769048	0.91923	0.225406	1.10685	0.281786	0.533882	-0.100026	-0.491173	0.628769	0.853534
9230104L09Rik	-0.139468	-0.710452	0.485809	0.856685	0.563175	2.86882	0.00963464	0.0871336	-0.325073	-1.65593	0.113692	0.308189	-0.0967768	-0.492982	0.627514	0.853101
9230105E05Rik	-0.108702	-0.511576	0.614675	0.903542	-0.103693	-0.488002	0.630974	0.857313	-0.461502	-2.17193	0.042345	0.163712	-0.0378568	-0.178162	0.860428	0.954129
9230109A22Rik	0.14597	0.795823	0.435687	0.83001	0.305472	1.66542	0.111765	0.380935	0.318929	1.73879	0.0977881	0.281896	-0.180842	-0.985941	0.336202	0.641131
9230110C19Rik	0.29194	1.92697	0.0686355	0.422011	0.279986	1.84807	0.0797706	0.315552	0.157181	1.03748	0.312167	0.565127	0.213894	1.41182	0.173713	0.451655
9230110F15Rik	-0.519065	-1.59706	0.126281	0.545149	-0.135031	-0.415466	0.682323	0.881772	-0.192175	-0.591285	0.561101	0.771216	0.359501	1.10611	0.282096	0.587644
9230112D13Rik	0.256902	1.18636	0.24969	0.692291	0.426228	1.9683	0.0633708	0.275605	0.477053	2.20301	0.0397632	0.156751	0.222148	1.02587	0.317474	0.623457
9230112E08Rik	-0.268636	-1.07025	0.297536	0.732839	-0.120181	-0.478802	0.637388	0.861081	-1.30158	-5.18549	4.81091e-05	0.00101354	-0.950371	-3.78629	0.0011966	0.0142613
9230112J17Rik	-0.03757	-0.175016	0.862866	0.972425	0.160992	0.749964	0.462202	0.754859	-0.00157683	-0.00734549	0.994214	0.997826	-0.369523	-1.72138	0.10096	0.326668
9230113P08Rik	-0.10404	-0.450928	0.657001	0.91531	0.118535	0.513749	0.613182	0.845757	0.490679	2.12668	0.046377	0.173489	0.123012	0.533152	0.599934	0.836899
9230114K14Rik	0.0754992	0.396241	0.696217	0.928985	-0.171076	-0.897852	0.380183	0.692041	-0.273056	-1.43307	0.167627	0.393877	-0.275822	-1.44759	0.163571	0.437036
9230116N13Rik	0.2964	1.27518	0.217184	0.660829	-0.0883313	-0.380022	0.708024	0.89481	-0.111147	-0.478178	0.637824	0.818516	-0.105794	-0.455149	0.654013	0.866144
9230117E06Rik	0.268407	1.29747	0.209563	0.653505	0.154544	0.747061	0.463913	0.756022	0.597822	2.88985	0.00919656	0.0568849	-0.19619	-0.948377	0.354508	0.658659
9330020H09Rik	0.152821	0.745071	0.465088	0.846567	0.182143	0.88803	0.385315	0.696326	0.50974	2.48522	0.0221329	0.105874	0.489409	2.38609	0.0272679	0.139823
9330102E08Rik	-0.173049	-0.872852	0.393333	0.802433	-0.454662	-2.2933	0.033059	0.187885	-1.0949	-5.52265	2.26315e-05	0.000556861	-0.471763	-2.37955	0.027643	0.141003
9330104G04Rik	-0.30848	-1.7544	0.095015	0.483304	-0.376218	-2.13965	0.0451873	0.225994	-0.532035	-3.02582	0.00679326	0.0455372	-0.593132	-3.3733	0.00309355	0.0294396
9330117O12Rik	-0.111877	-0.398941	0.694258	0.928177	0.0624943	0.222848	0.825965	0.94402	0.355536	1.2678	0.219753	0.463869	0.0220877	0.0787621	0.938022	0.978396
9330121J05Rik	0.552202	2.75595	0.0123498	0.197667	0.0928061	0.463181	0.648347	0.866377	0.188364	0.940097	0.358633	0.610198	0.0435094	0.217149	0.830342	0.942747
9330133O14Rik	0.173629	1.53601	0.140555	0.563758	0.310269	2.74479	0.0126549	0.103724	0.114588	1.0137	0.323103	0.576022	0.288856	2.55536	0.0190625	0.10939
9330136K24Rik	-0.0316227	-0.124406	0.902263	0.981608	-0.188928	-0.743254	0.466162	0.757802	-0.725906	-2.85577	0.0099167	0.0600104	-0.0529355	-0.208252	0.837185	0.94582
9330151L19Rik	-0.21414	-1.65443	0.113998	0.522212	-0.492585	-3.80568	0.00114418	0.0202776	-0.464922	-3.59195	0.00187344	0.0174568	0.0813721	0.628675	0.536835	0.798544
9330154J02Rik	0.292074	1.26338	0.221306	0.665351	0.0110924	0.0479803	0.962218	0.985301	0.142823	0.617783	0.543845	0.759705	-0.0546415	-0.236354	0.815616	0.937376
9330154K18Rik	0.3673	1.82169	0.0838321	0.456429	0.404716	2.00725	0.0587414	0.264139	0.609199	3.02142	0.00686057	0.0458385	0.279559	1.38652	0.181191	0.463076
9330158H04Rik	-0.0379715	-0.229583	0.8208	0.962751	0.176569	1.06756	0.298716	0.621196	0.183305	1.10829	0.281177	0.533138	-0.0616202	-0.372567	0.713477	0.896671
9330159F19Rik	0.382148	1.69393	0.106143	0.508938	-0.0694759	-0.307962	0.761367	0.916317	0.0415236	0.184059	0.855862	0.936529	-0.118176	-0.523833	0.60628	0.840122
9330159M07Rik	0.413684	2.37409	0.0279597	0.285945	0.0940857	0.539949	0.595327	0.836509	-0.0351844	-0.20192	0.842065	0.93045	-0.383989	-2.20368	0.0397094	0.179793
9330160F10Rik	-0.026204	-0.174943	0.862923	0.972425	0.135718	0.906083	0.375919	0.688353	-0.00217992	-0.0145536	0.988536	0.995135	-0.0904723	-0.604011	0.552778	0.80904
9330161L09Rik	-0.575572	-2.13956	0.045195	0.356641	-0.29005	-1.0782	0.294064	0.617177	-0.440313	-1.63677	0.117667	0.315051	-0.208417	-0.774744	0.447756	0.736609
9330162012Rik	-0.00425028	-0.0134656	0.989393	0.998015	0.629067	1.99299	0.0604002	0.267899	-0.119713	-0.379271	0.708572	0.859474	0.217094	0.687791	0.49966	0.77363
9330162B11Rik	0.088765	0.624351	0.539612	0.878932	0.215637	1.51674	0.145329	0.436829	-0.0956689	-0.672911	0.508877	0.734016	-0.109721	-0.771753	0.449485	0.737336
9330171B17Rik	0.140422	0.68199	0.503242	0.863876	0.0586302	0.284751	0.778828	0.924558	0.0863461	0.41936	0.679523	0.842838	0.39374	1.91229	0.0705973	0.263346
9330175E14Rik	0.0507798	0.20684	0.838272	0.967385	0.131139	0.534165	0.599246	0.838174	0.0812968	0.331145	0.744057	0.879279	-0.0900355	-0.36674	0.71775	0.898117
9330175M20Rik	0.0145715	0.0859561	0.932375	0.987192	0.426745	2.51734	0.0206733	0.141195	0.417081	2.46033	0.0233293	0.109984	0.0751678	0.443409	0.662335	0.869548
9330178D15Rik	0.0468606	0.229117	0.821156	0.962751	0.00629355	0.0307713	0.975764	0.990662	-0.15984	-0.781511	0.443859	0.683786	-0.529665	-2.58971	0.0177093	0.104367
9330179D12Rik	0.0595009	0.318429	0.753534	0.946263	0.112073	0.59978	0.555538	0.813568	0.318236	1.70309	0.104389	0.293042	0.120397	0.644327	0.526848	0.792901
9330182L06Rik	-0.0363359	-0.20766	0.837641	0.967385	0.395772	2.26184	0.0352668	0.195466	0.0348161	0.198975	0.844336	0.931913	-0.273341	-1.56215	0.134288	0.390273
9330182O14Rik	-0.115157	-0.481749	0.635331	0.909573	0.185873	0.77758	0.44612	0.743715	-0.221136	-0.925098	0.366188	0.616314	-0.37915	-1.58613	0.128743	0.380319
9330185C12Rik	-0.00374445	-0.0188753	0.985132	0.996812	0.310365	1.56451	0.133732	0.417716	0.125315	0.631698	0.534898	0.753484	-0.0749475	-0.377802	0.709646	0.894443
9330188P03Rik	-0.176279	-0.706055	0.488479	0.858181	-0.333158	-1.3344	0.197399	0.511303	-0.0820911	-0.328801	0.7458	0.8802	-0.268845	-1.07681	0.294667	0.601539
9330198N18Rik	-0.0395551	-0.188204	0.852656	0.969948	0.279149	1.3282	0.199404	0.5143	0.364705	1.73528	0.098421	0.282957	-0.0701071	-0.333571	0.742253	0.909855
9330210C06	0.50376	1.73547	0.0983866	0.490059	-0.41341	-1.42421	0.170144	0.473006	0.0521774	0.179753	0.859196	0.937754	0.0266663	0.0918661	0.927739	0.974491
9430002A10Rik	-0.0302448	-0.111017	0.912734	0.984031	-0.134408	-0.493361	0.627251	0.855203	-0.629099	-2.30918	0.0319933	0.136343	-0.894784	-3.28441	0.00378851	0.0342992
9430007A20Rik	0.453018	2.7603	0.012233	0.196621	0.134806	0.821388	0.421324	0.725707	0.0781808	0.476366	0.639092	0.819524	-0.0137975	-0.0840697	0.933855	0.976722
9430014N10Rik	0.213982	1.24057	0.229441	0.673766	0.392967	2.27824	0.0340997	0.19159	-0.16005	-0.927896	0.364771	0.615071	0.415946	2.41146	0.0258573	0.134975
9430015G10Rik	-0.248488	-1.45428	0.161727	0.595359	-0.0472319	-0.276425	0.785121	0.926503	-0.857038	-5.01583	7.06065e-05	0.00136983	0.329213	1.92673	0.068668	0.258251
9430016H08Rik	0.349455	2.42682	0.0250363	0.273478	0.274832	1.9086	0.071098	0.294296	0.202067	1.40327	0.176211	0.405087	0.102816	0.714013	0.483653	0.761753
9430018G01Rik	0.0662783	0.361489	0.721609	0.936805	-0.266689	-1.45455	0.161653	0.459558	0.0157173	0.085724	0.932557	0.971004	-0.482336	-2.63071	0.0162131	0.0978959
9430019J16Rik	-0.0323382	-0.255449	0.801043	0.958073	-0.302105	-2.38642	0.0272492	0.167119	-0.0021779	-0.0172039	0.986448	0.994092	0.148444	1.17261	0.255036	0.557829
9430020K01Rik	-0.646723	-5.39349	3.01702e-05	0.00533535	-0.515695	-4.30075	0.000363932	0.00903339	-0.153218	-1.27779	0.216279	0.459177	-0.646003	-5.38749	3.05772e-05	0.000828685
9430021M05Rik	-0.013237	-0.0737758	0.941938	0.988802	0.174962	0.975143	0.341395	0.658029	-0.0743897	-0.414608	0.68294	0.844987	-0.27017	-1.50578	0.148101	0.413081
9430024E24Rik	-0.293014	-1.35222	0.191732	0.629318	-0.0535618	-0.247181	0.807344	0.935081	0.719927	3.32237	0.00347476	0.0278146	0.547071	2.52466	0.0203534	0.114259
9430032J07Rik	-0.621363	-2.46584	0.0230597	0.263361	0.0293424	0.116443	0.908488	0.971821	-0.252671	-1.00271	0.328246	0.581732	-0.143846	-0.570842	0.574607	0.821904
9430037G07Rik	-0.461011	-2.15043	0.0442192	0.353595	-0.428486	-1.99872	0.0597293	0.266721	-1.44394	-6.7354	1.67621e-06	7.03123e-05	-0.170101	-0.793454	0.437033	0.728566
9430038I01Rik	0.0502339	0.273788	0.787118	0.955287	-0.21424	-1.16767	0.256978	0.581977	-0.213433	-1.16327	0.258716	0.509077	-0.0152086	-0.0828911	0.93478	0.976973
9430041J12Rik	0.362068	2.24209	0.0367216	0.322756	0.0418852	0.259372	0.798058	0.931764	0.324572	2.0099	0.0584381	0.202149	0.0846032	0.523902	0.606233	0.840122
9430060I03Rik	-0.104997	-0.518686	0.609798	0.9014	-0.113084	-0.558634	0.582751	0.829572	0.112001	0.553286	0.586336	0.787796	0.0911979	0.450518	0.657291	0.867736
9430065F17Rik	0.345122	0.825304	0.419151	0.818815	-0.403708	-0.965404	0.346127	0.661753	0.834274	1.99504	0.0601599	0.206304	0.308267	0.737173	0.469768	0.750902
9430069I07Rik	-0.223667	-1.01111	0.324309	0.753723	0.782497	3.53735	0.00212414	0.0313031	-0.271514	-1.22741	0.234238	0.482271	0.113937	0.515063	0.612281	0.844273
9430077A04Rik	-0.510279	-2.23279	0.0374258	0.325722	0.165112	0.722469	0.478556	0.765684	0.142488	0.623475	0.540175	0.757188	0.0377601	0.165224	0.870463	0.956377
9430083A17Rik	-0.318776	-1.1888	0.248749	0.691296	-0.251461	-0.937768	0.359799	0.673333	-0.370523	-1.38178	0.182618	0.41472	0.0308429	0.115022	0.9096	0.969039
9430091E24Rik	-0.113423	-0.641284	0.528781	0.875638	0.145667	0.823589	0.420102	0.724466	-0.0683815	-0.386624	0.703208	0.855891	-0.402101	-2.27345	0.0344366	0.163667
9430093N23Rik	0.0094762	0.0599103	0.952835	0.991518	0.131455	0.831086	0.415955	0.721751	-0.0433591	-0.274125	0.786863	0.902056	0.11472	0.725284	0.476866	0.756693
9430097D07Rik	0.464295	1.46789	0.158032	0.590509	-0.0886576	-0.280294	0.782195	0.925716	-0.570132	-1.80249	0.0868989	0.261388	0.0431572	0.136443	0.892866	0.963267
9530002B09Rik	-0.222594	-0.815036	0.424865	0.823563	0.17376	0.636229	0.532002	0.800144	0.565897	2.07205	0.0517077	0.185904	-0.0539908	-0.197689	0.845328	0.9489
9530003J23Rik	-0.0612453	-0.305971	0.762859	0.948884	0.236578	1.18191	0.251413	0.575206	0.5369	2.68227	0.0145012	0.0787839	0.229883	1.14846	0.264632	0.568263
9530026F06Rik	0.131199	0.802541	0.431884	0.82758	-0.43347	-2.65152	0.0155002	0.117343	0.224243	1.37169	0.185691	0.418681	0.246872	1.51011	0.147001	0.410991
9530026P05Rik	-0.13915	-1.23218	0.232488	0.675852	0.160718	1.42316	0.170443	0.473569	0.0811967	0.719001	0.480642	0.712135	-0.00530001	-0.0469318	0.963043	0.987143
9530027J09Rik	0.00834075	0.0631515	0.950287	0.991206	0.317043	2.40047	0.0264596	0.164119	0.147325	1.11546	0.27817	0.529796	0.137899	1.04409	0.309176	0.615871
9530034E10Rik	-0.47435	-1.71254	0.102605	0.500154	0.0257444	0.0929448	0.926893	0.976778	-0.0564169	-0.203682	0.840706	0.929618	0.0525462	0.189707	0.851493	0.951018
9530036M11Rik	-0.323883	-2.93614	0.00829863	0.159492	-0.0283164	-0.2567	0.800091	0.932353	-0.162649	-1.47448	0.156265	0.376588	0.0300462	0.272381	0.788184	0.928076
9530036O11Rik	-0.00620356	-0.0527142	0.958494	0.992384	0.178798	1.51933	0.14468	0.435669	0.192227	1.63343	0.118371	0.316339	-0.101268	-0.860519	0.399928	0.698854
9530046B11Rik	-0.0168394	-0.116509	0.908437	0.982733	0.109015	0.754251	0.459683	0.753188	-0.317658	-2.19781	0.0401846	0.158019	0.00449541	0.0311029	0.975503	0.992574
9530051G07Rik	0.292776	1.91994	0.0695696	0.423919	0.0206367	0.135329	0.893734	0.967271	0.277766	1.8215	0.0838606	0.255823	-0.664477	-4.35744	0.000319264	0.00518351
9530052C20Rik	-0.243325	-0.785187	0.441751	0.833936	-0.739027	-2.38477	0.0273432	0.167403	-0.913489	-2.94774	0.00808706	0.0517273	0.657127	2.12049	0.0469553	0.201426
9530052E02Rik	0.0871866	0.246103	0.808167	0.959247	-0.320451	-0.904543	0.376714	0.688979	-0.221538	-0.625338	0.538977	0.7561	0.496448	1.40133	0.176782	0.456842
9530053A07Rik	-0.0088891	-0.0445386	0.964927	0.993401	-0.0775569	-0.388597	0.701772	0.891532	0.20821	1.04323	0.309563	0.562948	-0.111758	-0.559963	0.581861	0.8267
9530059O14Rik	0.421182	2.38381	0.0273984	0.283571	-0.104086	-0.589106	0.562533	0.8168	0.107407	0.607904	0.550245	0.764026	-0.0858615	-0.485959	0.632396	0.855414
9530068E07Rik	-0.119798	-0.93478	0.361299	0.781452	-0.195948	-1.52898	0.142282	0.431621	-0.20016	-1.56184	0.13436	0.342496	-0.166331	-1.29787	0.209428	0.500911
9530077C05Rik	-0.108032	-0.323031	0.750099	0.945355	0.103274	0.308804	0.760736	0.916039	0.173726	0.519462	0.609267	0.802242	-0.587222	-1.75587	0.0947582	0.31519
9530080O11Rik	-0.430966	-2.34785	0.02953	0.292627	0.342834	1.86772	0.0768589	0.309007	-0.0701722	-0.38229	0.706368	0.858207	-0.10553	-0.574913	0.571904	0.820212
9530082P21Rik	-0.0608642	-0.190447	0.850922	0.969672	-0.113157	-0.354072	0.727073	0.903695	-0.227763	-0.712679	0.48446	0.71484	-0.148807	-0.465624	0.646627	0.862631
9530085L02Rik	-0.0867193	-0.568185	0.576374	0.887334	-0.00560286	-0.03671	0.971088	0.988892	0.258329	1.69257	0.106405	0.295898	-0.00281067	-0.0184155	0.985494	0.996268
9530091C08Rik	-0.40576	-1.58053	0.130022	0.549152	-0.374491	-1.45873	0.160512	0.457963	-1.28005	-4.98607	7.55414e-05	0.00145182	-0.730685	-2.84619	0.0101287	0.0709124
9630001P10Rik	0.166173	1.25478	0.224345	0.668117	0.132259	0.998697	0.330137	0.647498	0.242357	1.83005	0.0825255	0.253887	0.241795	1.82581	0.0831856	0.291114
9630013A20Rik	0.0712928	0.40366	0.690842	0.927378	0.0596441	0.337705	0.739183	0.907477	0.376292	2.13056	0.0460178	0.172512	0.178596	1.01121	0.324261	0.629247
9630013D21Rik	-0.399855	-2.12576	0.0464626	0.360928	-0.19944	-1.06029	0.301931	0.624615	-0.515739	-2.74184	0.0127367	0.0718571	-0.632911	-3.36476	0.00315443	0.0299015
9630013K17Rik	-0.0485382	-0.252582	0.803227	0.95857	-0.347171	-1.8066	0.0862342	0.33104	-0.373507	-1.94365	0.0664665	0.220042	-0.572902	-2.98125	0.00750506	0.0567058
9630028B13Rik	0.415937	2.10273	0.04865	0.368616	-0.0798179	-0.403511	0.690949	0.886534	0.536743	2.71345	0.0135505	0.0750193	-0.0803426	-0.406164	0.689031	0.885013
9630028H03Rik	-0.122002	-0.611213	0.548097	0.880677	0.0187229	0.0937993	0.926223	0.976623	0.360434	1.80572	0.0863758	0.260484	0.0556277	0.278687	0.78341	0.926681
9630041A04Rik	-0.392106	-1.9841	0.0614553	0.405104	-0.0604956	-0.306115	0.762752	0.916355	-0.133139	-0.673701	0.508385	0.73356	-0.0859086	-0.434707	0.668533	0.872964
9830107B12Rik	-0.455589	-2.07707	0.0511959	0.37588	-0.0949933	-0.433082	0.669693	0.876696	0.391203	1.78352	0.0900256	0.267422	-0.349889	-1.59517	0.126705	0.376469
9830132P13Rik	0.108926	0.459204	0.65115	0.912625	0.241081	1.01634	0.321875	0.640649	0.286207	1.20658	0.241985	0.490252	0.133983	0.56484	0.578604	0.824645
9830144P21Rik	0.249358	1.48819	0.152647	0.58298	0.115157	0.687265	0.499984	0.778615	0.333196	1.98853	0.0609271	0.20787	-0.0596476	-0.355981	0.725666	0.902213
9830147E19Rik	-0.386768	-1.93948	0.0670027	0.417913	-0.472205	-2.36791	0.0283226	0.170972	-0.38633	-1.93729	0.0672868	0.221906	-0.573582	-2.87628	0.00947713	0.0674848
9830166K06Rik	-0.0375418	-0.213985	0.832773	0.965676	0.630037	3.59117	0.00187683	0.0287084	1.55464	8.86133	2.79131e-08	2.95747e-06	0.671998	3.83034	0.00108075	0.0132697
9930012K11Rik	-0.182866	-0.953846	0.351802	0.774707	-0.357387	-1.86416	0.0773784	0.310081	0.122654	0.639772	0.529743	0.748929	0.145425	0.758551	0.457164	0.742782
9930014A18Rik	-0.129257	-0.673282	0.508646	0.866165	-0.0504403	-0.262737	0.795501	0.931147	0.159612	0.831401	0.415781	0.659801	0.225829	1.17632	0.253587	0.556317
9930017N22Rik	-0.35801	-2.10892	0.0480523	0.366459	-0.402061	-2.36842	0.0282927	0.170875	-1.37129	-8.07787	1.17753e-07	8.34147e-06	-0.668617	-3.93862	0.000841288	0.0109707
9930021J03Rik	-0.111559	-1.2302	0.233214	0.675946	-0.164661	-1.81577	0.0847668	0.327792	-0.281455	-3.10369	0.00570354	0.0402754	-0.0497807	-0.548947	0.589254	0.830982
9930022D16Rik	0.222215	1.14613	0.265569	0.706508	-0.0341235	-0.176001	0.862102	0.956763	-0.179287	-0.924719	0.36638	0.616427	-0.0861583	-0.444385	0.661642	0.869156
9930038B18Rik	0.190427	1.01353	0.323181	0.753243	0.171761	0.914184	0.371752	0.683934	0.295014	1.57019	0.132408	0.339422	0.2942	1.56585	0.133418	0.388711
9930104L06Rik	-0.0566058	-0.264003	0.794539	0.95651	-0.0733777	-0.342225	0.735831	0.90633	-0.608132	-2.83626	0.0103528	0.061888	-0.373887	-1.74377	0.0968965	0.31885
9930111J21Rik2	0.0530919	0.263091	0.795232	0.956778	0.0245487	0.121648	0.904419	0.970944	0.128099	0.634782	0.532926	0.751613	-0.0517969	-0.256674	0.800111	0.932818
a	0.314838	1.67274	0.110297	0.515859	0.0586748	0.31174	0.758536	0.914936	0.389428	2.06904	0.0520167	0.186677	0.0485049	0.257707	0.799325	0.932515
A030001D20Rik	0.50526	3.12099	0.00548545	0.127192	0.520519	3.21525	0.0044328	0.0521197	0.629181	3.88646	0.000949207	0.0103792	0.14155	0.874355	0.392534	0.692378
A130010J15Rik	-0.219808	-1.02571	0.317546	0.748702	0.275487	1.28553	0.213619	0.53188	-0.181124	-0.845196	0.408222	0.652905	-0.06872	-0.320675	0.751857	0.913023
A130015J22Rik	0.185561	1.28559	0.213598	0.657325	0.166809	1.15567	0.261736	0.585719	0.0247481	0.171458	0.865625	0.941078	-0.104309	-0.722669	0.478435	0.758003
A130030D18Rik	0.010301	0.0759631	0.94022	0.988242	0.141629	1.04443	0.309024	0.629507	0.0321746	0.237267	0.814917	0.916746	0.115651	0.852855	0.404063	0.702045
A130040M12Rik	0.172189	1.31291	0.204409	0.647647	0.0243491	0.185657	0.854625	0.953957	0.119429	0.910625	0.373579	0.622361	1.34675	10.2687	2.54358e-09	3.72166e-07
A130050O07Rik	-0.873559	-3.92542	0.000867376	0.0458413	-0.308455	-1.38607	0.181324	0.488719	-1.04791	-4.70887	0.000142197	0.00232694	-0.997637	-4.48298	0.000238986	0.00414575
A130051J06Rik	-0.429631	-1.19747	0.245435	0.687291	-0.150616	-0.419796	0.679209	0.880804	-0.0603835	-0.168301	0.868075	0.941957	0.0253482	0.0706503	0.944393	0.981323
A130077B15Rik	-0.119239	-0.43209	0.670402	0.920454	0.0601727	0.21805	0.829649	0.945198	0.0790702	0.286529	0.777485	0.897669	0.0485246	0.17584	0.862227	0.954597
A1bg	0.143456	0.669631	0.510921	0.86775	0.0936827	0.437298	0.666685	0.875452	0.229218	1.06996	0.297665	0.55006	-0.0319852	-0.149303	0.882843	0.960031
A1cf	-0.110346	-0.744431	0.465466	0.846567	-0.146362	-0.98741	0.335499	0.653375	-0.102329	-0.69035	0.498085	0.725931	-0.144589	-0.975445	0.341249	0.645828
A230001M10Rik	-0.217733	-1.26726	0.219942	0.663165	0.0173675	0.101083	0.920513	0.97441	0.515092	2.99797	0.00723005	0.0476722	0.110108	0.640856	0.529054	0.794373
A230005M16Rik	-0.182116	-0.81669	0.423941	0.82278	0.200436	0.898844	0.379668	0.69192	-0.44041	-1.97499	0.0625533	0.211241	0.0122825	0.05508	0.956633	0.985169
A230006K03Rik	-0.0359225	-0.142737	0.887958	0.978345	0.163422	0.649353	0.523663	0.794929	0.488219	1.93993	0.0669448	0.221119	0.0869483	0.345487	0.733416	0.906527
A230009B12Rik	-0.129286	-0.80669	0.429545	0.826055	0.344363	2.14868	0.0443754	0.223423	-0.0716729	-0.447207	0.659638	0.830111	-0.0612828	-0.382378	0.706304	0.89263
A230020J21Rik	0.350513	2.20247	0.0398066	0.336712	-0.227892	-1.43197	0.167938	0.468887	0.372247	2.33904	0.0300753	0.130777	-0.113351	-0.712251	0.484719	0.762588
A230028O05Rik	0.0334892	0.149555	0.882647	0.977488	0.0921675	0.411599	0.685108	0.883143	1.24422	5.55639	2.10001e-05	0.000521417	1.08958	4.86583	9.93208e-05	0.00207602
A230045G11Rik	-0.0284069	-0.194186	0.848033	0.969482	-0.263887	-1.8039	0.0866715	0.332212	0.033397	0.228297	0.821785	0.91991	0.244311	1.67008	0.11083	0.346957
A230046K03Rik	-0.00579571	-0.0499943	0.960634	0.992781	0.184206	1.58897	0.1281	0.408403	0.222469	1.91904	0.0696897	0.227224	-0.150939	-1.30201	0.208037	0.499081
A230050P20Rik	0.354875	1.56876	0.132739	0.552642	0.464329	2.05261	0.0537333	0.251022	-0.109493	-0.484025	0.633743	0.816074	-0.458601	-2.02729	0.0564796	0.226925
A230051N06Rik	-0.0410113	-0.168534	0.867894	0.974032	0.113055	0.464593	0.647353	0.865732	0.284849	1.17058	0.255834	0.50564	0.109031	0.448059	0.659034	0.868169
A230052G05Rik	-0.234408	-0.916283	0.370678	0.787613	0.0442081	0.172806	0.86458	0.957729	0.28558	1.11631	0.277816	0.529252	-0.131247	-0.513033	0.613674	0.844987
A230056P14Rik	0.0542701	0.148303	0.883621	0.977599	0.122557	0.334911	0.741257	0.908499	0.921714	2.51876	0.0206108	0.100622	0.7071	1.93228	0.067938	0.25633
A230057D06Rik	-0.207784	-1.50578	0.148102	0.575845	0.362843	2.62947	0.0162566	0.12145	-0.121589	-0.881139	0.388942	0.636105	-0.594027	-4.30483	0.000360522	0.00566852
A230059L01Rik	0.096901	0.673898	0.508262	0.865987	0.197377	1.37266	0.185393	0.494213	-0.0515116	-0.358238	0.724002	0.868598	0.00150905	0.0104947	0.991733	0.998179
A230065H16Rik	-0.054158	-0.199402	0.844007	0.96821	-0.136767	-0.503554	0.620199	0.850209	-0.205466	-0.756494	0.458368	0.695117	0.149951	0.552096	0.587136	0.830127
A230065N10Rik	-0.0282468	-0.126075	0.900959	0.981457	0.458462	2.04627	0.0544098	0.252727	-0.615401	-2.74674	0.0126011	0.0712719	0.462052	2.06229	0.0527156	0.216543
A230070E04Rik	0.0907798	0.760565	0.455988	0.841742	0.232487	1.94781	0.0659345	0.282063	0.11115	0.931229	0.363087	0.613943	0.0973168	0.815333	0.424699	0.719379
A230072C01Rik	0.406415	1.70181	0.104632	0.505588	0.0524913	0.219801	0.828304	0.944857	-0.0229278	-0.0960073	0.924492	0.966854	0.312824	1.30991	0.205401	0.496165
A230072E10Rik	0.110426	0.6244	0.53958	0.878932	-0.104396	-0.590303	0.561746	0.816335	-0.023946	-0.135402	0.893678	0.95432	0.0276547	0.156372	0.877342	0.958998
A230072I06Rik	-0.283469	-1.13024	0.272046	0.71269	-0.136892	-0.545807	0.591369	0.834551	0.099963	0.398568	0.694529	0.850665	-0.471436	-1.87969	0.0751308	0.273293
A230077H06Rik	-0.022706	-0.13418	0.894631	0.979966	0.0191442	0.113132	0.911079	0.9721	-0.0926271	-0.547376	0.590312	0.790482	0.0716863	0.423627	0.67646	0.87743
A230083G16Rik	-0.4782	-2.46204	0.0232453	0.264411	-0.019082	-0.0982451	0.922737	0.975184	-0.394708	-2.03218	0.0559398	0.196332	0.310429	1.59826	0.126013	0.375012
A230087F16Rik	0.136871	0.579776	0.568684	0.885979	-0.178776	-0.757285	0.457905	0.752387	0.102967	0.436161	0.667496	0.835295	0.238765	1.0114	0.324175	0.629179
A230098N10Rik	0.103093	0.509339	0.616213	0.903993	0.231679	1.14463	0.266176	0.589607	0.16137	0.797263	0.43487	0.676339	0.0284719	0.140668	0.889571	0.962309
A230103J11Rik	0.487112	2.05787	0.0531789	0.381677	0.16932	0.715314	0.482867	0.76899	0.536404	2.26611	0.0349597	0.144476	0.303808	1.28347	0.214324	0.507961
A230107N01Rik	-0.483829	-2.02457	0.0567817	0.391729	-0.554235	-2.31919	0.0313383	0.18211	-0.966315	-4.04353	0.000659897	0.00779096	-0.121234	-0.507301	0.617615	0.8475
A230108P19Rik	0.307862	1.51725	0.1452	0.571633	-0.227424	-1.12082	0.275937	0.598979	0.173275	0.853959	0.403465	0.648504	-0.0395029	-0.194684	0.847648	0.949449
A2m	-0.519098	-2.09892	0.0490206	0.369398	-0.0639973	-0.258766	0.798519	0.931764	0.0237851	0.0961725	0.924362	0.966821	0.153093	0.619013	0.543051	0.802505
A330008L17Rik	-0.17871	-1.14704	0.265202	0.706501	0.109494	0.702781	0.490472	0.772775	0.392001	2.51604	0.0207304	0.101106	-0.149733	-0.961058	0.348254	0.65282
A330009N23Rik	0.165236	0.53267	0.600262	0.897873	-0.0354398	-0.114247	0.910207	0.972001	0.0932143	0.300494	0.766971	0.891813	0.301608	0.972292	0.342776	0.646922
A330017A19Rik	-0.657253	-2.36452	0.0285235	0.288109	-0.366874	-1.31986	0.202122	0.517366	-0.372065	-1.33853	0.196075	0.432701	-0.490439	-1.76439	0.0932773	0.311926
A330032B11Rik	0.136247	0.639144	0.530143	0.876568	-0.145348	-0.681838	0.503336	0.780846	0.324719	1.52328	0.143693	0.357463	0.556686	2.61145	0.0169004	0.100903
A330033J07Rik	-0.120033	-0.785328	0.44167	0.833935	0.0330032	0.215927	0.83128	0.945578	0.241704	1.58137	0.129828	0.334904	0.319518	2.09048	0.0498499	0.209106
A330035P11Rik	-0.075849	-0.424817	0.675607	0.922125	-0.446581	-2.50122	0.0213938	0.144406	-0.289867	-1.62349	0.120491	0.319709	0.117495	0.658068	0.518165	0.786964
A330040F15Rik	0.00448998	0.0232536	0.981684	0.996308	-0.174069	-0.901504	0.378287	0.69053	-0.0420744	-0.217903	0.829762	0.924125	-0.241598	-1.25124	0.225607	0.524037
A330041J22Rik	0.191629	0.783777	0.442559	0.834298	0.3661	1.49738	0.150259	0.444067	0.63901	2.6136	0.0168223	0.0874597	-0.0288377	-0.117948	0.907311	0.968489
A330043C09Rik	0.419666	2.56735	0.0185796	0.238988	0.145033	0.887254	0.385722	0.696659	0.090446	0.553312	0.586319	0.787796	0.0739121	0.452164	0.656125	0.867015
A330048O09Rik	-0.284713	-1.2418	0.228996	0.673401	0.638818	2.78625	0.0115567	0.0979161	0.436279	1.90286	0.0718827	0.231579	0.605526	2.64104	0.0158553	0.0966566
A330049N07Rik	0.00151025	0.00912949	0.992808	0.999014	-0.324687	-1.96274	0.064058	0.277562	0.381858	2.30834	0.032049	0.136439	-0.212458	-1.28432	0.214035	0.507592
A330050F15Rik	0.119202	0.510565	0.615369	0.903557	0.419042	1.79484	0.0881484	0.335103	0.262775	1.12552	0.273991	0.525062	0.318969	1.36621	0.187375	0.471961
A330069E16Rik	-0.0221608	-0.114738	0.909822	0.983048	-0.183403	-0.949573	0.353915	0.668192	-0.177416	-0.918574	0.369507	0.619272	0.109408	0.566463	0.577521	0.823772
A330070K13Rik	0.0749726	0.264088	0.794474	0.95651	-0.231151	-0.814221	0.42532	0.72871	-0.283433	-0.998383	0.330285	0.583914	-0.107091	-0.377225	0.710068	0.894674
A330076C08Rik	0.268461	1.05577	0.303939	0.73694	-0.110582	-0.434885	0.668406	0.876054	0.291338	1.14574	0.265729	0.516069	0.228137	0.897187	0.380529	0.683008
A330076H08Rik	-0.171937	-0.907821	0.375022	0.790015	-0.409962	-2.16458	0.0429772	0.219242	-0.938811	-4.95689	8.07207e-05	0.00152866	-0.953457	-5.03421	6.7723e-05	0.00153067
A330093E20Rik	-0.223251	-1.12688	0.273427	0.714158	0.294886	1.48847	0.152574	0.447071	0.193677	0.977603	0.340207	0.593979	0.220682	1.11391	0.278818	0.58493
A330094K24Rik	-0.362981	-1.48671	0.153032	0.583799	0.140667	0.57615	0.571084	0.821553	0.744422	3.04904	0.00644886	0.0440209	-0.631993	-2.58854	0.0177539	0.104504
A330102I10Rik	-0.403575	-1.72956	0.0994586	0.493236	-0.0813632	-0.34869	0.731047	0.9054	0.157112	0.673321	0.508622	0.73384	-0.155789	-0.66765	0.512158	0.782809
A3galt2	0.643962	2.6183	0.016653	0.226534	0.703529	2.86049	0.00981375	0.0883633	0.980425	3.98633	0.000753332	0.00867743	0.761833	3.09755	0.00578286	0.0467286
A430005L14Rik	0.179377	1.06653	0.299171	0.734145	0.445976	2.65166	0.0154956	0.117343	0.637742	3.79185	0.00118133	0.0122318	0.281734	1.67512	0.109824	0.345061
A430010J10Rik	0.159208	1.12152	0.275646	0.715788	0.378198	2.66417	0.0150815	0.115704	0.408167	2.87529	0.0094979	0.0581779	0.663245	4.67215	0.00015469	0.00294827
A430018G15Rik	0.152597	1.0335	0.313978	0.745566	0.0172597	0.116896	0.908135	0.971798	-0.104943	-0.710751	0.485628	0.716004	0.292638	1.98197	0.0617112	0.24082
A430027H14Rik	0.130924	0.497803	0.624173	0.905646	0.0624908	0.237604	0.814659	0.938395	0.322266	1.22533	0.235003	0.482891	0.174035	0.661721	0.51587	0.785712
A430033K04Rik	-0.105278	-0.719396	0.480404	0.853792	0.123684	0.845166	0.408238	0.714838	-0.262616	-1.79454	0.0881988	0.263717	-0.193161	-1.31992	0.2021	0.491619
A430035B10Rik	0.149681	0.955266	0.351101	0.774488	0.167805	1.07093	0.297236	0.620024	-0.403356	-2.57422	0.0183079	0.0924837	-0.0886906	-0.566024	0.577814	0.823958
A430046D13Rik	-0.24737	-1.61384	0.122578	0.538404	-0.212692	-1.3876	0.180864	0.48839	-1.01497	-6.62165	2.12267e-06	8.42932e-05	0.068156	0.444649	0.661454	0.869156
A430048G15Rik	-0.227758	-1.34736	0.193267	0.631404	-0.239496	-1.4168	0.172273	0.476181	0.416133	2.46173	0.0232604	0.109701	-0.326414	-1.93098	0.068109	0.256698
A430057M04Rik	-0.0124209	-0.104	0.918228	0.984696	0.33832	2.83274	0.0104336	0.0918909	0.209045	1.75032	0.095733	0.278256	0.324682	2.71854	0.0134009	0.0860746
A430060F13Rik	-0.354386	-0.792577	0.437532	0.831045	0.662452	1.48156	0.154388	0.449979	0.0232355	0.0519657	0.959083	0.983162	0.307368	0.687423	0.499887	0.773786
A430072P03Rik	-0.078972	-0.489484	0.629943	0.908177	0.0931148	0.577144	0.570426	0.82134	0.135684	0.840997	0.410513	0.654968	0.187387	1.16146	0.259432	0.562178
A430078G23Rik	0.145737	0.543612	0.592851	0.893831	0.174539	0.651047	0.522591	0.794595	0.14919	0.556492	0.584186	0.786583	-0.144319	-0.538322	0.596428	0.834658
A430078I02Rik	0.0535297	0.193503	0.84856	0.969596	0.189209	0.683966	0.50202	0.779952	0.53485	1.93341	0.0677905	0.223163	1.162	4.20048	0.000458898	0.00685143
A430088P11Rik	0.137036	0.627869	0.537352	0.877881	-0.59684	-2.73459	0.01294	0.104907	-0.428626	-1.96387	0.0639174	0.214463	0.0244489	0.112019	0.91195	0.970065
A430090L17Rik	0.139136	0.547867	0.589981	0.892671	0.0694698	0.273547	0.787301	0.927704	0.141397	0.556769	0.584	0.786512	0.0294506	0.115966	0.908862	0.968969
A430093F15Rik	-0.148046	-0.645237	0.526271	0.87484	-0.184865	-0.805708	0.430098	0.731942	-0.635754	-2.77084	0.0119537	0.0684451	-0.0487281	-0.212374	0.834012	0.944693
A430105I19Rik	-0.272011	-1.8775	0.0754441	0.438414	-0.23437	-1.61769	0.121742	0.398078	-0.502454	-3.46809	0.00249018	0.0216064	-0.0597882	-0.412677	0.684332	0.882327
A430105J06Rik	0.205017	1.16183	0.259286	0.700529	-0.48161	-2.72928	0.0130907	0.105722	0.00507979	0.0287871	0.977326	0.991197	0.677148	3.8374	0.00106326	0.0131139
A430107J10Rik	-0.0245768	-0.0825588	0.935041	0.987488	0.137467	0.461783	0.649332	0.86705	0.00782398	0.0262825	0.979298	0.991886	-0.452852	-1.52123	0.144204	0.405943
A430108G06Rik	0.163317	0.86016	0.400121	0.806637	0.080488	0.423914	0.676254	0.879282	-0.294235	-1.54968	0.137247	0.347372	0.0523742	0.275844	0.785561	0.927423
A430110L20Rik	-0.262426	-1.16963	0.256205	0.698405	-0.476943	-2.12573	0.0464653	0.229904	-0.315284	-1.40522	0.17564	0.404517	-0.799814	-3.56476	0.00199439	0.0209684
A4galt	0.102085	0.468958	0.644284	0.911565	1.05352	4.83968	0.000105427	0.00362447	1.08396	4.97949	7.66778e-05	0.00146793	1.427	6.55536	2.43779e-06	0.000112755
A4gnt	-0.126595	-0.553793	0.585996	0.89147	0.105896	0.463242	0.648304	0.866367	-0.0787511	-0.344497	0.734149	0.874035	0.171621	0.750757	0.461736	0.74597
A530006G24Rik	0.119765	0.453173	0.655411	0.914247	-0.0208297	-0.0788164	0.937979	0.979376	0.434281	1.64325	0.116309	0.312698	0.132122	0.499928	0.622703	0.850285
A530010F05Rik	0.20089	1.01164	0.324061	0.75369	0.102354	0.515436	0.612025	0.845056	0.0994703	0.500913	0.622023	0.809496	0.0310093	0.156157	0.87751	0.959011
A530010L16Rik	0.202639	1.14392	0.266465	0.707692	0.190018	1.07267	0.296477	0.619429	-0.0599236	-0.338274	0.738761	0.876196	0.0583956	0.329648	0.74517	0.910285
A530013C23Rik	0.216953	1.05565	0.303992	0.73694	0.122323	0.595202	0.558533	0.815055	-0.0587751	-0.285989	0.777893	0.897877	0.359805	1.75075	0.0956584	0.316997
A530016L24Rik	-0.125197	-1.21338	0.239432	0.681984	-0.27748	-2.68928	0.014282	0.111786	-0.699836	-6.78267	1.52031e-06	6.57517e-05	-0.419754	-4.06816	0.000623323	0.00865644
A530017D24Rik	0.0084869	0.0345316	0.972803	0.994195	-0.356871	-1.45204	0.162342	0.460499	-0.566467	-2.30485	0.0322809	0.13695	-0.500622	-2.03694	0.0554189	0.224091
A530020G20Rik	-0.444077	-2.94594	0.00811957	0.157403	-0.438684	-2.91017	0.0087915	0.0818886	-1.3908	-9.22636	1.46583e-08	1.78192e-06	-0.726082	-4.81672	0.000111102	0.00227016
A530021J07Rik	0.116608	0.466077	0.646309	0.911897	-0.0738673	-0.295243	0.770919	0.920124	0.076363	0.305218	0.763424	0.890327	0.0950968	0.380096	0.70797	0.893633
A530040E14Rik	-0.0247197	-0.130501	0.897503	0.980686	-0.228026	-1.2038	0.243032	0.566252	-0.259166	-1.3682	0.186761	0.42017	-0.0373622	-0.197244	0.845672	0.948997
A530046M15Rik	0.011829	0.0602811	0.952543	0.991498	0.0970934	0.494791	0.62626	0.854373	0.236807	1.20677	0.241912	0.490184	0.448124	2.28365	0.0337221	0.161206
A530050N04Rik	0.245421	1.67787	0.109279	0.514692	-0.4583	-3.13327	0.00533566	0.0587353	-0.0845904	-0.578322	0.569646	0.77744	0.231282	1.58121	0.129866	0.382165
A530053G22Rik	-0.262158	-1.71961	0.101288	0.497755	-0.0186041	-0.122032	0.904119	0.970944	-0.15379	-1.00877	0.325401	0.578357	0.11961	0.784571	0.442104	0.732486
A530058N18Rik	0.0444618	0.261926	0.796117	0.956783	0.146074	0.860529	0.399923	0.707931	0.277582	1.63524	0.117989	0.315571	-0.0337506	-0.198826	0.844451	0.948603
A530064D06Rik	-0.0670909	-0.339878	0.737571	0.942475	0.272994	1.38297	0.182259	0.489683	-0.103137	-0.522485	0.6072	0.801136	0.117871	0.597127	0.557272	0.812041
A530065N20Rik	-0.596783	-2.50242	0.0213394	0.25625	0.245877	1.03101	0.315118	0.634599	-0.213631	-0.895793	0.381255	0.629349	0.449462	1.88468	0.074421	0.271617
A530072M11Rik	-0.298185	-1.09857	0.285295	0.723651	0.000146419	0.000539437	0.999575	0.999738	-0.110293	-0.406339	0.688905	0.847813	-0.221796	-0.817139	0.423691	0.718529
A530076I17Rik	-0.149329	-0.513215	0.613549	0.903363	0.176201	0.605572	0.551761	0.811418	-0.0945954	-0.325107	0.748552	0.881919	-0.13509	-0.46428	0.647573	0.862858
A530079E22Rik	-0.14069	-0.907425	0.375226	0.790015	0.066569	0.429359	0.672354	0.877869	0.196684	1.26858	0.219481	0.463562	0.121992	0.786828	0.440812	0.731581
A530083I20Rik	0.142671	0.818662	0.422841	0.821779	0.247251	1.41875	0.17171	0.475462	0.251222	1.44154	0.165252	0.390794	-0.0571094	-0.3277	0.74662	0.910577
A530088E08Rik	-0.388603	-1.8573	0.0783904	0.444502	0.162478	0.776551	0.446713	0.74435	-0.0941872	-0.450161	0.657543	0.829058	-0.281526	-1.34553	0.193844	0.480089
A530095I07Rik	-0.0901215	-0.367915	0.716888	0.93569	0.239288	0.976877	0.340558	0.657084	0.0384182	0.15684	0.876979	0.946687	-0.269202	-1.099	0.285112	0.590971
A530099J19Rik	0.269889	1.30797	0.206047	0.649294	0.249678	1.21002	0.240691	0.563356	-0.0865503	-0.419451	0.679457	0.842838	-0.063144	-0.306016	0.762825	0.917462
A630001G21Rik	-0.265031	-1.54825	0.13759	0.558577	-0.0066246	-0.0386993	0.969522	0.988298	-0.137164	-0.801279	0.432596	0.674524	0.0882492	0.515531	0.61196	0.844046
A630001O12Rik	0.0205741	0.135898	0.893291	0.97948	0.030037	0.198402	0.844778	0.950053	-0.0433575	-0.286387	0.777593	0.897673	0.132876	0.877678	0.390771	0.691146
A630009H07Rik	0.108532	0.519761	0.609062	0.9014	0.178395	0.854339	0.403259	0.710786	0.670052	3.2089	0.00449702	0.0337016	0.291426	1.39565	0.178462	0.459253
A630010A05Rik	0.187818	1.06933	0.297939	0.733127	0.12819	0.72984	0.474139	0.763285	0.387522	2.20633	0.0394958	0.156067	0.344881	1.96356	0.063956	0.246604
A630012P03Rik	0.105127	0.803305	0.431452	0.82758	0.412003	3.14825	0.00515831	0.0573344	0.16707	1.27664	0.21668	0.459869	0.0429888	0.328491	0.746031	0.910343
A630014C17Rik	-0.0149424	-0.0635781	0.949951	0.991077	0.459793	1.95636	0.0648536	0.279286	0.383541	1.63192	0.118693	0.31675	0.719656	3.06204	0.00626332	0.0497444
A630019I02Rik	0.0546809	0.357954	0.724212	0.937076	0.337332	2.20825	0.0393425	0.207706	0.162394	1.06307	0.300701	0.553224	0.182814	1.19674	0.245711	0.547532
A630020A06	0.168603	0.557408	0.583572	0.890348	0.379406	1.25434	0.224503	0.545343	0.222401	0.73527	0.4709	0.705026	0.0620616	0.205179	0.839553	0.94648
A630023A22Rik	-0.160172	-0.592771	0.560126	0.883273	0.0441708	0.163469	0.871826	0.960144	-0.300569	-1.11236	0.27947	0.531254	0.266665	0.986882	0.335752	0.64082
A630023P12Rik	0.07218	0.385321	0.704158	0.93155	0.163583	0.873259	0.393117	0.702223	0.322298	1.72054	0.101117	0.287161	-0.21628	-1.15457	0.262177	0.565655
A630031M04Rik	0.157907	0.613402	0.546678	0.880677	-0.228646	-0.888195	0.385228	0.696271	0.311397	1.20965	0.240832	0.489288	0.147071	0.571311	0.574295	0.821506
A630033H20Rik	-0.0970216	-0.474534	0.640374	0.910819	-0.206954	-1.01221	0.323793	0.641874	-0.493075	-2.41164	0.0258477	0.118383	-0.713945	-3.49192	0.00235773	0.0237522
A630038E17Rik	0.144238	0.808339	0.428618	0.825769	-0.038835	-0.217639	0.829964	0.945308	0.260641	1.46069	0.159979	0.382637	-0.0125757	-0.0704769	0.94453	0.981323
A630050E04Rik	0.193488	1.21006	0.240676	0.683004	0.191563	1.19802	0.245224	0.568506	0.00977738	0.0611471	0.951863	0.97964	0.214944	1.34424	0.194254	0.480438
A630052C17Rik	-0.0442345	-0.204815	0.839833	0.967571	0.0486607	0.22531	0.824076	0.943133	-0.0678501	-0.314161	0.756725	0.886885	-0.324811	-1.50394	0.148571	0.413875
A630066F11Rik	-0.219638	-1.14351	0.266629	0.707692	-0.627918	-3.26915	0.00392223	0.0479373	-0.717541	-3.73577	0.00134474	0.0135259	-0.131742	-0.685892	0.500831	0.774467
A630072L19Rik	-0.130006	-0.779052	0.445272	0.836008	-0.0537548	-0.322123	0.750777	0.912201	-0.143048	-0.857205	0.401712	0.647024	-0.156664	-0.9388	0.359282	0.662927
A630072M18Rik	-0.224031	-0.947734	0.354828	0.776611	0.247938	1.04887	0.307025	0.628247	-0.804703	-3.4042	0.00288257	0.0240845	-0.627329	-2.65384	0.0154227	0.09478
A630073D07Rik	-0.156684	-0.938114	0.359626	0.780364	0.0280286	0.167816	0.868451	0.958799	0.14058	0.841697	0.410131	0.654575	-0.0644315	-0.385772	0.703829	0.891979
A630075F10Rik	0.0265704	0.1691	0.867454	0.973897	-0.0222021	-0.1413	0.889078	0.965941	0.0435241	0.276998	0.784688	0.901117	-0.160738	-1.02297	0.318806	0.624676
A630076J17Rik	0.0252447	0.149329	0.882823	0.977488	0.191948	1.13542	0.26992	0.593023	0.219009	1.29549	0.210231	0.451444	0.100106	0.592154	0.56053	0.813797
A630077J23Rik	0.184911	0.90804	0.374909	0.790015	0.401455	1.97142	0.0629885	0.274368	-0.0343696	-0.168778	0.867704	0.941831	0.187808	0.922267	0.367626	0.670919
A630089N07Rik	0.147017	0.569742	0.575338	0.887119	-0.018117	-0.0702099	0.944739	0.980877	-0.50424	-1.95411	0.0651369	0.217194	-0.145934	-0.565546	0.578133	0.824309
A630091E08Rik	-0.21694	-1.08611	0.290634	0.728126	0.311966	1.56186	0.134355	0.419003	0.700289	3.506	0.00228275	0.020275	-0.0955912	-0.478578	0.637545	0.858371
A630095E13Rik	-0.0393881	-0.177583	0.860876	0.972108	0.488391	2.20193	0.0398502	0.209173	0.449935	2.02855	0.0563397	0.197277	0.590156	2.66074	0.0151939	0.0938629
A630095N17Rik	-0.116365	-0.544509	0.592245	0.893744	0.561298	2.6265	0.016361	0.121764	0.353703	1.6551	0.113862	0.308484	0.289389	1.35415	0.191127	0.476867
A730009L09Rik	-0.0668473	-0.539094	0.595905	0.895132	-0.295803	-2.38552	0.0273005	0.167225	0.0791453	0.638272	0.530699	0.749572	-0.0730835	-0.589386	0.562349	0.814519
A730011C13Rik	0.284872	0.932061	0.362668	0.781647	0.208963	0.683696	0.502187	0.779998	0.268182	0.877452	0.390891	0.637912	0.397876	1.3018	0.208109	0.499081
A730013G03Rik	0.00951675	0.0328442	0.974132	0.994376	0.217346	0.750107	0.462118	0.754794	0.0809249	0.279288	0.782955	0.900389	-0.29022	-1.00161	0.328764	0.633334
A730015C16Rik	-0.25798	-0.961501	0.348037	0.772402	-0.343912	-1.28177	0.214909	0.533172	0.362253	1.35013	0.192391	0.427979	0.0926634	0.345359	0.733511	0.906552
A730017C20Rik	-0.281172	-1.3055	0.20687	0.650827	0.368911	1.71288	0.102542	0.362777	0.0422297	0.196076	0.846574	0.932707	-0.107139	-0.497453	0.624416	0.851083
A730017L22Rik	-0.343752	-2.30286	0.0324133	0.304799	-0.544618	-3.64851	0.0016446	0.026146	-0.822501	-5.51011	2.32704e-05	0.000568598	-0.325585	-2.18116	0.0415627	0.185682
A730018C14Rik	0.22714	0.891051	0.383731	0.796416	0.573418	2.24947	0.0361718	0.197587	0.314603	1.23416	0.231767	0.47944	0.317011	1.24361	0.228343	0.526917
A730020E08Rik	0.232601	1.60163	0.125264	0.544303	0.331688	2.28391	0.0337042	0.190387	0.12931	0.89039	0.384077	0.631843	0.145724	1.00342	0.327911	0.632893
A730020M07Rik	0.347729	1.42705	0.169334	0.604644	0.280001	1.1491	0.264371	0.588035	0.00876393	0.0359664	0.971674	0.988646	-0.529973	-2.17497	0.0420862	0.187108
A730028G07Rik	-0.143344	-0.512954	0.613728	0.903439	-0.349187	-1.24956	0.226205	0.547492	-1.2837	-4.59372	0.000185217	0.00285802	-0.714271	-2.55601	0.0190359	0.109302
A730036I17Rik	-0.288127	-1.39226	0.17947	0.616925	0.643698	3.11042	0.00561765	0.060778	1.16305	5.61998	1.82446e-05	0.000466116	2.14274	10.354	2.2164e-09	3.2882e-07
A730043L09Rik	0.271432	1.21506	0.238806	0.681336	-0.292289	-1.30843	0.205894	0.522138	0.0138331	0.0619236	0.951252	0.979469	-0.671569	-3.00627	0.00709702	0.0545844
A730045E13Rik	-0.137793	-0.848295	0.406535	0.810202	0.277161	1.70629	0.103783	0.365402	0.419519	2.58269	0.0179784	0.0913074	0.158277	0.974404	0.341753	0.645828
A730046J19Rik	0.00691351	0.0470831	0.962924	0.993167	0.091394	0.62242	0.540854	0.805181	0.000628011	0.00427694	0.996631	0.998459	0.262865	1.79019	0.0889165	0.303016
A730049H05Rik	-0.177124	-0.672371	0.509213	0.866645	-0.388808	-1.47593	0.15588	0.451849	-0.347545	-1.31929	0.202306	0.44115	-0.194262	-0.737428	0.469616	0.750879
A730056A06Rik	-0.40527	-1.73649	0.0982015	0.490025	-0.410375	-1.75837	0.0943223	0.348495	0.00574753	0.0246269	0.980602	0.992084	-0.451854	-1.9361	0.0674412	0.255157
A730060N03Rik	-0.345511	-1.56607	0.133368	0.553577	0.208076	0.943129	0.357119	0.670768	0.125676	0.569642	0.575405	0.781568	0.00291381	0.0132072	0.989596	0.997539
A730061H03Rik	-0.574506	-1.81781	0.0844433	0.457917	-0.84307	-2.66758	0.0149705	0.11524	-1.18166	-3.73893	0.00133496	0.0134541	-0.0370954	-0.117375	0.90776	0.968604
A730063M14Rik	0.189217	0.98819	0.335127	0.763674	-0.230974	-1.20626	0.242104	0.565109	-0.353498	-1.84615	0.0800604	0.248994	-0.00327038	-0.0170796	0.986546	0.996642
A730081D07Rik	0.0311273	0.14846	0.8835	0.977596	-0.066274	-0.31609	0.755282	0.913859	0.0358784	0.17112	0.865887	0.941078	-0.0477531	-0.227756	0.8222	0.93963
A730082K24Rik	0.301612	1.79271	0.0885002	0.468325	-0.295705	-1.7576	0.0944561	0.34878	0.179572	1.06733	0.298818	0.551363	-0.0868028	-0.515934	0.611684	0.843949
A730085E03Rik	0.19467	0.770645	0.450126	0.838815	-0.0775614	-0.307044	0.762055	0.916336	0.159301	0.630627	0.535584	0.753703	-0.215093	-0.851492	0.404801	0.702563
A730085K08Rik	0.112507	0.420399	0.678776	0.923276	-0.3438	-1.28466	0.213916	0.532106	0.306758	1.14625	0.265522	0.515901	-0.000267099	-0.000998058	0.999214	0.999656
A730089K16Rik	-0.331041	-2.13333	0.0457637	0.358649	0.403521	2.60042	0.0173066	0.126235	0.0722214	0.465417	0.646773	0.823364	-0.124654	-0.803309	0.43145	0.724418
A730090H04Rik	0.0296757	0.110651	0.91302	0.98419	-0.288277	-1.0749	0.295502	0.61846	0.00206992	0.00771808	0.99392	0.99782	0.500106	1.86474	0.0772936	0.278504
A730090N16Rik	0.218057	0.817686	0.423385	0.822381	0.197494	0.74058	0.467746	0.758752	-0.266684	-1.00003	0.329506	0.583043	0.00958673	0.0359491	0.971687	0.990752
A730099G02Rik	0.0394106	0.385024	0.704374	0.93155	0.0437374	0.427295	0.673831	0.878774	-0.0247235	-0.241538	0.811652	0.915109	0.0169304	0.165403	0.870325	0.956345
A830005F24Rik	-0.127267	-0.478441	0.63764	0.910191	0.995171	3.7412	0.00132796	0.0224967	0.2582	0.970664	0.343566	0.596749	0.0444254	0.167011	0.869076	0.956041
A830009L08Rik	-0.0193052	-0.143451	0.887402	0.978243	0.320041	2.37813	0.0277253	0.168492	0.162757	1.2094	0.240925	0.489306	-0.523999	-3.89368	0.000933481	0.0118583
A830010M20Rik	-0.505119	-3.53637	0.00212891	0.0791691	-0.56772	-3.97465	0.000773971	0.0154048	-0.528707	-3.70152	0.00145536	0.0143787	-0.446036	-3.12273	0.00546401	0.0449652
A830011K09Rik	0.0265065	0.132539	0.895912	0.980128	0.346687	1.73353	0.0987376	0.356375	0.132892	0.664496	0.514131	0.737898	0.0951578	0.475814	0.639478	0.858903
A830012C17Rik	0.210552	1.05311	0.305126	0.73746	0.353577	1.76847	0.0925757	0.344788	0.171795	0.859259	0.400606	0.645962	-0.234342	-1.1721	0.255235	0.55808
A830018L16Rik	-0.0189485	-0.127688	0.8997	0.981348	-0.165503	-1.11527	0.278251	0.601887	0.149456	1.00714	0.326167	0.579216	0.109041	0.734792	0.471184	0.752187
A830019L24Rik	0.1265	0.830415	0.416325	0.816641	0.164081	1.07711	0.294536	0.617707	-0.00206376	-0.0135476	0.989328	0.995402	0.0539888	0.354411	0.726823	0.902892
A830029E22Rik	0.0898741	0.57066	0.574728	0.887119	0.070304	0.446398	0.660212	0.872838	-0.102992	-0.653952	0.520758	0.742029	-0.042481	-0.269735	0.790189	0.929317
A830031A19Rik	-0.144089	-0.671732	0.509611	0.866903	-0.035369	-0.164888	0.870724	0.959664	0.284913	1.32825	0.199387	0.437094	0.0556657	0.25951	0.797954	0.932115
A830035A12Rik	-0.130548	-0.876494	0.391399	0.801196	0.0503325	0.337931	0.739015	0.907424	0.224364	1.50637	0.147951	0.364444	0.109594	0.735811	0.470578	0.751795
A830039N20Rik	0.133663	0.511954	0.614415	0.903542	0.0891344	0.341401	0.736442	0.906354	0.546288	2.09239	0.0496619	0.181307	0.413523	1.58387	0.129258	0.381198
A830052D11Rik	0.0508112	0.177254	0.861131	0.972108	-0.0233158	-0.0813369	0.936001	0.978848	-0.234934	-0.819564	0.422339	0.665384	-0.413209	-1.44147	0.16527	0.439188
A830080D01Rik	0.123924	0.820505	0.421815	0.821213	0.296098	1.96048	0.0643392	0.278094	0.375848	2.48851	0.021979	0.105377	0.0955717	0.632784	0.534203	0.797283
A830082N09Rik	-0.0145169	-0.0371892	0.970711	0.993727	-0.809307	-2.07328	0.0515814	0.245029	-0.159309	-0.408117	0.68762	0.846908	-0.504617	-1.29273	0.211168	0.503562
A830092H15Rik	-0.113186	-0.384652	0.704645	0.93155	0.409589	1.39195	0.179564	0.486697	0.40634	1.38091	0.182882	0.414936	-0.403798	-1.37227	0.185512	0.469288
A930001A20Rik	-0.145744	-0.849566	0.405845	0.809824	0.225476	1.31433	0.203939	0.519376	-0.0438188	-0.255426	0.80106	0.909475	-0.0621264	-0.362145	0.721127	0.899505
A930001C03Rik	-0.0462522	-0.228781	0.821414	0.962751	-0.259828	-1.28521	0.21373	0.531951	-0.0645826	-0.319449	0.752772	0.884294	-0.123771	-0.612216	0.547446	0.805892
A930002C04Rik	0.105508	0.545746	0.591411	0.893251	0.0581604	0.300838	0.766713	0.918314	0.318236	1.64609	0.115718	0.311858	0.0360184	0.186307	0.854122	0.952119
A930002H24Rik	-0.471706	-1.89497	0.0729752	0.430886	0.266554	1.07082	0.297287	0.620024	-0.0284665	-0.114357	0.91012	0.960646	0.290536	1.16716	0.257177	0.559946
A930003A15Rik	-0.300526	-1.91863	0.0697446	0.42446	0.141873	0.90575	0.37609	0.688616	-0.270178	-1.72488	0.100316	0.285866	-0.0476912	-0.304471	0.763984	0.917888
A930003O13Rik	0.113699	0.615085	0.545589	0.880283	0.181082	0.979613	0.339239	0.656095	-0.407008	-2.20182	0.0398594	0.156941	-0.0601019	-0.325138	0.748528	0.911815
A930004D18Rik	-0.276478	-1.0042	0.327544	0.756636	-0.471442	-1.71233	0.102645	0.362837	0.0261083	0.0948281	0.925416	0.967322	-0.0694623	-0.252295	0.803445	0.934061
A930005H10Rik	-0.421995	-1.91205	0.0706293	0.426151	-0.0649282	-0.294189	0.771713	0.920536	-0.0438393	-0.198635	0.844598	0.932095	-0.258003	-1.16901	0.256451	0.559275
A930006D01Rik	-0.139403	-0.794823	0.436255	0.830642	0.0537128	0.30625	0.76265	0.916355	0.141065	0.804299	0.430891	0.673047	-0.274161	-1.56316	0.134049	0.389766
A930006I01Rik	0.0346607	0.158428	0.875744	0.975725	0.521944	2.38572	0.0272892	0.167225	0.875573	4.0021	0.00072633	0.00841769	0.765543	3.49917	0.00231881	0.0234765
A930006K02Rik	0.317989	1.58878	0.128143	0.547482	-0.0560286	-0.279938	0.782464	0.925772	0.151868	0.758783	0.457029	0.693728	-0.195145	-0.975012	0.341459	0.645828
A930007A09Rik	0.0182767	0.0524249	0.958722	0.992434	0.174643	0.500946	0.621999	0.851134	0.308801	0.885766	0.386504	0.633781	0.485838	1.39358	0.179078	0.460246
A930007I19Rik	0.526103	2.7098	0.0136585	0.207531	0.185453	0.955217	0.351125	0.666024	0.358201	1.84499	0.0802348	0.249274	-0.0198504	-0.102244	0.919604	0.971553
A930009A15Rik	-0.171281	-0.900268	0.378928	0.792852	0.0853754	0.44874	0.658551	0.872096	-0.178618	-0.938831	0.359267	0.610579	-0.0769654	-0.404536	0.690208	0.885527
A930011G23Rik	0.039541	0.240925	0.81212	0.960132	0.161738	0.985476	0.336424	0.653985	0.216224	1.31746	0.202908	0.442091	0.107804	0.656858	0.518927	0.787564
A930012L18Rik	-0.318183	-1.0055	0.326935	0.756153	-0.632008	-1.99722	0.059904	0.267063	0.145173	0.458765	0.65146	0.825839	-0.0653087	-0.206383	0.838625	0.946097
A930012O16Rik	-0.0709443	-0.23905	0.813554	0.960379	-0.12024	-0.405155	0.68976	0.886026	-0.260877	-0.879035	0.390053	0.637112	-0.249917	-0.842106	0.409907	0.707262
A930013F10Rik	-0.0671946	-0.281356	0.781392	0.954695	-0.998641	-4.18149	0.000479518	0.0110192	-1.5964	-6.6844	1.863e-06	7.60292e-05	-0.824109	-3.45069	0.0025915	0.0256551
[truncated: 22,583 more rows]

## Sheet: BCNU
	2h				4h				8h				24h
Gene Symbol	BCNU2h-C0h.logFC	BCNU2h-C0h.mod-t-stat	BCNU2h-C0h.PValue	BCNU2h-C0h.adj.PValue	BCNU4h-C4h.logFC	BCNU4h-C4h.mod-t-stat	BCNU4h-C4h.PValue	BCNU4h-C4h.adj.PValue	BCNU8h-C8h.logFC	BCNU8h-C8h.mod-t-stat	BCNU8h-C8h.PValue	BCNU8h-C8h.adj.PValue	BCNU24h-C24h.logFC	BCNU24h-C24h.mod-t-stat	BCNU24h-C24h.PValue	BCNU24h-C24h.adj.PValue
0610005C13Rik	-0.0837356	-0.395891	0.696471	0.997782	-0.166548	-0.787415	0.440476	0.89158	0.00363815	0.0172007	0.986451	0.997554	-0.269945	-1.27627	0.216808	0.848709
0610007P14Rik	0.0811634	0.727826	0.475343	0.994219	0.0252537	0.22646	0.823193	0.976763	-0.28109	-2.52065	0.0205281	0.22806	0.129422	1.16059	0.25978	0.872388
0610009B22Rik	0.337125	2.47412	0.0226592	0.778736	0.115633	0.848619	0.406359	0.879839	0.439827	3.22783	0.0043081	0.0940474	0.404244	2.96669	0.00775278	0.36851
0610009E02Rik	0.104226	0.354635	0.726658	0.997782	-0.250467	-0.852231	0.4044	0.878751	-0.732923	-2.49381	0.0217329	0.235618	-0.0394023	-0.134069	0.894718	0.99625
0610009L18Rik	-0.172019	-0.423432	0.676599	0.997782	-0.0664956	-0.163681	0.871662	0.98286	0.154086	0.379289	0.708559	0.940245	-0.0212644	-0.0523432	0.958786	0.99773
0610009O20Rik	-0.0489133	-0.406791	0.688578	0.997782	0.102858	0.85543	0.40267	0.878485	-0.107599	-0.894856	0.381743	0.808527	0.0304678	0.253388	0.802613	0.990153
0610010F05Rik	0.263965	2.23942	0.0369221	0.827829	0.299621	2.54192	0.0196178	0.340835	0.350579	2.97423	0.00762357	0.131909	-0.0236459	-0.200607	0.843077	0.992781
0610011F06Rik	0.0770601	0.688258	0.499372	0.99743	0.155904	1.39244	0.179416	0.729298	-0.0947453	-0.846213	0.407667	0.823814	0.0972492	0.868576	0.395611	0.924297
0610012G03Rik	-0.0913108	-0.615706	0.545187	0.997782	0.339009	2.28593	0.0335645	0.425799	0.330622	2.22938	0.0376869	0.314347	0.266191	1.79492	0.088136	0.719041
0610025J13Rik	-0.460545	-2.19954	0.0400445	0.83277	0.133099	0.635675	0.532356	0.919577	0.310586	1.48334	0.153918	0.593063	0.133272	0.636502	0.531828	0.95453
0610030E20Rik	-0.210261	-1.97443	0.0626211	0.890493	-0.00916774	-0.0860888	0.932271	0.990968	-0.180746	-1.69728	0.105499	0.503404	-0.0522318	-0.490478	0.629253	0.969663
0610031O16Rik	0.109544	0.601147	0.554645	0.997782	0.0260192	0.142787	0.887919	0.98528	0.162552	0.892043	0.383213	0.809319	-0.281858	-1.54676	0.137947	0.786199
0610037L13Rik	-0.0748205	-0.717345	0.481641	0.996315	0.0230278	0.22078	0.827552	0.977212	-0.0511586	-0.490485	0.629247	0.916437	-0.128546	-1.23244	0.232394	0.861084
0610039K10Rik	-0.12791	-0.684429	0.501734	0.99743	0.195024	1.04355	0.30942	0.831787	-0.148782	-0.796113	0.435523	0.84084	0.316889	1.69563	0.105816	0.744968
0610040B10Rik	0.0395009	0.232042	0.818916	0.997782	0.12438	0.730652	0.473653	0.901221	0.24448	1.43616	0.166759	0.611543	0.478791	2.81258	0.0109071	0.410579
0610040F04Rik	0.0549045	0.272411	0.788161	0.997782	-0.439972	-2.18294	0.0414132	0.462427	0.183324	0.909572	0.37412	0.802946	0.0677203	0.335997	0.74045	0.982081
0610040J01Rik	0.174073	1.14194	0.267265	0.971115	-0.222302	-1.45833	0.16062	0.70947	0.0847807	0.556173	0.584399	0.902479	-0.314669	-2.06427	0.0525099	0.663235
0610042G04Rik	0.367583	1.49095	0.151925	0.949297	0.12664	0.513664	0.613241	0.939218	0.254129	1.03077	0.315226	0.763817	0.00546926	0.0221839	0.982526	0.99858
0610043K17Rik	-0.322262	-0.978441	0.339803	0.986725	0.0235724	0.0715696	0.943671	0.991486	-0.164241	-0.498662	0.623579	0.914297	-0.144914	-0.439984	0.664772	0.973998
1010001B22Rik	0.314572	1.01608	0.321996	0.982327	0.126749	0.409403	0.686692	0.953108	-0.41185	-1.33029	0.198726	0.650278	0.208028	0.671938	0.509483	0.949626
1010001N08Rik	-0.0191543	-0.0863297	0.932082	0.999629	0.162001	0.730147	0.473955	0.901483	-0.171364	-0.772349	0.44914	0.847684	-0.219342	-0.988587	0.334937	0.902554
1110001J03Rik	0.0842977	0.581932	0.56726	0.997782	0.186561	1.28788	0.212815	0.762787	0.309565	2.13701	0.0454267	0.344533	0.0663057	0.457728	0.652192	0.971774
1110002J07Rik	-0.224431	-1.314	0.204049	0.961504	-0.166271	-0.973487	0.342197	0.846828	-0.268038	-1.56931	0.132611	0.559511	0.193643	1.13374	0.270608	0.876395
1110002L01Rik	0.168941	0.950166	0.353621	0.988433	-0.00851923	-0.0479142	0.96227	0.993927	0.511977	2.87948	0.00941015	0.149248	0.053416	0.300424	0.767023	0.986139
1110004E09Rik	0.152481	0.798113	0.434388	0.994219	-0.0631423	-0.330497	0.744538	0.963859	-0.0114559	-0.0599621	0.952794	0.992234	-0.0988981	-0.517649	0.610508	0.968075
1110004F10Rik	-0.159486	-1.44933	0.163089	0.952243	0.0828753	0.753132	0.46034	0.897789	0.228958	2.08067	0.0508315	0.362825	-0.0725032	-0.658876	0.517657	0.950978
1110006O24Rik	0.313609	1.37119	0.185842	0.956035	0.0872488	0.381478	0.706961	0.957431	0.360104	1.57448	0.131412	0.556362	0.435295	1.90324	0.0718308	0.704375
1110007C09Rik	-0.113606	-0.878894	0.390128	0.990481	-0.208965	-1.61662	0.121974	0.658385	0.267153	2.06678	0.0522499	0.367484	0.149966	1.16019	0.259938	0.872388
1110008E08Rik	0.0111087	0.083876	0.934008	0.999629	-0.158716	-1.19839	0.245085	0.792852	0.0621833	0.469515	0.643893	0.920334	0.122806	0.927245	0.3651	0.916456
1110008F13Rik	-0.0725425	-0.822556	0.420675	0.994219	0.0231243	0.262205	0.795905	0.970829	0.199024	2.25672	0.0356388	0.304997	0.0652008	0.739309	0.4685	0.943409
1110008L16Rik	0.0726415	0.579762	0.568694	0.997782	0.209874	1.67504	0.109841	0.642094	0.196608	1.56915	0.132648	0.559542	-0.0905544	-0.722726	0.478401	0.944856
1110008P14Rik	-0.0158648	-0.106178	0.916523	0.999629	-0.0210795	-0.141078	0.889251	0.98528	-0.0425871	-0.28502	0.778624	0.958013	0.187524	1.25503	0.224256	0.854783
1110012L19Rik	-0.0452584	-0.19172	0.849938	0.998215	0.063048	0.267079	0.792204	0.970284	-0.102256	-0.433167	0.669632	0.929267	0.127028	0.538104	0.596576	0.966346
1110015O18Rik	-0.220718	-1.14307	0.266807	0.971115	0.170888	0.885009	0.386902	0.870674	0.0605282	0.313468	0.757243	0.953075	-0.113547	-0.588044	0.563231	0.960443
1110017D15Rik	0.413454	1.8482	0.079751	0.914291	-0.285388	-1.27572	0.216995	0.766052	-0.127496	-0.569925	0.575217	0.89887	0.0975345	0.435993	0.667615	0.974985
1110018N20Rik	0.111326	0.567056	0.577126	0.997782	0.0234712	0.119554	0.906056	0.987486	-0.302011	-1.53833	0.139987	0.573569	-0.241957	-1.23245	0.232392	0.861084
1110019D14Rik	0.0139828	0.0941817	0.925923	0.999629	0.227712	1.53377	0.141103	0.688378	-0.17773	-1.19711	0.24557	0.702027	0.142943	0.962798	0.347401	0.909106
1110020A21Rik	0.140995	0.693994	0.495846	0.997099	-0.338971	-1.66845	0.111155	0.643651	0.237826	1.17061	0.255821	0.711864	0.261896	1.28908	0.212407	0.845752
1110020C17Rik	-0.0925543	-0.579291	0.569005	0.997782	-0.209334	-1.31021	0.205304	0.753333	-0.044312	-0.277346	0.784425	0.958894	0.00118062	0.00738943	0.994179	0.998606
1110028F11Rik	-0.0502482	-0.199794	0.843704	0.997864	-0.0307761	-0.12237	0.903854	0.986624	0.143123	0.569079	0.575779	0.899014	-0.169033	-0.6721	0.509382	0.949626
1110028F18Rik	0.198186	0.812448	0.426313	0.994219	-0.00283962	-0.0116408	0.99083	0.999117	0.158052	0.647923	0.524568	0.881158	0.267987	1.09859	0.285285	0.884535
1110032A03Rik	0.175207	1.61274	0.122819	0.946994	0.0716605	0.659616	0.517192	0.913699	-0.228357	-2.10197	0.0487235	0.356026	0.12782	1.17655	0.253495	0.868455
1110032F04Rik	0.370244	2.49118	0.0218547	0.778736	-0.534146	-3.59399	0.00186467	0.112067	0.334726	2.2522	0.0359702	0.30637	-0.448052	-3.01471	0.00696438	0.355271
1110034G24Rik	0.23512	1.23295	0.232206	0.962979	0.00624507	0.0327487	0.974207	0.996459	0.345022	1.80927	0.0858049	0.46105	-0.0462487	-0.242525	0.810898	0.990699
1110036E04Rik	0.286527	1.5107	0.14685	0.949297	-0.0966738	-0.50971	0.615957	0.939518	0.132306	0.697578	0.49365	0.866388	0.0256541	0.13526	0.893788	0.99593
1110037F02Rik	0.0325344	0.283895	0.779474	0.997782	-0.26465	-2.30934	0.031983	0.416185	-0.0152608	-0.133166	0.895423	0.982929	0.0681779	0.59492	0.558717	0.960407
1110038B12Rik	0.158779	1.45377	0.161868	0.952243	0.0368704	0.337582	0.739274	0.96336	0.364102	3.33368	0.00338633	0.0828253	-0.237034	-2.17025	0.0424883	0.634511
1110038F14Rik	-0.143805	-0.724899	0.477097	0.995066	0.135866	0.684879	0.501456	0.908683	0.0566776	0.285703	0.778109	0.958013	-0.150492	-0.758605	0.457133	0.93969
1110046J04Rik	-0.101198	-0.602052	0.554055	0.997782	0.0529095	0.314772	0.756268	0.964939	0.193543	1.15144	0.263432	0.718056	-0.115657	-0.688072	0.499487	0.949255
1110051M20Rik	-0.03516	-0.240438	0.812493	0.997782	0.057093	0.390425	0.700442	0.956107	-0.251586	-1.72044	0.101134	0.493639	-0.202473	-1.38459	0.181771	0.830902
1110057P08Rik	0.141702	0.866457	0.396744	0.992248	0.197383	1.20693	0.241854	0.790455	-0.0406001	-0.248255	0.806525	0.963957	-0.0462385	-0.282732	0.780353	0.987846
1110059E24Rik	-0.146779	-1.46747	0.158145	0.949297	-0.0177169	-0.177131	0.861227	0.981533	-0.193331	-1.93289	0.0678589	0.418545	0.132346	1.32317	0.201038	0.840945
1110059G10Rik	-0.092525	-0.578487	0.569537	0.997782	0.200936	1.2563	0.223806	0.772881	0.0917753	0.5738	0.572643	0.897712	-0.0755531	-0.472375	0.641887	0.969989
1110065P20Rik	-0.0308689	-0.270162	0.789865	0.997782	0.208057	1.8209	0.0839554	0.588861	0.145965	1.27747	0.216391	0.671585	-0.149026	-1.30426	0.207284	0.843457
1190002F15Rik	0.210264	0.746642	0.46416	0.994219	-0.332723	-1.18149	0.251574	0.795376	-0.512332	-1.81928	0.0842109	0.457557	0.0892262	0.31684	0.754721	0.983936
1190002N15Rik	0.0287374	0.220498	0.827769	0.997782	0.208374	1.59882	0.125889	0.664578	0.188257	1.44447	0.164437	0.607731	0.0336903	0.2585	0.798721	0.98948
1190003K10Rik	-0.0256708	-0.2017	0.842234	0.997864	-0.111295	-0.874466	0.392475	0.873672	0.113609	0.892645	0.382898	0.809319	0.156964	1.2333	0.232081	0.861084
1190005I06Rik	-0.0739998	-0.456198	0.653272	0.997782	0.000452452	0.0027893	0.997803	0.999682	-0.150996	-0.930865	0.363271	0.796784	0.170395	1.05046	0.306312	0.893367
1190007I07Rik	0.405155	0.7136	0.483903	0.996556	0.448816	0.790501	0.438715	0.890952	0.0825427	0.145383	0.885897	0.981062	0.48935	0.861892	0.39919	0.926275
1200007C13Rik	0.232129	0.820396	0.421876	0.994219	-0.49636	-1.75424	0.0950429	0.615937	-0.033089	-0.116944	0.908097	0.986561	0.226814	0.80161	0.432409	0.936866
1200014J11Rik	0.0669256	0.603822	0.552901	0.997782	0.114622	1.03416	0.31368	0.834795	0.110049	0.992894	0.332886	0.775389	-0.0953609	-0.860374	0.400006	0.926475
1300002E11Rik	-0.0284696	-0.195534	0.846992	0.998117	-0.0634115	-0.43552	0.667953	0.94912	-0.3667	-2.51856	0.0206197	0.228681	0.0310719	0.213407	0.833218	0.992454
1300017J02Rik	0.287501	1.18278	0.251073	0.969172	-0.0695411	-0.286093	0.777815	0.968394	-0.334939	-1.37795	0.183781	0.63375	0.107028	0.440313	0.664537	0.973942
1500002F19Rik	0.227343	1.58511	0.128975	0.948074	0.00144295	0.0100607	0.992075	0.999251	0.146048	1.0183	0.320968	0.767617	-0.0147866	-0.103097	0.918936	0.996701
1500004A13Rik	0.111198	0.357974	0.724197	0.997782	0.289835	0.933048	0.362171	0.857343	-0.0302321	-0.0973241	0.923459	0.988952	0.172553	0.555488	0.584859	0.964915
1500009C09Rik	-0.116208	-0.553471	0.586212	0.997782	0.192422	0.916461	0.370587	0.862575	0.0647621	0.308447	0.761003	0.953427	0.279985	1.3335	0.197689	0.839904
1500009L16Rik	0.204174	1.19618	0.245925	0.967807	0.160464	0.9401	0.358632	0.85571	-0.169858	-0.995138	0.331821	0.775177	-0.0207225	-0.121406	0.904608	0.996701
1500011B03Rik	0.331943	0.959935	0.348804	0.988433	0.0637019	0.184217	0.855739	0.980969	-0.268424	-0.776247	0.446888	0.846476	-0.296921	-0.858657	0.40093	0.92672
1500011K16Rik	-0.133662	-0.848261	0.406554	0.994092	-0.00877157	-0.0556673	0.956172	0.992889	-0.219342	-1.39202	0.179543	0.6277	-0.106663	-0.676922	0.506383	0.949626
1500012F01Rik	-0.151093	-1.17301	0.25488	0.970448	-0.124271	-0.964779	0.346433	0.849869	0.293491	2.27851	0.0340806	0.298445	0.15065	1.16957	0.25623	0.870906
1500012K07Rik	0.0948894	0.463397	0.648194	0.997782	0.302654	1.47802	0.155324	0.70528	0.0786476	0.384079	0.705063	0.939285	0.130898	0.639246	0.530079	0.954437
1500015A07Rik	0.404297	1.40528	0.175623	0.956035	-0.122488	-0.425752	0.674936	0.950915	0.128977	0.448305	0.658859	0.926242	0.202554	0.704048	0.4897	0.94632
1500015L24Rik	0.369719	2.54201	0.0196141	0.767915	-0.0487307	-0.335048	0.741155	0.96336	0.390251	2.68318	0.0144725	0.188027	-0.117624	-0.808727	0.4284	0.93626
1500015O10Rik	0.0968987	0.298205	0.768691	0.997782	-0.0722338	-0.222299	0.826386	0.977108	-0.178918	-0.550618	0.58813	0.903504	-0.0623551	-0.191897	0.849801	0.99291
1500017E21Rik	-0.191037	-1.28672	0.213212	0.961504	0.152918	1.02997	0.315592	0.835134	-0.245349	-1.65254	0.114386	0.521435	0.247965	1.67016	0.110812	0.749007
1500026H17Rik	0.0690066	0.256561	0.800197	0.997782	-0.121665	-0.452342	0.655999	0.945053	0.174841	0.650044	0.523226	0.880501	0.144278	0.536413	0.597722	0.966346
1520401A03Rik	0.464534	1.05597	0.303852	0.976549	0.219676	0.499361	0.623095	0.940189	0.349918	0.795424	0.435914	0.840935	0.0728114	0.165513	0.870239	0.994947
1600002D24Rik	-0.0098204	-0.0597557	0.952956	0.999629	0.0535869	0.326069	0.747835	0.964037	0.212442	1.29268	0.211183	0.66595	-0.131991	-0.803144	0.431543	0.936866
1600002H07Rik	0.170582	1.25374	0.224715	0.961768	0.41192	3.02752	0.00676753	0.212999	0.740879	5.44529	2.68787e-05	0.00381312	0.000928112	0.00682142	0.994626	0.998606
1600002K03Rik	-0.208212	-1.03958	0.311213	0.980635	0.0459963	0.229656	0.820744	0.976453	0.0865505	0.432139	0.670367	0.929267	0.206739	1.03223	0.31456	0.895734
1600010F14Rik	0.221332	1.18661	0.249593	0.967981	-0.0569269	-0.305198	0.763439	0.966426	-0.0675719	-0.362268	0.721036	0.944247	-0.0394452	-0.211475	0.834705	0.992454
1600010M07Rik	-0.342224	-1.77908	0.0907718	0.922133	-0.189948	-0.987459	0.335476	0.844183	-0.0148033	-0.0769564	0.93944	0.991141	0.102634	0.533554	0.599661	0.966346
1600012H06Rik	0.195809	1.72622	0.10007	0.931797	-0.0780022	-0.687655	0.499744	0.907745	0.097724	0.861519	0.39939	0.819484	0.150561	1.32732	0.199686	0.840494
1600014C10Rik	0.213493	1.31459	0.203855	0.961504	0.40554	2.49712	0.0215809	0.355787	-0.0243542	-0.149962	0.88233	0.980661	0.0905629	0.557643	0.583414	0.964703
1600014C23Rik	-0.120295	-0.503102	0.620511	0.997782	-0.150783	-0.630609	0.535595	0.920404	-0.0914339	-0.382397	0.70629	0.939415	0.123465	0.516358	0.611393	0.968109
1600014K23Rik	0.128753	0.442063	0.663293	0.997782	0.216468	0.743223	0.46618	0.898805	-0.479239	-1.64542	0.115858	0.524764	-0.481978	-1.65483	0.113917	0.754565
1600015I10Rik	0.0873097	0.344597	0.734075	0.997782	0.255679	1.00912	0.325237	0.839568	0.0391534	0.154532	0.878774	0.980572	-0.29414	-1.16092	0.259646	0.872388
1600019K03Rik	-0.15877	-0.747804	0.463475	0.994219	0.177843	0.837635	0.412354	0.882856	0.331036	1.55917	0.13499	0.56336	0.117255	0.552268	0.58702	0.965525
1600020E01Rik	0.196053	1.48493	0.1535	0.949297	0.467866	3.54368	0.00209345	0.117756	0.233142	1.76585	0.0930259	0.477354	0.0705424	0.534298	0.599157	0.966346
1600025M17Rik	0.0112146	0.0493322	0.961155	0.999629	-0.142345	-0.626162	0.538448	0.920577	0.248192	1.09178	0.288197	0.742561	-0.04504	-0.198127	0.84499	0.992781
1600029O15Rik	-0.0552046	-0.345252	0.73359	0.997782	0.0307757	0.192473	0.849356	0.979801	-0.0385687	-0.241211	0.811902	0.965454	0.208967	1.30689	0.206406	0.842963
1700001C02Rik	-0.12456	-0.750963	0.461615	0.994219	-0.230889	-1.39201	0.179545	0.729298	-0.032864	-0.198135	0.844984	0.972634	-0.0458737	-0.27657	0.785012	0.988317
1700001C19Rik	-0.0848544	-0.464943	0.647106	0.997782	0.0368494	0.201909	0.842073	0.978414	0.0225325	0.123462	0.903001	0.985085	-0.557403	-3.05418	0.00637482	0.352927
1700001D01Rik	-0.0340073	-0.126996	0.90024	0.999629	0.160057	0.597711	0.55689	0.924864	0.279054	1.04209	0.310078	0.760292	0.236014	0.881362	0.388824	0.922362
1700001G01Rik	-0.322505	-1.80058	0.0872099	0.920046	0.0337846	0.188623	0.852331	0.979873	-0.12307	-0.687114	0.500077	0.869448	-0.00675842	-0.037733	0.970283	0.997735
1700001G11Rik	0.83278	2.78567	0.0115713	0.705177	-0.149407	-0.49977	0.622812	0.940189	-0.456694	-1.52765	0.142608	0.577908	0.419425	1.40299	0.176294	0.825825
1700001G17Rik	0.160023	0.602305	0.55389	0.997782	-0.317793	-1.19613	0.245945	0.79304	0.460809	1.73442	0.0985756	0.487976	0.327727	1.23352	0.231999	0.861084
1700001J11Rik	0.841325	1.79804	0.0876242	0.920749	-0.544451	-1.16358	0.258594	0.801273	-0.552663	-1.18113	0.251715	0.707315	1.04616	2.2358	0.0371966	0.607348
1700001K19Rik	-0.075742	-0.231467	0.819356	0.997782	-0.202056	-0.617483	0.544038	0.921358	-0.317216	-0.969412	0.344175	0.782264	0.298246	0.91144	0.37316	0.920671
1700001K23Rik	-0.457645	-2.23342	0.0373773	0.827829	0.152189	0.742721	0.466477	0.898805	0.211972	1.03447	0.313535	0.763016	0.133898	0.653457	0.52107	0.952227
1700001L05Rik	-0.0969639	-0.299274	0.767888	0.997782	0.555859	1.71563	0.102028	0.629058	0.201653	0.622391	0.540873	0.885373	-0.082885	-0.25582	0.800761	0.989936
1700001L19Rik	-0.0988238	-0.502596	0.62086	0.997782	0.0941707	0.478931	0.637298	0.9437	0.167117	0.849923	0.405651	0.822424	0.0783951	0.3987	0.694433	0.976714
1700001O22Rik	0.211852	1.04416	0.309145	0.978848	-0.114153	-0.562625	0.580082	0.933083	0.111158	0.547867	0.589981	0.903909	0.219322	1.08098	0.292856	0.886367
1700001P01Rik	-0.214475	-1.0274	0.316771	0.982166	0.927788	4.44439	0.000261221	0.0401317	0.458127	2.19457	0.04045	0.326751	-0.213552	-1.02298	0.318803	0.898681
1700003D09Rik	0.28644	0.855844	0.402447	0.993865	-0.0838128	-0.250421	0.804873	0.973655	-0.426588	-1.27459	0.21739	0.672836	-0.00614539	-0.0183616	0.985536	0.99858
1700003E16Rik	-0.172139	-0.590451	0.561649	0.997782	0.0246316	0.0844884	0.933527	0.990968	-0.611854	-2.09871	0.049041	0.357011	-0.139594	-0.478819	0.637376	0.969989
1700003F12Rik	-0.0690947	-0.233283	0.817966	0.997782	0.181814	0.613855	0.546385	0.921512	-0.2904	-0.980471	0.338826	0.7797	0.133721	0.45148	0.656609	0.972467
1700003G13Rik	-0.114295	-0.497002	0.624728	0.997782	0.146565	0.637323	0.531304	0.91899	0.0491117	0.213558	0.833102	0.970071	-0.0662479	-0.288073	0.776321	0.98739
1700003G18Rik	0.0323687	0.105697	0.916899	0.999629	0.44964	1.46826	0.157932	0.706349	0.390441	1.27495	0.217264	0.672572	-0.170017	-0.555175	0.585068	0.964915
1700003H04Rik	-0.322533	-1.55661	0.135594	0.949297	-0.0414998	-0.200287	0.843324	0.978414	-0.213937	-1.03251	0.314433	0.763673	0.0572588	0.276343	0.785183	0.988317
1700003L19Rik	0.00972534	0.0372587	0.970656	0.999629	0.146446	0.561046	0.581137	0.933083	0.0878829	0.336687	0.739938	0.947606	0.227206	0.870448	0.394613	0.924297
1700003M02Rik	0.125864	0.684549	0.50166	0.99743	0.0247484	0.134602	0.894302	0.98528	0.0876063	0.476472	0.639018	0.919493	0.0298722	0.162469	0.872603	0.994947
1700003M07Rik	-0.180477	-0.72346	0.47796	0.99515	-0.451462	-1.80973	0.0857308	0.593431	-0.164996	-0.661403	0.51607	0.877782	-0.151932	-0.609033	0.549511	0.958842
1700003P14Rik	0.0770578	0.439339	0.665231	0.997782	0.27838	1.58716	0.12851	0.668816	-0.0664383	-0.378792	0.708922	0.940511	-0.070764	-0.403455	0.69099	0.97649
1700006A11Rik	0.123742	0.738742	0.468836	0.994219	-0.151119	-0.902179	0.377937	0.866739	0.185698	1.10862	0.28104	0.737036	0.140532	0.838979	0.411617	0.929672
1700006E09Rik	0.0796257	0.473234	0.641285	0.997782	0.14937	0.887741	0.385466	0.869759	0.0900191	0.535004	0.598677	0.906297	0.123768	0.73558	0.470715	0.943843
1700006F04Rik	-0.0239218	-0.128056	0.899412	0.999629	-0.309134	-1.65484	0.113915	0.645473	0.210576	1.12724	0.27328	0.727996	0.11449	0.612881	0.547016	0.958153
1700006H21Rik	0.101378	0.782102	0.44352	0.994219	0.0148367	0.11446	0.91004	0.988139	-0.0345053	-0.266198	0.792872	0.961336	-0.0367318	-0.283375	0.779867	0.987834
1700006J14Rik	-0.149308	-0.848587	0.406377	0.994092	0.0609854	0.346609	0.732586	0.961678	-0.155456	-0.883529	0.387681	0.811322	-0.111772	-0.635253	0.532625	0.95453
1700007B14Rik	-0.15556	-0.966879	0.345408	0.988433	-0.132817	-0.825519	0.419032	0.885127	0.090801	0.56437	0.578917	0.900403	-0.0499884	-0.310701	0.759314	0.984721
1700007E05Rik	0.13704	0.802891	0.431686	0.994219	0.411222	2.40927	0.0259764	0.378559	0.0334757	0.196128	0.846533	0.972965	-0.14477	-0.848179	0.406598	0.928107
1700007F19Rik	-0.0750205	-0.31825	0.753668	0.997782	-0.233594	-0.990948	0.333812	0.844183	0.284812	1.20822	0.241367	0.698417	0.113495	0.481467	0.635527	0.969989
1700007G11Rik	-0.205894	-1.24966	0.226169	0.961768	0.0539086	0.327195	0.746996	0.963924	0.0115675	0.0702081	0.944741	0.991846	0.137044	0.831783	0.415571	0.93081
1700007J10Rik	0.233891	1.13643	0.26951	0.971115	-0.0277265	-0.134717	0.894212	0.98528	0.297628	1.44611	0.163979	0.607501	-0.198591	-0.964912	0.346368	0.907854
1700007K09Rik	-0.0153054	-0.0489826	0.96143	0.999629	-0.320219	-1.02481	0.31796	0.836745	-0.0190531	-0.0609766	0.951997	0.992234	-0.0241317	-0.0772298	0.939225	0.997368
1700007K13Rik	0.42882	1.66766	0.111314	0.943509	0.13774	0.535663	0.59823	0.936537	0.547307	2.12845	0.046213	0.346964	-0.00980123	-0.0381165	0.969981	0.997735
1700007L15Rik	-0.106178	-0.838375	0.411948	0.994219	0.100025	0.789791	0.43912	0.890984	-0.0978033	-0.772247	0.449199	0.847684	0.142489	1.12508	0.27417	0.878156
1700007M16Rik	-0.219535	-0.910235	0.373779	0.988686	0.154866	0.642105	0.528259	0.917577	0.0232729	0.0964938	0.92411	0.988952	-0.207871	-0.861872	0.399201	0.926275
1700007P06Rik	-0.696657	-2.08072	0.0508258	0.867392	0.272979	0.815315	0.424709	0.887309	0.347634	1.03829	0.311801	0.761489	-0.225137	-0.672422	0.509181	0.949626
1700008J07Rik	0.0276397	0.153769	0.879367	0.998215	0.249942	1.39052	0.179992	0.729802	0.181235	1.00827	0.325634	0.771716	0.647506	3.6023	0.00182935	0.226603
1700008K24Rik	0.163807	0.968761	0.344491	0.987948	0.0521413	0.308365	0.761065	0.965921	0.0685309	0.405293	0.689661	0.934849	-0.162792	-0.962753	0.347423	0.909106
1700008O03Rik	-0.140237	-0.599025	0.556031	0.997782	-0.205058	-0.875907	0.39171	0.873392	-0.549229	-2.34604	0.0296414	0.277645	-0.227062	-0.969898	0.343938	0.90569
1700008P02Rik	0.158272	0.733037	0.47223	0.994219	0.211213	0.978238	0.339901	0.845166	-0.0322141	-0.1492	0.882923	0.980661	0.280169	1.29761	0.209517	0.844495
1700009C05Rik	-0.156077	-0.666388	0.512947	0.99743	-0.0735772	-0.314147	0.756735	0.964939	0.42847	1.8294	0.0826254	0.454467	0.0522481	0.223079	0.825787	0.992229
1700009J07Rik	0.0945503	0.486312	0.63215	0.997782	0.108882	0.560026	0.581819	0.933083	0.0580223	0.298434	0.768519	0.955844	0.128684	0.661879	0.515771	0.950174
1700009N14Rik	-0.198331	-0.852988	0.40399	0.994092	0.124279	0.534502	0.599018	0.936537	-0.129053	-0.555035	0.585163	0.902479	-0.143371	-0.616615	0.544599	0.957342
1700010B08Rik	-0.0396907	-0.159387	0.874998	0.998215	0.352498	1.41554	0.172637	0.723949	-0.0362191	-0.145446	0.885847	0.981062	0.344114	1.38187	0.182592	0.832553
1700010B13Rik	0.382819	2.04408	0.0546446	0.872788	-0.257575	-1.37534	0.184575	0.733311	-0.113814	-0.607715	0.550368	0.889479	0.26858	1.4341	0.167339	0.819648
1700010D01Rik	0.0668186	0.217906	0.829759	0.997782	0.028741	0.0937289	0.926278	0.9905	-0.169903	-0.554081	0.585803	0.902571	-0.170891	-0.557303	0.583642	0.964795
1700010H22Rik	0.15376	1.32808	0.19944	0.961504	0.0282042	0.24361	0.81007	0.974803	-0.203242	-1.75547	0.0948279	0.480715	0.135013	1.16616	0.257572	0.87209
1700010I02Rik	0.115078	0.825274	0.419168	0.994219	-0.0662986	-0.475454	0.63973	0.944136	0.104574	0.749941	0.462216	0.854009	0.0471999	0.33849	0.7386	0.981911
1700010I14Rik	0.0723777	0.313421	0.757278	0.997782	0.0522094	0.226085	0.823481	0.976763	0.141469	0.612609	0.547192	0.888441	-0.522282	-2.26167	0.0352793	0.600971
1700010J16Rik	-0.0430989	-0.2867	0.777357	0.997782	0.170506	1.13423	0.270408	0.809582	-0.0386866	-0.257349	0.799597	0.962868	-0.0281679	-0.187377	0.853295	0.993779
1700010K23Rik	-0.154139	-0.9297	0.363859	0.988433	0.0675183	0.407241	0.688253	0.953305	0.242243	1.4611	0.159866	0.602976	-0.0862631	-0.520301	0.608693	0.967652
1700010K24Rik	0.300414	1.53653	0.140428	0.949297	0.171243	0.875856	0.391737	0.873392	-0.0804408	-0.41143	0.68523	0.933262	0.0518105	0.264995	0.793786	0.988978
1700010L04Rik	0.00925832	0.0533244	0.958014	0.999629	0.227741	1.3117	0.204809	0.752327	0.108755	0.626388	0.538302	0.885003	0.195775	1.12759	0.273135	0.877767
1700011A15Rik	0.122621	0.396313	0.696164	0.997782	-0.0667273	-0.215663	0.831483	0.977411	-0.23823	-0.76996	0.450523	0.848547	-0.229675	-0.742311	0.46672	0.942481
1700011B04Rik	-0.110495	-0.729046	0.474613	0.994219	0.125149	0.825735	0.418912	0.885102	-0.0975921	-0.643914	0.52711	0.881902	0.171516	1.13167	0.271458	0.876738
1700011E24Rik	0.541704	1.61849	0.12157	0.946994	0.204681	0.61154	0.547885	0.921512	0.0128213	0.038307	0.969831	0.994594	-0.126658	-0.378425	0.709191	0.976846
1700011H14Rik	-0.146299	-0.889061	0.384774	0.990481	0.00139937	0.00850401	0.993301	0.999461	0.232483	1.4128	0.173428	0.619628	0.106112	0.644845	0.526519	0.95371
1700011I03Rik	-0.0181612	-0.118051	0.907231	0.999629	0.150699	0.979569	0.33926	0.845159	-0.0133138	-0.0865424	0.931915	0.990565	-0.178103	-1.1577	0.260926	0.872459
1700011L22Rik	-0.138028	-0.447187	0.659653	0.997782	0.148953	0.482582	0.634749	0.942937	-0.310029	-1.00444	0.327431	0.772526	-0.139675	-0.452522	0.655872	0.972467
1700011M02Rik	-0.264757	-0.707442	0.487636	0.996556	-0.013878	-0.0370826	0.970795	0.995375	0.00548819	0.0146647	0.988448	0.997554	0.0848952	0.226843	0.822899	0.991848
1700012A03Rik	0.0635842	0.336555	0.740036	0.997782	0.398553	2.10956	0.047991	0.486872	-0.141397	-0.748422	0.463111	0.854605	-0.165642	-0.876751	0.391263	0.922433
1700012B07Rik	-0.0612955	-0.427265	0.673853	0.997782	0.489997	3.41556	0.00280861	0.139155	0.0409831	0.285676	0.77813	0.958013	0.0890841	0.620967	0.54179	0.957163
1700012B09Rik	0.183135	1.01796	0.321122	0.982327	0.00086629	0.00481531	0.996207	0.999636	0.0934915	0.519677	0.60912	0.909772	0.319509	1.776	0.0912918	0.724276
1700012C14Rik	0.139826	0.740663	0.467696	0.994219	-0.133308	-0.706134	0.488431	0.904999	0.0213512	0.113098	0.911106	0.987473	-0.157915	-0.83648	0.412988	0.929672
1700012D14Rik	0.151112	1.04022	0.310924	0.980341	-0.109641	-0.754744	0.459394	0.897434	-0.191466	-1.31801	0.202728	0.655977	-0.169964	-1.16999	0.256062	0.870606
1700012I11Rik	0.186517	0.845511	0.40805	0.994092	-0.356294	-1.61514	0.122296	0.658943	0.00170776	0.00774157	0.993902	0.998733	0.372755	1.68976	0.10695	0.746008
1700012P22Rik	-0.0734225	-0.390432	0.700437	0.997782	-0.0347078	-0.184562	0.855472	0.980969	-0.0110086	-0.0585395	0.953913	0.992234	0.207976	1.10593	0.282173	0.882229
1700013D24Rik	-0.101813	-0.394584	0.697419	0.997782	0.305911	1.18559	0.249988	0.79386	-0.121836	-0.472186	0.642019	0.920097	-0.199783	-0.774279	0.448024	0.93959
1700013F07Rik	0.0138282	0.066788	0.947428	0.999629	-0.0637611	-0.307956	0.761371	0.965921	-0.0857197	-0.414013	0.683369	0.93285	0.0968429	0.467736	0.645143	0.97028
1700013G24Rik	0.503815	2.29926	0.0326554	0.827829	0.0548981	0.250538	0.804784	0.973655	0.417148	1.90374	0.0717627	0.427926	-0.279984	-1.27776	0.21629	0.848538
1700013H16Rik	0.0648227	0.340518	0.737097	0.997782	-0.118428	-0.62211	0.541054	0.921358	0.0232222	0.121987	0.904153	0.9855	-0.173312	-0.910417	0.373686	0.921031
1700013N06Rik	-0.0103937	-0.0696993	0.945141	0.999629	0.0363972	0.244076	0.809714	0.974662	-0.146194	-0.980361	0.338879	0.7797	-0.0767304	-0.514545	0.612636	0.968292
1700015E13Rik	-0.0938801	-0.735244	0.470915	0.994219	0.100309	0.785594	0.441518	0.892686	-0.31087	-2.43465	0.0246274	0.249693	0.0346758	0.271571	0.788797	0.988559
1700015F17Rik	0.121233	0.587735	0.563434	0.997782	-0.10832	-0.525134	0.605392	0.937867	0.123134	0.596953	0.557386	0.891561	-0.142971	-0.693123	0.496381	0.948724
1700015G11Rik	0.137919	0.932781	0.362305	0.988433	-0.0748809	-0.50644	0.618209	0.940189	-0.12956	-0.876251	0.391528	0.81395	0.173172	1.17121	0.255586	0.8704
1700015O11Rik	-0.239746	-0.787823	0.440243	0.994219	0.0222074	0.072975	0.942567	0.991163	0.170868	0.561485	0.580844	0.900746	-0.0548894	-0.18037	0.858717	0.994287
1700016C15Rik	-0.129505	-0.965678	0.345994	0.988433	0.161685	1.20563	0.242343	0.790556	-0.0744448	-0.55511	0.585112	0.902479	-0.0127771	-0.0952748	0.925066	0.996701
1700016D06Rik	0.0388028	0.191454	0.850143	0.998215	0.133677	0.659567	0.517223	0.913699	0.101	0.498337	0.623804	0.914503	-0.254429	-1.25536	0.224137	0.854783
1700016G14Rik	-0.200737	-1.53239	0.141441	0.949297	-0.126623	-0.966615	0.345537	0.848951	0.0924388	0.705661	0.488719	0.863689	-0.198302	-1.5138	0.146068	0.796296
1700016G22Rik	0.359056	1.27204	0.218275	0.961768	0.0744051	0.263597	0.794847	0.97063	0.24666	0.87385	0.392803	0.814712	0.0198585	0.0703534	0.944627	0.997652
1700016H13Rik	-0.120488	-0.845215	0.408211	0.994092	-0.00055292	-0.00387869	0.996945	0.999682	-0.147578	-1.03525	0.313183	0.762937	-0.0582595	-0.408685	0.68721	0.975606
1700016K19Rik	0.0306408	0.168877	0.867628	0.998215	0.00553229	0.0304912	0.975984	0.996496	0.156289	0.861387	0.399461	0.819493	-0.354773	-1.95533	0.0649829	0.685973
1700016L04Rik	0.143174	0.717776	0.481381	0.996315	-0.083518	-0.4187	0.679997	0.952081	0.0906413	0.454412	0.654535	0.924977	0.192762	0.966375	0.345654	0.907377
1700016L21Rik	0.179433	0.834953	0.413826	0.994219	-0.307341	-1.43015	0.168455	0.719175	0.0136893	0.0637	0.949856	0.992234	-0.029433	-0.13696	0.892462	0.995915
1700016P03Rik	-0.210717	-0.811574	0.426802	0.994219	0.0164771	0.0634612	0.950043	0.992036	0.25049	0.964758	0.346443	0.784061	-0.150875	-0.581094	0.567813	0.961983
1700016P04Rik	0.306896	1.28648	0.213295	0.961504	0.0135767	0.0569121	0.955193	0.992858	0.0560543	0.234974	0.816671	0.967357	0.0758995	0.318163	0.753733	0.983936
1700017B05Rik	-0.0379155	-0.280807	0.781807	0.997782	0.0714023	0.528816	0.602883	0.937694	-0.0405175	-0.300078	0.767283	0.955651	0.171357	1.2691	0.219301	0.850628
1700017D01Rik	0.038783	0.270285	0.789772	0.997782	-0.10918	-0.760889	0.455799	0.895397	0.152793	1.06484	0.299918	0.753581	0.0791193	0.551395	0.587607	0.965525
1700017G19Rik	-0.284327	-1.38156	0.182683	0.956035	0.452148	2.19702	0.0402491	0.456348	0.116481	0.565991	0.577836	0.90009	-0.0612539	-0.297638	0.769118	0.986139
1700017J07Rik	-0.0260496	-0.105712	0.916888	0.999629	-0.177277	-0.719404	0.4804	0.902896	0.0235679	0.0956408	0.924779	0.988952	0.274892	1.11554	0.278138	0.879929
1700017N19Rik	0.0202819	0.135412	0.89367	0.999412	0.331885	2.21582	0.0387419	0.451334	0.0877057	0.585564	0.564864	0.893524	0.199772	1.33377	0.197602	0.839904
1700018A04Rik	-0.152742	-1.14324	0.266739	0.971115	-0.237602	-1.7784	0.0908868	0.605772	-0.675214	-5.05383	6.47784e-05	0.00674263	-0.234148	-1.75255	0.095341	0.729245
1700018A14Rik	-0.200288	-0.723941	0.477672	0.995066	0.133592	0.48287	0.634548	0.9429	-0.0621057	-0.224481	0.824711	0.967995	-0.109258	-0.394915	0.697179	0.976846
1700018B08Rik	-0.114574	-0.309941	0.759883	0.997782	0.291653	0.788973	0.439587	0.891027	-0.0565851	-0.153072	0.879909	0.980635	0.35036	0.947785	0.354802	0.913617
1700018B24Rik	-0.209846	-1.7187	0.101457	0.932724	0.0906875	0.742756	0.466457	0.898805	0.032285	0.264423	0.79422	0.961476	-0.153709	-1.25892	0.222878	0.853373
1700018C11Rik	-0.0122966	-0.0660349	0.94802	0.999629	0.206502	1.10895	0.280901	0.816927	0.0755738	0.405844	0.689262	0.934773	0.182467	0.979882	0.339109	0.903926
1700018F24Rik	-0.288718	-1.0994	0.284942	0.972638	0.210549	0.801743	0.432334	0.888522	0.104303	0.397174	0.69554	0.936436	0.271485	1.03378	0.313853	0.895734
1700018G05Rik	0.0124809	0.0522372	0.95887	0.999629	-0.0243252	-0.10181	0.919944	0.989349	-0.0739436	-0.309481	0.760228	0.953339	-0.559499	-2.34171	0.0299092	0.568772
1700018L02Rik	-0.0145161	-0.0933743	0.926556	0.999629	0.243317	1.56513	0.133587	0.678441	0.205386	1.32114	0.201702	0.655196	0.704963	4.53466	0.000212169	0.0852237
1700019A02Rik	-0.0346068	-0.222829	0.825979	0.997782	-0.136682	-0.880079	0.389502	0.872247	-0.0859128	-0.553183	0.586406	0.902878	0.0192274	0.123803	0.902735	0.996701
1700019B03Rik	-0.192724	-1.2311	0.232885	0.963049	0.0782744	0.500006	0.62265	0.940189	-0.11857	-0.757411	0.457832	0.852271	-0.220041	-1.40559	0.175532	0.824999
1700019B21Rik	-0.300607	-1.35493	0.190883	0.956035	-0.0544239	-0.245305	0.808775	0.974298	0.195293	0.880246	0.389413	0.812503	0.0999721	0.450605	0.65723	0.972467
1700019D03Rik	0.210166	1.10774	0.281409	0.972638	-0.103997	-0.548148	0.589792	0.935434	-0.14271	-0.752195	0.460891	0.853409	-0.198271	-1.04504	0.308746	0.893456
1700019E08Rik	0.0918743	0.510898	0.615141	0.997782	0.0461657	0.25672	0.800076	0.971999	0.12041	0.669581	0.510952	0.874722	-0.146743	-0.816012	0.42432	0.935085
1700019G17Rik	-0.132203	-0.542191	0.59381	0.997782	-0.252935	-1.03733	0.312234	0.833336	0.342769	1.40576	0.175482	0.622254	0.288775	1.18432	0.250477	0.867207
1700019G24Rik	-0.061214	-0.395132	0.697021	0.997782	-0.143134	-0.923919	0.366787	0.859811	0.0610411	0.394016	0.697831	0.936873	0.164305	1.06058	0.301802	0.889908
1700019L03Rik	0.00638752	0.0344121	0.972897	0.999629	0.256959	1.38434	0.181847	0.730318	0.21141	1.13895	0.268481	0.723632	0.04567	0.246042	0.808213	0.990153
1700019M22Rik	-0.26088	-0.745043	0.465104	0.994219	-0.257766	-0.736148	0.470377	0.899934	-0.197945	-0.565307	0.578292	0.900253	-0.0379561	-0.108398	0.914784	0.996701
1700019N19Rik	0.205706	0.936628	0.360371	0.988433	-0.0582096	-0.265042	0.79375	0.970523	-0.0563984	-0.256795	0.800019	0.962876	0.0733904	0.334164	0.741812	0.982244
1700019O17Rik	0.392404	1.78182	0.0903106	0.920749	0.0423863	0.192467	0.84936	0.979801	-0.176694	-0.802331	0.432002	0.837926	-0.0516246	-0.234417	0.817098	0.991638
1700019P21Rik	-0.0969288	-0.615726	0.545174	0.997782	-0.22157	-1.40749	0.174975	0.726202	-0.0196723	-0.124965	0.901826	0.984973	0.259035	1.64548	0.115845	0.756613
1700020A23Rik	-0.100143	-0.666504	0.512874	0.99743	0.0201313	0.133985	0.894783	0.985424	-0.115662	-0.769793	0.45062	0.84855	0.215422	1.43375	0.167436	0.819648
1700020D05Rik	-0.245923	-0.945906	0.355736	0.988433	0.277571	1.06764	0.298685	0.826175	-0.0581939	-0.223834	0.825207	0.96822	-0.787475	-3.02891	0.00674648	0.355271
1700020G17Rik	-0.0438676	-0.302547	0.765429	0.997782	0.0488829	0.337136	0.739605	0.96336	-0.260169	-1.79434	0.0882309	0.466309	-0.145373	-1.00261	0.328292	0.901714
1700020I14Rik	-0.108411	-1.30631	0.206599	0.961504	-0.101628	-1.22457	0.235281	0.782602	0.0459492	0.55367	0.586079	0.902721	-0.0257306	-0.310044	0.759807	0.984721
1700020L24Rik	0.0862949	0.449152	0.658259	0.997782	-0.17392	-0.905228	0.37636	0.866133	-0.396874	-2.06567	0.0523648	0.368186	0.243239	1.26602	0.220376	0.851143
1700020M21Rik	-0.309154	-1.65947	0.11297	0.943523	-0.0153036	-0.0821462	0.935365	0.990968	0.169606	0.910403	0.373693	0.80266	0.431452	2.31593	0.0315501	0.581791
1700020N01Rik	0.0220423	0.177317	0.861082	0.998215	0.0881138	0.708824	0.486796	0.904999	-0.196074	-1.5773	0.130762	0.555222	-0.0284736	-0.229054	0.821205	0.991848
1700020N15Rik	0.155568	1.11937	0.276539	0.972471	0.092487	0.665481	0.513515	0.913364	0.0441733	0.317844	0.753971	0.952213	0.0493292	0.354944	0.72643	0.978983
1700020N18Rik	0.0314227	0.166072	0.869805	0.998215	-0.15327	-0.810048	0.427658	0.887982	0.204226	1.07935	0.29356	0.747645	-0.394763	-2.08636	0.0502599	0.655727
1700021A07Rik	-0.424026	-1.68196	0.108474	0.937391	-0.498891	-1.97892	0.062078	0.533918	-0.548316	-2.17497	0.042086	0.333102	-0.340456	-1.35047	0.192285	0.837681
1700021F05Rik	0.0234159	0.212309	0.834063	0.997782	-0.0994996	-0.902152	0.377951	0.866739	0.196932	1.78556	0.089685	0.469552	-0.011831	-0.10727	0.915667	0.996701
1700021F07Rik	-0.131896	-0.652099	0.521927	0.997782	0.234518	1.15947	0.260224	0.802309	-0.141557	-0.699861	0.492254	0.865515	0.364554	1.80237	0.0869193	0.716487
1700021J08Rik	0.0620032	0.173019	0.864414	0.998215	-0.663546	-1.85162	0.0792377	0.578291	-0.716088	-1.99823	0.0597856	0.394082	-0.0088692	-0.0247494	0.980506	0.99858
1700021K19Rik	0.265744	2.33831	0.0301208	0.826122	0.244315	2.14976	0.0442788	0.471993	0.105063	0.924463	0.36651	0.798813	0.172155	1.51481	0.145812	0.796051
1700021L23Rik	0.0323644	0.172407	0.864889	0.998215	0.0995391	0.530251	0.601906	0.937694	0.0971806	0.517687	0.610482	0.910085	-0.0795177	-0.423595	0.676482	0.975244
1700021N21Rik	0.00254508	0.0126354	0.990047	0.999629	-0.426578	-2.1178	0.0472082	0.48295	0.0628396	0.311975	0.75836	0.953233	-0.202008	-1.00289	0.328159	0.901714
1700021P04Rik	-0.176842	-0.891895	0.38329	0.990481	0.0972065	0.490257	0.629406	0.942256	0.0145815	0.0735409	0.942123	0.991175	0.0136666	0.0689271	0.945747	0.997721
1700022A21Rik	-0.281495	-1.59778	0.126121	0.948074	-0.0246947	-0.140169	0.88996	0.98528	0.0141476	0.0803026	0.936812	0.990813	-0.251627	-1.42825	0.168993	0.819648
1700022A22Rik	-0.0127092	-0.0814855	0.935884	0.999629	0.0451776	0.289657	0.775126	0.967927	-0.272477	-1.74699	0.096322	0.483734	-0.23113	-1.4819	0.154299	0.806148
1700022E09Rik	0.0863363	0.388708	0.701691	0.997782	0.334427	1.50568	0.148129	0.697052	-0.136058	-0.612567	0.547219	0.888441	0.0101509	0.0457022	0.964011	0.99773
1700022H16Rik	0.206736	1.23795	0.230388	0.962794	0.160556	0.96142	0.348076	0.850693	-0.241337	-1.44515	0.164247	0.607627	0.310784	1.861	0.0778436	0.710849
1700022I11Rik	-0.0728276	-0.244967	0.809033	0.997782	-0.244961	-0.823966	0.419892	0.885747	0.286562	0.963896	0.346864	0.784344	0.352157	1.18454	0.250395	0.867207
1700022N22Rik	0.263486	1.061	0.301616	0.976549	-0.0689055	-0.277467	0.784333	0.968767	0.576271	2.32051	0.0312526	0.285054	0.137387	0.553225	0.586377	0.965392
1700023C21Rik	-0.410642	-1.90603	0.0714486	0.910924	0.170229	0.790129	0.438927	0.890952	-0.245394	-1.13901	0.268455	0.723632	-0.651554	-3.02424	0.00681739	0.355271
1700023F02Rik	0.030963	0.211618	0.834594	0.997782	0.255974	1.74947	0.0958844	0.617322	0.0191658	0.130989	0.897122	0.983091	-0.0483549	-0.330484	0.744548	0.982624
1700023F06Rik	-0.211546	-1.36977	0.186279	0.956035	0.342498	2.21768	0.0385953	0.451123	-0.155326	-1.00574	0.326821	0.77189	-0.234957	-1.52135	0.144174	0.793389
1700023H06Rik	0.0100768	0.0450591	0.964517	0.999629	0.226079	1.01093	0.324394	0.839322	0.603235	2.6974	0.014032	0.185022	0.0559621	0.250238	0.805013	0.990153
1700024B05Rik	-0.258344	-1.51434	0.145932	0.949297	-0.0735319	-0.431022	0.671165	0.949574	-0.0558846	-0.327579	0.74671	0.949507	0.093925	0.55056	0.588168	0.965525
1700024B18Rik	0.143705	0.660355	0.516728	0.997512	-0.406188	-1.86653	0.0770324	0.57241	0.177682	0.816489	0.424053	0.83325	-0.309826	-1.42372	0.170284	0.820767
1700024F20Rik	0.225562	1.11882	0.276769	0.972471	-0.0294177	-0.145916	0.885481	0.98528	0.00749414	0.037172	0.970725	0.995053	-0.177417	-0.880012	0.389537	0.922362
1700024G13Rik	-0.17751	-0.950007	0.3537	0.988433	0.0216958	0.116113	0.908747	0.987922	-0.148742	-0.796048	0.435559	0.840845	0.296813	1.5885	0.128207	0.77134
1700024P04Rik	0.0416787	0.295226	0.770932	0.997782	0.145363	1.02966	0.315735	0.835243	0.0177771	0.125922	0.901079	0.984506	-0.0183113	-0.129706	0.898124	0.99625
1700024P16Rik	0.072144	0.641449	0.528676	0.997782	-0.0524786	-0.4666	0.645941	0.944136	-0.0297643	-0.264642	0.794054	0.961466	0.043263	0.384661	0.704639	0.976846
1700025B11Rik	0.152974	0.823226	0.420303	0.994219	-0.0449519	-0.241908	0.811369	0.975037	0.300052	1.61473	0.122385	0.539324	0.126336	0.679879	0.504549	0.949626
1700025C18Rik	0.12331	0.431246	0.671005	0.997782	0.397075	1.38868	0.180542	0.729889	0.0339274	0.118653	0.90676	0.986404	-0.296006	-1.03521	0.313201	0.895734
1700025D23Rik	0.215833	1.32687	0.199832	0.961504	0.107552	0.661193	0.516202	0.913699	-0.00342491	-0.0210552	0.983415	0.997013	0.275985	1.69667	0.105617	0.744947
1700025F22Rik	0.126481	0.657429	0.518567	0.997718	0.097416	0.506352	0.618269	0.940189	0.104354	0.542416	0.593659	0.904981	-0.104266	-0.541956	0.59397	0.966346
1700025F24Rik	-0.116784	-0.691525	0.497362	0.997166	-0.0340597	-0.201681	0.842249	0.978414	-0.123524	-0.731433	0.473187	0.857837	0.101796	0.602776	0.553583	0.959634
1700025G04Rik	0.00822111	0.0549557	0.956731	0.999629	-0.395618	-2.64459	0.0157344	0.309067	-0.28622	-1.9133	0.0704608	0.424509	-0.233421	-1.56035	0.13471	0.781075
1700025H01Rik	-0.211459	-0.900947	0.378576	0.988981	0.0873364	0.372107	0.713814	0.957654	0.131251	0.559209	0.582366	0.901344	-0.200067	-0.852408	0.404304	0.927542
1700025K24Rik	-0.126051	-0.779523	0.445001	0.994219	-0.00785748	-0.0485922	0.961737	0.993927	-0.0583188	-0.360656	0.722222	0.944559	-0.386151	-2.38803	0.0271575	0.553072
1700025M24Rik	-0.119198	-0.703363	0.490118	0.996556	-0.105178	-0.620635	0.542005	0.921358	-0.255865	-1.50981	0.147078	0.585174	-0.0878273	-0.518252	0.610095	0.968031
1700025N21Rik	0.15565	1.08072	0.292968	0.973866	-0.219804	-1.52616	0.142977	0.692315	0.127641	0.886249	0.38625	0.810311	0.177781	1.23438	0.231685	0.861084
1700025N23Rik	0.164827	0.800648	0.432953	0.994219	0.119896	0.582398	0.566952	0.929866	-0.345646	-1.67898	0.10906	0.511451	0.0532837	0.258826	0.798473	0.989378
1700025O08Rik	0.165319	0.667687	0.512135	0.99743	-0.0337472	-0.136297	0.89298	0.98528	0.356015	1.43786	0.16628	0.610809	-0.135108	-0.545668	0.591464	0.966346
1700026D08Rik	-0.129408	-0.713895	0.483724	0.996556	-0.112866	-0.62264	0.540713	0.921313	0.039241	0.216478	0.830857	0.969659	-0.263846	-1.45554	0.161382	0.81151
1700026D11Rik	0.0143967	0.096659	0.923981	0.999629	-0.110291	-0.740494	0.467796	0.898965	0.220103	1.47777	0.155391	0.595705	0.132472	0.889418	0.384586	0.922362
1700026F02Rik	-0.0302609	-0.18308	0.85662	0.998215	-0.138231	-0.836305	0.413084	0.883061	-0.14826	-0.896979	0.380638	0.808198	-0.17022	-1.02984	0.315651	0.8967
1700026J12Rik	-0.0268009	-0.228695	0.82148	0.997782	-0.201142	-1.71637	0.101891	0.628973	0.395577	3.3755	0.003078	0.0780248	-0.0248052	-0.211666	0.834558	0.992454
1700026J14Rik	-0.0867253	-0.43257	0.670058	0.997782	-0.410404	-2.04702	0.0543293	0.50875	-0.445659	-2.22287	0.0381898	0.316608	-0.425671	-2.12317	0.0467037	0.642703
1700026L06Rik	0.126014	0.597987	0.55671	0.997782	0.040529	0.192327	0.849469	0.979801	-0.162577	-0.771495	0.449634	0.84797	-0.236366	-1.12166	0.27559	0.878918
1700027A07Rik	-0.250362	-1.22342	0.235706	0.963115	0.148232	0.724352	0.477425	0.90253	-0.000527793	-0.00257911	0.997968	0.999697	-0.0855588	-0.418091	0.680435	0.975606
1700027A15Rik	0.301453	1.38789	0.180779	0.956035	0.112309	0.517069	0.610905	0.938442	-0.0706649	-0.325341	0.748377	0.949807	-0.00981413	-0.0451842	0.964419	0.99773
1700027F09Rik	-0.272369	-1.67414	0.11002	0.939145	0.0860965	0.529199	0.602622	0.937694	0.0392235	0.241091	0.811994	0.965461	0.126627	0.778324	0.445691	0.938534
1700027H10Rik	-0.138798	-0.977375	0.340318	0.986725	-0.0787835	-0.554771	0.58534	0.933861	-0.0479376	-0.337563	0.739288	0.947505	0.0485087	0.341585	0.736306	0.981625
1700027I24Rik	-0.0858287	-0.264054	0.7945	0.997782	-0.0805073	-0.247683	0.806961	0.973837	0.0107287	0.033007	0.974003	0.995618	-0.305785	-0.940753	0.358305	0.914611
1700027J07Rik	-0.0336456	-0.16713	0.868984	0.998215	0.117886	0.585584	0.564851	0.928889	-0.271984	-1.35104	0.192104	0.644495	0.0647973	0.321872	0.750964	0.983936
1700028B04Rik	0.164674	0.546281	0.59105	0.997782	0.344471	1.14273	0.266945	0.807284	0.11652	0.386539	0.70327	0.938142	0.391873	1.29998	0.208718	0.843889
1700028D13Rik	0.146318	0.552866	0.586618	0.997782	0.0308431	0.116541	0.908412	0.987922	-0.27959	-1.05644	0.303642	0.756214	0.384739	1.45374	0.161875	0.812712
1700028E10Rik	0.022606	0.0939974	0.926067	0.999629	-0.406184	-1.68894	0.107109	0.63657	-0.155973	-0.648547	0.524173	0.88095	-0.133487	-0.555049	0.585153	0.964915
1700028I16Rik	0.364748	1.68294	0.10828	0.937391	0.240009	1.1074	0.281553	0.816927	0.262393	1.21068	0.240443	0.698126	-0.015753	-0.0726845	0.942795	0.997427
1700028J19Rik	0.26672	0.785948	0.441316	0.994219	-0.0466316	-0.13741	0.892111	0.98528	0.511355	1.50682	0.147838	0.585901	-0.300345	-0.885028	0.386892	0.922362
1700028K03Rik	-0.268906	-1.25697	0.223568	0.961768	0.0792714	0.370545	0.714959	0.958064	-0.151074	-0.706176	0.488405	0.86358	-0.00609262	-0.0284793	0.977568	0.99815
1700028M03Rik	-0.0334322	-0.266954	0.792299	0.997782	0.0911607	0.72791	0.475293	0.902056	0.119887	0.957286	0.350106	0.787512	-0.12047	-0.961944	0.347819	0.909547
1700028P14Rik	0.0300949	0.206425	0.838592	0.997782	0.0689186	0.472722	0.641643	0.944136	-0.179607	-1.23195	0.232573	0.691529	-0.167373	-1.14803	0.264803	0.874556
1700028P15Rik	0.0605517	0.370126	0.715266	0.997782	0.0223011	0.136317	0.892964	0.98528	0.1046	0.639373	0.529997	0.883108	0.185337	1.13289	0.270958	0.876555
1700029B22Rik	-0.245552	-2.05276	0.0537179	0.871287	-0.294884	-2.46517	0.0230922	0.36565	-0.100656	-0.841465	0.410258	0.824799	-0.0147654	-0.123436	0.903022	0.996701
1700029E06Rik	-0.0808978	-0.677644	0.505935	0.99743	0.176337	1.4771	0.15557	0.70528	0.167387	1.40212	0.17655	0.623883	0.0830003	0.695255	0.495073	0.947845
1700029F12Rik	-0.503984	-1.62889	0.119335	0.946994	-0.681842	-2.20374	0.0397046	0.453521	0.560092	1.81024	0.0856497	0.460791	-0.190209	-0.614764	0.545796	0.957412
1700029H14Rik	-0.0465892	-0.147355	0.88436	0.998708	0.336884	1.06552	0.299618	0.826858	-0.206533	-0.653234	0.521211	0.87982	0.36179	1.14429	0.266314	0.875438
1700029I15Rik	0.624095	3.5058	0.00228379	0.466589	0.125801	0.706677	0.4881	0.904999	0.0415884	0.23362	0.817708	0.967457	0.214742	1.20629	0.242092	0.864444
1700029J03Rik	0.094416	0.498552	0.623654	0.997782	0.0290606	0.153451	0.879615	0.985161	-0.0380867	-0.201112	0.842687	0.971685	0.0375467	0.198261	0.844887	0.992781
1700029J07Rik	-0.0712006	-0.570229	0.575015	0.997782	-0.0693269	-0.555223	0.585037	0.933824	-0.176857	-1.4164	0.172386	0.61903	0.090358	0.723655	0.477843	0.944856
1700029M03Rik	0.153875	1.13024	0.272046	0.972053	-0.151286	-1.11122	0.279945	0.816867	0.0305511	0.224403	0.824771	0.967995	0.0132743	0.0975017	0.92332	0.996701
1700029M20Rik	0.327253	1.85754	0.078355	0.914291	0.0262105	0.148775	0.883254	0.98528	0.202557	1.14974	0.264114	0.718559	0.306565	1.74011	0.0975509	0.732183
1700029N11Rik	0.170596	1.12784	0.273031	0.972471	-0.431235	-2.85097	0.0100223	0.253715	0.18314	1.21077	0.24041	0.698126	-0.127425	-0.842428	0.409731	0.929294
1700029P11Rik	0.0468651	0.255238	0.801204	0.997782	0.405607	2.20903	0.0392801	0.45311	0.0525541	0.286222	0.777718	0.958013	-0.110078	-0.599512	0.555713	0.960312
1700030A11Rik	-0.129507	-0.773386	0.44854	0.994219	-0.199331	-1.19036	0.248151	0.793566	-0.0822664	-0.491277	0.628698	0.91612	0.103156	0.616027	0.544979	0.957412
1700030C10Rik	-0.503323	-2.25272	0.035932	0.827829	-0.302448	-1.35366	0.19128	0.738559	-0.034688	-0.155253	0.878213	0.98022	-0.28932	-1.29491	0.210429	0.844912
1700030C12Rik	0.216656	0.952481	0.352476	0.988433	-0.149333	-0.656509	0.519146	0.914518	0.037374	0.164306	0.871176	0.978854	0.220197	0.968044	0.34484	0.9065
1700030C14Rik	-0.356916	-2.06603	0.0523272	0.867392	-0.196567	-1.13784	0.268932	0.80864	-0.000763104	-0.00441728	0.99652	0.999542	-0.338001	-1.95654	0.0648307	0.685973
1700030F04Rik	-0.149012	-0.406274	0.688952	0.997782	0.0747663	0.203846	0.840579	0.978414	0.038329	0.104502	0.917835	0.988622	-0.416082	-1.13443	0.270328	0.876395
1700030J22Rik	0.0846377	0.356005	0.725648	0.997782	-0.190558	-0.80153	0.432455	0.888522	0.0728184	0.30629	0.76262	0.953886	0.158585	0.667041	0.512538	0.949664
1700030K09Rik	-0.157341	-1.36741	0.187005	0.956035	0.108518	0.943103	0.357132	0.855037	0.0508121	0.441596	0.663624	0.927308	0.0771237	0.670264	0.510526	0.949626
1700030L20Rik	0.171846	1.3398	0.195668	0.958866	0.189193	1.47505	0.156115	0.705705	-0.0227207	-0.177142	0.861218	0.977299	0.0510079	0.397684	0.69517	0.976714
1700030M09Rik	0.246423	1.12289	0.27508	0.972471	-0.00904754	-0.0412273	0.967533	0.995121	0.570176	2.59814	0.0173914	0.209007	-0.225099	-1.02572	0.317543	0.897598
1700030N03Rik	0.568991	1.52537	0.143173	0.949297	-0.48928	-1.31168	0.204816	0.752327	-0.352841	-0.945909	0.355735	0.791709	-0.298846	-0.801156	0.432666	0.936866
1700030O20Rik	-0.423546	-2.03046	0.0561292	0.877101	0.00126943	0.00608558	0.995206	0.999636	-0.118232	-0.566797	0.577299	0.899828	-0.544854	-2.612	0.0168805	0.4674
1700031A10Rik	-0.0557437	-0.270349	0.789723	0.997782	0.218072	1.05762	0.303117	0.828247	0.31889	1.54657	0.137993	0.568745	-0.181565	-0.880564	0.389245	0.922362
1700031F05Rik	0.703185	1.51377	0.146075	0.949297	0.0849919	0.182965	0.856708	0.98114	0.495854	1.06744	0.298769	0.752464	-0.338023	-0.727675	0.475434	0.944856
1700031F10Rik	-0.0183778	-0.0908442	0.92854	0.999629	-0.093173	-0.460569	0.650187	0.944427	0.163516	0.808287	0.428647	0.835823	0.298416	1.47512	0.156097	0.806925
1700031L13Rik	0.087953	0.521806	0.607664	0.997782	0.150577	0.893339	0.382536	0.869445	0.0829054	0.49186	0.628293	0.915848	-0.137262	-0.814343	0.425252	0.935085
1700031M16Rik	-0.222195	-0.975496	0.341225	0.986725	0.0219349	0.0962999	0.924262	0.989998	-0.485538	-2.13164	0.0459186	0.345705	0.200215	0.878997	0.390074	0.922362
1700031P21Rik	-0.0300808	-0.161004	0.873741	0.998215	-0.0386642	-0.206946	0.838191	0.978141	0.132093	0.707011	0.487898	0.863211	-0.178876	-0.957416	0.350042	0.910361
1700034E13Rik	0.374835	1.57315	0.131721	0.948074	0.131849	0.553357	0.586289	0.934143	0.106004	0.44489	0.661283	0.926936	0.345852	1.45151	0.162489	0.814284
1700034G24Rik	0.03201	0.118147	0.907156	0.999629	-0.155654	-0.574508	0.572173	0.931632	0.253191	0.934514	0.361433	0.795418	-0.317867	-1.17323	0.254794	0.869203
1700034H15Rik	0.0394267	0.214244	0.832575	0.997782	0.0196621	0.106843	0.916002	0.988179	0.445929	2.42316	0.0252297	0.254169	0.492833	2.67804	0.0146348	0.445379
1700034I23Rik	-0.107443	-0.364333	0.719518	0.997782	0.495174	1.6791	0.109036	0.639973	0.38033	1.28967	0.212205	0.667458	-0.0119079	-0.0403789	0.9682	0.997735
1700034J04Rik	-0.101234	-0.486162	0.632254	0.997782	0.201398	0.967187	0.345258	0.848891	-0.153268	-0.736048	0.470437	0.856766	0.105077	0.504616	0.619466	0.968784
1700034J05Rik	0.0535881	0.343625	0.734794	0.997782	-0.15315	-0.982049	0.338067	0.844829	0.0142469	0.0913563	0.928139	0.989845	-0.258724	-1.65903	0.113059	0.751518
1700034K08Rik	-0.159341	-0.510568	0.615368	0.997782	0.592739	1.89928	0.0723767	0.560697	0.727855	2.33222	0.0305037	0.281672	0.152975	0.490168	0.629468	0.969663
1700034O15Rik	0.520477	3.08107	0.00600125	0.580343	0.129634	0.767396	0.45201	0.894791	0.155617	0.921207	0.368165	0.799388	0.60482	3.58036	0.00192413	0.22789
1700034P13Rik	0.421205	2.28354	0.0337297	0.827829	0.0435851	0.236294	0.815661	0.97636	0.0405674	0.219934	0.828202	0.969323	0.231139	1.25311	0.224939	0.855398
1700036A12Rik	0.254201	1.11229	0.279496	0.972638	0.0929429	0.406684	0.688655	0.953305	0.190797	0.834857	0.413879	0.827692	0.35412	1.5495	0.13729	0.785359
1700036G14Rik	0.0625289	0.235905	0.815959	0.997782	0.183317	0.691604	0.497314	0.906899	0.211418	0.797622	0.434666	0.840442	0.0187225	0.0706348	0.944406	0.997652
1700036O09Rik	0.208134	1.45831	0.160625	0.952243	-0.300982	-2.10886	0.0480582	0.486882	0.223537	1.56623	0.133329	0.56038	6.56185e-05	0.000459763	0.999638	0.999781
1700037C18Rik	0.600107	2.26792	0.0348297	0.827829	0.0871405	0.329321	0.745413	0.963875	0.0762745	0.288256	0.776183	0.95796	-0.449036	-1.69699	0.105554	0.744947
1700037F24Rik	0.0219025	0.13369	0.895014	0.999412	0.0855831	0.522386	0.607268	0.938123	0.0314072	0.191705	0.84995	0.973628	-0.0883414	-0.539222	0.595818	0.966346
1700037H04Rik	-0.110865	-1.14112	0.267598	0.971115	-0.0263571	-0.271291	0.78901	0.969748	0.05545	0.570742	0.574673	0.8986	0.278354	2.86508	0.00971482	0.398545
1700039E15Rik	0.564793	2.61666	0.0167119	0.742481	0.217269	1.0066	0.326419	0.840091	0.0860648	0.398734	0.694408	0.936194	-0.0229292	-0.10623	0.916482	0.996701
1700039E22Rik	0.144485	0.767423	0.451995	0.994219	0.0636664	0.338159	0.738846	0.963348	0.453197	2.40712	0.0260937	0.258946	-0.191529	-1.01729	0.321432	0.901144
1700039M10Rik	-0.100314	-0.482768	0.63462	0.997782	0.228714	1.1007	0.284388	0.817686	0.48652	2.34141	0.0299275	0.278617	0.101594	0.488929	0.630329	0.969663
1700040D17Rik	-0.187349	-0.820135	0.422021	0.994219	-0.51636	-2.26041	0.0353707	0.436839	-0.355249	-1.55513	0.135946	0.565336	-0.211396	-0.925402	0.366034	0.91704
1700040F17Rik	0.0193909	0.15313	0.879865	0.998215	-0.0364637	-0.287952	0.776412	0.968394	0.118759	0.937831	0.359768	0.794254	0.0778792	0.615009	0.545638	0.957412
1700040L02Rik	-0.0370078	-0.19675	0.846053	0.997864	-0.153023	-0.813539	0.425702	0.887321	0.136732	0.726927	0.475881	0.858507	0.181521	0.965045	0.346303	0.907854
1700041C23Rik	-0.317608	-2.50561	0.0211952	0.778736	-0.0400328	-0.31582	0.755484	0.964939	0.0215705	0.17017	0.866624	0.978334	-0.247954	-1.95611	0.0648851	0.685973
1700041G16Rik	0.271746	1.69242	0.106435	0.937391	0.0676222	0.421147	0.67824	0.951922	-0.0119687	-0.0745405	0.941337	0.991175	0.0847459	0.527792	0.60358	0.967121
1700041M05Rik	0.556711	1.70941	0.103193	0.933373	0.0243919	0.0748967	0.941058	0.990968	0.0854671	0.262431	0.795733	0.961789	-0.133662	-0.410417	0.685961	0.975606
1700041M19Rik	0.0758337	0.511055	0.615033	0.997782	0.0664414	0.447758	0.659247	0.945756	0.38272	2.57921	0.0181132	0.213238	-0.115344	-0.777321	0.44627	0.938999
1700042G07Rik	0.0166989	0.0613313	0.951718	0.999629	0.350532	1.28742	0.212972	0.762789	-0.0617884	-0.226935	0.822829	0.96796	0.117125	0.430174	0.671771	0.974985
1700042G15Rik	-0.291696	-0.915084	0.371291	0.988433	-0.169946	-0.533138	0.599944	0.936801	-0.00263435	-0.00826424	0.99349	0.998641	0.00192791	0.00604805	0.995236	0.998606
1700042O10Rik	-0.262354	-1.62598	0.119956	0.946994	-0.0160648	-0.0995645	0.921703	0.989824	-0.113667	-0.704468	0.489445	0.863801	-0.0175472	-0.108752	0.914507	0.996701
1700044C05Rik	0.286324	1.13307	0.270882	0.971115	0.487418	1.92886	0.0683871	0.55266	-0.0573522	-0.22696	0.82281	0.96796	-0.0271788	-0.107555	0.915445	0.996701
1700044K03Rik	0.0209954	0.0870385	0.931526	0.999629	0.380524	1.5775	0.130717	0.67316	0.435621	1.80591	0.0863461	0.462211	0.211788	0.877985	0.390609	0.922362
1700045H11Rik	0.0450855	0.181543	0.85781	0.998215	0.170802	0.687759	0.49968	0.907745	0.189117	0.761507	0.455438	0.851016	-0.0780971	-0.314469	0.756495	0.983936
1700045I11Rik	-0.11504	-0.66334	0.514855	0.997512	0.143411	0.826936	0.418247	0.884802	-0.269991	-1.55682	0.135545	0.564431	0.280604	1.61802	0.121671	0.761134
1700046C09Rik	-0.136539	-0.772865	0.448841	0.994219	-0.0822425	-0.465526	0.646696	0.944136	0.0357115	0.202141	0.841894	0.97147	0.204396	1.15696	0.261221	0.872823
1700047A11Rik	-0.352222	-1.75097	0.095619	0.927224	0.144864	0.720149	0.479951	0.902896	0.0071065	0.0353279	0.972176	0.995583	0.108266	0.538213	0.596502	0.966346
1700047G03Rik	0.504968	2.40807	0.0260419	0.793008	-0.426658	-2.03463	0.0556713	0.514264	0.128172	0.611221	0.548091	0.888475	-0.0253204	-0.120747	0.905123	0.996701
1700047G07Rik	0.535405	1.56283	0.134127	0.949297	0.487072	1.42175	0.170849	0.722207	0.114277	0.333572	0.742252	0.948202	-0.0852498	-0.248841	0.806078	0.990153
1700047K16Rik	-0.190192	-0.623425	0.540207	0.997782	0.157008	0.514654	0.612561	0.939125	0.22463	0.73631	0.470281	0.856766	0.717468	2.35177	0.0292903	0.565161
1700047L14Rik	0.303116	0.935989	0.360692	0.988433	0.351295	1.08476	0.291218	0.82356	-0.316138	-0.976196	0.340887	0.781191	-0.0763665	-0.235811	0.816031	0.991638
1700047M11Rik	0.737252	1.77832	0.0909004	0.922388	-0.0931547	-0.224698	0.824545	0.976966	-1.22993	-2.9667	0.00775275	0.132894	0.460395	1.11051	0.280243	0.881848
1700048M11Rik	-0.216031	-0.831662	0.415638	0.994219	-0.0760434	-0.292748	0.772798	0.967488	0.245562	0.945351	0.356012	0.791842	-0.17114	-0.658843	0.517678	0.950978
1700048O20Rik	0.226544	0.982222	0.337984	0.986725	-0.132216	-0.573248	0.573009	0.931913	-0.359335	-1.55797	0.135274	0.56378	-0.375163	-1.62659	0.119827	0.759757
1700049E15Rik	-0.183611	-1.01592	0.32207	0.982327	-0.0386976	-0.214114	0.832674	0.977684	-0.0121185	-0.0670519	0.947221	0.992142	-0.46833	-2.59128	0.0176498	0.474663
1700049E22Rik	0.36763	1.38353	0.182091	0.956035	0.0974901	0.366892	0.717639	0.958266	0.0544137	0.204779	0.839861	0.971404	0.074	0.27849	0.783559	0.988132
1700049G17Rik	-0.170629	-0.66522	0.513678	0.997484	0.143201	0.558287	0.582983	0.933462	-0.250246	-0.975617	0.341166	0.781191	0.14912	0.581366	0.567634	0.961983
1700049J03Rik	-0.237798	-0.828741	0.417249	0.994219	0.558777	1.94738	0.0659899	0.545869	-0.285092	-0.993564	0.332568	0.775194	-0.063404	-0.220967	0.827408	0.992454
1700049L16Rik	0.0542922	0.219892	0.828234	0.997782	-0.244357	-0.989682	0.334415	0.844183	0.351202	1.42242	0.170656	0.617323	-0.143224	-0.580078	0.568485	0.961997
1700051A21Rik	-0.235918	-0.855037	0.402882	0.993865	-0.259725	-0.941324	0.35802	0.855234	-0.493895	-1.79002	0.0889433	0.467993	-0.174233	-0.631472	0.535043	0.955028
1700052I22Rik	0.114047	0.608143	0.550089	0.997782	-0.230909	-1.23129	0.232813	0.780064	-0.0747365	-0.398523	0.694561	0.936194	-0.244588	-1.30423	0.207293	0.843457
1700052K11Rik	0.168318	1.4816	0.154376	0.949297	0.0767034	0.675175	0.507468	0.911042	0.401199	3.53153	0.00215276	0.0624083	0.123029	1.08295	0.291999	0.886367
1700054A03Rik	-0.367669	-2.19345	0.0405418	0.834662	-0.111029	-0.662379	0.515458	0.913603	-0.112429	-0.670732	0.510234	0.874408	-0.175851	-1.0491	0.306923	0.893367
1700054K19Rik	-0.00271612	-0.0155983	0.987713	0.999629	0.022207	0.127532	0.899821	0.985781	0.261814	1.50356	0.148669	0.586369	0.144918	0.832244	0.415317	0.93081
1700054M17Rik	-0.266534	-1.07896	0.29373	0.973866	-0.147092	-0.595446	0.558372	0.925512	0.394337	1.59633	0.126446	0.547502	-0.216729	-0.877347	0.390947	0.922362
1700054O19Rik	-0.165944	-0.494631	0.626371	0.997782	-0.139314	-0.415253	0.682476	0.952439	-0.215065	-0.641043	0.528935	0.882371	0.0627696	0.187097	0.853511	0.993785
1700055C04Rik	0.0169544	0.122439	0.903801	0.999629	-0.297917	-2.15145	0.0441286	0.471396	-0.183403	-1.32447	0.200613	0.653346	-0.143751	-1.03812	0.311878	0.895258
1700055D18Rik	0.35215	1.77775	0.090997	0.922771	0.261595	1.3206	0.201878	0.748499	0.0102191	0.0515889	0.959379	0.992605	0.355815	1.79625	0.0879179	0.719041
1700056E22Rik	0.204087	1.20495	0.2426	0.967382	0.268245	1.58374	0.129288	0.670326	-0.114076	-0.673513	0.508502	0.873784	0.221167	1.30579	0.206774	0.842963
1700056N10Rik	-0.0521023	-0.18761	0.853115	0.998215	0.59076	2.1272	0.0463287	0.479699	-0.0406498	-0.146371	0.885126	0.980986	-0.475168	-1.71098	0.102898	0.739578
1700057G04Rik	0.124834	0.802021	0.432177	0.994219	-0.125556	-0.806659	0.429562	0.888522	0.0137568	0.0883833	0.930471	0.990565	0.0337917	0.217102	0.830377	0.992454
1700057H15Rik	0.0415869	0.205845	0.839039	0.997782	-0.157058	-0.777399	0.446224	0.894025	0.0609269	0.301573	0.76616	0.955262	-0.0812258	-0.402048	0.692008	0.97649
1700057H21Rik	0.249965	1.29295	0.21109	0.961504	0.0494326	0.255692	0.800858	0.972353	-0.272831	-1.41123	0.173884	0.620045	0.244346	1.26389	0.221123	0.851681
1700058P15Rik	0.211836	0.760013	0.45631	0.994219	-0.144874	-0.519773	0.609055	0.938177	-0.0538178	-0.193085	0.848883	0.973339	0.396706	1.42328	0.17041	0.820767
1700060C16Rik	0.413934	2.50155	0.0213792	0.778736	0.0426205	0.257571	0.799428	0.971999	-0.00111973	-0.0067669	0.994669	0.998936	0.177451	1.0724	0.296595	0.888304
1700060C20Rik	-0.0559317	-0.276501	0.785064	0.997782	0.102362	0.506032	0.61849	0.940189	0.0529323	0.261673	0.796309	0.961871	0.0804104	0.397512	0.695294	0.976714
1700060J05Rik	-0.0150309	-0.0811655	0.936135	0.999629	-0.153152	-0.827004	0.41821	0.884802	0.0485653	0.262248	0.795873	0.961868	-0.265138	-1.43172	0.16801	0.819648
1700060O08Rik	-0.117419	-0.813894	0.425503	0.994219	0.285531	1.97917	0.0620477	0.533918	0.139013	0.963578	0.34702	0.784344	-0.128731	-0.892303	0.383077	0.921664
1700061E17Rik	0.36231	2.68667	0.0143632	0.736141	-0.0450554	-0.334103	0.741857	0.963492	-0.0401524	-0.297745	0.769037	0.955891	0.102995	0.76375	0.454131	0.93969
1700061E18Rik	0.285663	1.01104	0.324343	0.982327	0.161818	0.572716	0.573362	0.931975	0.457888	1.62058	0.121116	0.537006	0.226003	0.799885	0.433385	0.936866
1700061F12Rik	0.060985	0.425572	0.675066	0.997782	0.227531	1.58778	0.12837	0.668674	0.0476553	0.332553	0.743009	0.948363	-0.0850143	-0.593255	0.559808	0.960407
1700061G19Rik	-0.168613	-0.817441	0.423522	0.994219	0.078541	0.38077	0.707478	0.957431	0.14741	0.714649	0.483269	0.862063	0.0967825	0.469206	0.64411	0.970271
1700061H18Rik	0.0725079	0.440324	0.664529	0.997782	-0.0234374	-0.14233	0.888275	0.98528	-0.0127702	-0.0775505	0.938973	0.991141	0.0327264	0.19874	0.844517	0.992781
1700061I17Rik	-0.132594	-0.656175	0.519356	0.997718	0.0620558	0.3071	0.762013	0.966109	-0.0822078	-0.406828	0.688552	0.93469	-0.111795	-0.55325	0.586361	0.965392
1700061J23Rik	0.253969	1.29744	0.209575	0.961504	-0.275577	-1.40782	0.174878	0.726129	0.290205	1.48255	0.154126	0.593263	-0.0678479	-0.34661	0.732585	0.980454
1700063A18Rik	0.0631994	0.2548	0.801538	0.997782	-0.106258	-0.428397	0.673043	0.950415	0.32559	1.31267	0.204488	0.658041	-0.441836	-1.78134	0.0903918	0.724276
1700063D05Rik	-0.155642	-0.754966	0.459264	0.994219	-0.0981425	-0.476055	0.639309	0.944136	0.286532	1.38986	0.180187	0.628107	-0.305154	-1.4802	0.154748	0.806148
1700063H04Rik	0.132099	0.518559	0.609885	0.997782	0.272006	1.06777	0.298626	0.826175	0.112881	0.443117	0.662543	0.927231	0.22344	0.87712	0.391067	0.922362
1700063O14Rik	-0.0246764	-0.15613	0.877531	0.998215	0.0565001	0.357482	0.72456	0.9595	0.248981	1.57532	0.131217	0.556264	0.226796	1.43496	0.167095	0.819648
1700064E03Rik	0.0317189	0.203718	0.840678	0.997782	0.0989144	0.635288	0.532603	0.919634	0.0653613	0.41979	0.679214	0.931306	-0.104398	-0.670506	0.510375	0.949626
1700064J06Rik	0.372006	1.00203	0.328563	0.982751	-0.809926	-2.18161	0.0415247	0.462427	0.0601395	0.161991	0.872974	0.979464	-0.257097	-0.692514	0.496755	0.948863
1700064M15Rik	-0.0506998	-0.330477	0.744553	0.997782	0.0424237	0.27653	0.785042	0.968767	0.0926346	0.603821	0.552902	0.890613	-0.0970897	-0.63286	0.534154	0.95453
1700065D16Rik	-0.779236	-2.90225	0.00894716	0.642361	0.918096	3.41944	0.00278378	0.138519	0.346248	1.2896	0.212231	0.667458	-0.110595	-0.411911	0.684883	0.975606
1700065I16Rik	-0.314372	-1.15409	0.262369	0.971115	-0.191623	-0.703469	0.490053	0.905489	-0.184865	-0.67866	0.505304	0.872044	-0.105154	-0.386032	0.70364	0.976846
1700065J11Rik	0.491931	2.53884	0.0197472	0.767915	0.566021	2.92121	0.00857853	0.240586	-0.188901	-0.974912	0.341507	0.781191	-0.0565501	-0.291853	0.773472	0.986597
1700065J18Rik	0.166475	0.616565	0.544631	0.997782	0.145682	0.539553	0.595595	0.936537	-0.242756	-0.899083	0.379543	0.807684	-0.00721729	-0.0267303	0.978946	0.99858
1700065O20Rik	-0.207621	-1.18476	0.25031	0.968833	-0.260678	-1.48752	0.152822	0.701238	-0.111483	-0.636157	0.532048	0.883215	0.117286	0.669273	0.511144	0.949626
1700066B17Rik	0.366007	2.26183	0.0352676	0.827829	-0.00788946	-0.0487548	0.961609	0.993927	0.00887812	0.0548645	0.956803	0.992234	-0.134306	-0.829976	0.416567	0.931225
1700066B19Rik	-0.126654	-0.637787	0.531008	0.997782	-0.429883	-2.16475	0.0429624	0.467326	-0.0365944	-0.184278	0.855693	0.975367	-0.361359	-1.81969	0.084147	0.713778
1700066C05Rik	0.190456	0.432499	0.67011	0.997782	-0.0435184	-0.0988243	0.922284	0.989824	-0.120275	-0.273129	0.787617	0.96034	-0.380541	-0.864157	0.397975	0.926275
1700066J03Rik	-0.354352	-1.15435	0.262265	0.971115	-0.157977	-0.51463	0.612578	0.939125	-0.367306	-1.19655	0.245785	0.702048	-0.159279	-0.518873	0.60967	0.967923
1700066M21Rik	-0.22973	-1.04268	0.309812	0.979835	-0.506967	-2.30098	0.0325395	0.420754	-0.201378	-0.913998	0.371847	0.801647	0.153832	0.698202	0.493269	0.947634
1700066N21Rik	-0.273446	-2.14541	0.0446676	0.850444	-0.19055	-1.49503	0.150866	0.699839	-0.0833042	-0.653591	0.520985	0.879726	0.0602569	0.472765	0.641613	0.969989
1700066O22Rik	-0.178976	-0.767107	0.452178	0.994219	0.272245	1.16686	0.257294	0.800728	0.0825369	0.35376	0.727303	0.945325	0.328135	1.40641	0.17529	0.824755
1700067G17Rik	-0.00637693	-0.0415864	0.96725	0.999629	0.0704322	0.459315	0.651071	0.944427	0.192167	1.25319	0.224909	0.683121	0.257662	1.68031	0.108798	0.747478
1700067K01Rik	-0.270087	-0.98814	0.335151	0.985908	0.465325	1.70244	0.104513	0.632057	0.187856	0.687288	0.49997	0.869448	0.573419	2.09791	0.0491193	0.651554
1700067P10Rik	-0.20241	-1.30423	0.207293	0.961504	-0.118377	-0.762766	0.454704	0.895138	-0.188284	-1.21321	0.239497	0.697866	-0.0288277	-0.185751	0.854553	0.993802
1700069B07Rik	-0.204785	-0.933503	0.361941	0.988433	0.297804	1.35753	0.190071	0.738379	-0.231831	-1.05679	0.303484	0.756044	0.199117	0.907665	0.375102	0.921148
1700069L16Rik	0.0702448	0.364674	0.719268	0.997782	-0.098225	-0.509933	0.615804	0.939518	-0.228541	-1.18647	0.24965	0.704935	-0.0789031	-0.409623	0.686533	0.975606
1700069P05Rik	0.0130021	0.0756461	0.940469	0.999629	0.279855	1.62819	0.119484	0.655278	-0.261537	-1.52162	0.144106	0.580237	-0.130768	-0.760805	0.455848	0.93969
1700071G01Rik	-0.376745	-1.90752	0.0712454	0.910924	0.0831859	0.421182	0.678214	0.951922	-0.112945	-0.571856	0.573933	0.898335	-0.1368	-0.692641	0.496676	0.948862
1700071K01Rik	0.843403	1.82094	0.0839492	0.918167	-0.517493	-1.11729	0.277407	0.814943	0.670153	1.44689	0.163765	0.6073	-0.0409719	-0.0884599	0.930411	0.996701
1700071M16Rik	-0.113606	-0.592328	0.560417	0.997782	-0.178467	-0.930508	0.363451	0.857471	-0.143023	-0.745704	0.464714	0.854763	0.0960252	0.500665	0.622194	0.969065
1700072B07Rik	0.116098	0.541483	0.594289	0.997782	-0.148782	-0.693922	0.49589	0.906513	-0.182687	-0.852056	0.404495	0.821563	0.0838815	0.391226	0.699859	0.976846
1700072O05Rik	0.244436	1.23739	0.230591	0.962794	0.242873	1.22948	0.233477	0.780789	0.217281	1.09993	0.284717	0.739969	-0.0164949	-0.0835009	0.934302	0.996701
1700073E17Rik	-0.0755186	-0.312739	0.757789	0.997782	0.125288	0.518845	0.60969	0.938376	0.309989	1.28373	0.214236	0.669309	0.319884	1.32471	0.200536	0.840945
1700074H08Rik	0.0190804	0.10739	0.915574	0.999629	0.0113146	0.0636818	0.94987	0.991971	-0.152214	-0.856702	0.401983	0.820013	0.125973	0.709013	0.486682	0.945415
1700074P13Rik	-0.323927	-2.03689	0.0554239	0.87653	0.0489623	0.307881	0.761427	0.965921	-0.184109	-1.1577	0.260929	0.715638	0.263924	1.65959	0.112945	0.750959
1700080E11Rik	-0.160033	-0.534321	0.599141	0.997782	0.122274	0.40825	0.687524	0.953296	0.427544	1.42749	0.169208	0.615192	-0.463388	-1.54717	0.137849	0.786168
1700080G11Rik	-0.214086	-0.864204	0.39795	0.992248	-0.0715216	-0.288712	0.775839	0.968312	-0.136922	-0.552712	0.586722	0.903024	0.168399	0.679778	0.504611	0.949626
1700080N15Rik	0.225825	0.951445	0.352988	0.988433	-0.269962	-1.1374	0.269111	0.808878	0.0293616	0.123706	0.90281	0.985085	-0.0175846	-0.0740873	0.941693	0.997427
1700080O16Rik	-0.176965	-0.908738	0.374549	0.988981	-0.0781757	-0.401443	0.692446	0.954311	0.191577	0.983775	0.337239	0.778852	0.464935	2.38751	0.0271875	0.553225
1700081H04Rik	0.0656489	0.336138	0.740346	0.997782	0.204828	1.04877	0.307072	0.830562	0.0719028	0.368159	0.716708	0.94253	0.0335379	0.171722	0.86542	0.994907
1700082M22Rik	-0.191918	-1.07687	0.294642	0.973866	0.0347272	0.194857	0.847514	0.979627	0.525922	2.95099	0.00802882	0.136014	0.276212	1.54984	0.137208	0.785359
1700083H02Rik	-0.203629	-1.29821	0.209314	0.961504	0.0606033	0.386369	0.703394	0.957054	-0.214247	-1.3659	0.187471	0.639409	0.0229465	0.146293	0.885188	0.995143
1700084C01Rik	0.189696	1.19964	0.24461	0.967807	0.108129	0.683807	0.502118	0.909347	0.0221355	0.139985	0.890103	0.981619	-0.141659	-0.895855	0.381223	0.921148
1700084C06Rik	-0.135041	-0.611257	0.548068	0.997782	0.300705	1.36113	0.188948	0.738231	-0.558797	-2.52938	0.0201499	0.225546	0.0712978	0.322727	0.750326	0.983936
1700084E18Rik	0.436748	2.07054	0.0518628	0.867392	0.230812	1.09424	0.287143	0.820062	0.194322	0.921242	0.368147	0.799388	0.67752	3.21199	0.00446565	0.305025
1700084F23Rik	-0.340035	-2.40143	0.0264068	0.795206	-0.0517606	-0.365549	0.718625	0.95856	0.201025	1.4197	0.171437	0.617856	0.12658	0.893948	0.382217	0.921664
1700084M14Rik	0.102402	0.708921	0.486737	0.996556	-0.0502937	-0.348178	0.731425	0.961447	0.196542	1.36064	0.189101	0.6412	0.0598962	0.414655	0.682907	0.975606
1700085C21Rik	-0.138174	-0.766446	0.452562	0.994219	-0.064335	-0.356865	0.725014	0.9595	0.55819	3.09626	0.00579964	0.112496	0.43724	2.42536	0.0251136	0.541605
1700086D15Rik	0.224687	0.590172	0.561832	0.997782	-0.2806	-0.737035	0.46985	0.899457	-0.10685	-0.280656	0.781921	0.958846	-0.62378	-1.63845	0.117314	0.757186
1700086L19Rik	-0.0194262	-0.121853	0.904258	0.999629	0.0269551	0.169079	0.867471	0.982312	-0.0680517	-0.426863	0.674141	0.929809	0.173874	1.09065	0.288682	0.886285
1700086O06Rik	0.453077	3.04008	0.00657971	0.605752	0.0302525	0.20299	0.84124	0.978414	0.210619	1.41322	0.173307	0.619615	-0.379337	-2.54529	0.0194771	0.495688
1700086P04Rik	0.385799	1.70914	0.103244	0.933373	0.210246	0.931417	0.362992	0.857428	-0.0595679	-0.263894	0.794622	0.961476	0.646974	2.86618	0.00969102	0.398545
1700087M22Rik	-0.223013	-1.04144	0.310371	0.980264	-0.331629	-1.54867	0.137489	0.683369	0.0313117	0.146222	0.885242	0.98102	-0.130671	-0.610217	0.548743	0.958842
1700088E04Rik	-0.0623096	-0.300068	0.767291	0.997782	-0.264744	-1.27494	0.217266	0.766052	0.0777035	0.374201	0.71228	0.941827	-0.555623	-2.67574	0.0147079	0.446147
1700092C02Rik	-0.267926	-1.90552	0.0715186	0.910924	0.112409	0.799462	0.433624	0.889058	-0.181847	-1.29331	0.210969	0.665475	0.0751964	0.534805	0.598812	0.966346
1700092C10Rik	-0.222014	-1.5645	0.133734	0.949297	-0.0785524	-0.553548	0.586161	0.934143	-0.0617171	-0.434912	0.668387	0.928613	-0.00136779	-0.00963866	0.992407	0.998606
1700092E19Rik	-0.0750359	-0.496303	0.625212	0.997782	0.0705615	0.466709	0.645865	0.944136	-0.274784	-1.81748	0.084496	0.458058	0.0159417	0.105442	0.917099	0.996701
1700092K14Rik	0.0922405	0.636456	0.531857	0.997782	-0.203476	-1.40397	0.176005	0.726976	0.0795128	0.548635	0.589464	0.903832	0.0191352	0.132032	0.896308	0.99625
1700092M07Rik	0.242102	1.00137	0.328876	0.982751	-0.00544393	-0.0225169	0.982264	0.9981	0.220364	0.911456	0.373152	0.802156	-0.0743771	-0.307634	0.761612	0.985345
1700093J21Rik	0.119872	0.421264	0.678155	0.997782	0.0440949	0.154961	0.87844	0.984775	0.225522	0.792544	0.437551	0.841481	-0.520369	-1.82872	0.0827324	0.713527
1700093K21Rik	0.0124805	0.0377277	0.970287	0.999629	0.392712	1.18714	0.24939	0.79386	0.0933006	0.282041	0.780875	0.958526	-0.0352454	-0.106544	0.916236	0.996701
1700094D03Rik	0.0719683	0.28254	0.780498	0.997782	0.336682	1.32178	0.201493	0.748499	0.185839	0.729583	0.474292	0.85813	-0.262525	-1.03065	0.315283	0.896053
1700094J05Rik	-0.112448	-0.455483	0.653777	0.997782	-0.411502	-1.66684	0.111478	0.644338	-0.128915	-0.522185	0.607405	0.908465	-0.110314	-0.446839	0.659899	0.972477
1700094M24Rik	0.0991465	0.495212	0.625968	0.997782	0.143439	0.71644	0.482186	0.903539	0.259888	1.29807	0.20936	0.663402	0.178857	0.893345	0.382532	0.921664
1700095A13Rik	-0.119373	-0.893318	0.382546	0.990221	0.0711259	0.532267	0.600536	0.937196	0.000315172	0.00235857	0.998142	0.999697	0.162111	1.21315	0.239521	0.864444
1700095A21Rik	0.011522	0.0856159	0.932642	0.999629	-0.174356	-1.29558	0.210202	0.760035	-0.0876736	-0.651474	0.522322	0.880324	0.0242783	0.180404	0.858691	0.994287
1700095B10Rik	-0.10027	-0.447784	0.659229	0.997782	0.123081	0.549656	0.588777	0.934945	-0.0237877	-0.106231	0.916481	0.988622	-0.195231	-0.871862	0.39386	0.924157
1700095J03Rik	-0.155357	-0.704323	0.489533	0.996556	-0.129813	-0.588516	0.562921	0.928176	0.0799279	0.362359	0.720969	0.944247	0.119251	0.540634	0.594863	0.966346
1700095J12Rik	-0.0561105	-0.352821	0.727996	0.997782	0.101944	0.641024	0.528947	0.917716	0.100134	0.629643	0.536214	0.884049	-0.0393683	-0.247547	0.807065	0.990153
1700096J18Rik	-0.0419906	-0.239101	0.813515	0.997782	-0.279874	-1.59364	0.127047	0.666299	-0.150892	-0.859201	0.400637	0.819942	-0.100199	-0.570548	0.574803	0.962638
1700096K18Rik	-0.0834571	-0.793578	0.436962	0.994219	0.109606	1.04222	0.31002	0.832025	0.160632	1.52743	0.142664	0.577922	0.810071	7.70283	2.41324e-07	0.00197733
1700097N02Rik	0.0989381	0.523976	0.606182	0.997782	-0.0530089	-0.280735	0.781862	0.968767	0.0858736	0.454787	0.65427	0.924977	-0.242366	-1.28357	0.214291	0.846629
1700099I09Rik	-0.325691	-1.65613	0.113651	0.943523	-0.128615	-0.654	0.520727	0.91507	-0.0795129	-0.40432	0.690364	0.934905	-0.335804	-1.70755	0.103544	0.740682
1700100L14Rik	-0.193582	-1.13443	0.270325	0.971115	0.0809062	0.474126	0.64066	0.944136	0.206729	1.21148	0.240146	0.697917	0.164505	0.964034	0.346797	0.908516
1700101E01Rik	-0.105247	-0.598102	0.556634	0.997782	0.177968	1.01136	0.32419	0.839322	-0.0976663	-0.555021	0.585172	0.902479	-0.0813927	-0.462541	0.648797	0.971675
1700101G07Rik	-0.0471484	-0.286276	0.777677	0.997782	0.0580365	0.352386	0.728317	0.960463	0.0685619	0.416295	0.681726	0.932164	0.201798	1.22528	0.23502	0.863118
1700101I11Rik	0.258588	1.0156	0.322218	0.982327	0.340924	1.33898	0.195933	0.743943	0.781557	3.06955	0.00615863	0.116361	-0.170543	-0.669805	0.510812	0.949626
1700101I19Rik	-0.477554	-1.48783	0.15274	0.949297	-0.0243489	-0.0758595	0.940301	0.990968	-0.396073	-1.23398	0.231833	0.690817	-0.16842	-0.524716	0.605677	0.967156
1700101O22Rik	0.154472	0.775875	0.447103	0.994219	-0.00320229	-0.0160843	0.98733	0.998594	-0.170808	-0.857923	0.401325	0.819948	-0.138627	-0.696288	0.49444	0.947766
1700102H20Rik	0.00200997	0.00773653	0.993906	0.999629	-0.142965	-0.550282	0.588355	0.934822	0.0536356	0.206448	0.838575	0.970777	0.361037	1.38966	0.180248	0.828321
1700102P08Rik	0.0193021	0.0807714	0.936444	0.999629	-0.0337289	-0.141141	0.889202	0.98528	-0.245145	-1.02583	0.317491	0.765198	-0.117128	-0.490133	0.629492	0.969663
1700104B16Rik	0.0153961	0.0905714	0.928754	0.999629	-0.0512187	-0.301308	0.76636	0.966815	0.243397	1.43185	0.167974	0.613243	0.129514	0.761898	0.45521	0.93969
1700105P06Rik	-0.197279	-1.15184	0.263269	0.971115	0.221435	1.29288	0.211115	0.760577	0.0340862	0.199018	0.844303	0.972336	0.0261841	0.15288	0.880059	0.994947
1700108F19Rik	0.00939722	0.0500897	0.960559	0.999629	-0.037942	-0.202241	0.841817	0.978414	-0.203995	-1.08735	0.290101	0.74405	0.500112	2.66573	0.0150305	0.448381
[truncated: 24,129 more rows]

## Sheet: AF
	2h				4h				8h				24h
[truncated: 24,582 more rows]
