# Supplementary material for: The transcriptional response to oxidative stress is part of, but not sufficient for, insulin resistance in adipocytes
Source: Sci Rep. 2018 Jan 29;8:1774. doi: 10.1038/s41598-018-20104-x (PMC5789081; doi:10.1038/s41598-018-20104-x)
Supplement: Supplementary file 3 — Table S2 [file 41598_2018_20104_MOESM3_ESM.xlsx]

## Sheet: ALL
Link to geneSets	Gene Sets	BCNU.DE genes	AF.DE genes	BCNU + AF DE genes	Glc Ox DE genes	total #genes in Gene set	%BCNU	%AF	%BCNU + AF	%Glc Ox
http://software.broadinstitute.org/gsea/msigdb/geneset_page.jsp?geneSetName=CHUANG_OXIDATIVE_STRESS_RESPONSE_DN&keywords=hydrogen%20peroxide	ChuangOxStressResponse.dwn	4	0	5	0	10	0.4	0	0.5	0
http://software.broadinstitute.org/gsea/msigdb/geneset_page.jsp?geneSetName=CHUANG_OXIDATIVE_STRESS_RESPONSE_UP&keywords=hydrogen%20peroxide	ChuangOxStressResponse.up	4	5	10	6	27	0.148148	0.185185	0.37037	0.222222
http://software.broadinstitute.org/gsea/msigdb/geneset_page.jsp?geneSetName=GO_RESPONSE_TO_HYDROGEN_PEROXIDE&keywords=hydrogen%20peroxide	GOresponsetoH2O2	5	8	31	11	108	0.0462963	0.0740741	0.287037	0.101852
http://software.broadinstitute.org/gsea/msigdb/geneset_page.jsp?geneSetName=GO_RESPONSE_TO_HYDROPEROXIDE&keywords=hydrogen%20peroxide	GOresponsetoHydroPeroxide	0	0	1	0	14	0	0	0.0714286	0
http://software.broadinstitute.org/gsea/msigdb/geneset_page.jsp?geneSetName=GO_RESPONSE_TO_OXIDATIVE_STRESS&keywords=hydrogen%20peroxide	GOresponsetoOxStress	26	28	90	15	351	0.0740741	0.0797721	0.25641	0.042735
http://software.broadinstitute.org/gsea/msigdb/geneset_page.jsp?geneSetName=KYNG_RESPONSE_TO_H2O2&keywords=hydrogen%20peroxide	KyngRespH2o2	4	5	18	4	70	0.0571429	0.0714286	0.257143	0.0571429
http://software.broadinstitute.org/gsea/msigdb/geneset_page.jsp?geneSetName=WEIGEL_OXIDATIVE_STRESS_BY_HNE_AND_H2O2&keywords=oxidative%20AND%20stress	WeigelOxStress.Hne.H2o2	1	3	7	2	38	0.0263158	0.0789474	0.184211	0.0526316
http://software.broadinstitute.org/gsea/msigdb/geneset_page.jsp?geneSetName=WEIGEL_OXIDATIVE_STRESS_BY_HNE_AND_TBH&keywords=oxidative%20AND%20stress	WeigelOxStress.Hne.Tbh	3	1	17	3	59	0.0508475	0.0169492	0.288136	0.0508475
http://software.broadinstitute.org/gsea/msigdb/geneset_page.jsp?geneSetName=WEIGEL_OXIDATIVE_STRESS_BY_TBH_AND_H2O2&keywords=oxidative%20AND%20stress	WeigelOxStress.Tbh.H2o2	3	3	7	0	35	0.0857143	0.0857143	0.2	0
http://software.broadinstitute.org/gsea/msigdb/geneset_page.jsp?geneSetName=WEIGEL_OXIDATIVE_STRESS_RESPONSE&keywords=oxidative%20AND%20stress	WeigelOxStressResponse	4	0	9	2	34	0.117647	0	0.264706	0.0588235
http://software.broadinstitute.org/gsea/msigdb/geneset_page.jsp?geneSetName=HOUSTIS_ROS&keywords=ROS	houstis_ros	4	5	7	2	35	0.114286	0.142857	0.2	0.0571429
http://software.broadinstitute.org/gsea/msigdb/geneset_page.jsp?geneSetName=MIKHAYLOVA_OXIDATIVE_STRESS_RESPONSE_VIA_VHL_UP&keywords=oxidative%20AND%20stress	mikhaylovaOxStressResponse.up	0	1	1	0	6	0	0.166667	0.166667	0
http://software.broadinstitute.org/gsea/msigdb/geneset_page.jsp?geneSetName=MIKHAYLOVA_OXIDATIVE_STRESS_RESPONSE_VIA_VHL_DN&keywords=oxidative%20AND%20stress	mikhaylovaOxStressResponse.Dwn	0	1	1	1	5	0	0.2	0.2	0.2
http://software.broadinstitute.org/gsea/msigdb/geneset_page.jsp?geneSetName=BIOCARTA_ARENRF2_PATHWAY&keywords=oxidative%20stress	NRF2_biocarta_pathway	4	2	6	3	12	0.333333	0.166667	0.5	0.25
http://software.broadinstitute.org/gsea/msigdb/geneset_page.jsp?geneSetName=RESPONSE_TO_OXIDATIVE_STRESS&keywords=hydrogen%20peroxide	responsetoOxStress	3	4	12	1	45	0.0666667	0.0888889	0.266667	0.0222222
Link to geneSets	Gene Sets	BCNU.DE genes	AF.DE genes	BCNU + AF DE genes	Glc Ox DE genes	total #genes in Gene set	BCNU.pvalues	AF.pvalues	BCNU+AF.pvalues	Glc Ox.pvalues
http://software.broadinstitute.org/gsea/msigdb/geneset_page.jsp?geneSetName=CHUANG_OXIDATIVE_STRESS_RESPONSE_DN&keywords=hydrogen%20peroxide	ChuangOxStressResponse.dwn	4	0	5	0	10	6.83727e-06	1	7.50036e-09	1
http://software.broadinstitute.org/gsea/msigdb/geneset_page.jsp?geneSetName=CHUANG_OXIDATIVE_STRESS_RESPONSE_UP&keywords=hydrogen%20peroxide	ChuangOxStressResponse.up	4	5	10	6	27	0.000474981	1.27519e-05	9.70679e-05	6.19453e-08
http://software.broadinstitute.org/gsea/msigdb/geneset_page.jsp?geneSetName=GO_RESPONSE_TO_HYDROGEN_PEROXIDE&keywords=hydrogen%20peroxide	GOresponsetoH2O2	5	8	31	11	108	0.016655	3.66143e-05	9.44332e-09	1.18457e-09
http://software.broadinstitute.org/gsea/msigdb/geneset_page.jsp?geneSetName=GO_RESPONSE_TO_HYDROPEROXIDE&keywords=hydrogen%20peroxide	GOresponsetoHydroPeroxide	0	0	1	0	14	1	1	0.747724	1
http://software.broadinstitute.org/gsea/msigdb/geneset_page.jsp?geneSetName=GO_RESPONSE_TO_OXIDATIVE_STRESS&keywords=hydrogen%20peroxide	GOresponsetoOxStress	26	28	90	15	351	4.82514e-12	1.53365e-15	3.83496e-19	1.82344e-07
http://software.broadinstitute.org/gsea/msigdb/geneset_page.jsp?geneSetName=KYNG_RESPONSE_TO_H2O2&keywords=hydrogen%20peroxide	KyngRespH2o2	4	5	18	4	70	0.0156541	0.00127602	5.84516e-05	0.00237574
http://software.broadinstitute.org/gsea/msigdb/geneset_page.jsp?geneSetName=WEIGEL_OXIDATIVE_STRESS_BY_HNE_AND_H2O2&keywords=oxidative%20AND%20stress	WeigelOxStress.Hne.H2o2	1	3	7	2	38	0.4078	0.00939312	0.0602793	0.0366497
http://software.broadinstitute.org/gsea/msigdb/geneset_page.jsp?geneSetName=WEIGEL_OXIDATIVE_STRESS_BY_HNE_AND_TBH&keywords=oxidative%20AND%20stress	WeigelOxStress.Hne.Tbh	3	1	17	3	59	0.0472016	0.493851	1.89143e-05	0.0116342
http://software.broadinstitute.org/gsea/msigdb/geneset_page.jsp?geneSetName=WEIGEL_OXIDATIVE_STRESS_BY_TBH_AND_H2O2&keywords=oxidative%20AND%20stress	WeigelOxStress.Tbh.H2o2	3	3	7	0	35	0.0120669	0.00747411	0.0409422	1
http://software.broadinstitute.org/gsea/msigdb/geneset_page.jsp?geneSetName=WEIGEL_OXIDATIVE_STRESS_RESPONSE&keywords=oxidative%20AND%20stress	WeigelOxStressResponse	4	0	9	2	34	0.00116366	1	0.00330281	0.0298571
http://software.broadinstitute.org/gsea/msigdb/geneset_page.jsp?geneSetName=HOUSTIS_ROS&keywords=ROS	houstis_ros	4	5	7	2	35	0.00129971	4.75451e-05	0.0409422	0.0315034
http://software.broadinstitute.org/gsea/msigdb/geneset_page.jsp?geneSetName=MIKHAYLOVA_OXIDATIVE_STRESS_RESPONSE_VIA_VHL_UP&keywords=oxidative%20AND%20stress	mikhaylovaOxStressResponse.up	0	1	1	0	6	1	0.0668658	0.445777	1
http://software.broadinstitute.org/gsea/msigdb/geneset_page.jsp?geneSetName=MIKHAYLOVA_OXIDATIVE_STRESS_RESPONSE_VIA_VHL_DN&keywords=oxidative%20AND%20stress	mikhaylovaOxStressResponse.Dwn	0	1	1	1	5	1	0.0560398	0.388486	0.0390877
http://software.broadinstitute.org/gsea/msigdb/geneset_page.jsp?geneSetName=BIOCARTA_ARENRF2_PATHWAY&keywords=oxidative%20stress	NRF2_biocarta_pathway	4	2	6	3	12	1.57686e-05	0.00802793	0.000377841	0.000103657
http://software.broadinstitute.org/gsea/msigdb/geneset_page.jsp?geneSetName=RESPONSE_TO_OXIDATIVE_STRESS&keywords=hydrogen%20peroxide	responsetoOxStress	3	4	12	1	45	0.0236709	0.00175592	0.000680658	0.30163
		BCNU	AF	BCNU + AF	Glc Ox
	total # of DE genes	629	527	4305	365

## Sheet: 2h
Link to gene sets	Gene Sets	BCNU.DE genes	AF.DE genes	BCNU + AF DE genes	Glc Ox DE genes	total #genes in Gene set	%BCNU	%AF	%BCNU + AF	%Glc Ox
http://software.broadinstitute.org/gsea/msigdb/geneset_page.jsp?geneSetName=CHUANG_OXIDATIVE_STRESS_RESPONSE_DN&keywords=hydrogen%20peroxide	ChuangOxStressResponse.dwn	0	0	0	0	10	0	0	0	0
http://software.broadinstitute.org/gsea/msigdb/geneset_page.jsp?geneSetName=CHUANG_OXIDATIVE_STRESS_RESPONSE_UP&keywords=hydrogen%20peroxide	ChuangOxStressResponse.up	2	2	5	6	27	0.0740741	0.0740741	0.185185	0.222222
http://software.broadinstitute.org/gsea/msigdb/geneset_page.jsp?geneSetName=GO_RESPONSE_TO_HYDROGEN_PEROXIDE&keywords=hydrogen%20peroxide	GOresponsetoH2O2	1	1	6	11	108	0.00925926	0.00925926	0.0555556	0.101852
http://software.broadinstitute.org/gsea/msigdb/geneset_page.jsp?geneSetName=GO_RESPONSE_TO_HYDROPEROXIDE&keywords=hydrogen%20peroxide	GOresponsetoHydroPeroxide	0	0	0	0	14	0	0	0	0
http://software.broadinstitute.org/gsea/msigdb/geneset_page.jsp?geneSetName=GO_RESPONSE_TO_OXIDATIVE_STRESS&keywords=hydrogen%20peroxide	GOresponsetoOxStress	1	2	15	15	351	0.002849	0.00569801	0.042735	0.042735
http://software.broadinstitute.org/gsea/msigdb/geneset_page.jsp?geneSetName=KYNG_RESPONSE_TO_H2O2&keywords=hydrogen%20peroxide	KyngRespH2o2	2	2	7	4	70	0.0285714	0.0285714	0.1	0.0571429
http://software.broadinstitute.org/gsea/msigdb/geneset_page.jsp?geneSetName=WEIGEL_OXIDATIVE_STRESS_BY_HNE_AND_H2O2&keywords=oxidative%20AND%20stress	WeigelOxStress.Hne.H2o2	0	0	1	2	38	0	0	0.0263158	0.0526316
http://software.broadinstitute.org/gsea/msigdb/geneset_page.jsp?geneSetName=WEIGEL_OXIDATIVE_STRESS_BY_HNE_AND_TBH&keywords=oxidative%20AND%20stress	WeigelOxStress.Hne.Tbh	0	0	2	3	59	0	0	0.0338983	0.0508475
http://software.broadinstitute.org/gsea/msigdb/geneset_page.jsp?geneSetName=WEIGEL_OXIDATIVE_STRESS_BY_TBH_AND_H2O2&keywords=oxidative%20AND%20stress	WeigelOxStress.Tbh.H2o2	0	0	1	0	35	0	0	0.0285714	0
http://software.broadinstitute.org/gsea/msigdb/geneset_page.jsp?geneSetName=WEIGEL_OXIDATIVE_STRESS_RESPONSE&keywords=oxidative%20AND%20stress	WeigelOxStressResponse	0	0	1	2	34	0	0	0.0294118	0.0588235
http://software.broadinstitute.org/gsea/msigdb/geneset_page.jsp?geneSetName=HOUSTIS_ROS&keywords=ROS	houstis_ros	1	1	1	2	35	0.0285714	0.0285714	0.0285714	0.0571429
http://software.broadinstitute.org/gsea/msigdb/geneset_page.jsp?geneSetName=MIKHAYLOVA_OXIDATIVE_STRESS_RESPONSE_VIA_VHL_UP&keywords=oxidative%20AND%20stress	mikhaylovaOxStressResponse.up	0	0	0	0	6	0	0	0	0
http://software.broadinstitute.org/gsea/msigdb/geneset_page.jsp?geneSetName=MIKHAYLOVA_OXIDATIVE_STRESS_RESPONSE_VIA_VHL_DN&keywords=oxidative%20AND%20stress	mikhaylovaOxStressResponse.Dwn	0	0	1	1	5	0	0	0.2	0.2
http://software.broadinstitute.org/gsea/msigdb/geneset_page.jsp?geneSetName=BIOCARTA_ARENRF2_PATHWAY&keywords=oxidative%20stress	NRF2_biocarta_pathway	0	0	2	3	12	0	0	0.166667	0.25
http://software.broadinstitute.org/gsea/msigdb/geneset_page.jsp?geneSetName=RESPONSE_TO_OXIDATIVE_STRESS&keywords=hydrogen%20peroxide	responsetoOxStress	0	1	1	1	45	0	0.0222222	0.0222222	0.0222222
Link to geneSets	Gene Sets	BCNU.DE genes	AF.DE genes	BCNU + AF DE genes	Glc Ox DE genes	total #genes in Gene set	BCNU.pvalues	AF.pvalues	BCNU+AF.pvalues	Glc Ox.pvalues
http://software.broadinstitute.org/gsea/msigdb/geneset_page.jsp?geneSetName=CHUANG_OXIDATIVE_STRESS_RESPONSE_DN&keywords=hydrogen%20peroxide	ChuangOxStressResponse.dwn	0	0	0	0	10	1	1	1	1
http://software.broadinstitute.org/gsea/msigdb/geneset_page.jsp?geneSetName=CHUANG_OXIDATIVE_STRESS_RESPONSE_UP&keywords=hydrogen%20peroxide	ChuangOxStressResponse.up	2	2	5	6	27	9.28699e-06	5.05631e-05	2.09322e-06	6.19453e-08
http://software.broadinstitute.org/gsea/msigdb/geneset_page.jsp?geneSetName=GO_RESPONSE_TO_HYDROGEN_PEROXIDE&keywords=hydrogen%20peroxide	GOresponsetoH2O2	1	1	6	11	108	0.0186481	0.0414744	0.000226596	1.18457e-09
http://software.broadinstitute.org/gsea/msigdb/geneset_page.jsp?geneSetName=GO_RESPONSE_TO_HYDROPEROXIDE&keywords=hydrogen%20peroxide	GOresponsetoHydroPeroxide	0	0	0	0	14	1	1	1	1
http://software.broadinstitute.org/gsea/msigdb/geneset_page.jsp?geneSetName=GO_RESPONSE_TO_OXIDATIVE_STRESS&keywords=hydrogen%20peroxide	GOresponsetoOxStress	1	2	15	15	351	0.0594977	0.00820892	1.69959e-07	1.82344e-07
http://software.broadinstitute.org/gsea/msigdb/geneset_page.jsp?geneSetName=KYNG_RESPONSE_TO_H2O2&keywords=hydrogen%20peroxide	KyngRespH2o2	2	2	7	4	70	6.36589e-05	0.000344438	1.41588e-06	0.00237574
http://software.broadinstitute.org/gsea/msigdb/geneset_page.jsp?geneSetName=WEIGEL_OXIDATIVE_STRESS_BY_HNE_AND_H2O2&keywords=oxidative%20AND%20stress	WeigelOxStress.Hne.H2o2	0	0	1	2	38	1	1	0.26027	0.0366497
http://software.broadinstitute.org/gsea/msigdb/geneset_page.jsp?geneSetName=WEIGEL_OXIDATIVE_STRESS_BY_HNE_AND_TBH&keywords=oxidative%20AND%20stress	WeigelOxStress.Hne.Tbh	0	0	2	3	59	1	1	0.0793589	0.0116342
http://software.broadinstitute.org/gsea/msigdb/geneset_page.jsp?geneSetName=WEIGEL_OXIDATIVE_STRESS_BY_TBH_AND_H2O2&keywords=oxidative%20AND%20stress	WeigelOxStress.Tbh.H2o2	0	0	1	0	35	1	1	0.242446	1
http://software.broadinstitute.org/gsea/msigdb/geneset_page.jsp?geneSetName=WEIGEL_OXIDATIVE_STRESS_RESPONSE&keywords=oxidative%20AND%20stress	WeigelOxStressResponse	0	0	1	2	34	1	1	0.23641	0.0298571
http://software.broadinstitute.org/gsea/msigdb/geneset_page.jsp?geneSetName=HOUSTIS_ROS&keywords=ROS	houstis_ros	1	1	1	2	35	0.00607703	0.0136229	0.242446	0.0315034
http://software.broadinstitute.org/gsea/msigdb/geneset_page.jsp?geneSetName=MIKHAYLOVA_OXIDATIVE_STRESS_RESPONSE_VIA_VHL_UP&keywords=oxidative%20AND%20stress	mikhaylovaOxStressResponse.up	0	0	0	0	6	1	1	1	1
http://software.broadinstitute.org/gsea/msigdb/geneset_page.jsp?geneSetName=MIKHAYLOVA_OXIDATIVE_STRESS_RESPONSE_VIA_VHL_DN&keywords=oxidative%20AND%20stress	mikhaylovaOxStressResponse.Dwn	0	0	1	1	5	1	1	0.038877	0.0390877
http://software.broadinstitute.org/gsea/msigdb/geneset_page.jsp?geneSetName=BIOCARTA_ARENRF2_PATHWAY&keywords=oxidative%20stress	NRF2_biocarta_pathway	0	0	2	3	12	1	1	0.00389714	0.000103657
http://software.broadinstitute.org/gsea/msigdb/geneset_page.jsp?geneSetName=RESPONSE_TO_OXIDATIVE_STRESS&keywords=hydrogen%20peroxide	responsetoOxStress	0	1	1	1	45	1	0.0174828	0.30025	0.30163
		BCNU	AF	BCNU + AF	Glc Ox
	total # of DE genes	8	18	363	365
