# Supplementary material for: The transcriptional response to oxidative stress is part of, but not sufficient for, insulin resistance in adipocytes
Source: Sci Rep. 2018 Jan 29;8:1774. doi: 10.1038/s41598-018-20104-x (PMC5789081; doi:10.1038/s41598-018-20104-x)
Supplement: Supplementary file 4 — Table S3 [file 41598_2018_20104_MOESM4_ESM.xlsx]

## Sheet: Early
Pathways	pvalue	# of substrates	substrates	adj.pval
KEGG_PATHWAYS_IN_CANCER	4.04214e-19	77	BCL2|CDKN2B|CREBBP|FGF7|FOS|FZD1|FZD8|HSP90AA1|JUN|PDGFRA|PIK3R1|RALGDS|TRAF3|ABL1|BCR|CBL|DAPK1|ETS1|FGFR1|FGFR2|FOXO1|GSK3B|IGF1R|ITGA6|LAMC1|LEF1|MET|MITF|PIK3CG|PLCG1|PRKCA|PTCH1|RARA|RUNX1|RXRA|SMAD3|SUFU|TCF7L2|TGFB2|TGFB3|TGFBR2|WNT5A|ZBTB16|APC|BRCA2|CDK6|CEBPA|DAPK3|DVL3|EGFR|EPAS1|FGF10|FGF17|FGF2|FGF21|FGF5|FGF6|FZD2|FZD4|GLI2|HGF|HSP90AB1|LAMC2|MMP2|MTOR|MYC|NFKBIA|PDGFB|PML|PTGS2|RAS…	7.51838e-17
KEGG_MAPK_SIGNALING_PATHWAY	1.09906e-12	57	ATF4|CACNA1C|DDIT3|FGF7|FLNA|FLNB|FOS|GADD45A|GADD45B|HSPA1B|HSPB1|IL1R1|JUN|MAP3K1|MAP3K14|NR4A1|PDGFRA|PRKACB|CACNA1G|DUSP1|DUSP10|DUSP16|DUSP6|DUSP7|ELK4|FGFR1|FGFR2|JUND|MAP3K4|MAPK14|NF1|PLA2G4A|PRKCA|TGFB2|TGFB3|TGFBR2|CACNA2D2|DUSP4|DUSP5|DUSP8|EGFR|FGF10|FGF17|FGF2|FGF21|FGF5|FGF6|GADD45G|HSPA1A|MAP2K6|MYC|NFATC4|NLK|PDGFB|PLA2G12B|PRKX|TAOK2	1.02212e-10
KEGG_PROSTATE_CANCER	3.47159e-08	24	ATF4|BCL2|CREBBP|HSP90AA1|PDGFRA|PIK3R1|CREB3L1|FGFR1|FGFR2|FOXO1|GSK3B|IGF1R|LEF1|PIK3CG|TCF7L2|CREB1|EGFR|HSP90AB1|MTOR|NFKBIA|PDGFB|PDGFC|SRD5A2|TCF7L1	2.15238e-06
KEGG_GNRH_SIGNALING_PATHWAY	1.14259e-07	25	ATF4|CACNA1C|ITPR3|JUN|MAP3K1|PRKACB|ADCY6|ADCY9|GNRH1|MAP3K4|MAPK14|MMP14|PLA2G4A|PLCB1|PLCB3|PRKCA|ADCY4|EGFR|HBEGF|ITPR1|MAP2K6|MMP2|PLA2G12B|PRKX|PTK2B	5.31304e-06
KEGG_GAP_JUNCTION	1.94016e-07	23	ITPR3|PDGFRA|PRKACB|TUBA1C|ADCY6|ADCY9|LPAR1|PLCB1|PLCB3|PRKCA|PRKG1|PRKG2|TUBA4A|ADCY4|ADRB1|EGFR|ITPR1|PDGFB|PDGFC|PRKX|TUBA1A|TUBB2A|TUBB6	6.20756e-06
KEGG_CALCIUM_SIGNALING_PATHWAY	2.00244e-07	35	ATP2B1|CACNA1C|ITPR3|PDGFRA|PRKACB|ADCY9|ADRA1D|ADRB3|ATP2B4|BST1|CACNA1G|CAMK4|GRPR|ITPKB|MYLK|PDE1A|PHKA1|PLCB1|PLCB3|PLCG1|PRKCA|SLC8A2|ADCY4|ADRB1|CYSLTR2|EGFR|GNA14|ITPR1|NTSR1|PHKG2|PLCD4|PRKX|PTGFR|PTK2B|SLC8A1	6.20756e-06
KEGG_INSULIN_SIGNALING_PATHWAY	4.3435e-07	29	HK2|IRS1|PIK3R1|PPP1R3C|PRKACB|CBL|FASN|FOXO1|GSK3B|INSR|IRS2|PHKA1|PIK3CG|PPP1R3B|PPP1R3D|RPTOR|ACACA|G6PC2|MTOR|PCK1|PHKG2|PRKAB1|PRKAR2A|PRKX|PYGM|RAPGEF1|SHC4|SOCS3|SREBF1	1.15413e-05
KEGG_MELANOMA	1.02564e-06	19	FGF7|PDGFRA|PIK3R1|FGFR1|IGF1R|MET|MITF|PIK3CG|CDK6|EGFR|FGF10|FGF17|FGF2|FGF21|FGF5|FGF6|HGF|PDGFB|PDGFC	2.37127e-05
KEGG_WNT_SIGNALING_PATHWAY	1.14739e-06	30	CREBBP|FZD1|FZD8|JUN|PRKACB|CHD8|FOSL1|GSK3B|LEF1|LRP5|LRP6|PLCB1|PLCB3|PRICKLE1|PRKCA|SMAD3|TBL1XR1|TCF7L2|WNT5A|APC|DVL3|FZD2|FZD4|MYC|NFATC4|NLK|PPP2CA|PRICKLE2|PRKX|TCF7L1	2.37127e-05
KEGG_TGF_BETA_SIGNALING_PATHWAY	1.4597e-06	21	CDKN2B|CREBBP|FST|ID3|INHBB|BMP8A|LTBP1|SMAD3|SMAD6|TGFB2|TGFB3|TGFBR2|THBS2|ACVR1|ACVR2B|AMHR2|DCN|MYC|PPP2CA|SMAD5|SMAD7	2.71504e-05
KEGG_MELANOGENESIS	2.09149e-06	23	CREBBP|FZD1|FZD8|PRKACB|ADCY6|ADCY9|CREB3L1|GNAO1|GSK3B|LEF1|MITF|PLCB1|PLCB3|PRKCA|TCF7L2|WNT5A|ADCY4|CREB1|DVL3|FZD2|FZD4|PRKX|TCF7L1	3.53651e-05
KEGG_CELL_CYCLE	3.75329e-06	26	CDKN2B|CREBBP|GADD45A|GADD45B|ABL1|ANAPC1|CCNA2|CDKN2C|CHEK1|GSK3B|MAD2L2|MCM5|MCM7|SMAD3|TGFB2|TGFB3|CCNB3|CDK6|CHEK2|DBF4|GADD45G|MYC|PCNA|PLK1|PRKDC|WEE2	5.8176e-05
KEGG_AXON_GUIDANCE	4.37687e-06	26	SEMA3A|SLIT2|UNC5B|ABL1|ABLIM1|ARHGEF12|EFNA5|EPHA4|EPHB2|GSK3B|MET|PLXNA1|PLXNA2|SEMA3C|SEMA4C|SLIT3|SRGAP1|SRGAP3|CXCL12|NFATC4|NTN1|NTN3|PLXNA3|RND1|SEMA3F|SRGAP2	6.26229e-05
KEGG_ACUTE_MYELOID_LEUKEMIA	7.54578e-06	16	PIK3R1|LEF1|PIK3CG|RARA|RUNX1|TCF7L2|ZBTB16|CEBPA|MTOR|MYC|PIM1|PML|RUNX1T1|SPI1|STAT5B|TCF7L1	0.000100251
KEGG_COLORECTAL_CANCER	1.19189e-05	16	BCL2|FOS|JUN|PIK3R1|RALGDS|GSK3B|LEF1|PIK3CG|SMAD3|TCF7L2|TGFB2|TGFB3|TGFBR2|APC|MYC|TCF7L1	0.000147795
KEGG_REGULATION_OF_ACTIN_CYTOSKELETON	1.93212e-05	35	DOCK1|FGF7|MYH10|MYH9|PDGFRA|PIK3R1|ARHGEF12|ARHGEF7|FGFR1|FGFR2|ITGA6|ITGAM|ITGB6|MYLK|PIK3CG|SCIN|SSH1|TIAM2|WASF2|APC|BAIAP2|CYFIP2|EGFR|FGF10|FGF17|FGF2|FGF21|FGF5|FGF6|ITGA9|ITGB3|PDGFB|PDGFC|PIP4K2B|PIP5K1C	0.000224609
KEGG_FOCAL_ADHESION	2.50652e-05	33	BCL2|DOCK1|FLNA|FLNB|JUN|PDGFRA|PIK3R1|TLN1|COL11A1|COL6A3|GSK3B|IGF1R|ITGA6|ITGB6|LAMC1|MET|MYLK|PIK3CG|PRKCA|THBS2|TLN2|EGFR|HGF|IBSP|ITGA9|ITGB3|LAMC2|PDGFB|PDGFC|PIP5K1C|RAPGEF1|SHC4|TNC	0.000274243
KEGG_BASAL_CELL_CARCINOMA	4.87529e-05	14	FZD1|FZD8|GSK3B|LEF1|PTCH1|SUFU|TCF7L2|WNT5A|APC|DVL3|FZD2|FZD4|GLI2|TCF7L1	0.00050378
KEGG_VASCULAR_SMOOTH_MUSCLE_CONTRACTION	5.35042e-05	22	CACNA1C|ITPR3|KCNMB4|PRKACB|ADCY6|ADCY9|ADRA1D|ARHGEF12|MYLK|PLA2G4A|PLCB1|PLCB3|PRKCA|PRKCE|PRKG1|ADCY4|CALD1|ITPR1|MYL6|PLA2G12B|PPP1R12B|PRKX	0.000523778
KEGG_ENDOCYTOSIS	5.87071e-05	30	HSPA1B|PDGFRA|ADRB3|ADRBK1|ASAP3|CBL|DAB2|FGFR2|GRK5|GRK6|IGF1R|IQSEC1|MET|RAB11FIP3|TFRC|VPS37B|ADRB1|ASAP1|DNM1|EGFR|EHD3|EPN2|GRK4|HSPA1A|IQSEC2|LDLR|PIP4K2B|PIP5K1C|RAB11FIP4|SH3GL1	0.000545976
KEGG_DILATED_CARDIOMYOPATHY	0.000183708	18	CACNA1C|PRKACB|ADCY6|ADCY9|ITGA6|ITGB6|TGFB2|TGFB3|TPM1|ACTC1|ADCY4|ADRB1|CACNA2D2|DAG1|ITGA9|ITGB3|PRKX|SLC8A1	0.00162713
KEGG_CIRCADIAN_RHYTHM_MAMMAL	0.000211921	6	ARNTL|BHLHE40|BHLHE41|CRY1|NR1D1|PER3	0.00176634
KEGG_RENAL_CELL_CARCINOMA	0.000218419	15	CREBBP|JUN|PIK3R1|ETS1|FLCN|MET|PIK3CG|TGFB2|TGFB3|EPAS1|GAB1|HGF|PDGFB|RAPGEF1|TCEB1	0.00176634
KEGG_CHRONIC_MYELOID_LEUKEMIA	0.000354556	15	PIK3R1|ABL1|BCR|CBL|PIK3CG|RUNX1|SMAD3|TGFB2|TGFB3|TGFBR2|CDK6|MYC|NFKBIA|SHC4|STAT5B	0.00274781
KEGG_TYPE_II_DIABETES_MELLITUS	0.000672328	11	CACNA1C|HK2|IRS1|PIK3R1|CACNA1G|INSR|IRS2|PIK3CG|PRKCE|MTOR|SOCS3	0.00500212
KEGG_PROGESTERONE_MEDIATED_OOCYTE_MATURATION	0.000733537	16	HSP90AA1|PIK3R1|PRKACB|ADCY6|ADCY9|ANAPC1|CCNA2|IGF1R|MAD2L2|MAPK14|PIK3CG|ADCY4|CCNB3|HSP90AB1|PLK1|PRKX	0.00524761
KEGG_ADHERENS_JUNCTION	0.0014826	14	CREBBP|FGFR1|IGF1R|INSR|LEF1|MET|SMAD3|TCF7L2|TGFBR2|WASF2|BAIAP2|EGFR|NLK|TCF7L1	0.00985844
KEGG_LYSINE_DEGRADATION	0.00148407	10	SETD1B|ALDH1B1|DOT1L|NSD1|SETMAR|TMLHE|ASH1L|BBOX1|SETD7|SETDB1	0.00985844
KEGG_ECM_RECEPTOR_INTERACTION	0.00163245	15	COL11A1|COL6A3|GP5|ITGA6|ITGB6|LAMC1|THBS2|AGRN|DAG1|HSPG2|IBSP|ITGA9|ITGB3|LAMC2|TNC	0.0101661
KEGG_JAK_STAT_SIGNALING_PATHWAY	0.00164192	23	CREBBP|PIK3R1|SPRY1|TYK2|CBL|CISH|IL22|IL6ST|PIK3CG|SOCS5|SPRY4|GHR|IFNGR1|IL13RA1|IL19|LIFR|MYC|PIM1|PRLR|SOCS3|SPRED2|STAT1|STAT5B	0.0101661
KEGG_PHOSPHATIDYLINOSITOL_SIGNALING_SYSTEM	0.00169435	14	ITPR3|PIK3R1|DGKD|ITPKB|PIK3CG|PLCB1|PLCB3|PLCG1|PRKCA|DGKQ|ITPR1|PIP4K2B|PIP5K1C|PLCD4	0.0101661
KEGG_LONG_TERM_DEPRESSION	0.00226373	13	ITPR3|GNAO1|GRIA2|IGF1R|PLA2G4A|PLCB1|PLCB3|PRKCA|PRKG1|PRKG2|ITPR1|PLA2G12B|PPP2CA	0.013158
KEGG_ERBB_SIGNALING_PATHWAY	0.00233783	15	JUN|PIK3R1|ABL1|CBL|GSK3B|PIK3CG|PLCG1|PRKCA|EGFR|GAB1|HBEGF|MTOR|MYC|SHC4|STAT5B	0.0131769
KEGG_NOTCH_SIGNALING_PATHWAY	0.00251361	10	CREBBP|JAG1|MAML2|NCOR2|NOTCH2|LFNG|DTX4|DVL3|KAT2A|MAML3	0.0137509
KEGG_LEISHMANIA_INFECTION	0.00293377	13	FOS|JUN|ITGAM|MAPK14|TGFB2|TGFB3|CYBA|IFNGR1|MYD88|NFKBIA|NFKBIB|PTGS2|STAT1	0.0155909
KEGG_NEUROTROPHIN_SIGNALING_PATHWAY	0.00331715	19	ATF4|BCL2|IRS1|JUN|MAP3K1|PIK3R1|ABL1|CAMK4|GSK3B|IRS2|MAPK14|PIK3CG|PLCG1|GAB1|NFKBIA|NFKBIB|RAPGEF1|SHC4|SORT1	0.0171386
KEGG_ALDOSTERONE_REGULATED_SODIUM_REABSORPTION	0.00386869	9	IRS1|PIK3R1|ATP1B1|INSR|IRS2|PIK3CG|PRKCA|SGK1|SCNN1A	0.019448
KEGG_TERPENOID_BACKBONE_BIOSYNTHESIS	0.00406256	5	HMGCR|MVD|PMVK|FDPS|IDI1	0.0198852
KEGG_PRION_DISEASES	0.00417522	8	EGR1|PRKACB|LAMC1|C1QA|HSPA1A|HSPA5|PRKX|STIP1	0.0199126
KEGG_CYTOKINE_CYTOKINE_RECEPTOR_INTERACTION	0.00433859	33	ACVR1B|EDA2R|IL1R1|INHBB|PDGFRA|CCL7|IL17RA|IL22|IL6ST|LTB|MET|TGFB2|TGFB3|TGFBR2|TNFRSF12A|ACVR1|ACVR2B|AMHR2|CXCL1|CXCL12|EGFR|GHR|HGF|IFNGR1|IL13RA1|IL17B|IL19|IL1RAP|LIFR|LTA|PDGFB|PDGFC|PRLR	0.0201745
KEGG_BASAL_TRANSCRIPTION_FACTORS	0.00501397	8	TAF5|TAF7|TAF4B|GTF2F2|GTF2I|TAF2|TAF7L|TBPL1	0.0224125
KEGG_EPITHELIAL_CELL_SIGNALING_IN_HELICOBACTER_PYLORI_INFECTION	0.00506089	12	JUN|MAP3K14|MAPK14|MET|PLCG1|ATP6V0B|CXCL1|EGFR|F11R|HBEGF|NFKBIA|NOD1	0.0224125
KEGG_CHEMOKINE_SIGNALING_PATHWAY	0.00548104	25	PIK3R1|PRKACB|ADCY6|ADCY9|ADRBK1|CCL7|GNB5|GRK5|GRK6|GSK3B|PIK3CG|PLCB1|PLCB3|TIAM2|ADCY4|CXCL1|CXCL12|GRK4|NFKBIA|NFKBIB|PRKX|PTK2B|SHC4|STAT1|STAT5B	0.0237087
KEGG_P53_SIGNALING_PATHWAY	0.00570751	12	GADD45A|GADD45B|SESN2|ZMAT3|CHEK1|PPM1D|SESN3|CCNB3|CDK6|CHEK2|GADD45G|SERPINE1	0.0241272
KEGG_LONG_TERM_POTENTIATION	0.00642257	12	ATF4|CACNA1C|CREBBP|ITPR3|PRKACB|CAMK4|GRIA2|PLCB1|PLCB3|PRKCA|ITPR1|PRKX	0.0265466
KEGG_NOD_LIKE_RECEPTOR_SIGNALING_PATHWAY	0.00683219	11	HSP90AA1|TNFAIP3|CCL7|MAPK14|NLRP3|CXCL1|HSP90AB1|NFKBIA|NFKBIB|NOD1|SUGT1	0.0276258
KEGG_GLIOMA	0.00976273	11	PDGFRA|PIK3R1|IGF1R|PIK3CG|PLCG1|PRKCA|CDK6|EGFR|MTOR|PDGFB|SHC4	0.0386355
KEGG_SMALL_CELL_LUNG_CANCER	0.0110717	13	BCL2|CDKN2B|PIK3R1|TRAF3|ITGA6|LAMC1|PIK3CG|RXRA|CDK6|LAMC2|MYC|NFKBIA|PTGS2	0.042903
KEGG_HYPERTROPHIC_CARDIOMYOPATHY_HCM	0.0121772	13	CACNA1C|ITGA6|ITGB6|TGFB2|TGFB3|TPM1|ACTC1|CACNA2D2|DAG1|ITGA9|ITGB3|PRKAB1|SLC8A1	0.0448198
KEGG_ADIPOCYTOKINE_SIGNALING_PATHWAY	0.012195	11	IRS1|IRS2|RXRA|ACSL4|G6PC2|MTOR|NFKBIA|NFKBIB|PCK1|PRKAB1|SOCS3	0.0448198
KEGG_ARRHYTHMOGENIC_RIGHT_VENTRICULAR_CARDIOMYOPATHY_ARVC	0.0122893	12	CACNA1C|ITGA6|ITGB6|LEF1|TCF7L2|CACNA2D2|DAG1|ITGA9|ITGB3|PKP2|SLC8A1|TCF7L1	0.0448198
KEGG_CYSTEINE_AND_METHIONINE_METABOLISM	0.0129789	7	AHCY|CTH|LDHAL6B|DNMT1|DNMT3A|GOT1|TAT	0.0464245

## Sheet: Late
Pathways	pvalue	# of substrates	substrates	adj.pval
KEGG_FOCAL_ADHESION	3.1107e-15	43	ACTN3|CCND1|COL11A1|COL1A1|COL1A2|COL3A1|COL5A1|COL5A2|COL6A1|COL6A2|DOCK1|EGFR|FLNA|FLNB|FN1|HGF|ITGA1|ITGA11|ITGA3|ITGA6|JUN|KDR|LAMA2|LAMB1|LAMC2|MYL9|MYLK|PAK1|PAK3|PARVB|PDGFRA|PDGFRB|PGF|PIK3R2|PIK3R5|ROCK2|SPP1|THBS1|THBS2|TLN2|TNC|VEGFB|VEGFC	5.7859e-13
KEGG_PATHWAYS_IN_CANCER	3.08049e-14	55	BMP4|BRCA2|CASP8|CCND1|CCNE2|DAPK1|DVL2|EGFR|FGF10|FGF7|FGFR1|FGFR2|FN1|FOS|FOXO1|FZD1|FZD2|FZD8|GLI2|GLI3|GSTP1|HGF|HSP90AA1|HSP90AB1|IL6|ITGA3|ITGA6|JUN|LAMA2|LAMB1|LAMC2|MECOM|MMP2|MYC|PDGFRA|PDGFRB|PGF|PIK3R2|PIK3R5|PML|PTGS2|RAD51|RB1|RUNX1|RUNX1T1|SMAD3|STAT3|TCF7L1|TCF7L2|TGFB2|TGFB3|TGFBR2|VEGFB|VEGFC|WNT5A	2.86486e-12
KEGG_ECM_RECEPTOR_INTERACTION	9.47608e-14	26	AGRN|CD44|COL11A1|COL1A1|COL1A2|COL3A1|COL5A1|COL5A2|COL6A1|COL6A2|FN1|GP6|GP9|HSPG2|ITGA1|ITGA11|ITGA3|ITGA6|LAMA2|LAMB1|LAMC2|SDC3|SPP1|THBS1|THBS2|TNC	5.87517e-12
KEGG_MAPK_SIGNALING_PATHWAY	5.42991e-12	45	ATF4|CACNA1C|CACNA1G|CACNB3|CD14|DDIT3|DUSP1|DUSP16|DUSP4|DUSP5|DUSP6|DUSP8|DUSP9|EGFR|FGF10|FGF7|FGFR1|FGFR2|FLNA|FLNB|FOS|GADD45B|GADD45G|HSPA1A|HSPA1B|HSPA1L|HSPB1|IL1R1|JUN|JUND|MAP2K3|MAP3K14|MECOM|MYC|NR4A1|PAK1|PDGFRA|PDGFRB|PLA2G12B|PLA2G3|RASGRP2|RASGRP3|TGFB2|TGFB3|TGFBR2	2.52491e-10
KEGG_AXON_GUIDANCE	1.53354e-08	25	CXCL12|EPHA4|EPHB2|EPHB3|EPHB6|LIMK1|NFATC1|NRP1|NTN3|PAK1|PAK3|PLXNA2|PLXNB2|RND1|ROBO1|ROCK2|SEMA3A|SEMA3B|SEMA3C|SEMA3F|SEMA6A|SEMA6D|SLIT2|SLIT3|SRGAP3	5.70478e-07
KEGG_GLUTATHIONE_METABOLISM	1.95593e-07	14	ANPEP|GCLC|GCLM|GPX5|GSR|GSS|GSTA3|GSTA4|GSTM1|GSTO1|GSTP1|MGST2|ODC1|PGD	6.06338e-06
KEGG_TGF_BETA_SIGNALING_PATHWAY	4.65197e-07	18	ACVR1|BMP4|DCN|FST|ID2|ID3|INHBB|LTBP1|MYC|ROCK2|SMAD3|SMAD5|SMAD7|TGFB2|TGFB3|TGFBR2|THBS1|THBS2	1.23609e-05
KEGG_PANCREATIC_CANCER	5.67959e-07	16	ARHGEF6|BRCA2|CCND1|EGFR|PGF|PIK3R2|PIK3R5|RAD51|RB1|SMAD3|STAT3|TGFB2|TGFB3|TGFBR2|VEGFB|VEGFC	1.3205e-05
KEGG_PROSTATE_CANCER	3.6497e-06	17	ATF4|CCND1|CCNE2|EGFR|FGFR1|FGFR2|FOXO1|GSTP1|HSP90AA1|HSP90AB1|PDGFRA|PDGFRB|PIK3R2|PIK3R5|RB1|TCF7L1|TCF7L2	7.54271e-05
KEGG_REGULATION_OF_ACTIN_CYTOSKELETON	1.13111e-05	28	ACTN3|ARHGEF6|CD14|DOCK1|EGFR|FGF10|FGF7|FGFR1|FGFR2|FN1|ITGA1|ITGA11|ITGA3|ITGA6|ITGAM|ITGAX|LIMK1|MYH10|MYL9|MYLK|PAK1|PAK3|PDGFRA|PDGFRB|PIK3R2|PIK3R5|ROCK2|SCIN	0.000210386
KEGG_WNT_SIGNALING_PATHWAY	1.54101e-05	22	CACYBP|CAMK2D|CCND1|DAAM2|DVL2|FOSL1|FZD1|FZD2|FZD8|JUN|LRP5|MYC|NFATC1|PLCB4|PRICKLE1|PRICKLE2|ROCK2|SFRP2|SMAD3|TCF7L1|TCF7L2|WNT5A	0.000260571
KEGG_PURINE_METABOLISM	3.48084e-05	22	ADCY10|ADSS|ADSSL1|AK7|AMPD1|AMPD3|ENPP3|ENTPD3|ENTPD5|GUCY2C|IMPDH1|NME5|NPR2|PDE1A|PDE1B|PDE3B|PDE4C|PDE4D|PNP|POLD4|POLE2|POLR2E	0.00053953
KEGG_CELL_CYCLE	4.38578e-05	19	CCNA2|CCND1|CCNE2|CDC20|CDC6|CDKN2C|CHEK1|DBF4|GADD45B|GADD45G|MCM5|MYC|PCNA|RB1|SMAD3|TGFB2|TGFB3|WEE1|YWHAB	0.000627503
KEGG_BLADDER_CANCER	5.13472e-05	10	CCND1|DAPK1|EGFR|MMP2|MYC|PGF|RB1|THBS1|VEGFB|VEGFC	0.000682184
KEGG_COLORECTAL_CANCER	8.39754e-05	12	CCND1|FOS|JUN|MYC|PIK3R2|PIK3R5|SMAD3|TCF7L1|TCF7L2|TGFB2|TGFB3|TGFBR2	0.00101379
KEGG_CYTOKINE_CYTOKINE_RECEPTOR_INTERACTION	8.72074e-05	30	ACVR1|CLCF1|CX3CL1|CXCL1|CXCL12|CXCR1|EGFR|HGF|IFNGR1|IL13RA1|IL1R1|IL6|INHBB|KDR|LTA|OSMR|PDGFRA|PDGFRB|PRLR|TGFB2|TGFB3|TGFBR2|TNFRSF10B|TNFRSF12A|TNFRSF1B|TNFRSF21|TNFRSF25|TSLP|VEGFB|VEGFC	0.00101379
KEGG_NOTCH_SIGNALING_PATHWAY	0.000142039	10	DLL4|DTX3|DTX4|DVL2|JAG1|LFNG|MAML2|NOTCH1|NOTCH3|NUMBL	0.00155408
KEGG_ACUTE_MYELOID_LEUKEMIA	0.00027125	11	CCND1|MYC|PIK3R2|PIK3R5|PIM1|PML|RUNX1|RUNX1T1|STAT3|TCF7L1|TCF7L2	0.00280291
KEGG_SMALL_CELL_LUNG_CANCER	0.000448324	13	CCND1|CCNE2|FN1|ITGA3|ITGA6|LAMA2|LAMB1|LAMC2|MYC|PIK3R2|PIK3R5|PTGS2|RB1	0.00425936
KEGG_DNA_REPLICATION	0.000478784	8	DNA2|MCM5|PCNA|POLD4|POLE2|RFC3|RFC4|RNASEH2B	0.00425936
KEGG_CALCIUM_SIGNALING_PATHWAY	0.000493935	21	ADRA1D|ADRB3|ATP2B4|CACNA1C|CACNA1G|CAMK2D|EGFR|GRPR|ITPKA|ITPR1|MYLK|P2RX3|P2RX7|PDE1A|PDE1B|PDGFRA|PDGFRB|PHKA1|PLCB4|PTGFR|SLC8A2	0.00425936
KEGG_HYPERTROPHIC_CARDIOMYOPATHY_HCM	0.000503796	13	CACNA1C|CACNB3|IL6|ITGA1|ITGA11|ITGA3|ITGA6|LAMA2|MYL3|PRKAB2|TGFB2|TGFB3|TPM1	0.00425936
KEGG_BASAL_CELL_CARCINOMA	0.000546269	10	BMP4|DVL2|FZD1|FZD2|FZD8|GLI2|GLI3|TCF7L1|TCF7L2|WNT5A	0.00441765
KEGG_ARRHYTHMOGENIC_RIGHT_VENTRICULAR_CARDIOMYOPATHY_ARVC	0.000609376	12	ACTN3|CACNA1C|CACNB3|CDH2|ITGA1|ITGA11|ITGA3|ITGA6|LAMA2|PKP2|TCF7L1|TCF7L2	0.00472267
KEGG_CELL_ADHESION_MOLECULES_CAMS	0.000719756	17	CD276|CDH2|ICAM2|ITGA6|ITGAM|JAM2|JAM3|NCAM1|NLGN2|NRCAM|NRXN2|PECAM1|PTPRM|PVR|SDC3|VCAM1|VCAN	0.00519118
KEGG_ADIPOCYTOKINE_SIGNALING_PATHWAY	0.000725648	11	ACSL1|ACSL5|CPT1C|IRS1|NFKBIB|PCK1|PPARGC1A|PRKAB2|SOCS3|STAT3|TNFRSF1B	0.00519118
KEGG_P53_SIGNALING_PATHWAY	0.000934644	11	CASP8|CCND1|CCNE2|CHEK1|GADD45B|GADD45G|IGFBP3|SERPINE1|SESN3|THBS1|TNFRSF10B	0.0063036
KEGG_TOLL_LIKE_RECEPTOR_SIGNALING_PATHWAY	0.000948929	14	CASP8|CD14|FOS|IL6|IRF7|JUN|LY96|MAP2K3|MYD88|PIK3R2|PIK3R5|SPP1|TLR2|TLR8	0.0063036
KEGG_RENAL_CELL_CARCINOMA	0.00105654	11	HGF|JUN|PAK1|PAK3|PGF|PIK3R2|PIK3R5|TGFB2|TGFB3|VEGFB|VEGFC	0.00677642
KEGG_MELANOMA	0.00119239	11	CCND1|EGFR|FGF10|FGF7|FGFR1|HGF|PDGFRA|PDGFRB|PIK3R2|PIK3R5|RB1	0.00739279
KEGG_LEISHMANIA_INFECTION	0.00134127	11	FOS|IFNGR1|ITGAM|JUN|MYD88|NFKBIB|PTGS2|PTPN6|TGFB2|TGFB3|TLR2	0.0079984
KEGG_ALDOSTERONE_REGULATED_SODIUM_REABSORPTION	0.00140934	8	ATP1A4|ATP1B1|ATP1B2|IRS1|PIK3R2|PIK3R5|SGK1|SLC9A3R2	0.0079984
KEGG_JAK_STAT_SIGNALING_PATHWAY	0.00144119	18	CCND1|CLCF1|IFNGR1|IL13RA1|IL6|MYC|OSMR|PIK3R2|PIK3R5|PIM1|PRLR|PTPN6|SOCS3|SPRED1|SPRED2|SPRY1|STAT3|TSLP	0.0079984
KEGG_STARCH_AND_SUCROSE_METABOLISM	0.00147362	9	ENPP3|GAA|GANC|HK2|MGAM|PGM1|PYGB|PYGM|UGDH	0.0079984
KEGG_CHRONIC_MYELOID_LEUKEMIA	0.00150508	11	CCND1|MECOM|MYC|PIK3R2|PIK3R5|RB1|RUNX1|SMAD3|TGFB2|TGFB3|TGFBR2	0.0079984
KEGG_ADHERENS_JUNCTION	0.00187937	11	ACTN3|EGFR|FGFR1|PTPN6|PTPRM|SMAD3|SNAI1|SNAI2|TCF7L1|TCF7L2|TGFBR2	0.00971006
KEGG_GALACTOSE_METABOLISM	0.00198851	6	GAA|GANC|GLA|HK2|MGAM|PGM1	0.00999631
KEGG_PRION_DISEASES	0.00206918	7	EGR1|HSPA1A|HSPA5|IL6|NCAM1|NOTCH1|STIP1	0.0101281
KEGG_INSULIN_SIGNALING_PATHWAY	0.00243181	16	FASN|FOXO1|HK2|IRS1|PCK1|PDE3B|PHKA1|PIK3R2|PIK3R5|PPARGC1A|PPP1R3B|PPP1R3C|PRKAB2|PYGB|PYGM|SOCS3	0.0115979
KEGG_GNRH_SIGNALING_PATHWAY	0.00255403	13	ATF4|CACNA1C|CAMK2D|EGFR|HBEGF|ITPR1|JUN|MAP2K3|MMP14|MMP2|PLA2G12B|PLA2G3|PLCB4	0.0118763
KEGG_SNARE_INTERACTIONS_IN_VESICULAR_TRANSPORT	0.00338287	7	BNIP1|SNAP25|SNAP29|STX16|STX2|VAMP5|VAMP8	0.0153467
KEGG_DRUG_METABOLISM_CYTOCHROME_P450	0.00445148	10	AOX1|CYP1A2|FMO4|GSTA3|GSTA4|GSTM1|GSTO1|GSTP1|MAOA|MGST2	0.0197137
KEGG_ERBB_SIGNALING_PATHWAY	0.00605645	11	CAMK2D|EGFR|EREG|HBEGF|JUN|MYC|NRG1|PAK1|PAK3|PIK3R2|PIK3R5	0.0261813
KEGG_PROXIMAL_TUBULE_BICARBONATE_RECLAMATION	0.00619343	5	ATP1A4|ATP1B1|ATP1B2|PCK1|SLC4A4	0.0261813
KEGG_NICOTINATE_AND_NICOTINAMIDE_METABOLISM	0.00748686	5	AOX1|ENPP3|NMNAT2|NNT|PNP	0.0309457
KEGG_ABC_TRANSPORTERS	0.00780474	7	ABCA2|ABCA4|ABCA9|ABCB6|ABCC4|ABCD1|ABCG4	0.0315583
KEGG_DILATED_CARDIOMYOPATHY	0.00915957	11	CACNA1C|CACNB3|ITGA1|ITGA11|ITGA3|ITGA6|LAMA2|MYL3|TGFB2|TGFB3|TPM1	0.0354897
KEGG_EPITHELIAL_CELL_SIGNALING_IN_HELICOBACTER_PYLORI_INFECTION	0.00929901	9	CXCL1|CXCR1|EGFR|HBEGF|JAM2|JAM3|JUN|MAP3K14|PAK1	0.0354897
KEGG_BASE_EXCISION_REPAIR	0.00934943	6	APEX2|MBD4|MUTYH|PCNA|POLD4|POLE2	0.0354897
KEGG_LEUKOCYTE_TRANSENDOTHELIAL_MIGRATION	0.00956503	13	ACTN3|CXCL12|ITGAM|JAM2|JAM3|MMP2|MYL9|PECAM1|PIK3R2|PIK3R5|ROCK2|THY1|VCAM1	0.0355819
KEGG_PPAR_SIGNALING_PATHWAY	0.0102072	9	ACOX2|ACSL1|ACSL5|ANGPTL4|CPT1C|OLR1|PCK1|SLC27A1|UBC	0.0365103
KEGG_COMPLEMENT_AND_COAGULATION_CASCADES	0.0102072	9	C2|F12|F3|PLAT|PLAUR|PROS1|SERPINC1|SERPINE1|TFPI	0.0365103
KEGG_TYPE_II_DIABETES_MELLITUS	0.0111713	7	CACNA1C|CACNA1G|HK2|IRS1|PIK3R2|PIK3R5|SOCS3	0.0392049

## Sheet: Ox Stress TF overlap with IR
Early TF	# TFs:	167
AR	ETS1	GATA2	GATA1	PRDM14	ESR1	FOXP3	YBX1	TFAP2C	GATA3	FOXA1	E2F4	STAT1	HIF1A	TP53	MYC	EGR1	SP1	SREBF1
NFE2L2	E2F1	EBF1	CTNNB1	STAT6	TERF2IP	RARA	PGR	TP73	CREB1	KLF1	TBX3	EPAS1	TFAP2A	FOS	ATF3	RELA	MYB	ESR2
NR3C1	JUND	RB1	TRP53	EZH2	E2F3	JUN	CEBPA	ATF1	SMAD3	SREBF2	PPARG	PPARD	STAT5A	GLI2	SP3	STAT5B	RBL2	BCL6
ERG	NFKB1	POU2F1	PAX3	ELK1	ATF4	NR1I2	BACH1	ZNF263	JARID2	FLI1	CREBBP	RUNX1	PAX6	SRF	FOXO1	SMAD4	STAT3	PPARA
HSF1	ARNT	MYCN	HOXC8	TCF7L2	TAL1	TRIM28	SMAD7	ATF2	WT1	REL	ATOH1	RUNX2	USF2	CEBPB	NFIA	FOSL1	SMAD1	SFPI1
FOXO3	NR1H3	SMAD2	RARB	BRCA1	SUZ12	NR5A2	TP63	USF1	NF1	POU3F1	RXRA	CREM	MITF	DDIT3	EGR2	FOSB	ID3	JUNB
KLF11	KLF16	MAF	NOTCH2	NR4A1	PLAGL1	PRRX1	TFE3	TRPS1	BCL3	ELK4	ETV5	HOXA5	HTT	HUWE1	IGF1R	LEF1	MAFB	NFIB
NFIC	NFIX	NR2F2	SF1	SMAD6	SOX9	TEAD1	ZBTB16	ZEB1	ADD1	BRCA2	EGR3	ELK3	ETS2	GATA6	HHEX	HOXC6	KLF15	KLF4
KLF5	KLF6	MAFK	NFAM1	NR1D1	NR1H4	POU3F2	PURA	RARG	SMAD5	SPI1	TEF	TGIF1	THRA	ZEB2
EARLY TF overlap with TFs in IR models
CI	# TFs:	62
AR	ETS1	GATA2	GATA1	PRDM14	ESR1	FOXP3	YBX1	TFAP2C	GATA3	FOXA1	E2F4	STAT1	HIF1A	TP53	MYC	EGR1	SP1	E2F1
CTNNB1	TERF2IP	RARA	TP73	CREB1	EPAS1	TFAP2A	FOS	ATF3	RELA	NR3C1	TRP53	JUN	CEBPA	ATF1	PPARG	STAT5A	SP3	STAT5B
NFKB1	FLI1	SRF	FOXO1	STAT3	PPARA	ARNT	ATF2	USF2	CEBPB	NFIA	FOSL1	FOXO3	NR1H3	RARB	USF1	NF1	CREM	JUNB
MAF	NFIC	ZBTB16	KLF15	RARG
TNFa	# TFs:	98
AR	ETS1	GATA2	GATA1	PRDM14	ESR1	FOXP3	YBX1	TFAP2C	GATA3	FOXA1	E2F4	STAT1	HIF1A	TP53	MYC	EGR1	SP1	SREBF1
E2F1	EBF1	CTNNB1	STAT6	TERF2IP	RARA	PGR	TP73	CREB1	EPAS1	TFAP2A	FOS	ATF3	RELA	MYB	ESR2	NR3C1	JUND	TRP53
JUN	CEBPA	SMAD3	SREBF2	PPARG	PPARD	STAT5A	SP3	STAT5B	ERG	NFKB1	POU2F1	NR1I2	ZNF263	JARID2	FLI1	CREBBP	PAX6	SRF
FOXO1	SMAD4	STAT3	PPARA	ARNT	MYCN	HOXC8	TCF7L2	ATF2	REL	RUNX2	USF2	CEBPB	FOSL1	SMAD1	SFPI1	FOXO3	NR1H3	SMAD2
RARB	TP63	USF1	EGR2	JUNB	PLAGL1	PRRX1	BCL3	IGF1R	LEF1	NFIC	SMAD6	ELK3	ETS2	KLF15	KLF4	KLF6	NR1D1	RARG
SPI1	TGIF1	THRA
DEX	# TFs:	107
AR	ETS1	GATA2	GATA1	PRDM14	ESR1	FOXP3	YBX1	TFAP2C	GATA3	FOXA1	E2F4	STAT1	HIF1A	TP53	MYC	EGR1	SP1	SREBF1
NFE2L2	E2F1	EBF1	CTNNB1	STAT6	TERF2IP	RARA	PGR	TP73	CREB1	KLF1	TBX3	EPAS1	TFAP2A	FOS	ATF3	RELA	ESR2	NR3C1
JUND	TRP53	EZH2	JUN	CEBPA	ATF1	SMAD3	SREBF2	PPARG	PPARD	STAT5A	SP3	STAT5B	ERG	NFKB1	POU2F1	ELK1	ATF4	NR1I2
ZNF263	JARID2	FLI1	CREBBP	RUNX1	FOXO1	SMAD4	STAT3	PPARA	ARNT	MYCN	TCF7L2	SMAD7	ATF2	WT1	REL	ATOH1	RUNX2	USF2
CEBPB	NFIA	SMAD1	FOXO3	NR1H3	RARB	SUZ12	TP63	USF1	NF1	RXRA	CREM	MITF	ID3	MAF	NOTCH2	PLAGL1	TRPS1	LEF1
MAFB	NFIB	NFIC	NR2F2	TEAD1	ZBTB16	ETS2	KLF5	KLF6	RARG	SMAD5	SPI1
Late TF	# TFs:	172
AR	GATA2	ETS1	PRDM14	GATA1	ESR1	YBX1	FOXP3	FOXA1	TFAP2C	GATA3	SP1	HIF1A	JUN	TP53	E2F4	CTNNB1	RELA	CREB1
TFAP2A	SMAD3	NFKB1	E2F1	MYC	STAT1	ATF1	TP73	SP3	NFE2L2	SMAD1	JUND	FLI1	EGR1	CEBPA	ETV4	TERF2IP	NFIA	RARA
STAT3	SMAD2	PPARG	PGR	SRF	ETS2	BACH1	USF1	HOXC8	ATF2	FOXO1	CEBPB	NFIC	FOS	KLF1	EBF1	MTF2	PAX6	ERG
HSF1	STAT5A	STAT5B	TBX3	ATF4	USF2	CREM	PPARA	SMAD7	ATF3	REL	RUNX1	EPAS1	TRP53	JUNB	FOSL1	FOXO3	TCFAP2A	SREBF1
NR3C1	MYB	E2F3	YY1	ELK1	RBPJ	SP2	HNF4A	SMAD4	RUNX2	RARB	RB1	GLI1	PPARD	RXRA	ARNT	RBL2	POU2F1	CEBPD
TCF7L2	SPI1	RELB	HOXA5	E2F2	VDR	RARG	STAT6	SREBF2	MAF	CEBPZ	GDNF	ESR2	EZH2	ZNF263	SFPI1	POU3F2	NFI	ATOH1
LEF1	TBP	OLIG1	NFE2L1	IRF1	POU2F2	WT1	SP4	NOTCH1	NR5A2	AMPD3	BCL3	BRCA2	CDCA7L	DAND5	DDIT3	EGR2	ETV5	F12
FOSB	FOXP1	GLI2	GLI3	HMGA2	HNF1A	HOXC6	ID2	ID3	IL6	ISL1	KLF11	KLF15	KLF16	KLF4	KLF5	KLF6	MAFK	MYBL1
NFATC1	NFIB	NFIX	NOTCH3	NR1D1	NR2F2	NR4A1	PBX1	PLAGL1	PRRX1	PTX3	PURA	SMAD5	SNAI1	SNAI2	SOX5	TGIF1	THRA	ZEB1
ZEB2
LATE TF overlap with TFs in IR models
CI	# TFs	67
AR	GATA2	ETS1	PRDM14	GATA1	ESR1	YBX1	FOXP3	FOXA1	TFAP2C	GATA3	SP1	HIF1A	JUN	TP53	E2F4	CTNNB1	RELA	CREB1
TFAP2A	NFKB1	E2F1	MYC	STAT1	ATF1	TP73	SP3	FLI1	EGR1	CEBPA	TERF2IP	NFIA	RARA	STAT3	PPARG	SRF	USF1	ATF2
FOXO1	CEBPB	NFIC	FOS	STAT5A	STAT5B	USF2	CREM	PPARA	ATF3	EPAS1	TRP53	JUNB	FOSL1	FOXO3	TCFAP2A	NR3C1	SP2	RARB
GLI1	ARNT	CEBPD	RARG	MAF	SP4	HMGA2	ID2	IL6	KLF15
TNFa	# TFs	107
AR	GATA2	ETS1	PRDM14	GATA1	ESR1	YBX1	FOXP3	FOXA1	TFAP2C	GATA3	SP1	HIF1A	JUN	TP53	E2F4	CTNNB1	RELA	CREB1
TFAP2A	SMAD3	NFKB1	E2F1	MYC	STAT1	TP73	SP3	SMAD1	JUND	FLI1	EGR1	CEBPA	ETV4	TERF2IP	RARA	STAT3	SMAD2	PPARG
PGR	SRF	ETS2	USF1	HOXC8	ATF2	FOXO1	CEBPB	NFIC	FOS	EBF1	PAX6	ERG	STAT5A	STAT5B	USF2	PPARA	ATF3	REL
EPAS1	TRP53	JUNB	FOSL1	FOXO3	TCFAP2A	SREBF1	NR3C1	MYB	RBPJ	SP2	SMAD4	RUNX2	RARB	GLI1	PPARD	ARNT	POU2F1	CEBPD
TCF7L2	SPI1	RELB	E2F2	VDR	RARG	STAT6	SREBF2	ESR2	ZNF263	SFPI1	NFI	LEF1	TBP	IRF1	NOTCH1	AMPD3	BCL3	EGR2
HMGA2	HNF1A	IL6	KLF15	KLF4	KLF6	NR1D1	PLAGL1	PRRX1	PTX3	TGIF1	THRA
DEX	# TFs	113
AR	GATA2	ETS1	PRDM14	GATA1	ESR1	YBX1	FOXP3	FOXA1	TFAP2C	GATA3	SP1	HIF1A	JUN	TP53	E2F4	CTNNB1	RELA	CREB1
TFAP2A	SMAD3	NFKB1	E2F1	MYC	STAT1	ATF1	TP73	SP3	NFE2L2	SMAD1	JUND	FLI1	EGR1	CEBPA	ETV4	TERF2IP	NFIA	RARA
STAT3	PPARG	PGR	ETS2	USF1	ATF2	FOXO1	CEBPB	NFIC	FOS	KLF1	EBF1	MTF2	ERG	STAT5A	STAT5B	TBX3	ATF4	USF2
CREM	PPARA	SMAD7	ATF3	REL	RUNX1	EPAS1	TRP53	FOXO3	TCFAP2A	SREBF1	NR3C1	YY1	ELK1	RBPJ	SP2	HNF4A	SMAD4	RUNX2
RARB	GLI1	PPARD	RXRA	ARNT	POU2F1	CEBPD	TCF7L2	SPI1	RELB	VDR	RARG	STAT6	SREBF2	MAF	ESR2	EZH2	ZNF263	NFI
ATOH1	LEF1	TBP	IRF1	WT1	AMPD3	FOXP1	HMGA2	ID2	ID3	IL6	KLF5	KLF6	NFIB	NR2F2	PLAGL1	PTX3	SMAD5
