# Supplementary material for: The transcriptional response to oxidative stress is part of, but not sufficient for, insulin resistance in adipocytes
Source: Sci Rep. 2018 Jan 29;8:1774. doi: 10.1038/s41598-018-20104-x (PMC5789081; doi:10.1038/s41598-018-20104-x)
Supplement: Supplementary file 5 — Table S4 [file 41598_2018_20104_MOESM5_ESM.xlsx]

## Sheet: cl_1
CLUSTER DETAILS			ENRICHED PATHWAYS						ENRICHED TRANSCRIPTION FACTORS
CLUSTER	Cluster member		Pathways	pvalue	# of substrates	substrates	adj.pval		TF	pvalue	size	target genes
1	ABLIM1		KEGG_PATHWAYS_IN_CANCER	1.78665e-07	14	CREBBP|BCR|GSK3B|IGF1R|LAMC1|LEF1|MITF|PLCG1|PRKCA|PTCH1|RARA|SUFU|CCNE2|PGF	3.32318e-05		TFAP2C	0.000547002	36	CABLES1|NAV1|PLEKHG3|SKI|ZCCHC14|ABR|ADRBK1|ATXN1|CHSY1|DLG5|FNDC3B|GSK3B|HS3ST6|HS6ST1|IGF1R|IGSF3|ITPKB|NCOA1|PLCG1|PLEKHA6|PPM1L|PRKCA|PRKCE|RAB11FIP3|RARA|SH3PXD2B|SLC25A42|SMAD6|SRGAP1|TEAD1|TNK2|TRIM56|KIF23|ENDOU|FMO4|SNX31
1	ABR		KEGG_MELANOGENESIS	0.000110761	6	CREBBP|GSK3B|LEF1|MITF|PLCB1|PRKCA	0.0103008		PRDM14	0.0138181	54	CREBBP|FAT1|IRS1|MAP1A|PEAK1|PLEKHG3|AAK1|ABLIM1|ADRBK1|ARID1A|B4GALT1|BCL2L2|BCORL1|BPTF|CCBE1|DSEL|DYSF|EPB41L1|FNDC3B|GRK5|IGF1R|IQCE|ITPKB|ITSN1|LAMC1|LARP1|LEF1|MAFB|MYO9B|NF1|NFIC|NRIP1|PLCB1|PRKCA|PRKCE|PTCH1|RAPH1|RARA|RASAL2|RHOB|RUNX2|SIPA1L2|SLC22A23|SMAD6|SRGAP1|ST3GAL1|SUFU|TEAD1|ZCCHC24|ZMIZ1|CLN3|EIF4EBP2|CCNE2|VAMP8
1	ARFGEF2		KEGG_PHOSPHATIDYLINOSITOL_SIGNALING_SYSTEM	0.000248271	5	ITPKB|PLCB1|PLCG1|PRKCA|IPPK	0.0153928		RUNX1	0.0151552	7	CREBBP|DOCK1|ARHGEF12|CCBE1|PRKCA|SIPA1L2|TBC1D4
1	ADRBK1		KEGG_PROSTATE_CANCER	0.000516227	5	CREBBP|GSK3B|IGF1R|LEF1|CCNE2	0.0223754		FOXP3	0.0273488	73	AHNAK|ANKRD37|BCL2L11|CREBBP|DOCK1|IRS1|MAP3K1|MED13L|NUP210L|PEAK1|SNORA31|ZCCHC14|AAK1|ABLIM1|ADRBK1|ARHGAP11A|ARHGEF12|ARID1A|ARRDC3|ATXN1|B4GALT1|BACE1|BPTF|CENPF|CHSY1|CTIF|CUL4A|FNDC3B|GRK5|GSK3B|HEG1|HIPK1|IGF1R|IGSF3|ITPKB|KAT6A|KIF3B|L3MBTL3|LEF1|LPGAT1|LRP1|MFHAS1|MITF|N4BP1|NCOA1|NF1|PLCB1|PLCG1|PLEKHA6|PPM1L|PPP1R18|PRKCA|PRRC2C|PTCH1|RARA|RASAL2|RHOBTB1|RUNX2|SATB2|SIPA1L2|SNX33|SRGA…
1	AHNAK		KEGG_INOSITOL_PHOSPHATE_METABOLISM	0.000673149	4	ITPKB|PLCB1|PLCG1|IPPK	0.0223754		SUZ12	0.0374245	5	HOXA6|RUNX2|SATB2|FBXL8|IRX5
1	AHNAK2		KEGG_BASAL_CELL_CARCINOMA	0.000721788	4	GSK3B|LEF1|PTCH1|SUFU	0.0223754		ESR1	0.038131	36	BCL2L11|CABLES1|DOCK1|MED13L|ABLIM1|B4GALT1|BACE1|BPTF|CCL7|CISH|DLG5|GRK5|HIPK1|IGF1R|IGSF3|LAMC1|MAFB|NCOA1|NRIP1|PRKCA|PRMT6|RAD54L2|RARA|RHOBTB1|RUNX2|SNX30|SRGAP1|ST3GAL1|TANC2|TONSL|ZC3H12A|ZMIZ1|TRAM2|CGN|ID2|KCNK15
1	APPBP2OS		KEGG_WNT_SIGNALING_PATHWAY	0.000908316	6	CREBBP|CHD8|GSK3B|LEF1|PLCB1|PRKCA	0.0241352		GATA3	0.0385388	29	CABLES1|CREBBP|ANKRD50|ARID1A|BACE1|BPTF|CISH|FNDC3B|GPSM2|HIPK1|KIF3B|LAMC1|LATS2|MAFB|MFHAS1|NCOA1|NRIP1|RARA|SIPA1L2|SNX30|SRGAP1|ST3GAL1|TANC2|ZC3H12A|TRAM2|CGN|ID2|IRX5|KCNK15
1	ANKS1		KEGG_CHEMOKINE_SIGNALING_PATHWAY	0.00290577	6	ADRBK1|CCL7|GRK5|GRK6|GSK3B|PLCB1	0.0675592		NR1I2	0.043034	5	ARFGEF2|B4GALT1|NFIC|SLC25A42|TNRC6A
1	ANKRD50		KEGG_FOCAL_ADHESION	0.00382721	6	DOCK1|GSK3B|IGF1R|LAMC1|PRKCA|PGF	0.0729602
1	AGO2		KEGG_ERBB_SIGNALING_PATHWAY	0.00392259	4	GSK3B|PLCG1|PRKCA|EREG	0.0729602
1	ARRDC3		KEGG_GLYCOSAMINOGLYCAN_BIOSYNTHESIS_KERATAN_SULFATE	0.00528918	2	B4GALT1|ST3GAL1	0.0894352
1	ATXN1		KEGG_HEDGEHOG_SIGNALING_PATHWAY	0.00813741	3	GSK3B|PTCH1|SUFU	0.119898
1	BCL2L11		KEGG_ALZHEIMERS_DISEASE	0.00837999	5	COX7B|BACE1|GSK3B|LRP1|PLCB1	0.119898
1	BCL2L2		KEGG_VASCULAR_SMOOTH_MUSCLE_CONTRACTION	0.0103939	4	ARHGEF12|PLCB1|PRKCA|PRKCE	0.138091
1	BPIFB4		KEGG_ENDOCYTOSIS	0.011554	5	ADRBK1|GRK5|GRK6|IGF1R|RAB11FIP3	0.142053
1	BCR		KEGG_GLIOMA	0.0122197	3	IGF1R|PLCG1|PRKCA	0.142053
1	BCAS3OS1		KEGG_NEUROTROPHIN_SIGNALING_PATHWAY	0.014141	4	IRS1|MAP3K1|GSK3B|PLCG1	0.142218
1	BRF1		KEGG_LONG_TERM_POTENTIATION	0.0149095	3	CREBBP|PLCB1|PRKCA	0.142218
1	BRPF3		KEGG_LONG_TERM_DEPRESSION	0.0149095	3	IGF1R|PLCB1|PRKCA	0.142218
1	BPTF		KEGG_AXON_GUIDANCE	0.0152922	4	ABLIM1|ARHGEF12|GSK3B|SRGAP1	0.142218
1	CTIF		KEGG_TIGHT_JUNCTION	0.0173356	4	EPB41L1|PRKCA|PRKCE|CGN	0.15135
1	CABLES1		KEGG_ADHERENS_JUNCTION	0.0179016	3	CREBBP|IGF1R|LEF1	0.15135
1	CENPF		KEGG_FC_EPSILON_RI_SIGNALING_PATHWAY	0.0205326	3	PLCG1|PRKCA|PRKCE	0.166046
1	CEP170B		KEGG_TGF_BETA_SIGNALING_PATHWAY	0.0256019	3	CREBBP|SMAD6|ID2	0.198414
1	CCL7		KEGG_FC_GAMMA_R_MEDIATED_PHAGOCYTOSIS	0.0347942	3	PLCG1|PRKCA|PRKCE	0.258869
1	CHD8		KEGG_ALDOSTERONE_REGULATED_SODIUM_REABSORPTION	0.0381064	2	IRS1|PRKCA	0.265335
1	CCBE1		KEGG_GNRH_SIGNALING_PATHWAY	0.0385164	3	MAP3K1|PLCB1|PRKCA	0.265335
1	CREBBP		KEGG_CALCIUM_SIGNALING_PATHWAY	0.0426969	4	ITPKB|PLCB1|PLCG1|PRKCA	0.28363
1	DSEL		KEGG_TYPE_II_DIABETES_MELLITUS	0.046719	2	IRS1|PRKCE	0.299646
1	DLG5		KEGG_ENDOMETRIAL_CANCER	0.0559699	2	GSK3B|LEF1	0.347014
1	DOT1L		KEGG_NON_SMALL_CELL_LUNG_CANCER	0.0598343	2	PLCG1|PRKCA	0.359006
1	DCLK2		KEGG_VIBRIO_CHOLERAE_INFECTION	0.0637794	2	PLCG1|PRKCA	0.370718
1	DNMBP		KEGG_CELL_CYCLE	0.0684566	3	CREBBP|GSK3B|CCNE2	0.385847
1	DYNC1H1		KEGG_ACUTE_MYELOID_LEUKEMIA	0.071938	2	LEF1|RARA	0.393543
1	ELMSAN1		KEGG_COLORECTAL_CANCER	0.0761468	2	GSK3B|LEF1	0.404666
1	ENDOU		KEGG_INSULIN_SIGNALING_PATHWAY	0.0802705	3	IRS1|GSK3B|PPP1R3D	0.414731
1	EPB41L1		KEGG_RENAL_CELL_CARCINOMA	0.0936572	2	CREBBP|PGF	0.467271
1	EIF4EBP2		KEGG_MELANOMA	0.0959387	2	IGF1R|MITF	0.467271
1	FAM217B		KEGG_GLYCOSPHINGOLIPID_BIOSYNTHESIS_GLOBO_SERIES	0.0979761	1	ST3GAL1	0.467271
1	FNDC3B		KEGG_GLYCOSPHINGOLIPID_BIOSYNTHESIS_GANGLIO_SERIES	0.104597	1	ST3GAL1	0.486374
1	FMO4		KEGG_VEGF_SIGNALING_PATHWAY	0.107493	2	PLCG1|PRKCA	0.48765
1	GRK5		KEGG_ONE_CARBON_POOL_BY_FOLATE	0.117693	1	MTFMT	0.52121
1	GRK6		KEGG_SMALL_CELL_LUNG_CANCER	0.126697	2	LAMC1|CCNE2	0.548036
1	GSK3B		KEGG_MAPK_SIGNALING_PATHWAY	0.13425	4	MAP3K1|DUSP7|NF1|PRKCA	0.567509
1	GYLTL1B		KEGG_GAP_JUNCTION	0.141566	2	PLCB1|PRKCA	0.585142
1	HSPA12B		KEGG_GLYCOSAMINOGLYCAN_BIOSYNTHESIS_CHONDROITIN_SULFATE	0.149603	1	CHSY1	0.604918
1	HEG1		KEGG_HUNTINGTONS_DISEASE	0.155283	3	COX7B|CREBBP|PLCB1	0.614525
1	HS3ST6		KEGG_GLYCOSPHINGOLIPID_BIOSYNTHESIS_LACTO_AND_NEOLACTO_SERIES	0.174298	1	B4GALT1	0.648403
1	HS6ST1		KEGG_GALACTOSE_METABOLISM	0.174302	1	B4GALT1	0.648403
1	HNRNPA0		KEGG_GLYCOSAMINOGLYCAN_BIOSYNTHESIS_HEPARAN_SULFATE	0.174302	1	HS6ST1	0.648403
1	HIST1H2AF		KEGG_PENTOSE_AND_GLUCURONATE_INTERCONVERSIONS	0.186377	1	XYLB	0.672779
1	IGSF3		KEGG_T_CELL_RECEPTOR_SIGNALING_PATHWAY	0.188089	2	GSK3B|PLCG1	0.672779
1	ID2		KEGG_THYROID_CANCER	0.192355	1	LEF1	0.675058
1	IPPK		KEGG_O_GLYCAN_BIOSYNTHESIS	0.198268	1	ST3GAL1	0.682923
1	ITPKB		KEGG_OOCYTE_MEIOSIS	0.204022	2	IGF1R|CCNE2	0.689964
1	IRS1		KEGG_LEUKOCYTE_TRANSENDOTHELIAL_MIGRATION	0.214735	2	PLCG1|PRKCA	0.713226
1	ITSN1		KEGG_PRION_DISEASES	0.22729	1	LAMC1	0.741683
1	KLHL20		KEGG_SNARE_INTERACTIONS_IN_VESICULAR_TRANSPORT	0.244189	1	VAMP8	0.783087
1	KRTAP16-1		KEGG_AMINOACYL_TRNA_BIOSYNTHESIS	0.260719	1	MTFMT	0.792327
1	KIF13A		KEGG_BLADDER_CANCER	0.266137	1	PGF	0.792327
1	KIF1C		KEGG_NATURAL_KILLER_CELL_MEDIATED_CYTOTOXICITY	0.266142	2	PLCG1|PRKCA	0.792327
1	KIF3B		KEGG_UBIQUITIN_MEDIATED_PROTEOLYSIS	0.268801	2	MAP3K1|CUL4A	0.792327
1	L3MBTL3		KEGG_LYSINE_DEGRADATION	0.27686	1	DOT1L	0.792327
1	LARP1		KEGG_NUCLEOTIDE_EXCISION_REPAIR	0.276888	1	CUL4A	0.792327
1	LAMC1		KEGG_VASOPRESSIN_REGULATED_WATER_REABSORPTION	0.276888	1	DYNC1H1	0.792327
1	LATS2		KEGG_N_GLYCAN_BIOSYNTHESIS	0.287472	1	B4GALT1	0.810148
1	LGALS2		KEGG_NOTCH_SIGNALING_PATHWAY	0.292706	1	CREBBP	0.812586
1	LMLN		KEGG_JAK_STAT_SIGNALING_PATHWAY	0.314816	2	CREBBP|CISH	0.858023
1	LRP1		KEGG_MTOR_SIGNALING_PATHWAY	0.318299	1	PGF	0.858023
1	LY6C2		KEGG_PATHOGENIC_ESCHERICHIA_COLI_INFECTION	0.352559	1	PRKCA	0.9368
1	LY6G6C		KEGG_NOD_LIKE_RECEPTOR_SIGNALING_PATHWAY	0.366752	1	CCL7	0.960787
1	LEF1		KEGG_ADIPOCYTOKINE_SIGNALING_PATHWAY	0.389693	1	IRS1	0.992277
1	LPGAT1		KEGG_EPITHELIAL_CELL_SIGNALING_IN_HELICOBACTER_PYLORI_INFECTION	0.394171	1	PLCG1	0.992277
1	MIR130A		KEGG_P53_SIGNALING_PATHWAY	0.398609	1	CCNE2	0.992277
1	MIR130B		KEGG_PANCREATIC_CANCER	0.403043	1	PGF	0.992277
1	MIR133A-2		KEGG_RIG_I_LIKE_RECEPTOR_SIGNALING_PATHWAY	0.407423	1	MAP3K1	0.992277
1	MIR148B		KEGG_DRUG_METABOLISM_CYTOCHROME_P450	0.411793	1	FMO4	0.992277
1	MIR1904		KEGG_CHRONIC_MYELOID_LEUKEMIA	0.416116	1	BCR	0.992277
1	MIR1929		KEGG_B_CELL_RECEPTOR_SIGNALING_PATHWAY	0.42466	1	GSK3B	0.994406
1	MIR3092		KEGG_ARRHYTHMOGENIC_RIGHT_VENTRICULAR_CARDIOMYOPATHY_ARVC	0.428881	1	LEF1	0.994406
1	MIR365-2		KEGG_GLYCEROPHOSPHOLIPID_METABOLISM	0.433048	1	LPGAT1	0.994406
1	MIRLET7E		KEGG_CARDIAC_MUSCLE_CONTRACTION	0.445449	1	COX7B	1
1	MICALL1		KEGG_ECM_RECEPTOR_INTERACTION	0.461632	1	LAMC1	1
1	MAP1A		KEGG_PROGESTERONE_MEDIATED_OOCYTE_MATURATION	0.469511	1	IGF1R	1
1	MAP3K1		KEGG_REGULATION_OF_ACTIN_CYTOSKELETON	0.471255	2	DOCK1|ARHGEF12	1
1	MORF4L1-PS1		KEGG_LYSOSOME	0.590296	1	CLN3	1
1	MVB12B		KEGG_PARKINSONS_DISEASE	0.624869	1	COX7B	1
1	NAALADL1		KEGG_OXIDATIVE_PHOSPHORYLATION	0.630395	1	COX7B	1
1	NDUFA12		KEGG_CYTOKINE_CYTOKINE_RECEPTOR_INTERACTION	0.860853	1	CCL7	1
1	NF1		KEGG_GLYCOLYSIS_GLUCONEOGENESIS	1	0		1
1	NAV1		KEGG_CITRATE_CYCLE_TCA_CYCLE	1	0		1
1	NHP2		KEGG_PENTOSE_PHOSPHATE_PATHWAY	1	0		1
1	NFIC		KEGG_FRUCTOSE_AND_MANNOSE_METABOLISM	1	0		1
1	NCOA1		KEGG_ASCORBATE_AND_ALDARATE_METABOLISM	1	0		1
1	NRIP1		KEGG_FATTY_ACID_METABOLISM	1	0		1
1	NUP210L		KEGG_STEROID_BIOSYNTHESIS	1	0		1
1	OLFR120		KEGG_PRIMARY_BILE_ACID_BIOSYNTHESIS	1	0		1
1	OLFR1303		KEGG_STEROID_HORMONE_BIOSYNTHESIS	1	0		1
1	PTCH1		KEGG_PURINE_METABOLISM	1	0		1
1	PDZRN4		KEGG_PYRIMIDINE_METABOLISM	1	0		1
1	PLCB1		KEGG_ALANINE_ASPARTATE_AND_GLUTAMATE_METABOLISM	1	0		1
1	PLCG1		KEGG_GLYCINE_SERINE_AND_THREONINE_METABOLISM	1	0		1
1	PGF		KEGG_CYSTEINE_AND_METHIONINE_METABOLISM	1	0		1
1	PLEKHA6		KEGG_VALINE_LEUCINE_AND_ISOLEUCINE_DEGRADATION	1	0		1
1	PLEKHG3		KEGG_VALINE_LEUCINE_AND_ISOLEUCINE_BIOSYNTHESIS	1	0		1
1	KCNK15		KEGG_ARGININE_AND_PROLINE_METABOLISM	1	0		1
1	POU6F1		KEGG_HISTIDINE_METABOLISM	1	0		1
1	VPREB1		KEGG_TYROSINE_METABOLISM	1	0		1
1	GM10373		KEGG_PHENYLALANINE_METABOLISM	1	0		1
1	GM10524		KEGG_TRYPTOPHAN_METABOLISM	1	0		1
1	GM11201		KEGG_BETA_ALANINE_METABOLISM	1	0		1
1	GM11967		KEGG_TAURINE_AND_HYPOTAURINE_METABOLISM	1	0		1
1	GM2800		KEGG_SELENOAMINO_ACID_METABOLISM	1	0		1
1	PRRC2C		KEGG_GLUTATHIONE_METABOLISM	1	0		1
1	PRKCA		KEGG_STARCH_AND_SUCROSE_METABOLISM	1	0		1
1	PRKCE		KEGG_OTHER_GLYCAN_DEGRADATION	1	0		1
1	PPM1L		KEGG_AMINO_SUGAR_AND_NUCLEOTIDE_SUGAR_METABOLISM	1	0		1
1	PPP1R18		KEGG_GLYCOSAMINOGLYCAN_DEGRADATION	1	0		1
1	PPP1R3D		KEGG_GLYCEROLIPID_METABOLISM	1	0		1
1	RAB11FIP3		KEGG_GLYCOSYLPHOSPHATIDYLINOSITOL_GPI_ANCHOR_BIOSYNTHESIS	1	0		1
1	RAPH1		KEGG_ETHER_LIPID_METABOLISM	1	0		1
1	RHOB		KEGG_ARACHIDONIC_ACID_METABOLISM	1	0		1
1	RASAL2		KEGG_LINOLEIC_ACID_METABOLISM	1	0		1
1	RARA		KEGG_ALPHA_LINOLENIC_ACID_METABOLISM	1	0		1
1	ARHGAP11A		KEGG_SPHINGOLIPID_METABOLISM	1	0		1
1	ARHGAP19		KEGG_PYRUVATE_METABOLISM	1	0		1
1	RHOBTB1		KEGG_GLYOXYLATE_AND_DICARBOXYLATE_METABOLISM	1	0		1
1	1700001G11RIK		KEGG_PROPANOATE_METABOLISM	1	0		1
1	2010111I01RIK		KEGG_BUTANOATE_METABOLISM	1	0		1
1	2610020C07RIK		KEGG_RIBOFLAVIN_METABOLISM	1	0		1
1	2900097C17RIK		KEGG_NICOTINATE_AND_NICOTINAMIDE_METABOLISM	1	0		1
1	3110057O12RIK		KEGG_PANTOTHENATE_AND_COA_BIOSYNTHESIS	1	0		1
1	3300002I08RIK		KEGG_FOLATE_BIOSYNTHESIS	1	0		1
1	4833438C02RIK		KEGG_RETINOL_METABOLISM	1	0		1
1	4930467K11RIK		KEGG_PORPHYRIN_AND_CHLOROPHYLL_METABOLISM	1	0		1
1	4930481B07RIK		KEGG_TERPENOID_BACKBONE_BIOSYNTHESIS	1	0		1
1	4930563E22RIK		KEGG_LIMONENE_AND_PINENE_DEGRADATION	1	0		1
1	4931406H21RIK		KEGG_NITROGEN_METABOLISM	1	0		1
1	5330438D12RIK		KEGG_SULFUR_METABOLISM	1	0		1
1	A430105J06RIK		KEGG_METABOLISM_OF_XENOBIOTICS_BY_CYTOCHROME_P450	1	0		1
1	A630066F11RIK		KEGG_DRUG_METABOLISM_OTHER_ENZYMES	1	0		1
1	B930095G15RIK		KEGG_BIOSYNTHESIS_OF_UNSATURATED_FATTY_ACIDS	1	0		1
1	E130310I04RIK		KEGG_ABC_TRANSPORTERS	1	0		1
1	RUNX2		KEGG_RIBOSOME	1	0		1
1	SH3PXD2B		KEGG_RNA_DEGRADATION	1	0		1
1	SRP54C		KEGG_RNA_POLYMERASE	1	0		1
1	SRGAP1		KEGG_BASAL_TRANSCRIPTION_FACTORS	1	0		1
1	SLX4		KEGG_DNA_REPLICATION	1	0		1
1	SNHG6		KEGG_SPLICEOSOME	1	0		1
1	SNORD43		KEGG_PROTEASOME	1	0		1
1	SNORD92		KEGG_PROTEIN_EXPORT	1	0		1
1	SNORA31		KEGG_PPAR_SIGNALING_PATHWAY	1	0		1
1	SLC22A23		KEGG_BASE_EXCISION_REPAIR	1	0		1
1	SLC36A1		KEGG_MISMATCH_REPAIR	1	0		1
1	SNX31		KEGG_HOMOLOGOUS_RECOMBINATION	1	0		1
1	SATB2		KEGG_NON_HOMOLOGOUS_END_JOINING	1	0		1
1	SYNE3		KEGG_NEUROACTIVE_LIGAND_RECEPTOR_INTERACTION	1	0		1
1	SPATA20		KEGG_REGULATION_OF_AUTOPHAGY	1	0		1
1	ST3GAL1		KEGG_PEROXISOME	1	0		1
1	SUFU		KEGG_APOPTOSIS	1	0		1
1	TBC1D22BOS		KEGG_DORSO_VENTRAL_AXIS_FORMATION	1	0		1
1	TBC1D4		KEGG_CELL_ADHESION_MOLECULES_CAMS	1	0		1
1	TANC2		KEGG_COMPLEMENT_AND_COAGULATION_CASCADES	1	0		1
1	TONSL		KEGG_ANTIGEN_PROCESSING_AND_PRESENTATION	1	0		1
1	TRAM2		KEGG_RENIN_ANGIOTENSIN_SYSTEM	1	0		1
1	TNK2		KEGG_TOLL_LIKE_RECEPTOR_SIGNALING_PATHWAY	1	0		1
1	USP54		KEGG_CYTOSOLIC_DNA_SENSING_PATHWAY	1	0		1
1	MAFB		KEGG_HEMATOPOIETIC_CELL_LINEAGE	1	0		1
1	VCPKMT		KEGG_INTESTINAL_IMMUNE_NETWORK_FOR_IGA_PRODUCTION	1	0		1
1	WDR60		KEGG_CIRCADIAN_RHYTHM_MAMMAL	1	0		1
1	ZC3H7B		KEGG_OLFACTORY_TRANSDUCTION	1	0		1
1	ZFP217		KEGG_TASTE_TRANSDUCTION	1	0		1
1	ZFP318		KEGG_TYPE_I_DIABETES_MELLITUS	1	0		1
1	ZFP334		KEGG_MATURITY_ONSET_DIABETES_OF_THE_YOUNG	1	0		1
1	ZFP608		KEGG_PROXIMAL_TUBULE_BICARBONATE_RECLAMATION	1	0		1
1	ZFP652		KEGG_AMYOTROPHIC_LATERAL_SCLEROSIS_ALS	1	0		1
1	ZCCHC24		KEGG_LEISHMANIA_INFECTION	1	0		1
1	ZMIZ1		KEGG_ASTHMA	1	0		1
1	ZZEF1		KEGG_AUTOIMMUNE_THYROID_DISEASE	1	0		1
1	ANKRD37		KEGG_SYSTEMIC_LUPUS_ERYTHEMATOSUS	1	0		1
1	APLN		KEGG_ALLOGRAFT_REJECTION	1	0		1
1	COX7B		KEGG_GRAFT_VERSUS_HOST_DISEASE	1	0		1
1	DOCK1		KEGG_PRIMARY_IMMUNODEFICIENCY	1	0		1
1	FAT1		KEGG_HYPERTROPHIC_CARDIOMYOPATHY_HCM	1	0		1
1	MED13L		KEGG_DILATED_CARDIOMYOPATHY	1	0		1
1	PEAK1		KEGG_VIRAL_MYOCARDITIS	1	0		1
1	PHXR4
1	SKI
1	ZCCHC14
1	1700024F20RIK
1	2310001H17RIK
1	4930581F22RIK
1	4933439G19RIK
1	A830010M20RIK
1	AAK1
1	ADGRA2
1	AMER1
1	ARHGEF12
1	ARID1A
1	B130024G19RIK
1	B430319G15RIK
1	B4GALT1
1	BACE1
1	BCORL1
1	BTBD8
1	CDON
1	CHIC1
1	CHSY1
1	CIC
1	CISH
1	CLEC11A
1	CUL4A
1	DUSP7
1	DYSF
1	FUT10
1	GABPB2
1	GIGYF1
1	GM10091
1	GM10399
1	GM10560
1	GM10815
1	GM13840
1	GM17399
1	GM19382
1	GM19665
1	GM19910
1	GM19929
1	GM9933
1	GPSM2
1	HIPK1
1	HOXA6
1	IGF1R
1	IQCE
1	KAT6A
1	KMT2A
1	KMT2C
1	KPRP
1	LOC102637577
1	LRFN3
1	MFHAS1
1	MIR210
1	MIR344C
1	MITF
1	MTERF1A
1	MYO9B
1	N4BP1
1	OLFR622
1	OLFR834
1	PBX4
1	PRMT6
1	RAD54L2
1	RGS9BP
1	SBK1
1	SCMH1
1	SIPA1L2
1	SLC25A42
1	SMAD6
1	SNX27
1	SNX30
1	SNX33
1	SSXB3
1	TADA2B
1	TEAD1
1	TLE3
1	TNRC6A
1	TRIM56
1	UBR4
1	ZC3H12A
1	ZFP518B
1	ZFP629
1	ZFP646
1	ZFP703
1	ZXDB
1	AI506816
1	CCDC8
1	CIT
1	CLN3
1	HMGN5
1	KIF23
1	MTFMT
1	TOPBP1
1	XYLB
1	1700028K03RIK
1	4933416M07RIK
1	AKAP3
1	APBA2
1	CCNE2
1	CGN
1	CPSF4
1	EOGT
1	EREG
1	FBXL8
1	GM10445
1	GM12781
1	GM9047
1	HPGD
1	IRX5
1	PI4K2B
1	SMKR-PS
1	SNORD111
1	STYXL1
1	VAMP8
1	ZBTB48

## Sheet: cl_2
CLUSTER DETAILS			ENRICHED PATHWAYS						ENRICHED TRANSCRIPTION FACTORS
CLUSTER	Cluster member		Pathways	pvalue	# of substrates	substrates	adj.pval		TF	pvalue	size	target genes
2	AGPAT2		KEGG_FOCAL_ADHESION	3.77294e-16	24	PDGFRA|COL11A1|MYLK|THBS2|EGFR|HGF|TNC|ACTN3|CCND1|COL1A1|COL1A2|COL3A1|COL5A1|COL5A2|COL6A1|FN1|ITGA1|ITGA11|LAMA2|MYL9|PAK3|PDGFRB|VEGFB|VEGFC	7.01766e-14		FOXO1	3.04237e-05	10	CDKN2B|ADM|FOXO1|TIMP3|DCN|PCK1|CCND1|PBX1|PPARGC1A|SFRP2
2	ADAM19		KEGG_ECM_RECEPTOR_INTERACTION	5.47088e-12	14	COL11A1|THBS2|TNC|COL1A1|COL1A2|COL3A1|COL5A1|COL5A2|COL6A1|FN1|ITGA1|ITGA11|LAMA2|SDC3	5.08792e-10		SMAD3	4.09414e-05	14	FST|TIMP3|TNC|ACTA2|APOB|COL1A1|COL1A2|COL3A1|COL5A1|COL5A2|COL6A1|FN1|ITGA11|TAGLN
2	ADAMTS2		KEGG_PATHWAYS_IN_CANCER	6.5332e-10	22	CDKN2B|FGF7|FZD8|PDGFRA|FOXO1|EGFR|FGF10|FZD2|HGF|MMP2|RUNX1T1|BMP4|CCND1|FN1|GLI3|LAMA2|MECOM|PDGFRB|RAD51|RB1|VEGFB|VEGFC	4.05059e-08		SMAD2	9.2434e-05	8	FST|TIMP3|TNC|COL1A1|COL3A1|COL5A1|ITGA11|TAGLN
2	ADAMTS4		KEGG_REGULATION_OF_ACTIN_CYTOSKELETON	1.26838e-06	14	FGF7|MYH10|PDGFRA|MYLK|EGFR|FGF10|ACTN3|ARHGEF6|FN1|ITGA1|ITGA11|MYL9|PAK3|PDGFRB	5.89796e-05		SP3	0.000215042	17	AEBP1|CDKN2B|DLK1|RECK|MMP2|TIMP2|TNC|ACTA2|CCND1|COL1A1|COL1A2|F3|FBLN1|IGFBP3|NOX4|NPR2|TLR2
2	ADAMTS5		KEGG_MELANOMA	4.42117e-06	8	FGF7|PDGFRA|EGFR|FGF10|HGF|CCND1|PDGFRB|RB1	0.000164468		FOXO3	0.000762581	7	CDKN2B|DAB2|FOXO1|CCND1|IFI27|PPARGC1A|SFRP2
2	ADAMTS6		KEGG_BLADDER_CANCER	1.7812e-05	6	EGFR|MMP2|CCND1|RB1|VEGFB|VEGFC	0.000552171		HOXC8	0.00127558	7	GAS1|PLAGL1|FZD2|ADAM19|NCAM1|SERPINF1|TAGLN
2	AKAP12		KEGG_PANCREATIC_CANCER	3.87257e-05	7	EGFR|ARHGEF6|CCND1|RAD51|RB1|VEGFB|VEGFC	0.001029		TFAP2A	0.00144438	18	CSRP2|ADM|EGFR|MMP2|TIMP2|COL1A1|COL6A1|FBLN1|FN1|GAA|HEXB|IGF2|IGFBP3|PCDHB11|SEL1L|TSHR|VEGFB|VEGFC
2	AKAP11		KEGG_AXON_GUIDANCE	5.65198e-05	9	SEMA3A|SLIT2|SEMA3C|SLIT3|CXCL12|EPHB6|PAK3|PLXNB2|ROBO1	0.00131408		SMAD1	0.00278387	8	CDKN2B|APOB|COL1A1|COL3A1|COL5A1|IGFBP3|TAGLN|TGFBI
2	ABI3BP		KEGG_ARRHYTHMOGENIC_RIGHT_VENTRICULAR_CARDIOMYOPATHY_ARVC	6.59793e-05	7	CACNA1C|ACTN3|CACNB3|CDH2|ITGA1|ITGA11|LAMA2	0.00136357		RBPJ	0.00307046	7	DLK1|ACTA2|ADAM19|CDH2|HNF1A|SMTN|TAGLN
2	ACTA2		KEGG_LEUKOCYTE_TRANSENDOTHELIAL_MIGRATION	0.000177221	8	CXCL12|MMP2|ACTN3|JAM2|JAM3|MYL9|THY1|VCAM1	0.0032963		FLI1	0.00389944	8	ANPEP|MMP2|TNC|CCND1|COL1A1|IGFBP3|PDGFRB|RB1
2	ACTN3		KEGG_GLIOMA	0.000217283	6	PDGFRA|EGFR|CAMK2D|CCND1|PDGFRB|RB1	0.00367405		ATOH1	0.00448579	7	SLC40A1|AFF3|ANKRD23|EYA1|FHL2|NPAS2|PREX2
2	ADAMTSL5		KEGG_NOTCH_SIGNALING_PATHWAY	0.000378282	5	JAG1|DTX4|DTX3|NOTCH1|NOTCH3	0.00586337		TCFAP2A	0.00634286	7	CSRP2|HGF|MMP2|COL1A2|FBLN1|VEGFB|VEGFC
2	ARL15		KEGG_CALCIUM_SIGNALING_PATHWAY	0.000630847	9	CACNA1C|PDGFRA|CACNA1G|MYLK|EGFR|PTGFR|CAMK2D|PDGFRB|PLCB4	0.00902596		TERF2IP	0.0087309	11	FST|PDGFRA|FGF10|POSTN|CCND1|COL1A2|FAM198B|GAS2|LGALS9|LSP1|THY1
2	AEBP1		KEGG_VASCULAR_SMOOTH_MUSCLE_CONTRACTION	0.000852523	7	CACNA1C|MYLK|PRKG1|ACTA2|MYL9|NPR2|PLCB4	0.0107384		NFKB1	0.00902659	16	OGN|EGFR|MMP2|PCK1|TNC|ACTA2|CCND1|COL1A1|COL1A2|F3|FN1|IRF7|TLR2|UBE2H|VCAM1|VEGFC
2	AFF3		KEGG_HYPERTROPHIC_CARDIOMYOPATHY_HCM	0.000922144	6	CACNA1C|CACNB3|ITGA1|ITGA11|LAMA2|MYL3	0.0107384		CEBPA	0.00940727	18	AEBP1|CSRP2|PDGFRA|GPR153|MMP2|PCK1|TIMP2|APOB|CCND1|CNDP1|ENPP3|F3|FN1|IGF2|LPIN1|LSP1|RB1|THRSP
2	AKR1C14		KEGG_WNT_SIGNALING_PATHWAY	0.000923733	8	FZD8|LRP5|FZD2|CAMK2D|CCND1|DAAM2|PLCB4|SFRP2	0.0107384		EGR1	0.0107199	18	DLK1|MMP14|RNF212|TIMP3|EGFR|KIF26B|TIMP2|CCND1|COL1A2|F3|FN1|IGF2|PID1|RAD51|RB1|SDC3|SYNGAP1|VEGFB
2	APBA1		KEGG_PROSTATE_CANCER	0.00117272	6	PDGFRA|FOXO1|EGFR|CCND1|PDGFRB|RB1	0.0128309		SMAD7	0.0116933	5	COL1A1|COL1A2|COL3A1|COL5A1|COL5A2
2	ANKRD23		KEGG_GAP_JUNCTION	0.00124227	6	PDGFRA|PRKG1|EGFR|TUBA1A|PDGFRB|PLCB4	0.0128368		RELA	0.0181396	11	FST|JAG1|MMP14|EGFR|CCND1|COL1A1|COL1A2|F3|FN1|IRF7|VCAM1
2	ANKRD66		KEGG_DILATED_CARDIOMYOPATHY	0.00139196	6	CACNA1C|CACNB3|ITGA1|ITGA11|LAMA2|MYL3	0.0136265		SP1	0.0191358	29	CDKN2B|CSRP2|DLK1|LRP5|MMP14|PTN|EGFR|MMP2|PCK1|TIMP2|AVP|CCND1|COL1A1|COL1A2|COL5A1|COL6A1|F3|FN1|IGF2|IGFBP3|ITGA11|NCAM1|NOX4|RB1|RBP1|TAGLN|TEAD2|THY1|VEGFB
2	APOB		KEGG_CELL_ADHESION_MOLECULES_CAMS	0.0020635	7	CDH2|JAM2|JAM3|NCAM1|PTPRM|SDC3|VCAM1	0.0191905		NFIA	0.0192837	6	LOX|HGF|AKR1C14|COL1A2|FN1|RBP1
2	APOD		KEGG_GNRH_SIGNALING_PATHWAY	0.00224155	6	CACNA1C|MMP14|EGFR|MMP2|CAMK2D|PLCB4	0.0198537		PPARG	0.0218535	9	EGFR|HGF|PCK1|ADAMTS4|APOB|CCND1|FN1|PPARGC1A|SLC27A1
2	AVP		KEGG_CYTOKINE_CYTOKINE_RECEPTOR_INTERACTION	0.00307103	10	PDGFRA|CXCL12|EGFR|HGF|IL1RAP|CX3CL1|PDGFRB|TNFRSF25|VEGFB|VEGFC	0.0248564		NFIC	0.0345483	8	HGF|TNC|COL1A1|COL1A2|F3|FN1|NCAM1|RBP1
2	ARSJ		KEGG_MAPK_SIGNALING_PATHWAY	0.00307364	10	CACNA1C|FGF7|MAP3K14|PDGFRA|CACNA1G|EGFR|FGF10|CACNB3|MECOM|PDGFRB	0.0248564		NFE2L2	0.0438911	10	PRRX1|SLC40A1|DPT|KIF26B|TFPI|EYA1|GPC1|PAM|PBX1|PREX2
2	ASPN		KEGG_PROXIMAL_TUBULE_BICARBONATE_RECLAMATION	0.00330758	3	ATP1B1|PCK1|ATP1A4	0.0256337
2	ATP1A4		KEGG_NICOTINATE_AND_NICOTINAMIDE_METABOLISM	0.00374293	3	ENPP3|NMNAT2|NNT	0.0278474
2	ATP1B1		KEGG_CARDIAC_MUSCLE_CONTRACTION	0.00415703	5	CACNA1C|ATP1B1|ATP1A4|CACNB3|MYL3	0.0290188
2	BICC1		KEGG_DORSO_VENTRAL_AXIS_FORMATION	0.00421241	3	EGFR|NOTCH1|NOTCH3	0.0290188
2	BOC		KEGG_STARCH_AND_SUCROSE_METABOLISM	0.00489049	4	ENPP3|GAA|GANC|PYGB	0.0324868
2	BMP1		KEGG_SMALL_CELL_LUNG_CANCER	0.00511912	5	CDKN2B|CCND1|FN1|LAMA2|RB1	0.032833
2	BMP4		KEGG_TGF_BETA_SIGNALING_PATHWAY	0.0056525	5	CDKN2B|FST|THBS2|DCN|BMP4	0.0350455
2	PYGB		KEGG_BASAL_CELL_CARCINOMA	0.00597377	4	FZD8|FZD2|BMP4|GLI3	0.0358426
2	CLEC14A		KEGG_TAURINE_AND_HYPOTAURINE_METABOLISM	0.0072655	2	CDO1|CSAD	0.0422307
2	CDH2		KEGG_EPITHELIAL_CELL_SIGNALING_IN_HELICOBACTER_PYLORI_INFECTION	0.0124848	4	MAP3K14|EGFR|JAM2|JAM3	0.0703687
2	CDH26		KEGG_RENAL_CELL_CARCINOMA	0.013769	4	HGF|PAK3|VEGFB|VEGFC	0.0753243
2	CACNB3		KEGG_ADHERENS_JUNCTION	0.0173418	4	EGFR|ACTN3|PTPRM|SNAI2	0.0921595
2	CACNA1G		KEGG_ALDOSTERONE_REGULATED_SODIUM_REABSORPTION	0.0178377	3	ATP1B1|ATP1A4|SLC9A3R2	0.0921617
2	CAMK2D		KEGG_GLYCEROLIPID_METABOLISM	0.0267583	3	AGPAT2|DGAT2|PNPLA3	0.134515
2	CNN2		KEGG_ERBB_SIGNALING_PATHWAY	0.0281326	4	EGFR|CAMK2D|NRG1|PAK3	0.137702
2	CNN3		KEGG_TIGHT_JUNCTION	0.0326389	5	MYH10|ACTN3|JAM2|JAM3|MYL9	0.155663
2	CAR2		KEGG_NON_SMALL_CELL_LUNG_CANCER	0.0343573	3	EGFR|CCND1|RB1	0.159761
2	CAR3		KEGG_HEDGEHOG_SIGNALING_PATHWAY	0.0376718	3	GAS1|BMP4|GLI3	0.170901
2	CPXM1		KEGG_GALACTOSE_METABOLISM	0.0457005	2	GAA|GANC	0.199754
2	CNDP1		KEGG_MELANOGENESIS	0.0461798	4	FZD8|FZD2|CAMK2D|PLCB4	0.199754
2	CD248		KEGG_ADIPOCYTOKINE_SIGNALING_PATHWAY	0.0586572	3	PCK1|CPT1C|PPARGC1A	0.24796
2	BC023105		KEGG_PPAR_SIGNALING_PATHWAY	0.0629549	3	PCK1|CPT1C|SLC27A1	0.254557
2	BC023719		KEGG_COMPLEMENT_AND_COAGULATION_CASCADES	0.0629549	3	TFPI|F3|PROS1	0.254557
2	F3		KEGG_LONG_TERM_POTENTIATION	0.0651533	3	CACNA1C|CAMK2D|PLCB4	0.257841
2	CCDC125		KEGG_VIRAL_MYOCARDITIS	0.0719599	3	MYH10|CCND1|LAMA2	0.2732
2	CCDC152		KEGG_CHRONIC_MYELOID_LEUKEMIA	0.0719721	3	CCND1|MECOM|RB1	0.2732
2	COL1A1		KEGG_PRION_DISEASES	0.0774964	2	NCAM1|NOTCH1	0.288287
2	COL3A1		KEGG_INSULIN_SIGNALING_PATHWAY	0.107821	4	FOXO1|PCK1|PPARGC1A|PYGB	0.393229
2	COL5A1		KEGG_APOPTOSIS	0.110374	3	MAP3K14|IL1RAP|EXOG	0.394801
2	COL5A2		KEGG_AMINO_SUGAR_AND_NUCLEOTIDE_SUGAR_METABOLISM	0.114219	2	PGM3|HEXB	0.400844
2	COL6A1		KEGG_TYPE_II_DIABETES_MELLITUS	0.127281	2	CACNA1C|CACNA1G	0.438412
2	COL11A1		KEGG_INTESTINAL_IMMUNE_NETWORK_FOR_IGA_PRODUCTION	0.131717	2	MAP3K14|CXCL12	0.445443
2	COLEC12		KEGG_MTOR_SIGNALING_PATHWAY	0.149767	2	VEGFB|VEGFC	0.488732
2	CSMD3		KEGG_ENDOMETRIAL_CANCER	0.149773	2	EGFR|CCND1	0.488732
2	CSRP2		KEGG_CIRCADIAN_RHYTHM_MAMMAL	0.158349	1	NPAS2	0.501182
2	CDO1		KEGG_INOSITOL_PHOSPHATE_METABOLISM	0.158977	2	INPP4B|PLCB4	0.501182
2	CSAD		KEGG_CYTOSOLIC_DNA_SENSING_PATHWAY	0.168283	2	DDX58|IRF7	0.516646
2	CMPK2		KEGG_GLYCOSPHINGOLIPID_BIOSYNTHESIS_GLOBO_SERIES	0.169438	1	HEXB	0.516646
2	DZIP1		KEGG_GLYCOSPHINGOLIPID_BIOSYNTHESIS_GANGLIO_SERIES	0.180381	1	HEXB	0.53074
2	DCN		KEGG_TERPENOID_BACKBONE_BIOSYNTHESIS	0.180381	1	IDI1	0.53074
2	DLEU2		KEGG_ACUTE_MYELOID_LEUKEMIA	0.187131	2	RUNX1T1|CCND1	0.53074
2	DLK1		KEGG_RIBOFLAVIN_METABOLISM	0.191176	1	ENPP3	0.53074
2	DTX3		KEGG_OTHER_GLYCAN_DEGRADATION	0.19118	1	HEXB	0.53074
2	DTX4		KEGG_PANTOTHENATE_AND_COA_BIOSYNTHESIS	0.19118	1	ENPP3	0.53074
2	DPT		KEGG_RENIN_ANGIOTENSIN_SYSTEM	0.201838	1	ANPEP	0.552085
2	DPYSL3		KEGG_LYSOSOME	0.214139	3	AP1S2|GAA|HEXB	0.577245
2	DAB2		KEGG_P53_SIGNALING_PATHWAY	0.230461	2	CCND1|IGFBP3	0.602847
2	DAAM2		KEGG_LONG_TERM_DEPRESSION	0.23534	2	PRKG1|PLCB4	0.602847
2	DCLK1		KEGG_CELL_CYCLE	0.238268	3	CDKN2B|CCND1|RB1	0.602847
2	DBN1		KEGG_RIG_I_LIKE_RECEPTOR_SIGNALING_PATHWAY	0.2402	2	DDX58|IRF7	0.602847
2	ENOX1		KEGG_CHEMOKINE_SIGNALING_PATHWAY	0.24195	4	CXCL12|CX3CL1|ELMO1|PLCB4	0.602847
2	ENPP3		KEGG_GLYCOSAMINOGLYCAN_DEGRADATION	0.243084	1	HEXB	0.602847
2	EDIL3		KEGG_BETA_ALANINE_METABOLISM	0.253058	1	CNDP1	0.619327
2	EHBP1		KEGG_PHOSPHATIDYLINOSITOL_SIGNALING_SYSTEM	0.264608	2	INPP4B|PLCB4	0.639183
2	ELMO1		KEGG_GLYCEROPHOSPHOLIPID_METABOLISM	0.269436	2	AGPAT2|LPCAT2	0.6425
2	EGFR		KEGG_GLYCOSYLPHOSPHATIDYLINOSITOL_GPI_ANCHOR_BIOSYNTHESIS	0.282202	1	PGAP1	0.656119
2	EPB41L4A		KEGG_MATURITY_ONSET_DIABETES_OF_THE_YOUNG	0.282202	1	HNF1A	0.656119
2	EIF3J2		KEGG_NEUROACTIVE_LIGAND_RECEPTOR_INTERACTION	0.289411	5	PTGFR|S1PR3|LPAR4|S1PR2|TSHR	0.664574
2	AA623943		KEGG_PENTOSE_PHOSPHATE_PATHWAY	0.300991	1	TKTL1	0.682736
2	EYA1		KEGG_HOMOLOGOUS_RECOMBINATION	0.310185	1	RAD51	0.695114
2	EYA4		KEGG_HISTIDINE_METABOLISM	0.319289	1	CNDP1	0.698493
2	FAM131A		KEGG_THYROID_CANCER	0.319302	1	CCND1	0.698493
2	FAM198B		KEGG_HEMATOPOIETIC_CELL_LINEAGE	0.322959	2	ANPEP|ITGA1	0.698493
2	FBN1		KEGG_CITRATE_CYCLE_TCA_CYCLE	0.345851	1	PCK1	0.729237
2	FGF10		KEGG_ALANINE_ASPARTATE_AND_GLUTAMATE_METABOLISM	0.345865	1	GPT	0.729237
2	FGF7		KEGG_PURINE_METABOLISM	0.348936	3	ENPP3|ENTPD3|NPR2	0.729237
2	FMOD		KEGG_ETHER_LIPID_METABOLISM	0.354467	1	LPCAT2	0.732565
2	FN1		KEGG_CYSTEINE_AND_METHIONINE_METABOLISM	0.362996	1	CDO1	0.741949
2	FBLN1		KEGG_PYRIMIDINE_METABOLISM	0.370686	2	CMPK2|ENTPD3	0.742759
2	FBLN5		KEGG_BASE_EXCISION_REPAIR	0.371379	1	NEIL2	0.742759
2	FBLN7		KEGG_TOLL_LIKE_RECEPTOR_SIGNALING_PATHWAY	0.389427	2	IRF7|TLR2	0.770569
2	FIBIN		KEGG_PYRUVATE_METABOLISM	0.411743	1	PCK1	0.806149
2	FST		KEGG_T_CELL_RECEPTOR_SIGNALING_PATHWAY	0.41703	2	MAP3K14|PAK3	0.806301
2	FSTL1		KEGG_FATTY_ACID_METABOLISM	0.427144	1	CPT1C	0.806301
2	FOXO1		KEGG_ENDOCYTOSIS	0.433808	3	PDGFRA|DAB2|EGFR	0.806301
2	FHL2		KEGG_LYSINE_DEGRADATION	0.442126	1	SETMAR	0.806301
2	FFAR4		KEGG_TYPE_I_DIABETES_MELLITUS	0.442157	1	CPE	0.806301
2	FZD2		KEGG_VALINE_LEUCINE_AND_ISOLEUCINE_DEGRADATION	0.442165	1	MCCC1	0.806301
2	FZD8		KEGG_VASOPRESSIN_REGULATED_WATER_REABSORPTION	0.442165	1	AVP	0.806301
2	GPR75		KEGG_GLUTATHIONE_METABOLISM	0.48487	1	ANPEP	0.87559
2	GPSM1		KEGG_AUTOIMMUNE_THYROID_DISEASE	0.504974	1	TSHR	0.903126
2	GGNBP2		KEGG_ARGININE_AND_PROLINE_METABOLISM	0.511485	1	SAT2	0.906059
2	GSDMC4		KEGG_STEROID_HORMONE_BIOSYNTHESIS	0.517953	1	HSD3B2	0.908861
2	GLI3		KEGG_VIBRIO_CHOLERAE_INFECTION	0.524285	1	KDELR3	0.911373
2	GLIS3		KEGG_PATHOGENIC_ESCHERICHIA_COLI_INFECTION	0.542833	1	TUBA1A	0.93488
2	GAA		KEGG_GLYCOLYSIS_GLUCONEOGENESIS	0.560728	1	PCK1	0.948155
2	GANC		KEGG_COLORECTAL_CANCER	0.560737	1	CCND1	0.948155
2	GPT		KEGG_RETINOL_METABOLISM	0.57224	1	DGAT2	0.958889
2	GLT8D2		KEGG_LEISHMANIA_INFECTION	0.615365	1	TLR2	1
2	GPC1		KEGG_ALZHEIMERS_DISEASE	0.654094	2	CACNA1C|PLCB4	1
2	GPC6		KEGG_HUNTINGTONS_DISEASE	0.702009	2	PLCB4|PPARGC1A	1
2	GREM1		KEGG_FC_GAMMA_R_MEDIATED_PHAGOCYTOSIS	0.724036	1	MARCKS	1
2	GAS1		KEGG_OOCYTE_MEIOSIS	0.779848	1	CAMK2D	1
2	GAS7		KEGG_NEUROTROPHIN_SIGNALING_PATHWAY	0.812339	1	CAMK2D	1
2	GRB14		KEGG_UBIQUITIN_MEDIATED_PROTEOLYSIS	0.839981	1	UBE2H	1
2	GULP1		KEGG_SYSTEMIC_LUPUS_ERYTHEMATOSUS	0.844203	1	ACTN3	1
2	HAVCR1		KEGG_JAK_STAT_SIGNALING_PATHWAY	0.87239	1	CCND1	1
2	HEXDC		KEGG_OLFACTORY_TRANSDUCTION	0.964941	2	PRKG1|CAMK2D	1
2	HEXB		KEGG_PENTOSE_AND_GLUCURONATE_INTERCONVERSIONS	1	0		1
2	H2-M3		KEGG_FRUCTOSE_AND_MANNOSE_METABOLISM	1	0		1
2	HDAC9		KEGG_ASCORBATE_AND_ALDARATE_METABOLISM	1	0		1
2	HIC2		KEGG_STEROID_BIOSYNTHESIS	1	0		1
2	IGSF10		KEGG_PRIMARY_BILE_ACID_BIOSYNTHESIS	1	0		1
2	IPO9		KEGG_OXIDATIVE_PHOSPHORYLATION	1	0		1
2	IGFBP3		KEGG_GLYCINE_SERINE_AND_THREONINE_METABOLISM	1	0		1
2	ITGA1		KEGG_VALINE_LEUCINE_AND_ISOLEUCINE_BIOSYNTHESIS	1	0		1
2	ITGBL1		KEGG_TYROSINE_METABOLISM	1	0		1
2	IFIT1		KEGG_PHENYLALANINE_METABOLISM	1	0		1
2	IFI27		KEGG_TRYPTOPHAN_METABOLISM	1	0		1
2	IL1RAP		KEGG_SELENOAMINO_ACID_METABOLISM	1	0		1
2	IDI1		KEGG_N_GLYCAN_BIOSYNTHESIS	1	0		1
2	JAG1		KEGG_O_GLYCAN_BIOSYNTHESIS	1	0		1
2	JAM2		KEGG_GLYCOSAMINOGLYCAN_BIOSYNTHESIS_CHONDROITIN_SULFATE	1	0		1
2	KDELR3		KEGG_GLYCOSAMINOGLYCAN_BIOSYNTHESIS_KERATAN_SULFATE	1	0		1
2	KRT84		KEGG_GLYCOSAMINOGLYCAN_BIOSYNTHESIS_HEPARAN_SULFATE	1	0		1
2	KIF21B		KEGG_ARACHIDONIC_ACID_METABOLISM	1	0		1
2	KIF26B		KEGG_LINOLEIC_ACID_METABOLISM	1	0		1
2	KIFC2		KEGG_ALPHA_LINOLENIC_ACID_METABOLISM	1	0		1
2	LAMA2		KEGG_SPHINGOLIPID_METABOLISM	1	0		1
2	LTBP2		KEGG_GLYCOSPHINGOLIPID_BIOSYNTHESIS_LACTO_AND_NEOLACTO_SERIES	1	0		1
2	LGALS9		KEGG_GLYOXYLATE_AND_DICARBOXYLATE_METABOLISM	1	0		1
2	LRSAM1		KEGG_PROPANOATE_METABOLISM	1	0		1
2	LRRC10		KEGG_BUTANOATE_METABOLISM	1	0		1
2	LRCH1		KEGG_ONE_CARBON_POOL_BY_FOLATE	1	0		1
2	LRIG3		KEGG_FOLATE_BIOSYNTHESIS	1	0		1
2	LBH		KEGG_PORPHYRIN_AND_CHLOROPHYLL_METABOLISM	1	0		1
2	LPIN1		KEGG_LIMONENE_AND_PINENE_DEGRADATION	1	0		1
2	LHFP		KEGG_NITROGEN_METABOLISM	1	0		1
2	LRP5		KEGG_SULFUR_METABOLISM	1	0		1
2	LUM		KEGG_AMINOACYL_TRNA_BIOSYNTHESIS	1	0		1
2	LYNX1		KEGG_METABOLISM_OF_XENOBIOTICS_BY_CYTOCHROME_P450	1	0		1
2	LYZ2		KEGG_DRUG_METABOLISM_CYTOCHROME_P450	1	0		1
2	LOX		KEGG_DRUG_METABOLISM_OTHER_ENZYMES	1	0		1
2	MPHOSPH8		KEGG_BIOSYNTHESIS_OF_UNSATURATED_FATTY_ACIDS	1	0		1
2	MMP14		KEGG_ABC_TRANSPORTERS	1	0		1
2	MMP24		KEGG_RIBOSOME	1	0		1
2	MECOM		KEGG_RNA_DEGRADATION	1	0		1
2	MEIS1		KEGG_RNA_POLYMERASE	1	0		1
2	MS4A12		KEGG_BASAL_TRANSCRIPTION_FACTORS	1	0		1
2	MCCC1		KEGG_DNA_REPLICATION	1	0		1
2	MEX3A		KEGG_SPLICEOSOME	1	0		1
2	MEX3D		KEGG_PROTEASOME	1	0		1
2	MFAP4		KEGG_PROTEIN_EXPORT	1	0		1
2	MIR15A		KEGG_NUCLEOTIDE_EXCISION_REPAIR	1	0		1
2	MIR1905		KEGG_MISMATCH_REPAIR	1	0		1
2	MIR3962		KEGG_NON_HOMOLOGOUS_END_JOINING	1	0		1
2	MIRLET7C-1		KEGG_SNARE_INTERACTIONS_IN_VESICULAR_TRANSPORT	1	0		1
2	MAP3K14		KEGG_REGULATION_OF_AUTOPHAGY	1	0		1
2	MKX		KEGG_PEROXISOME	1	0		1
2	MCC		KEGG_VEGF_SIGNALING_PATHWAY	1	0		1
2	MYEF2		KEGG_ANTIGEN_PROCESSING_AND_PRESENTATION	1	0		1
2	MYH10		KEGG_NOD_LIKE_RECEPTOR_SIGNALING_PATHWAY	1	0		1
2	MYL9		KEGG_NATURAL_KILLER_CELL_MEDIATED_CYTOTOXICITY	1	0		1
2	MYLK		KEGG_B_CELL_RECEPTOR_SIGNALING_PATHWAY	1	0		1
2	MARCKS		KEGG_FC_EPSILON_RI_SIGNALING_PATHWAY	1	0		1
2	NEIL2		KEGG_TASTE_TRANSDUCTION	1	0		1
2	NPAS2		KEGG_PROGESTERONE_MEDIATED_OOCYTE_MATURATION	1	0		1
2	NMNAT2		KEGG_PARKINSONS_DISEASE	1	0		1
2	NNT		KEGG_AMYOTROPHIC_LATERAL_SCLEROSIS_ALS	1	0		1
2	NOTCH1		KEGG_ASTHMA	1	0		1
2	NOTCH3		KEGG_ALLOGRAFT_REJECTION	1	0		1
2	OSR1		KEGG_GRAFT_VERSUS_HOST_DISEASE	1	0		1
2	OSR2		KEGG_PRIMARY_IMMUNODEFICIENCY	1	0		1
2	OLFR1153
2	OLFR1437
2	OGN
2	PRRX1
2	PRRX2
2	PNPLA3
2	PI15
2	PAM
2	POSTN
2	PHACTR1
2	PHOSPHO2
2	PITPNC1
2	PREX2
2	PCK1
2	PGM5
2	PLA2G10OS
2	PLCB4
2	PID1
2	PIEZO2
2	PDGFRB
2	PEAR1
2	PLAGL1
2	PLXNB2
2	PARP8
2	PGAP1
2	PBX1
2	GM10851
2	GM10876
2	GM14005
2	GM17224
2	GM5460
2	GM7072
2	GM20300
2	PRKG1
2	PPP6R2
2	PROS1
2	PTPRM
2	PCDH17
2	PCDH18
2	PCDHB11
2	PCDHB13
2	PCDHB14
2	PYROXD2
2	RSPO2
2	RAB3IL1
2	RAD51
2	RHOJ
2	RTP4
2	RCN1
2	RD3L
2	RB1
2	ARHGAP26
2	ARHGAP31
2	ARHGEF25
2	RHOBTB3
2	1110034G24RIK
2	1700018A04RIK
2	2610008E11RIK
2	4930405A21RIK
2	4930469K13RIK
2	4930544I03RIK
2	A430110L20RIK
2	A830009L08RIK
2	A930029G22RIK
2	D430020J02RIK
2	RNF144A
2	ROBO1
2	SCARA3
2	SCARF2
2	SFRP2
2	SEL1L
2	GM12060
2	SERPINE2
2	SERPINF1
2	STK39
2	SETBP1
2	SIAH2
2	SHOX2
2	SFXN4
2	SIRPA
2	SLIT3
2	SMIM22
2	SMTN
2	SNAI2
2	SLC16A10
2	SLC25A25
2	SLC25A23
2	SLC38A4
2	SLC40A1
2	SLC9A3R2
2	SORBS3
2	SPATA9
2	SAT2
2	S1PR3
2	SPSB3
2	SVIL
2	SNED1
2	SYNGAP1
2	SYCP2
2	SYNPO
2	TRAV9D-4
2	TBCK
2	TBC1D32
2	TEX19.2
2	TSPAN18
2	TTC17
2	TST
2	THBS2
2	TSHR
2	TFPI
2	TIMP2
2	TIMP3
2	TLR2
2	TLE2
2	TGFBI
2	TMEM45A
2	TRIM13
2	TRIM35
2	TUBA1A
2	UBALD1
2	VNN3
2	VEGFB
2	VGLL3
2	WIPF1
2	WISP1
2	WISP2
2	YPEL4
2	ZFP39
2	ZFP407
2	ZFP41
2	GM10509
2	ZFP521
2	ZFP760
2	ZFP942
2	ZFPM2
2	ZFYVE21
2	CACNA1C
2	CDKN2B
2	COL12A1
2	D130007C19RIK
2	GM10572
2	GM19327
2	GM4997
2	PCDH19
2	PDGFRA
2	PGM3
2	SEMA3A
2	SLIT2
2	SVEP1
2	THSD7A
2	TSPAN11
2	4933407I18RIK
2	ADGRA3
2	ADM
2	ANKS6
2	ANPEP
2	ANTXR1
2	ARHGEF10
2	B230325K18RIK
2	CAND2
2	CDH11
2	GAS6
2	GM19692
2	GM33602
2	GM9883
2	GXYLT2
2	MIR708
2	PANX1
2	PAPPA
2	PON3
2	PROKR1
2	PTN
2	RBMS3
2	RECK
2	RNF212
2	SEMA3C
2	SETMAR
2	SNORA44
2	TRABD2B
2	TSHZ3
2	ZFP418
2	A030001D20RIK
2	AF357399
2	BNC2
2	CAPN6
2	CDK14
2	CLIP3
2	CMTM3
2	CXCL12
2	DDX58
2	DOCK11
2	GDPD2
2	GM17484
2	GPR153
2	HGF
2	ISLR
2	LRRC17
2	MEGF6
2	MIR29A
2	MMP2
2	NRK
2	PLAC8
2	PTGFR
2	RASL11B
2	RASL12
2	RUNX1T1
2	SERTAD3
2	SRPX2
2	TNC
2	ZFP771
2	ZFP9
2	1700028E10RIK
2	1700069P05RIK
2	3110039I08RIK
2	9530051G07RIK
2	ADAMTSL3
2	ADGRL3
2	AMY1
2	ANTXR2
2	AP1S2
2	ARHGEF6
2	ARMCX2
2	ART3
2	AXL
2	B3GNT9
2	C1RB
2	CAPNS2
2	CCDC102A
2	CCND1
2	CD109
2	CDC42EP5
2	CES2G
2	CLCA3A1
2	CLCN6
2	CLEC3B
2	COL1A2
2	CORO2B
2	CPA4
2	CPE
2	CPED1
2	CPT1C
2	CRLF1
2	CX3CL1
2	DDX26B
2	DENND2A
2	DGAT2
2	DPEP1
2	ENTPD3
2	EPHB6
2	EVC
2	EXOG
2	FAM120C
2	FAM198A
2	FBLN2
2	FKBP14
2	FOXP1
2	FXYD5
2	GAS2
2	GEM
2	GLIPR2
2	GLIS1
2	GM10023
2	GM10838
2	GM13251
2	GM16223
2	GM16731
2	GM19552
2	GM20559
2	GM6484
2	GRAMD1B
2	HACD4
2	HDGFRP3
2	HERC6
2	HIF3A
2	HNF1A
2	HSD3B2
2	IFI44
2	IGF2
2	INPP4B
2	INVS
2	IRF7
2	ITGA11
2	JAM3
2	KCNQ1OT1
2	KDELC2
2	KLB
2	KPNA7
2	LARGE
2	LOC102641139
2	LOXL3
2	LPAR4
2	LPCAT2
2	LSP1
2	MFAP5
2	MID2
2	MILL2
2	MIR100
2	MORC4
2	MXRA8
2	MYL3
2	NAALAD2
2	NCAM1
2	NCAN
2	NDRG4
2	NKX3-2
2	NOX4
2	NPNT
2	NPR2
2	NRG1
2	OLFM2
2	OLFR618
2	OLFR859
2	P3H3
2	PAK3
2	PARM1
2	PCOLCE
2	PDGFRL
2	PODN
2	PPARGC1A
2	PRSS23OS
2	RAB30
2	RBP1
2	RCN3
2	RERG
2	ROR1
2	RTP3
2	S1PR2
2	SAMD9L
2	SDC3
2	38961
2	SLC22A18
2	SLC25A34
2	SLC27A1
2	SLC44A2
2	SMARCA1
2	SMIM1
2	SOD3
2	SPON2
2	TAGLN
2	TCEA3
2	TCHP
2	TEAD2
2	TGFB1I1
2	THRSP
2	THY1
2	TKTL1
2	TMEM119
2	TNFRSF25
2	TNKS
2	TTC23
2	TYW3
2	UBE2H
2	UNC13B
2	VCAM1
2	VEGFC
2	VMN1R75
2	WDR6
2	ZDHHC1

## Sheet: cl_3
CLUSTER DETAILS			ENRICHED PATHWAYS						ENRICHED TRANSCRIPTION FACTORS
CLUSTER	Cluster Member		Pathways	pvalue	# of substrates	substrates	adj.pval		NULL
3	PFKFB3		KEGG_DILATED_CARDIOMYOPATHY	0.00197007	5	ADCY9|TGFB2|ADRB1|DAG1|SLC8A1	0.366433
3	ADAM4		KEGG_CALCIUM_SIGNALING_PATHWAY	0.00767827	6	ADCY9|ADRA1D|PHKA1|ADRB1|ITPR1|SLC8A1	0.714079
3	ARMT1		KEGG_CELL_CYCLE	0.035229	4	ANAPC1|CCNA2|TGFB2|PRKDC	0.77637
3	ACVR1		KEGG_PHOSPHATIDYLINOSITOL_SIGNALING_SYSTEM	0.0368651	3	DGKQ|ITPR1|PIP4K2B	0.77637
3	AP3S1		KEGG_CELL_ADHESION_MOLECULES_CAMS	0.0406042	4	NLGN2|CNTNAP1|GLG1|SIGLEC1	0.77637
3	APC		KEGG_FRUCTOSE_AND_MANNOSE_METABOLISM	0.0421111	2	PFKFB1|PFKFB3	0.77637
3	APCDD1		KEGG_BASE_EXCISION_REPAIR	0.0443824	2	APEX2|MBD4	0.77637
3	ADCY9		KEGG_BASAL_TRANSCRIPTION_FACTORS	0.0467039	2	GTF2I|TAF2	0.77637
3	ADRA1D		KEGG_NEUROACTIVE_LIGAND_RECEPTOR_INTERACTION	0.0483414	6	LPAR6|MC5R|ADRA1D|ADRB1|GHR|S1PR1	0.77637
3	ADRB1		KEGG_HYPERTROPHIC_CARDIOMYOPATHY_HCM	0.0486719	3	TGFB2|DAG1|SLC8A1	0.77637
3	AHSA2		KEGG_TGF_BETA_SIGNALING_PATHWAY	0.0500884	3	TGFB2|ACVR1|SMAD5	0.77637
3	ANAPC1		KEGG_PROGESTERONE_MEDIATED_OOCYTE_MATURATION	0.0500884	3	ADCY9|ANAPC1|CCNA2	0.77637
3	ANKRD16		KEGG_GAP_JUNCTION	0.0559338	3	ADCY9|ADRB1|ITPR1	0.800283
3	ATP5H		KEGG_LYSINE_DEGRADATION	0.066729	2	NSD1|TMLHE	0.801929
3	ABCC5		KEGG_ABC_TRANSPORTERS	0.066743	2	ABCA1|ABCC5	0.801929
3	C1QTNF6		KEGG_N_GLYCAN_BIOSYNTHESIS	0.0721272	2	MAN1C1|MGAT3	0.801929
3	CARF		KEGG_GNRH_SIGNALING_PATHWAY	0.0736066	3	ADCY9|ITPR1|MAP2K6	0.801929
3	CASKIN2		KEGG_GLYCEROLIPID_METABOLISM	0.0804343	2	GPAM|DGKQ	0.801929
3	CTCFLOS		KEGG_MTOR_SIGNALING_PATHWAY	0.0890576	2	DDIT4|ULK3	0.801929
3	BC020402		KEGG_OOCYTE_MEIOSIS	0.0972109	3	ADCY9|ANAPC1|ITPR1	0.801929
3	BC029722		KEGG_PATHWAYS_IN_CANCER	0.0976411	6	RXRA|TGFB2|APC|CEBPA|GLI2|STAT1	0.801929
3	BC031361		KEGG_BASAL_CELL_CARCINOMA	0.0979255	2	APC|GLI2	0.801929
3	BC034090		KEGG_VASCULAR_SMOOTH_MUSCLE_CONTRACTION	0.0991633	3	ADCY9|ADRA1D|ITPR1	0.801929
3	CEP152		KEGG_COLORECTAL_CANCER	0.11949	2	TGFB2|APC	0.912187
3	CHD6		KEGG_NON_HOMOLOGOUS_END_JOINING	0.126289	1	PRKDC	0.912187
3	CLUH		KEGG_AXON_GUIDANCE	0.127724	3	NTN1|NTN3|SRGAP2	0.912187
3	CAHM		KEGG_INSULIN_SIGNALING_PATHWAY	0.145231	3	PPP1R3C|PHKA1|SREBF1	0.912187
3	COG5		KEGG_PANCREATIC_CANCER	0.145381	2	TGFB2|STAT1	0.912187
3	CNTNAP1		KEGG_UBIQUITIN_MEDIATED_PROTEOLYSIS	0.147419	3	ANAPC1|HERC1|RNF7	0.912187
3	CTDSP1		KEGG_ONE_CARBON_POOL_BY_FOLATE	0.151215	1	MTHFS	0.912187
3	CCNA2		KEGG_LEISHMANIA_INFECTION	0.152031	2	TGFB2|STAT1	0.912187
3	CNNM3		KEGG_ARRHYTHMOGENIC_RIGHT_VENTRICULAR_CARDIOMYOPATHY_ARVC	0.165479	2	DAG1|SLC8A1	0.951703
3	COX11		KEGG_GLYCEROPHOSPHOLIPID_METABOLISM	0.16885	2	GPAM|DGKQ	0.951703
3	CPEB3		KEGG_NICOTINATE_AND_NICOTINAMIDE_METABOLISM	0.20663	1	NNMT	1
3	CKAP4		KEGG_DORSO_VENTRAL_AXIS_FORMATION	0.214252	1	NOTCH2	1
3	DDO		KEGG_GLYCOSYLPHOSPHATIDYLINOSITOL_GPI_ANCHOR_BIOSYNTHESIS	0.214257	1	PIGN	1
3	DDX17		KEGG_SELENOAMINO_ACID_METABOLISM	0.221797	1	SEPHS1	1
3	DDX5		KEGG_GLYCOSPHINGOLIPID_BIOSYNTHESIS_LACTO_AND_NEOLACTO_SERIES	0.221797	1	B3GALT2	1
3	DNMT3A		KEGG_THYROID_CANCER	0.244004	1	RXRA	1
3	D3ERTD751E		KEGG_MAPK_SIGNALING_PATHWAY	0.25496	4	TGFB2|MAP2K6|NLK|TAOK2	1
3	DDIT4		KEGG_TOLL_LIKE_RECEPTOR_SIGNALING_PATHWAY	0.256371	2	MAP2K6|STAT1	1
3	DNAJC18		KEGG_ALANINE_ASPARTATE_AND_GLUTAMATE_METABOLISM	0.265574	1	DDO	1
3	EML5		KEGG_CYSTEINE_AND_METHIONINE_METABOLISM	0.279613	1	DNMT3A	1
3	AI597479		KEGG_REGULATION_OF_AUTOPHAGY	0.286525	1	ULK3	1
3	FAM73B		KEGG_SNARE_INTERACTIONS_IN_VESICULAR_TRANSPORT	0.306891	1	STX16	1
3	FOPNL		KEGG_LYSOSOME	0.323611	2	AP3S1|SORT1	1
3	GPR107		KEGG_VASOPRESSIN_REGULATED_WATER_REABSORPTION	0.345889	1	ADCY9	1
3	GPRC5C		KEGG_SPLICEOSOME	0.3479	2	DDX5|RBMX	1
3	G0S2		KEGG_NOTCH_SIGNALING_PATHWAY	0.364559	1	NOTCH2	1
3	GDAP10		KEGG_OXIDATIVE_PHOSPHORYLATION	0.372019	2	ATP5H|COX11	1
3	GSDMD		KEGG_ENDOMETRIAL_CANCER	0.394503	1	APC	1
3	GLI2		KEGG_AMYOTROPHIC_LATERAL_SCLEROSIS_ALS	0.400313	1	MAP2K6	1
3	GPAM		KEGG_INOSITOL_PHOSPHATE_METABOLISM	0.406082	1	PIP4K2B	1
3	GYPC		KEGG_NON_SMALL_CELL_LUNG_CANCER	0.406082	1	RXRA	1
3	GLT28D2		KEGG_VIBRIO_CHOLERAE_INFECTION	0.417418	1	ADCY9	1
3	GBF1		KEGG_HEDGEHOG_SIGNALING_PATHWAY	0.417441	1	GLI2	1
3	GON4L		KEGG_WNT_SIGNALING_PATHWAY	0.425941	2	APC|NLK	1
3	GHR		KEGG_ARACHIDONIC_ACID_METABOLISM	0.428582	1	CYP2U1	1
3	HELZ		KEGG_JAK_STAT_SIGNALING_PATHWAY	0.438978	2	GHR|STAT1	1
3	HMGA2-PS1		KEGG_ACUTE_MYELOID_LEUKEMIA	0.439488	1	CEBPA	1
3	HMBOX1		KEGG_PURINE_METABOLISM	0.451851	2	ADCY9|PDE7A	1
3	IGH-V11		KEGG_CYTOKINE_CYTOKINE_RECEPTOR_INTERACTION	0.473028	3	TGFB2|ACVR1|GHR	1
3	ICE1		KEGG_ADIPOCYTOKINE_SIGNALING_PATHWAY	0.476148	1	RXRA	1
3	JMJD4		KEGG_ALZHEIMERS_DISEASE	0.48325	2	ATP5H|ITPR1	1
3	KRT76		KEGG_P53_SIGNALING_PATHWAY	0.486145	1	SESN3	1
3	GM10272		KEGG_PPAR_SIGNALING_PATHWAY	0.486169	1	RXRA	1
3	GM13315		KEGG_RENAL_CELL_CARCINOMA	0.491075	1	TGFB2	1
3	LRRC14		KEGG_LONG_TERM_POTENTIATION	0.4911	1	ITPR1	1
3	LGR4		KEGG_LONG_TERM_DEPRESSION	0.4911	1	ITPR1	1
3	LPP		KEGG_VIRAL_MYOCARDITIS	0.505617	1	DAG1	1
3	LPAR6		KEGG_CHRONIC_MYELOID_LEUKEMIA	0.505643	1	TGFB2	1
3	MGAT3		KEGG_ADHERENS_JUNCTION	0.515042	1	NLK	1
3	MC5R		KEGG_ENDOCYTOSIS	0.525463	2	ADRB1|PIP4K2B	1
3	MPP7		KEGG_PEROXISOME	0.528944	1	DDO	1
3	MTX3		KEGG_HUNTINGTONS_DISEASE	0.531228	2	ATP5H|ITPR1	1
3	MIR103-1		KEGG_FC_EPSILON_RI_SIGNALING_PATHWAY	0.533481	1	MAP2K6	1
3	MIR1192		KEGG_CARDIAC_MUSCLE_CONTRACTION	0.537905	1	SLC8A1	1
3	MIR128-1		KEGG_CHEMOKINE_SIGNALING_PATHWAY	0.545705	2	ADCY9|STAT1	1
3	MIR143		KEGG_ECM_RECEPTOR_INTERACTION	0.555481	1	DAG1	1
3	MIR145A		KEGG_SMALL_CELL_LUNG_CANCER	0.555481	1	RXRA	1
3	MIR1938		KEGG_FC_GAMMA_R_MEDIATED_PHAGOCYTOSIS	0.607922	1	PIP4K2B	1
3	MIR193A		KEGG_REGULATION_OF_ACTIN_CYTOSKELETON	0.615302	2	APC|PIP4K2B	1
3	MIR1941		KEGG_MELANOGENESIS	0.626444	1	ADCY9	1
3	MIR195A		KEGG_NEUROTROPHIN_SIGNALING_PATHWAY	0.703804	1	SORT1	1
3	MIR301		KEGG_PARKINSONS_DISEASE	0.723013	1	ATP5H	1
3	MIR3058		KEGG_GLYCOLYSIS_GLUCONEOGENESIS	1	0		1
3	MIR350		KEGG_CITRATE_CYCLE_TCA_CYCLE	1	0		1
3	MIR365-1		KEGG_PENTOSE_PHOSPHATE_PATHWAY	1	0		1
3	MIR5119		KEGG_PENTOSE_AND_GLUCURONATE_INTERCONVERSIONS	1	0		1
3	MIR5125		KEGG_GALACTOSE_METABOLISM	1	0		1
3	MIR143HG		KEGG_ASCORBATE_AND_ALDARATE_METABOLISM	1	0		1
3	GM16523		KEGG_FATTY_ACID_METABOLISM	1	0		1
3	MAP2K6		KEGG_STEROID_BIOSYNTHESIS	1	0		1
3	MMD		KEGG_PRIMARY_BILE_ACID_BIOSYNTHESIS	1	0		1
3	NLK		KEGG_STEROID_HORMONE_BIOSYNTHESIS	1	0		1
3	NTN1		KEGG_PYRIMIDINE_METABOLISM	1	0		1
3	NTN3		KEGG_GLYCINE_SERINE_AND_THREONINE_METABOLISM	1	0		1
3	NLGN2		KEGG_VALINE_LEUCINE_AND_ISOLEUCINE_DEGRADATION	1	0		1
3	NOTCH2		KEGG_VALINE_LEUCINE_AND_ISOLEUCINE_BIOSYNTHESIS	1	0		1
3	NSD1		KEGG_ARGININE_AND_PROLINE_METABOLISM	1	0		1
3	NUP155		KEGG_HISTIDINE_METABOLISM	1	0		1
3	NACC2		KEGG_TYROSINE_METABOLISM	1	0		1
3	OLFR365		KEGG_PHENYLALANINE_METABOLISM	1	0		1
3	PARPBP		KEGG_TRYPTOPHAN_METABOLISM	1	0		1
3	PEG13		KEGG_BETA_ALANINE_METABOLISM	1	0		1
3	PPARGC1B		KEGG_TAURINE_AND_HYPOTAURINE_METABOLISM	1	0		1
3	PHF12		KEGG_GLUTATHIONE_METABOLISM	1	0		1
3	PIGN		KEGG_STARCH_AND_SUCROSE_METABOLISM	1	0		1
3	PIP4K2B		KEGG_OTHER_GLYCAN_DEGRADATION	1	0		1
3	PDE7A		KEGG_O_GLYCAN_BIOSYNTHESIS	1	0		1
3	PHC3		KEGG_AMINO_SUGAR_AND_NUCLEOTIDE_SUGAR_METABOLISM	1	0		1
3	POLRMT		KEGG_GLYCOSAMINOGLYCAN_DEGRADATION	1	0		1
3	POU5F2		KEGG_GLYCOSAMINOGLYCAN_BIOSYNTHESIS_CHONDROITIN_SULFATE	1	0		1
3	PATZ1		KEGG_GLYCOSAMINOGLYCAN_BIOSYNTHESIS_KERATAN_SULFATE	1	0		1
3	GM10142		KEGG_GLYCOSAMINOGLYCAN_BIOSYNTHESIS_HEPARAN_SULFATE	1	0		1
3	GM10258		KEGG_ETHER_LIPID_METABOLISM	1	0		1
3	GM14327		KEGG_LINOLEIC_ACID_METABOLISM	1	0		1
3	GM15199		KEGG_ALPHA_LINOLENIC_ACID_METABOLISM	1	0		1
3	GM15327		KEGG_SPHINGOLIPID_METABOLISM	1	0		1
3	GM15713		KEGG_GLYCOSPHINGOLIPID_BIOSYNTHESIS_GLOBO_SERIES	1	0		1
3	GM16168		KEGG_GLYCOSPHINGOLIPID_BIOSYNTHESIS_GANGLIO_SERIES	1	0		1
3	GM17066		KEGG_PYRUVATE_METABOLISM	1	0		1
3	GM3250		KEGG_GLYOXYLATE_AND_DICARBOXYLATE_METABOLISM	1	0		1
3	GM3740		KEGG_PROPANOATE_METABOLISM	1	0		1
3	GM7247		KEGG_BUTANOATE_METABOLISM	1	0		1
3	GM9938		KEGG_RIBOFLAVIN_METABOLISM	1	0		1
3	GM19967		KEGG_PANTOTHENATE_AND_COA_BIOSYNTHESIS	1	0		1
3	GM26534		KEGG_FOLATE_BIOSYNTHESIS	1	0		1
3	GM26908		KEGG_RETINOL_METABOLISM	1	0		1
3	PRKD3		KEGG_PORPHYRIN_AND_CHLOROPHYLL_METABOLISM	1	0		1
3	PRKDC		KEGG_TERPENOID_BACKBONE_BIOSYNTHESIS	1	0		1
3	PPP1R3C		KEGG_LIMONENE_AND_PINENE_DEGRADATION	1	0		1
3	PPP1R9B		KEGG_NITROGEN_METABOLISM	1	0		1
3	PCDH1		KEGG_SULFUR_METABOLISM	1	0		1
3	PCDHB22		KEGG_AMINOACYL_TRNA_BIOSYNTHESIS	1	0		1
3	RALGAPA2		KEGG_METABOLISM_OF_XENOBIOTICS_BY_CYTOCHROME_P450	1	0		1
3	RCBTB1		KEGG_DRUG_METABOLISM_CYTOCHROME_P450	1	0		1
3	RXRA		KEGG_DRUG_METABOLISM_OTHER_ENZYMES	1	0		1
3	ARHGEF40		KEGG_BIOSYNTHESIS_OF_UNSATURATED_FATTY_ACIDS	1	0		1
3	1700110C19RIK		KEGG_RIBOSOME	1	0		1
3	2210408I21RIK		KEGG_RNA_DEGRADATION	1	0		1
3	2410089E03RIK		KEGG_RNA_POLYMERASE	1	0		1
3	2700062C07RIK		KEGG_DNA_REPLICATION	1	0		1
3	2700081O15RIK		KEGG_PROTEASOME	1	0		1
3	4930405O22RIK		KEGG_PROTEIN_EXPORT	1	0		1
3	4930465K10RIK		KEGG_NUCLEOTIDE_EXCISION_REPAIR	1	0		1
3	4930518I15RIK		KEGG_MISMATCH_REPAIR	1	0		1
3	6030458C11RIK		KEGG_HOMOLOGOUS_RECOMBINATION	1	0		1
3	9230112E08RIK		KEGG_ERBB_SIGNALING_PATHWAY	1	0		1
3	A530016L24RIK		KEGG_APOPTOSIS	1	0		1
3	A530020G20RIK		KEGG_VEGF_SIGNALING_PATHWAY	1	0		1
3	A930019D19RIK		KEGG_FOCAL_ADHESION	1	0		1
3	B430203G13RIK		KEGG_TIGHT_JUNCTION	1	0		1
3	B930059L03RIK		KEGG_COMPLEMENT_AND_COAGULATION_CASCADES	1	0		1
3	C030013D06RIK		KEGG_ANTIGEN_PROCESSING_AND_PRESENTATION	1	0		1
3	C330006A16RIK		KEGG_RENIN_ANGIOTENSIN_SYSTEM	1	0		1
3	C330018D20RIK		KEGG_NOD_LIKE_RECEPTOR_SIGNALING_PATHWAY	1	0		1
3	C430014B12RIK		KEGG_RIG_I_LIKE_RECEPTOR_SIGNALING_PATHWAY	1	0		1
3	C530030P08RIK		KEGG_CYTOSOLIC_DNA_SENSING_PATHWAY	1	0		1
3	C920021L13RIK		KEGG_HEMATOPOIETIC_CELL_LINEAGE	1	0		1
3	D330050I16RIK		KEGG_NATURAL_KILLER_CELL_MEDIATED_CYTOTOXICITY	1	0		1
3	D930015E06RIK		KEGG_T_CELL_RECEPTOR_SIGNALING_PATHWAY	1	0		1
3	E330033B04RIK		KEGG_B_CELL_RECEPTOR_SIGNALING_PATHWAY	1	0		1
3	G630016G05RIK		KEGG_LEUKOCYTE_TRANSENDOTHELIAL_MIGRATION	1	0		1
3	RTTN		KEGG_INTESTINAL_IMMUNE_NETWORK_FOR_IGA_PRODUCTION	1	0		1
3	SKP1A		KEGG_CIRCADIAN_RHYTHM_MAMMAL	1	0		1
3	SEPHS1		KEGG_OLFACTORY_TRANSDUCTION	1	0		1
3	SERPINA1F		KEGG_TASTE_TRANSDUCTION	1	0		1
3	SH3PXD2A		KEGG_TYPE_II_DIABETES_MELLITUS	1	0		1
3	SH3D19		KEGG_TYPE_I_DIABETES_MELLITUS	1	0		1
3	SIGLEC1		KEGG_MATURITY_ONSET_DIABETES_OF_THE_YOUNG	1	0		1
3	STAT1		KEGG_ALDOSTERONE_REGULATED_SODIUM_REABSORPTION	1	0		1
3	SRGAP2		KEGG_PROXIMAL_TUBULE_BICARBONATE_RECLAMATION	1	0		1
3	SMAD5		KEGG_PRION_DISEASES	1	0		1
3	SLC12A6		KEGG_EPITHELIAL_CELL_SIGNALING_IN_HELICOBACTER_PYLORI_INFECTION	1	0		1
3	SLC25A16		KEGG_PATHOGENIC_ESCHERICHIA_COLI_INFECTION	1	0		1
3	SLC8A1		KEGG_GLIOMA	1	0		1
3	SORT1		KEGG_PROSTATE_CANCER	1	0		1
3	SPEG		KEGG_MELANOMA	1	0		1
3	SREBF1		KEGG_BLADDER_CANCER	1	0		1
3	SYT13		KEGG_ASTHMA	1	0		1
3	STX16		KEGG_AUTOIMMUNE_THYROID_DISEASE	1	0		1
3	TAF2		KEGG_SYSTEMIC_LUPUS_ERYTHEMATOSUS	1	0		1
3	TNKS1BP1		KEGG_ALLOGRAFT_REJECTION	1	0		1
3	TAF1D		KEGG_GRAFT_VERSUS_HOST_DISEASE	1	0		1
3	TBC1D13		KEGG_PRIMARY_IMMUNODEFICIENCY	1	0		1
3	TBC1D22B
3	TNS1
3	TET1
3	THADA
3	TIGD5
3	TBRG3
3	TGFB2
3	TRMT12
3	TSC22D1
3	TUBB5
3	UBR3
3	USP40
3	B3GALT2
3	LOC102638940
3	LOC102641675
3	UNK
3	URB1
3	UTRN
3	VMN1R224
3	WFIKKN1
3	XXYLT1
3	YEATS2
3	ZBTB20
3	ZBTB26
3	ZBTB37
3	ZBTB4
3	ZEB2
3	ZFHX4
3	ZFP280B
3	ZFP354A
3	ZFP395
3	ZNF512B
3	ZFP532
3	ZFP799
3	ZKSCAN3
3	ZKSCAN8
3	ZMYND8
3	2310067E19RIK
3	4930535I16RIK
3	9130004J05RIK
3	APEX2
3	CTDSPL
3	GJA4
3	GLRA4
3	GM19514
3	GM19816
3	GPR157
3	MKI67
3	VGLL4
3	4632427E13RIK
3	4933406I18RIK
3	A930013F10RIK
3	ADGRL1
3	AI464131
3	APBB2
3	AW046200
3	D030047H15RIK
3	GM10387
3	GM15612
3	GM15870
3	GM19343
3	GM19409
3	GM19966
3	GM20169
3	HDHD3
3	HERC1
3	HMX1
3	HNRNPR
3	HOXA3
3	LOC105243404
3	LOC552890
3	LRIG1
3	LUC7L2
3	MAN1C1
3	MIR701
3	NFIA
3	NFIB
3	PFKFB1
3	PHKA1
3	PPEF2
3	RNF150
3	SESN3
3	SLC36A4
3	TMLHE
3	TTYH3
3	VPS13C
3	ZFP609
3	1700049G17RIK
3	1700055D18RIK
3	2610005L07RIK
3	3110021A11RIK
3	4831440E17RIK
3	4930412F12RIK
3	4933407K13RIK
3	5330427O13RIK
3	9330102E08RIK
3	9530091C08RIK
3	9930017N22RIK
3	A730028G07RIK
3	AA474408
3	ABCA1
3	ABHD2
3	AGO1
3	ANKRD26
3	ANKRD49
3	ARHGAP24
3	ARHGAP32
3	ATF7IP
3	ATRX
3	BAG4
3	CC2D2A
3	CEBPA
3	CFAP97
3	CML1
3	CYP2U1
3	D430042O09RIK
3	D5ERTD683E
3	DAG1
3	DCUN1D2
3	DDX55
3	DGKQ
3	DNAJC16
3	DYNLT3
3	FAM69A
3	FIRRE
3	FTX
3	GEMIN8
3	GLG1
3	GM10687
3	GM10690
3	GM10808
3	GM10933
3	GM12963
3	GM15903
3	GM17739
3	GM19269
3	GM19463
3	GM19703
3	GM20199
3	GM20235
3	GM20290
3	GM23711
3	GM3902
3	GM454
3	GM6880
3	GM7714
3	GMCL1
3	GPR146
3	GTF2I
3	HM629797
3	HOXA2
3	IMPAD1
3	ITPR1
3	KANTR
3	KLF15
3	KLHL42
3	KPNA6
3	LCE1J
3	LRRC29
3	MBD4
3	MCAM
3	MFN2
3	MIR148A
3	MIR1957A
3	MIR30E
3	MIR32
3	MIR680-2
3	MIR721
3	MOV10
3	MTHFS
3	MTUS1
3	MXD4
3	MYPOPOS
3	NBEAL2
3	NNMT
3	NOL6
3	OLFR1338
3	OLFR455
3	PCDH7
3	PDF
3	PLSCR4
3	PPFIA1
3	PPM1K
3	RAB6B
3	RBMX
3	RERE
3	RNF7
3	RNFT2
3	RNPC3
3	S1PR1
3	SAAL1
3	SIK2
3	SLC35B4
3	SLC6A6
3	SLCO3A1
3	SNAPC3
3	SNHG14
3	TAOK2
3	TIA1
3	TIAF2
3	TMEM245
3	TMEM88B
3	UCP3
3	ULK3
3	ZBTB49
3	ZF12
3	ZFP112
3	ZFP113
3	ZFP449
3	ZFP607
3	ZFP865

## Sheet: cl_4
CLUSTER DETAILS			ENRICHED PATHWAYS						ENRICHED TRANSCRIPTION FACTORS
CLUSTER	Cluster Member		Pathways	pvalue	# of substrates	substrates	adj.pval		TF	pvalue	size	target genes
4	SDR9C7		KEGG_PATHWAYS_IN_CANCER	0.000108998	11	FZD1|ETS1|FGFR2|SMAD3|TGFB3|FGF5|FGF6|PDGFB|RASSF1|SPI1|TCEB1	0.0102286		POU2F2	0.000304727	5	HMGB2|ETS1|NR3C1|CD79B|SPI1
4	ABO		KEGG_GAP_JUNCTION	0.000109985	6	LPAR1|ADCY4|PDGFB|PRKX|TUBB2A|TUBB6	0.0102286		POU2F1	0.0245135	6	HMGB2|ETS1|NR3C1|CD79B|ETS2|SPI1
4	ADCY4		KEGG_RENAL_CELL_CARCINOMA	0.00280525	4	ETS1|TGFB3|PDGFB|TCEB1	0.154763		YBX1	0.0356652	92	FAM46A|FZD1|HK2|HMGB2|HMOX1|MVD|SLC30A1|TNS3|TSKU|ASAP3|BSND|C1QL1|CLSTN1|COL28A1|DGKD|DYRK2|NLRP3|PRICKLE1|RASSF9|RCOR1|SMAD3|STMN2|TGFB3|TMEM2|ADCY4|AKNAD1|BSDC1|CALCA|CATSPER4|CENPQ|CILP|CLEC10A|CMTM1|CSTF3|DYRK3|ELOVL3|ESD|ETS2|FAM129A|FGF5|FGF6|FPR2|GHRH|GLS2|GNPNAT1|GPR84|GTF2F2|HPX|HYLS1|IL19|IL31|JPH2|KRT23|LENG1|LIN28A|MAP3K15|MED7|MEX3B|MTHFD1L|MYL6|NDRG1|NKX2-3|NPC1L1|NR1H4|NUDT17|NXT1…
4	ARFIP1		KEGG_BASAL_TRANSCRIPTION_FACTORS	0.00332824	3	TAF5|GTF2F2|TBPL1	0.154763
4	AKNAD1		KEGG_MAPK_SIGNALING_PATHWAY	0.00735201	7	FGFR2|TGFB3|CACNA2D2|FGF5|FGF6|PDGFB|PRKX	0.229899
4	ALYREF		KEGG_DILATED_CARDIOMYOPATHY	0.0074161	4	TGFB3|ADCY4|CACNA2D2|PRKX	0.229899
4	ANKRD2		KEGG_VASCULAR_SMOOTH_MUSCLE_CONTRACTION	0.0158325	4	KCNMB4|ADCY4|MYL6|PRKX	0.377348
4	NARS		KEGG_CALCIUM_SIGNALING_PATHWAY	0.0169864	5	ADCY4|CYSLTR2|NTSR1|PLCD4|PRKX	0.377348
4	ARID5A		KEGG_DORSO_VENTRAL_AXIS_FORMATION	0.0182588	2	ETS1|ETS2	0.377348
4	ABCG5		KEGG_MELANOMA	0.0215378	3	FGF5|FGF6|PDGFB	0.391555
4	ATP6AP1L		KEGG_CHRONIC_MYELOID_LEUKEMIA	0.0231565	3	SMAD3|TGFB3|SHC4	0.391555
4	CLEC10A		KEGG_NEUROACTIVE_LIGAND_RECEPTOR_INTERACTION	0.0270113	6	LPAR1|NR3C1|CYSLTR2|FPR2|HRH4|NTSR1	0.418676
4	CTS6		KEGG_PRION_DISEASES	0.034302	2	C1QA|PRKX	0.436946
4	CD79B		KEGG_REGULATION_OF_ACTIN_CYTOSKELETON	0.0351346	5	FGFR2|TIAM2|FGF5|FGF6|PDGFB	0.436946
4	CDC42BPB		KEGG_TGF_BETA_SIGNALING_PATHWAY	0.0352375	3	SMAD3|TGFB3|SMAD7	0.436946
4	CGRRF1		KEGG_WNT_SIGNALING_PATHWAY	0.0379008	4	FZD1|PRICKLE1|SMAD3|PRKX	0.440597
4	CRABP2		KEGG_PYRIMIDINE_METABOLISM	0.0487439	3	DPYD|ENTPD8|UMPS	0.52604
4	CENPQ		KEGG_AMINO_SUGAR_AND_NUCLEOTIDE_SUGAR_METABOLISM	0.0519549	2	HK2|GNPNAT1	0.52604
4	CEP83		KEGG_MELANOGENESIS	0.0537353	3	FZD1|ADCY4|PRKX	0.52604
4	CMA2		KEGG_DRUG_METABOLISM_OTHER_ENZYMES	0.0674432	2	DPYD|UMPS	0.617938
4	CATIP		KEGG_TASTE_TRANSDUCTION	0.0697672	2	ADCY4|PRKX	0.617938
4	CSTF3		KEGG_CHEMOKINE_SIGNALING_PATHWAY	0.0749726	4	TIAM2|ADCY4|PRKX|SHC4	0.633859
4	CCDC112		KEGG_PATHOGENIC_ESCHERICHIA_COLI_INFECTION	0.0867112	2	TUBB2A|TUBB6	0.70123
4	CCDC116		KEGG_CELL_CYCLE	0.0915785	3	SMAD3|TGFB3|WEE2	0.701911
4	CCDC86		KEGG_COLORECTAL_CANCER	0.0943429	2	SMAD3|TGFB3	0.701911
4	CHCHD10		KEGG_GLIOMA	0.102137	2	PDGFB|SHC4	0.730671
4	C1QL1		KEGG_INSULIN_SIGNALING_PATHWAY	0.106745	3	HK2|PRKX|SHC4	0.735351
4	CXXC5		KEGG_PANCREATIC_CANCER	0.115493	2	SMAD3|TGFB3	0.746596
4	CCNJ		KEGG_TERPENOID_BACKBONE_BIOSYNTHESIS	0.117833	1	MVD	0.746596
4	CYSLTR2		KEGG_GLYOXYLATE_AND_DICARBOXYLATE_METABOLISM	0.125177	1	MTHFD1L	0.746596
4	CYP2AB1		KEGG_PANTOTHENATE_AND_COA_BIOSYNTHESIS	0.125177	1	DPYD	0.746596
4	CYP2C69		KEGG_PHOSPHATIDYLINOSITOL_SIGNALING_SYSTEM	0.13207	2	DGKD|PLCD4	0.746596
4	DOCK5		KEGG_ONE_CARBON_POOL_BY_FOLATE	0.132461	1	MTHFD1L	0.746596
4	DEFB43		KEGG_HYPERTROPHIC_CARDIOMYOPATHY_HCM	0.157822	2	TGFB3|CACNA2D2	0.834172
4	DHRS9		KEGG_PROGESTERONE_MEDIATED_OOCYTE_MATURATION	0.160746	2	ADCY4|PRKX	0.834172
4	DCPP1		KEGG_BETA_ALANINE_METABOLISM	0.167979	1	DPYD	0.834172
4	DGKD		KEGG_PROSTATE_CANCER	0.169567	2	FGFR2|PDGFB	0.834172
4	DPYD		KEGG_NITROGEN_METABOLISM	0.174907	1	GLS2	0.834172
4	DUBR		KEGG_PROXIMAL_TUBULE_BICARBONATE_RECLAMATION	0.174907	1	GLS2	0.834172
4	DYRK2		KEGG_GLYCOSPHINGOLIPID_BIOSYNTHESIS_LACTO_AND_NEOLACTO_SERIES	0.195343	1	ABO	0.848143
4	DYRK3		KEGG_GALACTOSE_METABOLISM	0.195347	1	HK2	0.848143
4	ETS2		KEGG_GLYCOSAMINOGLYCAN_BIOSYNTHESIS_HEPARAN_SULFATE	0.195347	1	EXTL1	0.848143
4	ENTPD8		KEGG_ENDOCYTOSIS	0.196076	3	ASAP3|FGFR2|RAB11FIP4	0.848143
4	EFCAB9		KEGG_GNRH_SIGNALING_PATHWAY	0.205524	2	ADCY4|PRKX	0.862522
4	ELOVL3		KEGG_HOMOLOGOUS_RECOMBINATION	0.208675	1	RAD51C	0.862522
4	ESD		KEGG_GLYCINE_SERINE_AND_THREONINE_METABOLISM	0.228298	1	PSPH	0.920401
4	ESP4		KEGG_ALANINE_ASPARTATE_AND_GLUTAMATE_METABOLISM	0.234725	1	GLS2	0.920401
4	C78653		KEGG_ETHER_LIPID_METABOLISM	0.241084	1	PAFAH1B3	0.920401
4	FAM129A		KEGG_OOCYTE_MEIOSIS	0.245236	2	ADCY4|PRKX	0.920401
4	FAM186B		KEGG_FRUCTOSE_AND_MANNOSE_METABOLISM	0.24742	1	HK2	0.920401
4	FMNL2		KEGG_REGULATION_OF_AUTOPHAGY	0.253682	1	GABARAPL2	0.925195
4	FPR2		KEGG_SNARE_INTERACTIONS_IN_VESICULAR_TRANSPORT	0.272182	1	BET1L	0.973573
4	FHITOS		KEGG_PORPHYRIN_AND_CHLOROPHYLL_METABOLISM	0.290218	1	HMOX1	0.999641
4	GPR84		KEGG_AMINOACYL_TRNA_BIOSYNTHESIS	0.290218	1	NARS	0.999641
4	GTF2F2		KEGG_BLADDER_CANCER	0.296119	1	RASSF1	1
4	GLIS2		KEGG_ABC_TRANSPORTERS	0.30781	1	ABCG5	1
4	GNPNAT1		KEGG_VASOPRESSIN_REGULATED_WATER_REABSORPTION	0.30781	1	PRKX	1
4	GCNT7		KEGG_NATURAL_KILLER_CELL_MEDIATED_CYTOTOXICITY	0.315913	2	SH3BP2|SHC4	1
4	GLS2		KEGG_TYPE_II_DIABETES_MELLITUS	0.32496	1	HK2	1
4	GLYATL3		KEGG_GLYCEROLIPID_METABOLISM	0.336128	1	DGKD	1
4	GZMN		KEGG_STARCH_AND_SUCROSE_METABOLISM	0.352623	1	HK2	1
4	GHRH		KEGG_ARGININE_AND_PROLINE_METABOLISM	0.363346	1	GLS2	1
4	HRH4		KEGG_INOSITOL_PHOSPHATE_METABOLISM	0.363367	1	PLCD4	1
4	IL19		KEGG_NON_SMALL_CELL_LUNG_CANCER	0.363367	1	RASSF1	1
4	JPH2		KEGG_BASAL_CELL_CARCINOMA	0.368672	1	FZD1	1
4	KRT23		KEGG_VIBRIO_CHOLERAE_INFECTION	0.373911	1	PRKX	1
4	KRT78		KEGG_HEDGEHOG_SIGNALING_PATHWAY	0.373933	1	PRKX	1
4	KRTAP19-4		KEGG_PURINE_METABOLISM	0.381997	2	ADCY4|ENTPD8	1
4	KLF10		KEGG_CYTOKINE_CYTOKINE_RECEPTOR_INTERACTION	0.383492	3	TGFB3|IL19|PDGFB	1
4	LRRC30		KEGG_RNA_DEGRADATION	0.389447	1	PAPOLB	1
4	LRRC75AOS1		KEGG_ACUTE_MYELOID_LEUKEMIA	0.394521	1	SPI1	1
4	LRBA		KEGG_NOD_LIKE_RECEPTOR_SIGNALING_PATHWAY	0.404578	1	NLRP3	1
4	MED7		KEGG_GLYCOLYSIS_GLUCONEOGENESIS	0.404585	1	HK2	1
4	MTHFD1L		KEGG_RETINOL_METABOLISM	0.414469	1	DHRS9	1
4	METTL1		KEGG_COMPLEMENT_AND_COAGULATION_CASCADES	0.438476	1	C1QA	1
4	MIR136		KEGG_LONG_TERM_POTENTIATION	0.443149	1	PRKX	1
4	MIR682		KEGG_LEISHMANIA_INFECTION	0.452402	1	TGFB3	1
4	MYL6		KEGG_HUNTINGTONS_DISEASE	0.456311	2	RCOR1|TBPL1	1
4	NDRG1		KEGG_ADHERENS_JUNCTION	0.465927	1	SMAD3	1
4	NCS1		KEGG_B_CELL_RECEPTOR_SIGNALING_PATHWAY	0.465976	1	CD79B	1
4	NTSR1		KEGG_ARRHYTHMOGENIC_RIGHT_VENTRICULAR_CARDIOMYOPATHY_ARVC	0.47042	1	CACNA2D2	1
4	NKX2-3		KEGG_GLYCEROPHOSPHOLIPID_METABOLISM	0.474802	1	DGKD	1
4	NLRP3		KEGG_CARDIAC_MUSCLE_CONTRACTION	0.487819	1	CACNA2D2	1
4	NPC1L1		KEGG_FOCAL_ADHESION	0.499568	2	PDGFB|SHC4	1
4	NXT1		KEGG_ERBB_SIGNALING_PATHWAY	0.517025	1	SHC4	1
4	NR1H4		KEGG_APOPTOSIS	0.521044	1	PRKX	1
4	NR3C1		KEGG_RIBOSOME	0.521061	1	RPS11	1
4	OLFR1024		KEGG_FC_GAMMA_R_MEDIATED_PHAGOCYTOSIS	0.555801	1	ASAP3	1
4	OLFR1367		KEGG_TOLL_LIKE_RECEPTOR_SIGNALING_PATHWAY	0.574047	1	TLR6	1
4	OLFR330		KEGG_NEUROTROPHIN_SIGNALING_PATHWAY	0.651648	1	SHC4	1
4	OLFR433		KEGG_AXON_GUIDANCE	0.66029	1	RND1	1
4	PNPLA1		KEGG_TIGHT_JUNCTION	0.674199	1	TJAP1	1
4	PKNOX1		KEGG_UBIQUITIN_MEDIATED_PROTEOLYSIS	0.684943	1	TCEB1	1
4	PHF10		KEGG_SYSTEMIC_LUPUS_ERYTHEMATOSUS	0.6902	1	C1QA	1
4	PHF23		KEGG_JAK_STAT_SIGNALING_PATHWAY	0.726818	1	IL19	1
4	PISD-PS2		KEGG_OLFACTORY_TRANSDUCTION	0.961844	1	PRKX	1
4	PLCD4		KEGG_CITRATE_CYCLE_TCA_CYCLE	1	0		1
4	PDGFB		KEGG_PENTOSE_PHOSPHATE_PATHWAY	1	0		1
4	KCNMB4		KEGG_PENTOSE_AND_GLUCURONATE_INTERCONVERSIONS	1	0		1
4	GM10324		KEGG_ASCORBATE_AND_ALDARATE_METABOLISM	1	0		1
4	GM10398		KEGG_FATTY_ACID_METABOLISM	1	0		1
4	GM10760		KEGG_STEROID_BIOSYNTHESIS	1	0		1
4	GM10840		KEGG_PRIMARY_BILE_ACID_BIOSYNTHESIS	1	0		1
4	GM11110		KEGG_STEROID_HORMONE_BIOSYNTHESIS	1	0		1
4	GM11529		KEGG_OXIDATIVE_PHOSPHORYLATION	1	0		1
4	GM11762		KEGG_CYSTEINE_AND_METHIONINE_METABOLISM	1	0		1
4	GM11946		KEGG_VALINE_LEUCINE_AND_ISOLEUCINE_DEGRADATION	1	0		1
4	GM13383		KEGG_VALINE_LEUCINE_AND_ISOLEUCINE_BIOSYNTHESIS	1	0		1
4	GM14055		KEGG_LYSINE_DEGRADATION	1	0		1
4	GM15325		KEGG_HISTIDINE_METABOLISM	1	0		1
4	GM7356		KEGG_TYROSINE_METABOLISM	1	0		1
4	GM20219		KEGG_PHENYLALANINE_METABOLISM	1	0		1
4	GM20759		KEGG_TRYPTOPHAN_METABOLISM	1	0		1
4	GM38483		KEGG_TAURINE_AND_HYPOTAURINE_METABOLISM	1	0		1
4	PRICKLE1		KEGG_SELENOAMINO_ACID_METABOLISM	1	0		1
4	PRRT1		KEGG_GLUTATHIONE_METABOLISM	1	0		1
4	PRM1		KEGG_N_GLYCAN_BIOSYNTHESIS	1	0		1
4	PACSIN1		KEGG_OTHER_GLYCAN_DEGRADATION	1	0		1
4	PCBD1		KEGG_O_GLYCAN_BIOSYNTHESIS	1	0		1
4	RAB11FIP4		KEGG_GLYCOSAMINOGLYCAN_DEGRADATION	1	0		1
4	RAB33B		KEGG_GLYCOSAMINOGLYCAN_BIOSYNTHESIS_CHONDROITIN_SULFATE	1	0		1
4	RAD51C		KEGG_GLYCOSAMINOGLYCAN_BIOSYNTHESIS_KERATAN_SULFATE	1	0		1
4	RIN3		KEGG_GLYCOSYLPHOSPHATIDYLINOSITOL_GPI_ANCHOR_BIOSYNTHESIS	1	0		1
4	RASSF9		KEGG_ARACHIDONIC_ACID_METABOLISM	1	0		1
4	RCOR1		KEGG_LINOLEIC_ACID_METABOLISM	1	0		1
4	RND1		KEGG_ALPHA_LINOLENIC_ACID_METABOLISM	1	0		1
4	ARHGAP27OS2		KEGG_SPHINGOLIPID_METABOLISM	1	0		1
4	GM10548		KEGG_GLYCOSPHINGOLIPID_BIOSYNTHESIS_GLOBO_SERIES	1	0		1
4	GM5779		KEGG_GLYCOSPHINGOLIPID_BIOSYNTHESIS_GANGLIO_SERIES	1	0		1
4	1700019O17RIK		KEGG_PYRUVATE_METABOLISM	1	0		1
4	1700025G04RIK		KEGG_PROPANOATE_METABOLISM	1	0		1
4	1700109G14RIK		KEGG_BUTANOATE_METABOLISM	1	0		1
4	1810024B03RIK		KEGG_RIBOFLAVIN_METABOLISM	1	0		1
4	1810063I02RIK		KEGG_NICOTINATE_AND_NICOTINAMIDE_METABOLISM	1	0		1
4	4930435E12RIK		KEGG_FOLATE_BIOSYNTHESIS	1	0		1
4	4930447K03RIK		KEGG_LIMONENE_AND_PINENE_DEGRADATION	1	0		1
4	4930448F12RIK		KEGG_SULFUR_METABOLISM	1	0		1
4	4930474N09RIK		KEGG_METABOLISM_OF_XENOBIOTICS_BY_CYTOCHROME_P450	1	0		1
4	4930483K19RIK		KEGG_DRUG_METABOLISM_CYTOCHROME_P450	1	0		1
4	4930556C24RIK		KEGG_BIOSYNTHESIS_OF_UNSATURATED_FATTY_ACIDS	1	0		1
4	4930577N17RIK		KEGG_RNA_POLYMERASE	1	0		1
4	6030408B16RIK		KEGG_DNA_REPLICATION	1	0		1
4	B830017H08RIK		KEGG_SPLICEOSOME	1	0		1
4	RNF138		KEGG_PROTEASOME	1	0		1
4	RNF2		KEGG_PROTEIN_EXPORT	1	0		1
4	RUNX2OS2		KEGG_PPAR_SIGNALING_PATHWAY	1	0		1
4	AMD2		KEGG_BASE_EXCISION_REPAIR	1	0		1
4	SERPINA3I		KEGG_NUCLEOTIDE_EXCISION_REPAIR	1	0		1
4	STK-PS1		KEGG_MISMATCH_REPAIR	1	0		1
4	SGK2		KEGG_NON_HOMOLOGOUS_END_JOINING	1	0		1
4	SHC4		KEGG_P53_SIGNALING_PATHWAY	1	0		1
4	SMAD7		KEGG_LYSOSOME	1	0		1
4	SGTB		KEGG_PEROXISOME	1	0		1
4	SMIM4		KEGG_MTOR_SIGNALING_PATHWAY	1	0		1
4	SNORD49A		KEGG_NOTCH_SIGNALING_PATHWAY	1	0		1
4	SNORD53		KEGG_VEGF_SIGNALING_PATHWAY	1	0		1
4	SNORD83B		KEGG_ECM_RECEPTOR_INTERACTION	1	0		1
4	SLC19A2		KEGG_CELL_ADHESION_MOLECULES_CAMS	1	0		1
4	SLC30A1		KEGG_ANTIGEN_PROCESSING_AND_PRESENTATION	1	0		1
4	SLC39A4		KEGG_RENIN_ANGIOTENSIN_SYSTEM	1	0		1
4	SPACA3		KEGG_RIG_I_LIKE_RECEPTOR_SIGNALING_PATHWAY	1	0		1
4	SPATA2		KEGG_CYTOSOLIC_DNA_SENSING_PATHWAY	1	0		1
4	SPI1		KEGG_HEMATOPOIETIC_CELL_LINEAGE	1	0		1
4	SRMS		KEGG_T_CELL_RECEPTOR_SIGNALING_PATHWAY	1	0		1
4	SOX9		KEGG_FC_EPSILON_RI_SIGNALING_PATHWAY	1	0		1
4	STAMBPL1		KEGG_LEUKOCYTE_TRANSENDOTHELIAL_MIGRATION	1	0		1
4	STC1		KEGG_INTESTINAL_IMMUNE_NETWORK_FOR_IGA_PRODUCTION	1	0		1
4	STARD4		KEGG_CIRCADIAN_RHYTHM_MAMMAL	1	0		1
4	STMN2		KEGG_LONG_TERM_DEPRESSION	1	0		1
4	SURF6		KEGG_ADIPOCYTOKINE_SIGNALING_PATHWAY	1	0		1
4	SMN1		KEGG_TYPE_I_DIABETES_MELLITUS	1	0		1
4	SNCB		KEGG_MATURITY_ONSET_DIABETES_OF_THE_YOUNG	1	0		1
4	TIAM2		KEGG_ALDOSTERONE_REGULATED_SODIUM_REABSORPTION	1	0		1
4	TAF5		KEGG_ALZHEIMERS_DISEASE	1	0		1
4	TOM1L1		KEGG_PARKINSONS_DISEASE	1	0		1
4	TBPL1		KEGG_AMYOTROPHIC_LATERAL_SCLEROSIS_ALS	1	0		1
4	TNS3		KEGG_EPITHELIAL_CELL_SIGNALING_IN_HELICOBACTER_PYLORI_INFECTION	1	0		1
4	TSGA10		KEGG_ENDOMETRIAL_CANCER	1	0		1
4	TSSK2		KEGG_THYROID_CANCER	1	0		1
4	TANC1		KEGG_SMALL_CELL_LUNG_CANCER	1	0		1
4	TXNDC2		KEGG_ASTHMA	1	0		1
4	TESPA1		KEGG_AUTOIMMUNE_THYROID_DISEASE	1	0		1
4	TJAP1		KEGG_ALLOGRAFT_REJECTION	1	0		1
4	TCEB1		KEGG_GRAFT_VERSUS_HOST_DISEASE	1	0		1
4	TRP53I11		KEGG_PRIMARY_IMMUNODEFICIENCY	1	0		1
4	TGFB3		KEGG_VIRAL_MYOCARDITIS	1	0		1
4	TIMM8A1
4	TMEM2
4	TRIM36
4	TUBB2A
4	TUBB6
4	TDRD6
4	UBTD1
4	UMPS
4	VMN1R196
4	ZFP7
4	ZFP85OS
4	ZFP960
4	4930590J08RIK
4	CYP51
4	FAM46A
4	FZD1
4	HK2
4	HMGB2
4	HMOX1
4	LOC102642670
4	MVD
4	TSKU
4	ZFP462
4	4930578G10RIK
4	AK4
4	ANK2
4	ASAP3
4	BCL7C
4	BSND
4	CLSTN1
4	COL28A1
4	ETS1
4	FBXO10
4	FGFR2
4	GM10104
4	GM11872
4	GM12925
4	GM15753
4	GM15984
4	KCNQ4
4	KIF15
4	LOC102641980
4	LPAR1
4	PAPOLB
4	PIANP
4	PLEKHG2
4	SMAD3
4	SYNE4
4	TLR6
4	TSTD3
4	ZC3HAV1L
4	ZFP872
4	1700102P08RIK
4	1700112K13RIK
4	1700126H18RIK
4	4930480G23RIK
4	4930522H14RIK
4	4930533L02RIK
4	4930579O11RIK
4	4933432K03RIK
4	5530400C23RIK
4	6430573F11RIK
4	A3GALT2
4	A630009H07RIK
4	ASB17OS
4	ASCL3
4	B230303O12RIK
4	BC048562
4	BET1L
4	BSDC1
4	C030039L03RIK
4	C1QA
4	CACNA2D2
4	CALCA
4	CAR12
4	CAR6
4	CATSPER4
4	CILP
4	CMTM1
4	COTL1
4	D630041G03RIK
4	D6ERTD527E
4	DEFA-PS12
4	E130116L18RIK
4	ENKD1
4	EXTL1
4	FAM205C
4	FDX1
4	FGF5
4	FGF6
4	FHL3
4	GABARAPL2
4	GM10826
4	GM11487
4	GM12271
4	GM15083
4	GM15559
4	GM26592
4	GM839
4	GM8692
4	HAMP
4	HINFP
4	HPX
4	HSCB
4	HTATIP2
4	HYLS1
4	IL31
4	ITPKC
4	LENG1
4	LIN28A
4	LOC102636349
4	LRRD1
4	MAP3K15
4	MEX3B
4	MIR141
4	MIR222
4	MIR3098
4	MIR680-1
4	NLRP4E
4	NUDT17
4	NWD2
4	OLFR272
4	OLFR290
4	OLFR33
4	OLFR67
4	OLFR691
4	OLFR915
4	OPN1SW
4	PAFAH1B3
4	PAQR3
4	POU3F2
4	PRKX
4	PROSER3
4	PSPH
4	RASSF1
4	RHOX6
4	RIMKLB
4	RPS11
4	SH3BP2
4	SLC25A33
4	SPACA1
4	TAS2R126
4	TINAGL1
4	TMEM140
4	TMEM158
4	TNIP2
4	TOMT
4	UBAP1
4	VMN1R129
4	VOPP1
4	WDR54
4	WEE2
4	YIPF7
4	ZFP511
4	ZFP619
4	ZFP821
4	CRACR2A
4	HVCN1

## Sheet: cl_5
CLUSTER DETAILS			ENRICHED PATHWAYS						ENRICHED TRANSCRIPTION FACTORS
CLUSTER	Cluster Member		Pathways	pvalue	# of substrates	substrates	adj.pval		NULL
5	ACCSL		KEGG_NICOTINATE_AND_NICOTINAMIDE_METABOLISM	0.00825835	2	BST1|PNP	1
5	ADAM33		KEGG_PROGESTERONE_MEDIATED_OOCYTE_MATURATION	0.0133087	3	MAD2L2|PIK3CG|PLK1	1
5	AFAP1L2		KEGG_GLYCEROLIPID_METABOLISM	0.0320536	2	ALDH1B1|LIPG	1
5	ACBD7		KEGG_NEUROTROPHIN_SIGNALING_PATHWAY	0.0359001	3	BCL2|CAMK4|PIK3CG	1
5	ADGRG7		KEGG_AMYOTROPHIC_LATERAL_SCLEROSIS_ALS	0.0370161	2	BCL2|GRIA2	1
5	ABCA9		KEGG_COLORECTAL_CANCER	0.0491406	2	BCL2|PIK3CG	1
5	BCL2		KEGG_LIMONENE_AND_PINENE_DEGRADATION	0.0556963	1	ALDH1B1	1
5	CAMK4		KEGG_LONG_TERM_POTENTIATION	0.0609384	2	CAMK4|GRIA2	1
5	CAP2		KEGG_FOLATE_BIOSYNTHESIS	0.0610931	1	SPR	1
5	COMTD1		KEGG_B_CELL_RECEPTOR_SIGNALING_PATHWAY	0.0687528	2	PIK3CG|RASGRP3	1
5	CDC42EP2		KEGG_NEUROACTIVE_LIGAND_RECEPTOR_INTERACTION	0.0714337	4	CHRNA10|GRIA2|GZMA|P2RY6	1
5	CIDEB		KEGG_ECM_RECEPTOR_INTERACTION	0.0835831	2	GP5|AGRN	1
5	CLP1		KEGG_SMALL_CELL_LUNG_CANCER	0.0835831	2	BCL2|PIK3CG	1
5	CCDC117		KEGG_OTHER_GLYCAN_DEGRADATION	0.0876199	1	NEU1	1
5	COL25A1		KEGG_APOPTOSIS	0.090451	2	BCL2|PIK3CG	1
5	CDKL4		KEGG_PROSTATE_CANCER	0.0922025	2	BCL2|PIK3CG	1
5	CDPF1		KEGG_PYRIMIDINE_METABOLISM	0.108313	2	NME5|PNP	1
5	CRISP4		KEGG_BIOSYNTHESIS_OF_UNSATURATED_FATTY_ACIDS	0.118463	1	ELOVL2	1
5	CYP2C70		KEGG_BETA_ALANINE_METABOLISM	0.118469	1	ALDH1B1	1
5	DOCK9		KEGG_ASCORBATE_AND_ALDARATE_METABOLISM	0.133501	1	ALDH1B1	1
5	DPPA2		KEGG_OOCYTE_MEIOSIS	0.138559	2	MAD2L2|PLK1	1
5	DIRAS1		KEGG_LEUKOCYTE_TRANSENDOTHELIAL_MIGRATION	0.146387	2	NOX1|PIK3CG	1
5	DLX3		KEGG_LYSOSOME	0.152328	2	NEU1|GGA3	1
5	DTWD2		KEGG_HISTIDINE_METABOLISM	0.153142	1	ALDH1B1	1
5	DNAL1		KEGG_O_GLYCAN_BIOSYNTHESIS	0.157977	1	GALNT9	1
5	ELOVL2		KEGG_CELL_CYCLE	0.16629	2	MAD2L2|PLK1	1
5	EPC1		KEGG_PROPANOATE_METABOLISM	0.172348	1	ALDH1B1	1
5	AA474331		KEGG_BUTANOATE_METABOLISM	0.177085	1	ALDH1B1	1
5	FARP1		KEGG_REGULATION_OF_AUTOPHAGY	0.181787	1	ATG7	1
5	FAP		KEGG_SNARE_INTERACTIONS_IN_VESICULAR_TRANSPORT	0.195748	1	VAMP1	1
5	FLRT2		KEGG_SPHINGOLIPID_METABOLISM	0.204903	1	NEU1	1
5	GRIA2		KEGG_TRYPTOPHAN_METABOLISM	0.204916	1	ALDH1B1	1
5	GP5		KEGG_PYRUVATE_METABOLISM	0.204916	1	ALDH1B1	1
5	GGA3		KEGG_FATTY_ACID_METABOLISM	0.21398	1	ALDH1B1	1
5	GNRH1		KEGG_ALDOSTERONE_REGULATED_SODIUM_REABSORPTION	0.213989	1	PIK3CG	1
5	GZMA		KEGG_JAK_STAT_SIGNALING_PATHWAY	0.222028	2	PIK3CG|SPRY4	1
5	GSG1L2		KEGG_LYSINE_DEGRADATION	0.222931	1	ALDH1B1	1
5	HIST1H3D		KEGG_VALINE_LEUCINE_AND_ISOLEUCINE_DEGRADATION	0.222955	1	ALDH1B1	1
5	HOXC12		KEGG_ABC_TRANSPORTERS	0.222955	1	ABCA9	1
5	HOXD13		KEGG_PURINE_METABOLISM	0.230408	2	NME5|PNP	1
5	HIVEP2		KEGG_TYPE_II_DIABETES_MELLITUS	0.236208	1	PIK3CG	1
5	HUS1B		KEGG_MTOR_SIGNALING_PATHWAY	0.257805	1	PIK3CG	1
5	HAS2		KEGG_ENDOMETRIAL_CANCER	0.257811	1	PIK3CG	1
5	IFIT2		KEGG_ARGININE_AND_PROLINE_METABOLISM	0.266262	1	ALDH1B1	1
5	IFT140		KEGG_INOSITOL_PHOSPHATE_METABOLISM	0.266278	1	PIK3CG	1
5	L3MBTL1		KEGG_NON_SMALL_CELL_LUNG_CANCER	0.266278	1	PIK3CG	1
5	LRRC75A		KEGG_CALCIUM_SIGNALING_PATHWAY	0.270518	2	BST1|CAMK4	1
5	LRTM1		KEGG_HEDGEHOG_SIGNALING_PATHWAY	0.27465	1	BMP8A	1
5	LECT1		KEGG_ACUTE_MYELOID_LEUKEMIA	0.291091	1	PIK3CG	1
5	LIPG		KEGG_GLYCOLYSIS_GLUCONEOGENESIS	0.299193	1	ALDH1B1	1
5	LHFPL2		KEGG_GLIOMA	0.311161	1	PIK3CG	1
5	LDLRAD4		KEGG_FOCAL_ADHESION	0.3189	2	BCL2|PIK3CG	1
5	LTB		KEGG_RENAL_CELL_CARCINOMA	0.330622	1	PIK3CG	1
5	MIR376C		KEGG_LONG_TERM_DEPRESSION	0.330641	1	GRIA2	1
5	MGARP		KEGG_PANCREATIC_CANCER	0.330641	1	PIK3CG	1
5	MTFR2		KEGG_MELANOMA	0.334479	1	PIK3CG	1
5	MTERF2		KEGG_CHRONIC_MYELOID_LEUKEMIA	0.342075	1	PIK3CG	1
5	NPHS2		KEGG_VEGF_SIGNALING_PATHWAY	0.353302	1	PIK3CG	1
5	NEU1		KEGG_PHOSPHATIDYLINOSITOL_SIGNALING_SYSTEM	0.353309	1	PIK3CG	1
5	NME5		KEGG_FC_EPSILON_RI_SIGNALING_PATHWAY	0.364351	1	PIK3CG	1
5	OLFR988		KEGG_TGF_BETA_SIGNALING_PATHWAY	0.389384	1	BMP8A	1
5	PNMA2		KEGG_ERBB_SIGNALING_PATHWAY	0.39288	1	PIK3CG	1
5	PTRH2		KEGG_HEMATOPOIETIC_CELL_LINEAGE	0.396356	1	GP5	1
5	PIK3CG		KEGG_FC_GAMMA_R_MEDIATED_PHAGOCYTOSIS	0.42674	1	PIK3CG	1
5	PARP10		KEGG_GNRH_SIGNALING_PATHWAY	0.439791	1	GNRH1	1
5	KCNK12		KEGG_TOLL_LIKE_RECEPTOR_SIGNALING_PATHWAY	0.442992	1	PIK3CG	1
5	GM10747		KEGG_T_CELL_RECEPTOR_SIGNALING_PATHWAY	0.461855	1	PIK3CG	1
5	GM11528		KEGG_AXON_GUIDANCE	0.523029	1	PLXNA3	1
5	GM11974		KEGG_PARKINSONS_DISEASE	0.533698	1	UBA7	1
5	GM15420		KEGG_NATURAL_KILLER_CELL_MEDIATED_CYTOTOXICITY	0.544476	1	PIK3CG	1
5	GM16254		KEGG_INSULIN_SIGNALING_PATHWAY	0.544484	1	PIK3CG	1
5	GM16341		KEGG_UBIQUITIN_MEDIATED_PROTEOLYSIS	0.547035	1	UBA7	1
5	GM4787		KEGG_SYSTEMIC_LUPUS_ERYTHEMATOSUS	0.552239	1	HIST1H3D	1
5	GM4847		KEGG_PATHWAYS_IN_CANCER	0.560474	2	BCL2|PIK3CG	1
5	GM5082		KEGG_HUNTINGTONS_DISEASE	0.654275	1	DNAL1	1
5	GM5767		KEGG_CHEMOKINE_SIGNALING_PATHWAY	0.664161	1	PIK3CG	1
5	GM884		KEGG_REGULATION_OF_ACTIN_CYTOSKELETON	0.710829	1	PIK3CG	1
5	GM16897		KEGG_CYTOKINE_CYTOKINE_RECEPTOR_INTERACTION	0.784459	1	LTB	1
5	GM20939		KEGG_MAPK_SIGNALING_PATHWAY	0.784499	1	RASGRP3	1
5	PROB1		KEGG_CITRATE_CYCLE_TCA_CYCLE	1	0		1
5	PPP1R16A		KEGG_PENTOSE_PHOSPHATE_PATHWAY	1	0		1
5	PPP1R42		KEGG_PENTOSE_AND_GLUCURONATE_INTERCONVERSIONS	1	0		1
5	PCDH12		KEGG_FRUCTOSE_AND_MANNOSE_METABOLISM	1	0		1
5	PNP		KEGG_GALACTOSE_METABOLISM	1	0		1
5	RAD9A		KEGG_STEROID_BIOSYNTHESIS	1	0		1
5	RASGRP3		KEGG_PRIMARY_BILE_ACID_BIOSYNTHESIS	1	0		1
5	REG4		KEGG_STEROID_HORMONE_BIOSYNTHESIS	1	0		1
5	ARHGEF37		KEGG_OXIDATIVE_PHOSPHORYLATION	1	0		1
5	RRP12		KEGG_ALANINE_ASPARTATE_AND_GLUTAMATE_METABOLISM	1	0		1
5	0610010F05RIK		KEGG_GLYCINE_SERINE_AND_THREONINE_METABOLISM	1	0		1
5	1700001L05RIK		KEGG_CYSTEINE_AND_METHIONINE_METABOLISM	1	0		1
5	1700001P01RIK		KEGG_VALINE_LEUCINE_AND_ISOLEUCINE_BIOSYNTHESIS	1	0		1
5	1700030C12RIK		KEGG_TYROSINE_METABOLISM	1	0		1
5	2410004B18RIK		KEGG_PHENYLALANINE_METABOLISM	1	0		1
5	3110045C21RIK		KEGG_TAURINE_AND_HYPOTAURINE_METABOLISM	1	0		1
5	4833422M21RIK		KEGG_SELENOAMINO_ACID_METABOLISM	1	0		1
5	4930505A04RIK		KEGG_GLUTATHIONE_METABOLISM	1	0		1
5	4930555O08RIK		KEGG_STARCH_AND_SUCROSE_METABOLISM	1	0		1
5	4930591A17RIK		KEGG_N_GLYCAN_BIOSYNTHESIS	1	0		1
5	4930594M22RIK		KEGG_AMINO_SUGAR_AND_NUCLEOTIDE_SUGAR_METABOLISM	1	0		1
5	4931423N10RIK		KEGG_GLYCOSAMINOGLYCAN_DEGRADATION	1	0		1
5	4931429P17RIK		KEGG_GLYCOSAMINOGLYCAN_BIOSYNTHESIS_CHONDROITIN_SULFATE	1	0		1
5	9430069I07RIK		KEGG_GLYCOSAMINOGLYCAN_BIOSYNTHESIS_KERATAN_SULFATE	1	0		1
5	A130050O07RIK		KEGG_GLYCOSAMINOGLYCAN_BIOSYNTHESIS_HEPARAN_SULFATE	1	0		1
5	A830005F24RIK		KEGG_GLYCOSYLPHOSPHATIDYLINOSITOL_GPI_ANCHOR_BIOSYNTHESIS	1	0		1
5	B230369F24RIK		KEGG_GLYCEROPHOSPHOLIPID_METABOLISM	1	0		1
5	C030007H22RIK		KEGG_ETHER_LIPID_METABOLISM	1	0		1
5	RUSC1		KEGG_ARACHIDONIC_ACID_METABOLISM	1	0		1
5	SEC16A		KEGG_LINOLEIC_ACID_METABOLISM	1	0		1
5	SHPK		KEGG_ALPHA_LINOLENIC_ACID_METABOLISM	1	0		1
5	SNHG17		KEGG_GLYCOSPHINGOLIPID_BIOSYNTHESIS_LACTO_AND_NEOLACTO_SERIES	1	0		1
5	SNHG4		KEGG_GLYCOSPHINGOLIPID_BIOSYNTHESIS_GLOBO_SERIES	1	0		1
5	SLC16A11		KEGG_GLYCOSPHINGOLIPID_BIOSYNTHESIS_GANGLIO_SERIES	1	0		1
5	SLC5A10		KEGG_GLYOXYLATE_AND_DICARBOXYLATE_METABOLISM	1	0		1
5	SPRY4		KEGG_ONE_CARBON_POOL_BY_FOLATE	1	0		1
5	TBR1		KEGG_RIBOFLAVIN_METABOLISM	1	0		1
5	TOM1L2		KEGG_PANTOTHENATE_AND_COA_BIOSYNTHESIS	1	0		1
5	TEN1		KEGG_RETINOL_METABOLISM	1	0		1
5	TIGD3		KEGG_PORPHYRIN_AND_CHLOROPHYLL_METABOLISM	1	0		1
5	TCFL5		KEGG_TERPENOID_BACKBONE_BIOSYNTHESIS	1	0		1
5	TMEM251		KEGG_NITROGEN_METABOLISM	1	0		1
5	TSPYL3		KEGG_SULFUR_METABOLISM	1	0		1
5	TTLL2		KEGG_AMINOACYL_TRNA_BIOSYNTHESIS	1	0		1
5	XRCC6BP1		KEGG_METABOLISM_OF_XENOBIOTICS_BY_CYTOCHROME_P450	1	0		1
5	ZBTB12		KEGG_DRUG_METABOLISM_CYTOCHROME_P450	1	0		1
5	ZFP354C		KEGG_DRUG_METABOLISM_OTHER_ENZYMES	1	0		1
5	ZFP369		KEGG_RIBOSOME	1	0		1
5	ZFP408		KEGG_RNA_DEGRADATION	1	0		1
5	ZNHIT6		KEGG_RNA_POLYMERASE	1	0		1
5	4930579K19RIK		KEGG_BASAL_TRANSCRIPTION_FACTORS	1	0		1
5	1700010L04RIK		KEGG_DNA_REPLICATION	1	0		1
5	1700029H14RIK		KEGG_SPLICEOSOME	1	0		1
5	1700049E15RIK		KEGG_PROTEASOME	1	0		1
5	2310010G23RIK		KEGG_PROTEIN_EXPORT	1	0		1
5	2810013P06RIK		KEGG_PPAR_SIGNALING_PATHWAY	1	0		1
5	4931431B13RIK		KEGG_BASE_EXCISION_REPAIR	1	0		1
5	AI467606		KEGG_NUCLEOTIDE_EXCISION_REPAIR	1	0		1
5	ALDH1B1		KEGG_MISMATCH_REPAIR	1	0		1
5	BEND4		KEGG_HOMOLOGOUS_RECOMBINATION	1	0		1
5	BMP8A		KEGG_NON_HOMOLOGOUS_END_JOINING	1	0		1
5	BOLA1		KEGG_P53_SIGNALING_PATHWAY	1	0		1
5	BST1		KEGG_ENDOCYTOSIS	1	0		1
5	C1QTNF7		KEGG_PEROXISOME	1	0		1
5	CAMK2N1		KEGG_CARDIAC_MUSCLE_CONTRACTION	1	0		1
5	CBFA2T3		KEGG_VASCULAR_SMOOTH_MUSCLE_CONTRACTION	1	0		1
5	CC2D1B		KEGG_WNT_SIGNALING_PATHWAY	1	0		1
5	CCDC106		KEGG_DORSO_VENTRAL_AXIS_FORMATION	1	0		1
5	CCDC17		KEGG_NOTCH_SIGNALING_PATHWAY	1	0		1
5	CD69		KEGG_CELL_ADHESION_MOLECULES_CAMS	1	0		1
5	CES2B		KEGG_ADHERENS_JUNCTION	1	0		1
5	CHRNA10		KEGG_TIGHT_JUNCTION	1	0		1
5	CLEC4A4		KEGG_GAP_JUNCTION	1	0		1
5	D6ERTD474E		KEGG_COMPLEMENT_AND_COAGULATION_CASCADES	1	0		1
5	DHRSX		KEGG_ANTIGEN_PROCESSING_AND_PRESENTATION	1	0		1
5	DMRTA1		KEGG_RENIN_ANGIOTENSIN_SYSTEM	1	0		1
5	ERICH4		KEGG_NOD_LIKE_RECEPTOR_SIGNALING_PATHWAY	1	0		1
5	ETHE1		KEGG_RIG_I_LIKE_RECEPTOR_SIGNALING_PATHWAY	1	0		1
5	FBXO27		KEGG_CYTOSOLIC_DNA_SENSING_PATHWAY	1	0		1
5	FOXE1		KEGG_INTESTINAL_IMMUNE_NETWORK_FOR_IGA_PRODUCTION	1	0		1
5	GALNT9		KEGG_CIRCADIAN_RHYTHM_MAMMAL	1	0		1
5	GIMAP7		KEGG_OLFACTORY_TRANSDUCTION	1	0		1
5	GM10490		KEGG_TASTE_TRANSDUCTION	1	0		1
5	GM11844		KEGG_MELANOGENESIS	1	0		1
5	GM16124		KEGG_ADIPOCYTOKINE_SIGNALING_PATHWAY	1	0		1
5	GM20157		KEGG_TYPE_I_DIABETES_MELLITUS	1	0		1
5	GM20764		KEGG_MATURITY_ONSET_DIABETES_OF_THE_YOUNG	1	0		1
5	GM5155		KEGG_VASOPRESSIN_REGULATED_WATER_REABSORPTION	1	0		1
5	GM5373		KEGG_PROXIMAL_TUBULE_BICARBONATE_RECLAMATION	1	0		1
5	GM6664		KEGG_ALZHEIMERS_DISEASE	1	0		1
5	GNL2		KEGG_PRION_DISEASES	1	0		1
5	GPN3		KEGG_VIBRIO_CHOLERAE_INFECTION	1	0		1
5	GT(ROSA)26SOR		KEGG_EPITHELIAL_CELL_SIGNALING_IN_HELICOBACTER_PYLORI_INFECTION	1	0		1
5	IGKV1-133		KEGG_PATHOGENIC_ESCHERICHIA_COLI_INFECTION	1	0		1
5	INAFM1		KEGG_LEISHMANIA_INFECTION	1	0		1
5	KLK1		KEGG_THYROID_CANCER	1	0		1
5	LOC102641952		KEGG_BASAL_CELL_CARCINOMA	1	0		1
5	LRRC8E		KEGG_BLADDER_CANCER	1	0		1
5	LYRM1		KEGG_ASTHMA	1	0		1
5	MAD2L2		KEGG_AUTOIMMUNE_THYROID_DISEASE	1	0		1
5	MIR871		KEGG_ALLOGRAFT_REJECTION	1	0		1
5	NOTO		KEGG_GRAFT_VERSUS_HOST_DISEASE	1	0		1
5	NOX1		KEGG_PRIMARY_IMMUNODEFICIENCY	1	0		1
5	OAZ3		KEGG_HYPERTROPHIC_CARDIOMYOPATHY_HCM	1	0		1
5	OLFR1340		KEGG_ARRHYTHMOGENIC_RIGHT_VENTRICULAR_CARDIOMYOPATHY_ARVC	1	0		1
5	OLFR531		KEGG_DILATED_CARDIOMYOPATHY	1	0		1
5	OLFR582		KEGG_VIRAL_MYOCARDITIS	1	0		1
5	ORAI1
5	PCGF1
5	PIRB
5	PPP1R2-PS7
5	PPP4C
5	PRRT3
5	RASIP1
5	RHOX8
5	SLX1B
5	SMARCA5-PS
5	SNORD88A
5	SPR
5	TMEM38A
5	TNIP3
5	TRMT1
5	TRPC5
5	UPF3B
5	VMN2R18
5	ZBED5
5	ZFP1
5	ZFP715
5	ZFP869
5	ZKSCAN14
5	5730409K12RIK
5	A630072M18RIK
5	AGRN
5	FAN1
5	GM6524
5	HOXAAS2
5	LRRK1
5	P2RY6
5	PLK1
5	PLXNA3
5	PPP1R9A
5	RWDD3
5	SLC37A3
5	SOX5IT
5	UBA7
5	USP48
5	VAMP1
5	ZC3H12B
5	9630013D21RIK
5	A230057D06RIK
5	ATG7
5	E130308A19RIK
5	FOXD2OS
5	GM10864
5	OASL2
5	SLC9A9
5	SOX5

## Sheet: cl_6
CLUSTER DETAILS			ENRICHED PATHWAYS						ENRICHED TRANSCRIPTION FACTORS
CLUSTER	Cluster Member		Pathways	pvalue	# of substrates	substrates	adj.pval		TF	pvalue	size	target genes
6	ADAMTS10		KEGG_AXON_GUIDANCE	3.20199e-07	9	EPHA4|EPHB2|PLXNA2|SRGAP3|SEMA3F|EPHB3|NRP1|SEMA3B|SEMA6D	5.95569e-05		PRDM14	8.14215e-05	61	CRISPLD1|WDYHV1|ADAM12|ADAMTS9|AMOTL1|ARHGAP28|ATP2B4|CDKN2C|EPHA4|FGFR1|FIGNL2|GNAO1|IGF2R|KLHDC10|LTBP1|MTSS1|NBEA|NFIX|NHS|NR2F2|PDE1A|PDE4D|PLXNA2|PPP1R3B|SRGAP3|TCF7L2|TLN2|TRERF1|TRIL|VCAN|ZEB1|ADAMTS12|AMOT|ATF7|BMPER|BRCA2|CALD1|CELF2|EHD3|FAM160A1|FOXN3|GPC4|KIF13B|MERTK|MID1|PKNOX2|PML|PRICKLE2|PURA|TCF7L1|THRA|CDH13|EPHB3|LTBP4|RFTN2|SEMA6D|SKA2|STX2|STXBP4|ZBTB5|ZFP37
6	ADAMTS12		KEGG_PROSTATE_CANCER	0.000397028	5	CREB3L1|FGFR1|TCF7L2|TCF7L1|PIK3R2	0.0301037		FOXA1	0.0111853	25	TENM4|ADAMTS9|CREB3L1|DAPK1|FAM102A|HOXA5|LTBP1|NBEA|PRSS23|PXDN|TCF7L2|TMEM164|WDR7|FOXN3|GPC4|HSPG2|PRICKLE2|PRLR|SEMA3F|TCF7L1|EPHB3|NRP1|RFTN2|SCRN1|SEMA3B
6	ACTL9		KEGG_PATHWAYS_IN_CANCER	0.000513524	9	DAPK1|FGFR1|ITGA6|TCF7L2|WNT5A|BRCA2|PML|TCF7L1|PIK3R2	0.0301037		TP53	0.0143223	18	CASZ1|MAEL|PEG3|ARHGEF7|EPHB2|FASN|PLXNA2|TPM1|VCAN|ATF7|BRCA2|PML|TLR8|TSPAN6|P2RX3|PPP2R4|S100A4|ZFP37
6	ATF7		KEGG_MELANOGENESIS	0.000740596	5	CREB3L1|GNAO1|TCF7L2|WNT5A|TCF7L1	0.0301037
6	APOL10A		KEGG_ACUTE_MYELOID_LEUKEMIA	0.00080924	4	TCF7L2|PML|TCF7L1|PIK3R2	0.0301037
6	ABCA2		KEGG_NEUROACTIVE_LIGAND_RECEPTOR_INTERACTION	0.00303185	7	GPR83|ADRB3|GRPR|AGTR2|PRLR|THRA|P2RX3	0.0939875
6	ATP2B4		KEGG_ENDOMETRIAL_CANCER	0.0056532	3	TCF7L2|TCF7L1|PIK3R2	0.150214
6	ATRNL1		KEGG_BASAL_CELL_CARCINOMA	0.00660972	3	TCF7L2|WNT5A|TCF7L1	0.153676
6	B9D1OS		KEGG_CALCIUM_SIGNALING_PATHWAY	0.00819461	5	ADRB3|ATP2B4|GRPR|PDE1A|P2RX3	0.169355
6	MERTK		KEGG_COLORECTAL_CANCER	0.00919707	3	TCF7L2|TCF7L1|PIK3R2	0.171065
6	CREB3L1		KEGG_ADHERENS_JUNCTION	0.0153727	3	FGFR1|TCF7L2|TCF7L1	0.22789
6	CASC4		KEGG_INSULIN_SIGNALING_PATHWAY	0.0154263	4	FASN|PPP1R3B|PDE3B|PIK3R2	0.22789
6	CEBPZOS		KEGG_ARRHYTHMOGENIC_RIGHT_VENTRICULAR_CARDIOMYOPATHY_ARVC	0.0159293	3	ITGA6|TCF7L2|TCF7L1	0.22789
6	CDCA7L		KEGG_THYROID_CANCER	0.017153	2	TCF7L2|TCF7L1	0.22789
6	CEP170		KEGG_ECM_RECEPTOR_INTERACTION	0.0207435	3	ITGA6|HSPG2|COL6A2	0.246699
6	COL6A2		KEGG_WNT_SIGNALING_PATHWAY	0.0212215	4	TCF7L2|WNT5A|PRICKLE2|TCF7L1	0.246699
6	CELF2		KEGG_ABC_TRANSPORTERS	0.0373551	2	ABCD1|ABCA2	0.408709
6	CUL7		KEGG_FOCAL_ADHESION	0.0517331	4	ITGA6|TLN2|COL6A2|PIK3R2	0.510482
6	CNNM2		KEGG_LYSOSOME	0.052146	3	IGF2R|ABCA2|IDS	0.510482
6	CRISPLD1		KEGG_REGULATION_OF_ACTIN_CYTOSKELETON	0.0639319	4	ARHGEF7|FGFR1|ITGA6|PIK3R2	0.589743
6	DAPK1		KEGG_CELL_ADHESION_MOLECULES_CAMS	0.0665839	3	ITGA6|VCAN|CD276	0.589743
6	DNA2		KEGG_UBIQUITIN_MEDIATED_PROTEOLYSIS	0.0713466	3	CUL7|MID1|PML	0.603203
6	DNM1		KEGG_PANCREATIC_CANCER	0.084937	2	BRCA2|PIK3R2	0.674386
6	EML6		KEGG_MELANOMA	0.0870175	2	FGFR1|PIK3R2	0.674386
6	EHD3		KEGG_JAK_STAT_SIGNALING_PATHWAY	0.093272	3	IFNGR1|PRLR|PIK3R2	0.693944
6	EPHA4		KEGG_PURINE_METABOLISM	0.0987772	3	PDE1A|PDE4D|PDE3B	0.696463
6	EPHB3		KEGG_PEROXISOME	0.10196	2	ABCD1|ACSL1	0.696463
6	ETOHI1		KEGG_RENIN_ANGIOTENSIN_SYSTEM	0.11144	1	AGTR2	0.696463
6	GM6548		KEGG_SMALL_CELL_LUNG_CANCER	0.11529	2	ITGA6|PIK3R2	0.696463
6	FAM102A		KEGG_HYPERTROPHIC_CARDIOMYOPATHY_HCM	0.117543	2	ITGA6|TPM1	0.696463
6	FAM160A1		KEGG_TGF_BETA_SIGNALING_PATHWAY	0.119822	2	INHBB|LTBP1	0.696463
6	FASN		KEGG_PROGESTERONE_MEDIATED_OOCYTE_MATURATION	0.119822	2	PDE3B|PIK3R2	0.696463
6	FEM1A		KEGG_DILATED_CARDIOMYOPATHY	0.133678	2	ITGA6|TPM1	0.721728
6	FIGNL2		KEGG_ENDOCYTOSIS	0.134404	3	ADRB3|DNM1|EHD3	0.721728
6	FKBP10		KEGG_GLYCOSAMINOGLYCAN_DEGRADATION	0.135809	1	IDS	0.721728
6	FKBP11		KEGG_FC_GAMMA_R_MEDIATED_PHAGOCYTOSIS	0.145479	2	DNM1|PIK3R2	0.751639
6	FKBP1B		KEGG_TOLL_LIKE_RECEPTOR_SIGNALING_PATHWAY	0.157513	2	TLR8|PIK3R2	0.791821
6	FOXN3		KEGG_SELENOAMINO_ACID_METABOLISM	0.165332	1	AHCY	0.809255
6	GPATCH2		KEGG_HOMOLOGOUS_RECOMBINATION	0.176847	1	BRCA2	0.843423
6	HSPA12A		KEGG_CYSTEINE_AND_METHIONINE_METABOLISM	0.2105	1	AHCY	0.961239
6	HIST1H1T		KEGG_NEUROTROPHIN_SIGNALING_PATHWAY	0.217233	2	PIK3R2|YWHAB	0.961239
6	HOXC6		KEGG_DNA_REPLICATION	0.221406	1	DNA2	0.961239
6	IKBIP		KEGG_CELL_CYCLE	0.222241	2	CDKN2C|YWHAB	0.961239
6	INHBB		KEGG_SNARE_INTERACTIONS_IN_VESICULAR_TRANSPORT	0.232161	1	STX2	0.961239
6	IGF2R		KEGG_TIGHT_JUNCTION	0.237557	2	AMOTL1|EXOC4	0.961239
6	ITGA6		KEGG_NATURAL_KILLER_CELL_MEDIATED_CYTOTOXICITY	0.245263	2	IFNGR1|PIK3R2	0.961239
6	IFNGR1		KEGG_FATTY_ACID_METABOLISM	0.253219	1	ACSL1	0.961239
6	IFI27L2A		KEGG_BLADDER_CANCER	0.253219	1	DAPK1	0.961239
6	KDM6B		KEGG_ALDOSTERONE_REGULATED_SODIUM_REABSORPTION	0.25323	1	PIK3R2	0.961239
6	KSR1		KEGG_VASOPRESSIN_REGULATED_WATER_REABSORPTION	0.263547	1	CREB3L1	0.980394
6	KIF13B		KEGG_TYPE_II_DIABETES_MELLITUS	0.278751	1	PIK3R2	1
6	LTBP1		KEGG_CYTOKINE_CYTOKINE_RECEPTOR_INTERACTION	0.282131	3	INHBB|IFNGR1|PRLR	1
6	LIX1L		KEGG_MTOR_SIGNALING_PATHWAY	0.303408	1	PIK3R2	1
6	LAX1		KEGG_TASTE_TRANSDUCTION	0.303408	1	PDE1A	1
6	MAEL		KEGG_ARGININE_AND_PROLINE_METABOLISM	0.313022	1	P4HA3	1
6	MRC2		KEGG_NON_SMALL_CELL_LUNG_CANCER	0.313041	1	PIK3R2	1
6	MTSS1		KEGG_HEDGEHOG_SIGNALING_PATHWAY	0.322534	1	WNT5A	1
6	MBD5		KEGG_GLIOMA	0.363663	1	PIK3R2	1
6	METTL23		KEGG_ADIPOCYTOKINE_SIGNALING_PATHWAY	0.37246	1	ACSL1	1
6	MIR181B-2		KEGG_CHEMOKINE_SIGNALING_PATHWAY	0.379325	2	GNB5|PIK3R2	1
6	MIR1B		KEGG_PPAR_SIGNALING_PATHWAY	0.381135	1	ACSL1	1
6	MIR33		KEGG_COMPLEMENT_AND_COAGULATION_CASCADES	0.381135	1	PLAT	1
6	MIR677		KEGG_RENAL_CELL_CARCINOMA	0.385398	1	PIK3R2	1
6	MIR7-1		KEGG_LONG_TERM_DEPRESSION	0.38542	1	GNAO1	1
6	MIR99A		KEGG_LEISHMANIA_INFECTION	0.393924	1	IFNGR1	1
6	MIR99AHG		KEGG_CHRONIC_MYELOID_LEUKEMIA	0.398128	1	PIK3R2	1
6	NBEA		KEGG_B_CELL_RECEPTOR_SIGNALING_PATHWAY	0.406442	1	PIK3R2	1
6	NF2		KEGG_VEGF_SIGNALING_PATHWAY	0.41056	1	PIK3R2	1
6	NREP		KEGG_PHOSPHATIDYLINOSITOL_SIGNALING_SYSTEM	0.410568	1	PIK3R2	1
6	NID2		KEGG_FC_EPSILON_RI_SIGNALING_PATHWAY	0.422751	1	PIK3R2	1
6	NEK9		KEGG_CARDIAC_MUSCLE_CONTRACTION	0.426701	1	TPM1	1
6	NYNRIN		KEGG_ERBB_SIGNALING_PATHWAY	0.454018	1	PIK3R2	1
6	OLFML2B		KEGG_APOPTOSIS	0.457798	1	PIK3R2	1
6	OLFR1371		KEGG_HEMATOPOIETIC_CELL_LINEAGE	0.457806	1	ITGA6	1
6	E030024N20RIK		KEGG_RIBOSOME	0.457814	1	RPL5	1
6	PXDN		KEGG_T_CELL_RECEPTOR_SIGNALING_PATHWAY	0.528303	1	PIK3R2	1
6	PDE1A		KEGG_OOCYTE_MEIOSIS	0.547597	1	YWHAB	1
6	PDE4D		KEGG_VASCULAR_SMOOTH_MUSCLE_CONTRACTION	0.550773	1	CALD1	1
6	PLEKHH2		KEGG_LEUKOCYTE_TRANSENDOTHELIAL_MIGRATION	0.560032	1	PIK3R2	1
6	PLXNA2		KEGG_HUNTINGTONS_DISEASE	0.724182	1	CREB3L1	1
6	PLATR25		KEGG_MAPK_SIGNALING_PATHWAY	0.844519	1	FGFR1	1
6	GM14057		KEGG_GLYCOLYSIS_GLUCONEOGENESIS	1	0		1
6	PBXIP1		KEGG_CITRATE_CYCLE_TCA_CYCLE	1	0		1
6	GM10115		KEGG_PENTOSE_PHOSPHATE_PATHWAY	1	0		1
6	GM10855		KEGG_PENTOSE_AND_GLUCURONATE_INTERCONVERSIONS	1	0		1
6	GM12022		KEGG_FRUCTOSE_AND_MANNOSE_METABOLISM	1	0		1
6	GM14286		KEGG_GALACTOSE_METABOLISM	1	0		1
6	GM3948		KEGG_ASCORBATE_AND_ALDARATE_METABOLISM	1	0		1
6	GM20554		KEGG_STEROID_BIOSYNTHESIS	1	0		1
6	GM26782		KEGG_PRIMARY_BILE_ACID_BIOSYNTHESIS	1	0		1
6	GM36800		KEGG_STEROID_HORMONE_BIOSYNTHESIS	1	0		1
6	PRLR		KEGG_OXIDATIVE_PHOSPHORYLATION	1	0		1
6	PPP2R4		KEGG_PYRIMIDINE_METABOLISM	1	0		1
6	PPP4R1L-PS		KEGG_ALANINE_ASPARTATE_AND_GLUTAMATE_METABOLISM	1	0		1
6	PCDHB12		KEGG_GLYCINE_SERINE_AND_THREONINE_METABOLISM	1	0		1
6	PCDHB15		KEGG_VALINE_LEUCINE_AND_ISOLEUCINE_DEGRADATION	1	0		1
6	PCDHB16		KEGG_VALINE_LEUCINE_AND_ISOLEUCINE_BIOSYNTHESIS	1	0		1
6	PCDHB17		KEGG_LYSINE_DEGRADATION	1	0		1
6	PCDHB18		KEGG_HISTIDINE_METABOLISM	1	0		1
6	PCDHB19		KEGG_TYROSINE_METABOLISM	1	0		1
6	PCDHB20		KEGG_PHENYLALANINE_METABOLISM	1	0		1
6	PCDHB21		KEGG_TRYPTOPHAN_METABOLISM	1	0		1
6	PURA		KEGG_BETA_ALANINE_METABOLISM	1	0		1
6	P2RX3		KEGG_TAURINE_AND_HYPOTAURINE_METABOLISM	1	0		1
6	RFTN2		KEGG_GLUTATHIONE_METABOLISM	1	0		1
6	RALGPS1		KEGG_STARCH_AND_SUCROSE_METABOLISM	1	0		1
6	RALGAPA1		KEGG_N_GLYCAN_BIOSYNTHESIS	1	0		1
6	RASSF2		KEGG_OTHER_GLYCAN_DEGRADATION	1	0		1
6	ARHGAP28		KEGG_O_GLYCAN_BIOSYNTHESIS	1	0		1
6	1700020D05RIK		KEGG_AMINO_SUGAR_AND_NUCLEOTIDE_SUGAR_METABOLISM	1	0		1
6	1700029I15RIK		KEGG_GLYCOSAMINOGLYCAN_BIOSYNTHESIS_CHONDROITIN_SULFATE	1	0		1
6	4930402H24RIK		KEGG_GLYCOSAMINOGLYCAN_BIOSYNTHESIS_KERATAN_SULFATE	1	0		1
6	4930480K23RIK		KEGG_GLYCOSAMINOGLYCAN_BIOSYNTHESIS_HEPARAN_SULFATE	1	0		1
6	4931408D14RIK		KEGG_GLYCEROLIPID_METABOLISM	1	0		1
6	5031426D15RIK		KEGG_INOSITOL_PHOSPHATE_METABOLISM	1	0		1
6	5430440P10RIK		KEGG_GLYCOSYLPHOSPHATIDYLINOSITOL_GPI_ANCHOR_BIOSYNTHESIS	1	0		1
6	5830472F04RIK		KEGG_GLYCEROPHOSPHOLIPID_METABOLISM	1	0		1
6	B130011K05RIK		KEGG_ETHER_LIPID_METABOLISM	1	0		1
6	B430319H21RIK		KEGG_ARACHIDONIC_ACID_METABOLISM	1	0		1
6	C230013L11RIK		KEGG_LINOLEIC_ACID_METABOLISM	1	0		1
6	D030029J20RIK		KEGG_ALPHA_LINOLENIC_ACID_METABOLISM	1	0		1
6	D130020L05RIK		KEGG_SPHINGOLIPID_METABOLISM	1	0		1
6	AHCY		KEGG_GLYCOSPHINGOLIPID_BIOSYNTHESIS_LACTO_AND_NEOLACTO_SERIES	1	0		1
6	S100A4		KEGG_GLYCOSPHINGOLIPID_BIOSYNTHESIS_GLOBO_SERIES	1	0		1
6	SLFN9		KEGG_GLYCOSPHINGOLIPID_BIOSYNTHESIS_GANGLIO_SERIES	1	0		1
6	SELM		KEGG_PYRUVATE_METABOLISM	1	0		1
6	SEMA6D		KEGG_GLYOXYLATE_AND_DICARBOXYLATE_METABOLISM	1	0		1
6	SKA2		KEGG_PROPANOATE_METABOLISM	1	0		1
6	SAMD14		KEGG_BUTANOATE_METABOLISM	1	0		1
6	STXBP4		KEGG_ONE_CARBON_POOL_BY_FOLATE	1	0		1
6	TBC1D24		KEGG_RIBOFLAVIN_METABOLISM	1	0		1
6	TCTEX1D2		KEGG_NICOTINATE_AND_NICOTINAMIDE_METABOLISM	1	0		1
6	THRA		KEGG_PANTOTHENATE_AND_COA_BIOSYNTHESIS	1	0		1
6	TRAF3IP1		KEGG_FOLATE_BIOSYNTHESIS	1	0		1
6	TCF7L2		KEGG_RETINOL_METABOLISM	1	0		1
6	TRERF1		KEGG_PORPHYRIN_AND_CHLOROPHYLL_METABOLISM	1	0		1
6	TMEM121		KEGG_TERPENOID_BACKBONE_BIOSYNTHESIS	1	0		1
6	YWHAB		KEGG_LIMONENE_AND_PINENE_DEGRADATION	1	0		1
6	VCAN		KEGG_NITROGEN_METABOLISM	1	0		1
6	WDR7		KEGG_SULFUR_METABOLISM	1	0		1
6	WDYHV1		KEGG_AMINOACYL_TRNA_BIOSYNTHESIS	1	0		1
6	WIZ		KEGG_METABOLISM_OF_XENOBIOTICS_BY_CYTOCHROME_P450	1	0		1
6	WNT5A		KEGG_DRUG_METABOLISM_CYTOCHROME_P450	1	0		1
6	YAE1D1		KEGG_DRUG_METABOLISM_OTHER_ENZYMES	1	0		1
6	ZBTB18		KEGG_BIOSYNTHESIS_OF_UNSATURATED_FATTY_ACIDS	1	0		1
6	ZEB1		KEGG_RNA_DEGRADATION	1	0		1
6	ZFP457		KEGG_RNA_POLYMERASE	1	0		1
6	ZFP503		KEGG_BASAL_TRANSCRIPTION_FACTORS	1	0		1
6	ZNFX1		KEGG_SPLICEOSOME	1	0		1
6	1700019B03RIK		KEGG_PROTEASOME	1	0		1
6	4930539J05RIK		KEGG_PROTEIN_EXPORT	1	0		1
6	4930567H12RIK		KEGG_BASE_EXCISION_REPAIR	1	0		1
6	9130230L23RIK		KEGG_NUCLEOTIDE_EXCISION_REPAIR	1	0		1
6	CASZ1		KEGG_MISMATCH_REPAIR	1	0		1
6	CHIL3		KEGG_NON_HOMOLOGOUS_END_JOINING	1	0		1
6	GM19817		KEGG_P53_SIGNALING_PATHWAY	1	0		1
6	GPR83		KEGG_REGULATION_OF_AUTOPHAGY	1	0		1
6	KLK1B5		KEGG_DORSO_VENTRAL_AXIS_FORMATION	1	0		1
6	LOC102643255		KEGG_NOTCH_SIGNALING_PATHWAY	1	0		1
6	MAF		KEGG_GAP_JUNCTION	1	0		1
6	ORC6		KEGG_ANTIGEN_PROCESSING_AND_PRESENTATION	1	0		1
6	PEG3		KEGG_NOD_LIKE_RECEPTOR_SIGNALING_PATHWAY	1	0		1
6	RPL5		KEGG_RIG_I_LIKE_RECEPTOR_SIGNALING_PATHWAY	1	0		1
6	SLITRK4		KEGG_CYTOSOLIC_DNA_SENSING_PATHWAY	1	0		1
6	TENM4		KEGG_INTESTINAL_IMMUNE_NETWORK_FOR_IGA_PRODUCTION	1	0		1
6	TTC28		KEGG_CIRCADIAN_RHYTHM_MAMMAL	1	0		1
6	2900076A07RIK		KEGG_LONG_TERM_POTENTIATION	1	0		1
6	ABCD1		KEGG_OLFACTORY_TRANSDUCTION	1	0		1
6	ADAM12		KEGG_GNRH_SIGNALING_PATHWAY	1	0		1
6	ADAMTS9		KEGG_TYPE_I_DIABETES_MELLITUS	1	0		1
6	ADGRL2		KEGG_MATURITY_ONSET_DIABETES_OF_THE_YOUNG	1	0		1
6	ADRB3		KEGG_PROXIMAL_TUBULE_BICARBONATE_RECLAMATION	1	0		1
6	AMOTL1		KEGG_ALZHEIMERS_DISEASE	1	0		1
6	ARHGEF7		KEGG_PARKINSONS_DISEASE	1	0		1
6	CDKN2C		KEGG_AMYOTROPHIC_LATERAL_SCLEROSIS_ALS	1	0		1
6	E530011L22RIK		KEGG_PRION_DISEASES	1	0		1
6	EPHB2		KEGG_VIBRIO_CHOLERAE_INFECTION	1	0		1
6	FGFR1		KEGG_EPITHELIAL_CELL_SIGNALING_IN_HELICOBACTER_PYLORI_INFECTION	1	0		1
6	GM13067		KEGG_PATHOGENIC_ESCHERICHIA_COLI_INFECTION	1	0		1
6	GM15987		KEGG_ASTHMA	1	0		1
6	GM22		KEGG_AUTOIMMUNE_THYROID_DISEASE	1	0		1
6	GNAO1		KEGG_SYSTEMIC_LUPUS_ERYTHEMATOSUS	1	0		1
6	GNB5		KEGG_ALLOGRAFT_REJECTION	1	0		1
6	GOLGA4		KEGG_GRAFT_VERSUS_HOST_DISEASE	1	0		1
6	GRPR		KEGG_PRIMARY_IMMUNODEFICIENCY	1	0		1
6	HOXA5		KEGG_VIRAL_MYOCARDITIS	1	0		1
6	IGLON5
6	KLHDC10
6	LANCL3
6	LOC100861978
6	LRCH2
6	MAP7D2
6	MIR125B-1
6	MIR218-1
6	MTSS1L
6	MYO7A
6	NFIX
6	NHS
6	NR2F2
6	PCDHGA10
6	PPP1R3B
6	PRSS23
6	PURG
6	SNRK
6	SRGAP3
6	TLN2
6	TMEM164
6	TPM1
6	TRIL
6	TULP3
6	ZFP467
6	ZFP618
6	1700124L16RIK
6	9330104G04RIK
6	A330076H08RIK
6	AGTR2
6	ALMS1
6	AMOT
6	BMPER
6	BRCA2
6	CALD1
6	CCDC82
6	CD276
6	EMILIN1
6	EXOC8
6	FBXL12
6	GM20310
6	GM2115
6	GM6745
6	GPC4
6	HSPG2
6	MAGED2
6	MID1
6	P4HA3
6	PKNOX2
6	PLAT
6	PML
6	PRICKLE2
6	SEMA3F
6	SEPN1
6	SSC5D
6	TCAF1
6	TCF7L1
6	TLR8
6	TRIM30A
6	TSPAN6
6	VMN1R127
6	2010016I18RIK
6	5730405O15RIK
6	5730480H06RIK
6	9430002A10RIK
6	A630033H20RIK
6	ACSL1
6	ARHGAP33OS
6	AZIN2
6	CDH13
6	COL15A1
6	D130012P04RIK
6	EXOC4
6	GGN
6	GM19578
6	GM2545
6	GM5886
6	IDS
6	IFT122
6	LOXL1
6	LRP3
6	LTBP4
6	MBTPS1
6	MEST
6	MFAP2
6	MIR199A-1
6	MIR542
6	NRP1
6	NXPE4
6	PDE3B
6	PIK3R2
6	RNF26
6	RTKN
6	SCRN1
6	SEMA3B
6	STX2
6	TIMP4
6	ZBTB5
6	ZFP37
6	ZFP423

## Sheet: cl_7
CLUSTER DETAILS			ENRICHED PATHWAYS						ENRICHED TRANSCRIPTION FACTORS
CLUSTER	Cluster member		Pathways	pvalue	# of substrates	substrates	adj.pval		TF	pvalue	size	target genes
7	ACACA		KEGG_INSULIN_SIGNALING_PATHWAY	3.37738e-05	9	PIK3R1|CBL|INSR|IRS2|RPTOR|ACACA|MTOR|PRKAR2A|RAPGEF1	0.00321877		EBF1	1.00679e-05	17	BAHCC1|NCOR2|DAB2IP|HIP1|IQSEC1|4632428N05RIK|CMIP|EPAS1|HLCS|KCNK3|LIFR|MIB1|MSI2|PLXND1|PTK2B|TEF|ACSBG1
7	ACVR1B		KEGG_PATHWAYS_IN_CANCER	3.46104e-05	14	PIK3R1|RALGDS|ABL1|CBL|MET|ZBTB16|CDK6|DVL3|EPAS1|FGF2|FZD4|MTOR|NFKBIA|STAT5B	0.00321877		STAT6	0.008703	15	NCOR2|SETD1B|ARHGEF17|CHST15|CLEC16A|NEAT1|ADAR|ADAT1|CAMK1D|CHFR|ELK3|ITGB3|MRPS14|SFXN3|CACYBP
7	ADAR		KEGG_ERBB_SIGNALING_PATHWAY	7.05307e-05	7	PIK3R1|ABL1|CBL|GAB1|MTOR|STAT5B|PAK1	0.0043729		BRG1	0.0182386	6	CEP104|VPS13D|KIF1B|MTOR|PER3|SPEN
7	ADARB1		KEGG_RENAL_CELL_CARCINOMA	0.000164158	6	PIK3R1|MET|EPAS1|GAB1|RAPGEF1|PAK1	0.00651123		TFAP2C	0.0468306	42	BCL9L|DICER1|KLF3|MAST4|NCOR2|RALGDS|RREB1|ZFHX3|BHLHE40|DAB2IP|EFNA5|EIF4G3|FAM102B|GPRC5B|HIP1|JPX|MARK2|MYCBP2|PHF2|PITPNM2|RAI1|RNF145|RPTOR|ST3GAL2|SWT1|ADAR|ASAP1|CAMK1D|CMIP|DEPTOR|DNMT1|FURIN|GAB1|KCNK3|KIF21A|NAA40|RAB12|RAPGEF1|RARG|SIPA1L3|STX1B|ACSBG1
7	ADCY6		KEGG_CHRONIC_MYELOID_LEUKEMIA	0.000207107	6	PIK3R1|ABL1|CBL|CDK6|NFKBIA|STAT5B	0.00651123
7	AOX1		KEGG_NOTCH_SIGNALING_PATHWAY	0.00021004	5	NCOR2|LFNG|DVL3|KAT2A|MAML3	0.00651123
7	ANKRD52		KEGG_T_CELL_RECEPTOR_SIGNALING_PATHWAY	0.000273326	7	PIK3R1|CBL|MAPK14|MALT1|NFATC4|NFKBIA|PAK1	0.00726267
7	APOBEC3		KEGG_NEUROTROPHIN_SIGNALING_PATHWAY	0.000693036	7	PIK3R1|ABL1|IRS2|MAPK14|GAB1|NFKBIA|RAPGEF1	0.0161131
7	AREL1		KEGG_AXON_GUIDANCE	0.000796412	7	ABL1|EFNA5|MET|PLXNA1|SEMA4C|NFATC4|PAK1	0.0164592
7	ASAP1		KEGG_EPITHELIAL_CELL_SIGNALING_IN_HELICOBACTER_PYLORI_INFECTION	0.00116992	5	MAPK14|MET|NFKBIA|NOD1|PAK1	0.0217605
7	RNPEPL1		KEGG_ENDOCYTOSIS	0.00140229	8	CBL|IQSEC1|MET|TFRC|ASAP1|EPN2|IQSEC2|PIP5K1C	0.0217913
7	ASH1L		KEGG_ALDOSTERONE_REGULATED_SODIUM_REABSORPTION	0.00140589	4	PIK3R1|INSR|IRS2|SCNN1A	0.0217913
7	ARID2		KEGG_LYSINE_DEGRADATION	0.00167361	4	SETD1B|ASH1L|SETD7|SETDB1	0.0239455
7	ARID3A		KEGG_TYPE_II_DIABETES_MELLITUS	0.00214059	4	PIK3R1|INSR|IRS2|MTOR	0.0284392
7	ATL3		KEGG_MTOR_SIGNALING_PATHWAY	0.0031049	4	PIK3R1|RPTOR|MTOR|ULK2	0.0383164
7	BAHCC1		KEGG_GLYCOSAMINOGLYCAN_BIOSYNTHESIS_HEPARAN_SULFATE	0.00329603	3	EXTL3|NDST1|NDST2	0.0383164
7	BLCAP		KEGG_ACUTE_MYELOID_LEUKEMIA	0.00520114	4	PIK3R1|ZBTB16|MTOR|STAT5B	0.0569066
7	BAZ2A		KEGG_NOD_LIKE_RECEPTOR_SIGNALING_PATHWAY	0.00584401	4	TNFAIP3|MAPK14|NFKBIA|NOD1	0.0603881
7	BTBD7		KEGG_WNT_SIGNALING_PATHWAY	0.00853921	6	LRP6|TBL1XR1|DVL3|FZD4|NFATC4|CACYBP	0.0814905
7	ABL1		KEGG_MELANOMA	0.00938768	4	PIK3R1|MET|CDK6|FGF2	0.0814905
7	CLEC16A		KEGG_CIRCADIAN_RHYTHM_MAMMAL	0.00960179	2	BHLHE40|PER3	0.0814905
7	CANT1		KEGG_JAK_STAT_SIGNALING_PATHWAY	0.00963866	6	PIK3R1|CBL|SOCS5|IL13RA1|LIFR|STAT5B	0.0814905
7	CAMK1D		KEGG_B_CELL_RECEPTOR_SIGNALING_PATHWAY	0.0113279	4	PIK3R1|MALT1|NFATC4|NFKBIA	0.0916083
7	CACYBP		KEGG_APOPTOSIS	0.0193444	4	PIK3R1|CFLAR|NFKBIA|PRKAR2A	0.149919
7	CAMTA2		KEGG_CHEMOKINE_SIGNALING_PATHWAY	0.023889	6	PIK3R1|ADCY6|NFKBIA|PTK2B|STAT5B|PAK1	0.174006
7	CAPN15		KEGG_GLYCOSAMINOGLYCAN_DEGRADATION	0.0243234	2	HYAL2|SGSH	0.174006
7	CHST14		KEGG_FC_GAMMA_R_MEDIATED_PHAGOCYTOSIS	0.0265249	4	PIK3R1|ASAP1|PIP5K1C|PAK1	0.176392
7	CFLAR		KEGG_GLYCOSAMINOGLYCAN_BIOSYNTHESIS_CHONDROITIN_SULFATE	0.0265537	2	CHST14|CHST15	0.176392
7	CNOT6		KEGG_FOCAL_ADHESION	0.0303161	6	PIK3R1|MET|ITGB3|PIP5K1C|RAPGEF1|PAK1	0.193167
7	BC037032		KEGG_RNA_DEGRADATION	0.031156	3	CNOT6|DCP2|DDX6	0.193167
7	BC039771		KEGG_GLIOMA	0.0398141	3	PIK3R1|CDK6|MTOR	0.236915
7	BC048403		KEGG_REGULATION_OF_ACTIN_CYTOSKELETON	0.0407595	6	PIK3R1|SSH1|FGF2|ITGB3|PIP5K1C|PAK1	0.236915
7	CENPW		KEGG_ADIPOCYTOKINE_SIGNALING_PATHWAY	0.0429422	3	IRS2|MTOR|NFKBIA	0.242038
7	CEP250		KEGG_PANCREATIC_CANCER	0.0478547	3	PIK3R1|RALGDS|CDK6	0.261793
7	CEP350		KEGG_VIRAL_MYOCARDITIS	0.0530268	3	ABL1|EIF4G1|EIF4G3	0.281799
7	CEP68		KEGG_PROPANOATE_METABOLISM	0.0558646	2	LDHAL6B|ACACA	0.288378
7	CBX5		KEGG_VEGF_SIGNALING_PATHWAY	0.0584688	3	PIK3R1|MAPK14|NFATC4	0.288378
7	CCDC108		KEGG_CYSTEINE_AND_METHIONINE_METABOLISM	0.0589159	2	LDHAL6B|DNMT1	0.288378
7	CNST		KEGG_SMALL_CELL_LUNG_CANCER	0.0741793	3	PIK3R1|CDK6|NFKBIA	0.338977
7	CDK12		KEGG_NATURAL_KILLER_CELL_MEDIATED_CYTOTOXICITY	0.0756201	4	PIK3R1|NFATC4|PTK2B|PAK1	0.338977
7	COX15		KEGG_UBIQUITIN_MEDIATED_PROTEOLYSIS	0.0771701	4	CBL|HUWE1|HERC3|UBE3B	0.338977
7	CYP4F40		KEGG_PYRUVATE_METABOLISM	0.0783258	2	LDHAL6B|ACACA	0.338977
7	DCP2		KEGG_PROGESTERONE_MEDIATED_OOCYTE_MATURATION	0.0783657	3	PIK3R1|ADCY6|MAPK14	0.338977
7	DCAF17		KEGG_PROSTATE_CANCER	0.0848451	3	PIK3R1|MTOR|NFKBIA	0.358663
7	DOCK4		KEGG_PYRIMIDINE_METABOLISM	0.105545	3	CANT1|TK1|UPRT	0.436252
7	DEPTOR		KEGG_GNRH_SIGNALING_PATHWAY	0.112861	3	ADCY6|MAPK14|PTK2B	0.446909
7	DICER1		KEGG_TOLL_LIKE_RECEPTOR_SIGNALING_PATHWAY	0.115331	3	PIK3R1|MAPK14|NFKBIA	0.446909
7	DGCR8		KEGG_MELANOGENESIS	0.115331	3	ADCY6|DVL3|FZD4	0.446909
7	DAB2IP		KEGG_VALINE_LEUCINE_AND_ISOLEUCINE_BIOSYNTHESIS	0.120328	1	VARS2	0.453296
7	DVL3		KEGG_TASTE_TRANSDUCTION	0.121854	2	ADCY6|SCNN1A	0.453296
7	DNAJC14		KEGG_NON_SMALL_CELL_LUNG_CANCER	0.129593	2	PIK3R1|CDK6	0.472633
7	DYNAP		KEGG_BASAL_CELL_CARCINOMA	0.133502	2	DVL3|FZD4	0.477526
7	DST		KEGG_CYTOSOLIC_DNA_SENSING_PATHWAY	0.137437	2	ADAR|NFKBIA	0.482327
7	ENC1		KEGG_GLYCOSPHINGOLIPID_BIOSYNTHESIS_GLOBO_SERIES	0.150559	1	ST3GAL2	0.518049
7	ENTPD7		KEGG_LEUKOCYTE_TRANSENDOTHELIAL_MIGRATION	0.157484	3	PIK3R1|MAPK14|PTK2B	0.518049
7	ELK3		KEGG_GLYCOSAMINOGLYCAN_BIOSYNTHESIS_KERATAN_SULFATE	0.1604	1	ST3GAL2	0.518049
7	ELK4		KEGG_GLYCOSPHINGOLIPID_BIOSYNTHESIS_GANGLIO_SERIES	0.160404	1	ST3GAL2	0.518049
7	EPAS1		KEGG_COLORECTAL_CANCER	0.161542	2	PIK3R1|RALGDS	0.518049
7	EFNA5		KEGG_PANTOTHENATE_AND_COA_BIOSYNTHESIS	0.170135	1	PANK3	0.536358
7	EPN2		KEGG_RENIN_ANGIOTENSIN_SYSTEM	0.179754	1	LNPEP	0.557236
7	EIF4G1		KEGG_P53_SIGNALING_PATHWAY	0.190493	2	ZMAT3|CDK6	0.578934
7	EXTL3		KEGG_RIG_I_LIKE_RECEPTOR_SIGNALING_PATHWAY	0.198903	2	MAPK14|NFKBIA	0.578934
7	FBXO45		KEGG_CYTOKINE_CYTOKINE_RECEPTOR_INTERACTION	0.199138	5	ACVR1B|MET|ACVR2B|IL13RA1|LIFR	0.578934
7	FAM126B		KEGG_MAPK_SIGNALING_PATHWAY	0.199203	5	ELK4|MAPK14|FGF2|NFATC4|PAK1	0.578934
7	FAM193B		KEGG_LEISHMANIA_INFECTION	0.203135	2	MAPK14|NFKBIA	0.581279
7	FAM43A		KEGG_ADHERENS_JUNCTION	0.215793	2	INSR|MET	0.608143
7	FASTKD1		KEGG_PHOSPHATIDYLINOSITOL_SIGNALING_SYSTEM	0.2201	2	PIK3R1|PIP5K1C	0.611023
7	FGF2		KEGG_FC_EPSILON_RI_SIGNALING_PATHWAY	0.232898	2	PIK3R1|MAPK14	0.633944
7	HBQ1A		KEGG_MISMATCH_REPAIR	0.235173	1	SSBP1	0.633944
7	HIST1H2AI		KEGG_NICOTINATE_AND_NICOTINAMIDE_METABOLISM	0.244029	1	AOX1	0.648419
7	HLCS		KEGG_GLYCOSYLPHOSPHATIDYLINOSITOL_GPI_ANCHOR_BIOSYNTHESIS	0.252803	1	PIGG	0.662272
7	INO80D		KEGG_HEMATOPOIETIC_CELL_LINEAGE	0.271471	2	TFRC|ITGB3	0.701301
7	ITGB3		KEGG_HOMOLOGOUS_RECOMBINATION	0.278467	1	SSBP1	0.703864
7	ISL1		KEGG_GAP_JUNCTION	0.280032	2	ADCY6|PRKG2	0.703864
7	JADE2		KEGG_DILATED_CARDIOMYOPATHY	0.288612	2	ADCY6|ITGB3	0.715759
7	JARID2		KEGG_O_GLYCAN_BIOSYNTHESIS	0.295099	1	ST3GAL2	0.722217
7	KAT2A		KEGG_REGULATION_OF_AUTOPHAGY	0.335045	1	ULK2	0.80933
7	KIF21A		KEGG_DNA_REPLICATION	0.342762	1	SSBP1	0.817357
7	LDHAL6B		KEGG_SNARE_INTERACTIONS_IN_VESICULAR_TRANSPORT	0.357917	1	STX1B	0.842691
7	LRRC58		KEGG_SPHINGOLIPID_METABOLISM	0.372694	1	UGCG	0.847243
7	LNPEP		KEGG_TRYPTOPHAN_METABOLISM	0.372716	1	AOX1	0.847243
7	LIFR		KEGG_PORPHYRIN_AND_CHLOROPHYLL_METABOLISM	0.379998	1	COX15	0.847243
7	LIMA1		KEGG_AMINOACYL_TRNA_BIOSYNTHESIS	0.379998	1	VARS2	0.847243
7	KMT2D		KEGG_VASCULAR_SMOOTH_MUSCLE_CONTRACTION	0.385446	2	ADCY6|PPP1R12B	0.847243
7	MALT1		KEGG_TYROSINE_METABOLISM	0.387181	1	AOX1	0.847243
7	MAN1A		KEGG_VALINE_LEUCINE_AND_ISOLEUCINE_DEGRADATION	0.40132	1	AOX1	0.857995
7	MARK1		KEGG_VASOPRESSIN_REGULATED_WATER_REABSORPTION	0.40132	1	ADCY6	0.857995
7	MARK2		KEGG_LYSOSOME	0.409807	2	GNPTAB|SGSH	0.866184
7	MARVELD1		KEGG_N_GLYCAN_BIOSYNTHESIS	0.415127	1	MOGS	0.86757
7	MRGPRH		KEGG_SPLICEOSOME	0.437459	2	PRPF8|SF3B3	0.894321
7	MAML3		KEGG_CELL_CYCLE	0.437544	2	ABL1|CDK6	0.894321
7	MNT		KEGG_DRUG_METABOLISM_OTHER_ENZYMES	0.448263	1	TK1	0.90627
7	MED1		KEGG_ENDOMETRIAL_CANCER	0.454671	1	PIK3R1	0.909342
7	MDC1		KEGG_AMYOTROPHIC_LATERAL_SCLEROSIS_ALS	0.460989	1	MAPK14	0.912169
7	MARF1		KEGG_INOSITOL_PHOSPHATE_METABOLISM	0.46725	1	PIP5K1C	0.914826
7	MIR103-2		KEGG_SYSTEMIC_LUPUS_ERYTHEMATOSUS	0.483603	2	HIST1H2AI|HIST2H2AC	0.936982
7	MIR1933		KEGG_PATHOGENIC_ESCHERICHIA_COLI_INFECTION	0.497395	1	ABL1	0.953767
7	MIR1955		KEGG_GLYCOLYSIS_GLUCONEOGENESIS	0.514728	1	LDHAL6B	0.976932
7	MIR1981		KEGG_RETINOL_METABOLISM	0.525924	1	RDH10	0.988099
7	MIR28A		KEGG_PURINE_METABOLISM	0.551418	2	ADCY6|CANT1	1
7	MIR3075		KEGG_LONG_TERM_DEPRESSION	0.557989	1	PRKG2	1
7	MIR3080		KEGG_DRUG_METABOLISM_CYTOCHROME_P450	0.568198	1	AOX1	1
7	MIR5103		KEGG_ARRHYTHMOGENIC_RIGHT_VENTRICULAR_CARDIOMYOPATHY_ARVC	0.587881	1	ITGB3	1
7	MAST4		KEGG_ECM_RECEPTOR_INTERACTION	0.62465	1	ITGB3	1
7	MIB1		KEGG_HYPERTROPHIC_CARDIOMYOPATHY_HCM	0.628989	1	ITGB3	1
7	MIS18A		KEGG_TGF_BETA_SIGNALING_PATHWAY	0.633306	1	ACVR2B	1
7	MRPS10		KEGG_HUNTINGTONS_DISEASE	0.633566	2	HIP1|HTT	1
7	MRPS14		KEGG_RIBOSOME	0.64178	1	RPL3	1
7	GM15760		KEGG_OOCYTE_MEIOSIS	0.73558	1	ADCY6	1
7	MAPK14		KEGG_TIGHT_JUNCTION	0.79068	1	ASH1L	1
7	MSI2		KEGG_OXIDATIVE_PHOSPHORYLATION	0.793009	1	COX15	1
7	MYCBP2		KEGG_CALCIUM_SIGNALING_PATHWAY	0.874911	1	PTK2B	1
7	MLLT6		KEGG_OLFACTORY_TRANSDUCTION	0.941059	2	PRKG2|CNGA4	1
7	MIRT1		KEGG_NEUROACTIVE_LIGAND_RECEPTOR_INTERACTION	0.958423	1	GABRE	1
7	MYLIP		KEGG_CITRATE_CYCLE_TCA_CYCLE	1	0		1
7	GNPTAB		KEGG_PENTOSE_PHOSPHATE_PATHWAY	1	0		1
7	NDST1		KEGG_PENTOSE_AND_GLUCURONATE_INTERCONVERSIONS	1	0		1
7	NDST2		KEGG_FRUCTOSE_AND_MANNOSE_METABOLISM	1	0		1
7	SGSH		KEGG_GALACTOSE_METABOLISM	1	0		1
7	NAA40		KEGG_ASCORBATE_AND_ALDARATE_METABOLISM	1	0		1
7	NDOR1		KEGG_FATTY_ACID_METABOLISM	1	0		1
7	NRP2		KEGG_STEROID_BIOSYNTHESIS	1	0		1
7	NFATC4		KEGG_PRIMARY_BILE_ACID_BIOSYNTHESIS	1	0		1
7	NFKBIA		KEGG_STEROID_HORMONE_BIOSYNTHESIS	1	0		1
7	NEAT1		KEGG_ALANINE_ASPARTATE_AND_GLUTAMATE_METABOLISM	1	0		1
7	NCOA6		KEGG_GLYCINE_SERINE_AND_THREONINE_METABOLISM	1	0		1
7	NUP214		KEGG_ARGININE_AND_PROLINE_METABOLISM	1	0		1
7	PANK3		KEGG_HISTIDINE_METABOLISM	1	0		1
7	PDZD2		KEGG_PHENYLALANINE_METABOLISM	1	0		1
7	PCNX		KEGG_BETA_ALANINE_METABOLISM	1	0		1
7	PCNXL3		KEGG_TAURINE_AND_HYPOTAURINE_METABOLISM	1	0		1
7	PPNR		KEGG_SELENOAMINO_ACID_METABOLISM	1	0		1
7	PLIN4		KEGG_GLUTATHIONE_METABOLISM	1	0		1
7	PHF2		KEGG_STARCH_AND_SUCROSE_METABOLISM	1	0		1
7	PIK3R1		KEGG_OTHER_GLYCAN_DEGRADATION	1	0		1
7	PIP5K1C		KEGG_AMINO_SUGAR_AND_NUCLEOTIDE_SUGAR_METABOLISM	1	0		1
7	PKD1		KEGG_GLYCEROLIPID_METABOLISM	1	0		1
7	PRPF8		KEGG_GLYCEROPHOSPHOLIPID_METABOLISM	1	0		1
7	GM10766		KEGG_ETHER_LIPID_METABOLISM	1	0		1
7	GM11788		KEGG_ARACHIDONIC_ACID_METABOLISM	1	0		1
7	GM12108		KEGG_LINOLEIC_ACID_METABOLISM	1	0		1
7	GM12500		KEGG_ALPHA_LINOLENIC_ACID_METABOLISM	1	0		1
7	GM14322		KEGG_GLYCOSPHINGOLIPID_BIOSYNTHESIS_LACTO_AND_NEOLACTO_SERIES	1	0		1
7	GM17057		KEGG_GLYOXYLATE_AND_DICARBOXYLATE_METABOLISM	1	0		1
7	GM4419		KEGG_BUTANOATE_METABOLISM	1	0		1
7	GM9054		KEGG_ONE_CARBON_POOL_BY_FOLATE	1	0		1
7	GM17518		KEGG_RIBOFLAVIN_METABOLISM	1	0		1
7	GM17747		KEGG_FOLATE_BIOSYNTHESIS	1	0		1
7	GM19426		KEGG_TERPENOID_BACKBONE_BIOSYNTHESIS	1	0		1
7	GM20031		KEGG_LIMONENE_AND_PINENE_DEGRADATION	1	0		1
7	POP1		KEGG_NITROGEN_METABOLISM	1	0		1
7	PRRC2A		KEGG_SULFUR_METABOLISM	1	0		1
7	PRRC2B		KEGG_METABOLISM_OF_XENOBIOTICS_BY_CYTOCHROME_P450	1	0		1
7	POFUT1		KEGG_BIOSYNTHESIS_OF_UNSATURATED_FATTY_ACIDS	1	0		1
7	PPP1R12B		KEGG_ABC_TRANSPORTERS	1	0		1
7	PTP4A3		KEGG_RNA_POLYMERASE	1	0		1
7	PTPN14		KEGG_BASAL_TRANSCRIPTION_FACTORS	1	0		1
7	PTK2B		KEGG_PROTEASOME	1	0		1
7	PDXK		KEGG_PROTEIN_EXPORT	1	0		1
7	RAB12		KEGG_PPAR_SIGNALING_PATHWAY	1	0		1
7	RALGAPB		KEGG_BASE_EXCISION_REPAIR	1	0		1
7	RALGDS		KEGG_NUCLEOTIDE_EXCISION_REPAIR	1	0		1
7	RAPGEF1		KEGG_NON_HOMOLOGOUS_END_JOINING	1	0		1
7	RIN2		KEGG_PEROXISOME	1	0		1
7	RREB1		KEGG_CARDIAC_MUSCLE_CONTRACTION	1	0		1
7	RASD1		KEGG_DORSO_VENTRAL_AXIS_FORMATION	1	0		1
7	RGS2		KEGG_HEDGEHOG_SIGNALING_PATHWAY	1	0		1
7	RPTOR		KEGG_CELL_ADHESION_MOLECULES_CAMS	1	0		1
7	RGMB		KEGG_COMPLEMENT_AND_COAGULATION_CASCADES	1	0		1
7	RAI1		KEGG_ANTIGEN_PROCESSING_AND_PRESENTATION	1	0		1
7	RARG		KEGG_INTESTINAL_IMMUNE_NETWORK_FOR_IGA_PRODUCTION	1	0		1
7	RDH10		KEGG_LONG_TERM_POTENTIATION	1	0		1
7	ARHGAP39		KEGG_TYPE_I_DIABETES_MELLITUS	1	0		1
7	RPL3		KEGG_MATURITY_ONSET_DIABETES_OF_THE_YOUNG	1	0		1
7	RPS15A-PS6		KEGG_PROXIMAL_TUBULE_BICARBONATE_RECLAMATION	1	0		1
7	RRP1B		KEGG_ALZHEIMERS_DISEASE	1	0		1
7	1700020I14RIK		KEGG_PARKINSONS_DISEASE	1	0		1
7	1700105P06RIK		KEGG_PRION_DISEASES	1	0		1
7	2510009E07RIK		KEGG_VIBRIO_CHOLERAE_INFECTION	1	0		1
7	2810402E24RIK		KEGG_THYROID_CANCER	1	0		1
7	4632404H12RIK		KEGG_BLADDER_CANCER	1	0		1
7	4632428N05RIK		KEGG_ASTHMA	1	0		1
7	4930432B10RIK		KEGG_AUTOIMMUNE_THYROID_DISEASE	1	0		1
7	4930480M12RIK		KEGG_ALLOGRAFT_REJECTION	1	0		1
7	4930523C07RIK		KEGG_GRAFT_VERSUS_HOST_DISEASE	1	0		1
7	6330415G19RIK		KEGG_PRIMARY_IMMUNODEFICIENCY	1	0		1
7	6430590A07RIK
7	A230107N01RIK
7	A430046D13RIK
7	A430105I19RIK
7	A730017L22RIK
7	A730061H03RIK
7	A930033H14RIK
7	B230354K17RIK
7	D930048N14RIK
7	RNF145
7	RNF213
7	SLMAP
7	SECISBP2L
7	SEMA4C
7	STK11IP
7	STK38
7	SERTAD4
7	SBF1
7	SETD7
7	SH3BP4
7	SFXN3
7	STAT5B
7	SGSM2
7	SNHG20
7	SNORD37
7	SNORA41
7	SUMO2
7	SHPRH
7	SPTBN1
7	SYNE2
7	SPACA6
7	SNN
7	SOCS5
7	SWT1
7	SYCP2L
7	SYNRG
7	TCP11L1
7	THNSL1
7	TK1
7	TEF
7	TRAK2
7	TBL1XR1
7	TFRC
7	TRP53BP1
7	TMEM104
7	TRIB2
7	TRPS1
7	TNRC6B
7	TRIM11
7	TRIM45
7	TRUB1
7	WRB
7	TNFAIP3
7	TPD52L2
7	GM5801
7	ULK2
7	LOC105244102
7	LOC105245566
7	LOC73899
7	VARS2
7	VASH2
7	WNK4
7	WBP1L
7	ZFHX2
7	ZMAT3
7	ZFP106
7	ZFP174
7	ZFP322A
7	ZFP758
7	ZFP871
7	ZFYVE26
7	1700012D14RIK
7	ATXN1L
7	BCL9L
7	CLEC2D
7	D130017N08RIK
7	DLC1
7	FRYL
7	GLTSCR1
7	GM15800
7	GM19274
7	GM19537
7	GM19551
7	GM19845
7	GM26853
7	GM7265
7	KLF3
7	NCOR2
7	PRR12
7	RGMA
7	SETD1B
7	TNRC18
7	WDFY3
7	ZFHX3
7	ZFP12
7	AKAP13
7	ARHGAP35
7	ARHGEF17
7	BCL9
7	BHLHE40
7	CBL
7	CEP104
7	CEP164
7	CHD4
7	CHST15
7	E030047D23RIK
7	E230008O15RIK
7	EIF4G3
7	FAM102B
7	FBXL14
7	FYCO1
7	GM10615
7	GM19313
7	GM42006
7	GM4890
7	GM9903
7	GPRC5B
7	GTF3C1
7	HCAR1
7	HCFC1
7	HIP1
7	HIPK2
7	HIST2H2AC
7	HTT
7	HUWE1
7	INSR
7	IQSEC1
7	IRS2
7	JPX
7	KMT2B
7	LFNG
7	LMTK2
7	LRP6
7	MACF1
7	MAMLD1
7	MET
7	MICAL2
7	MICAL3
7	MIR23A
7	MIR5123
7	MLEC
7	PITPNM2
7	PLXNA1
7	PRKG2
7	PTGFRN
7	SRCAP
7	SSH1
7	ST3GAL2
7	TBC1D2B
7	TET3
7	TMEM238
7	TRRAP
7	VPS13D
7	ZBTB16
7	ZFP862-PS
7	ZKSCAN7
7	0610030E20RIK
7	1700122E12RIK
7	1810012K16RIK
7	2310047D07RIK
7	2610001J05RIK
7	4930515G01RIK
7	9130020K20RIK
7	9430015G10RIK
7	9430037G07RIK
7	AA667203
7	ACVR2B
7	ADAT1
7	ADD1
7	ANKIB1
7	ANKRD27
7	ANO8
7	ARMCX4
7	ARV1
7	ATP10D
7	ATP11A
7	AU020206
7	BC037034
7	C2CD3
7	C2CD5
7	CACHD1
7	CCP110
7	CDK6
7	CENPI
7	CGNL1
7	CHFR
7	CLASP2
7	CMIP
7	CMTM4
7	COL27A1
7	D630045J12RIK
7	DDX6
7	DIAP2
7	DIXDC1
7	DNMT1
7	DPY19L1
7	EID2
7	ELMO3
7	FBXL12OS
7	FBXL19
7	FURIN
7	FZD4
7	GAB1
7	GABRE
7	GATSL2
7	GM15408
7	GM15421
7	GM16675
7	GM16794
7	GM17491
7	GM26588
7	GM4673
7	GM6345
7	GM7628
7	GM9899
7	GM9919
7	GM9958
7	GOLGA3
7	GPR173
7	GRWD1
7	HERC3
7	HYAL2
7	IFITM3
7	IL13RA1
7	IQSEC2
7	KCNK3
7	KIF1B
7	LOC102635638
7	MAPK6
7	MESDC1
7	MIR26A-1
7	MIR3108
7	MIR3109
7	MIR374B
7	MIR421
7	MLXIP
7	MOGS
7	MSANTD2
7	MTERF1B
7	MTOR
7	NCAPD2
7	NHSL2
7	NOD1
7	PER3
7	PIGG
7	PLXND1
7	PNPLA6
7	PRKAR2A
7	RANBP10
7	RBAK
7	RBM47
7	SCNN1A
7	SETDB1
7	SF3B3
7	SFXN5
7	SIK3
7	SIPA1L3
7	SLC25A15
7	SNX19
7	SPEN
7	SSBP1
7	SSPN
7	STX1B
7	TTF2
7	UBE3B
7	UBN2
7	UGCG
7	UPRT
7	VPS9D1
7	WNK1
7	ZC3H4
7	ZFP111
7	ZFP30
7	ZFP324
7	ZFP329
7	ZFP668
7	ZFP710
7	ZXDA
7	ACSBG1
7	ARNTL2
7	BCO1
7	CASP12
7	CNGA4
7	CYP2F2
7	GM6297
7	HSD17B13
7	LRRC49
7	OCEL1
7	PAK1
7	SLC1A7
7	TIMP1
7	TRMT13
7	ZDHHC13

## Sheet: cl_8
CLUSTER DETAILS			ENRICHED PATHWAYS						ENRICHED TRANSCRIPTION FACTORS
CLUSTER	Cluster member		Pathways	pvalue	# of substrates	substrates	adj.pval		TF	pvalue	size	target genes
8	ABRACL		KEGG_GLUTATHIONE_METABOLISM	5.12358e-10	11	GCLM|GSTA3|PGD|MGST2|GSR|GSS|GSTA4|GSTM1|GSTO1|GSTP1|ODC1	9.52986e-08		HSF1	9.89314e-05	6	BAG3|HSPA1B|HSPB1|HSPA4L|HSPA1A|CRYAB
8	AIM1		KEGG_MAPK_SIGNALING_PATHWAY	1.43084e-07	19	FLNB|HSPA1B|HSPB1|PRKACB|DUSP6|MAP3K4|TGFBR2|DUSP4|DUSP5|DUSP8|GADD45G|HSPA1A|PLA2G12B|CD14|DUSP9|HSPA1L|MAP2K3|PLA2G3|RASGRP2	1.33068e-05		JUN	0.00014578	28	BCL3|FOSL1|GCLM|NQO1|PLCB3|TGFBR2|LXN|PTGS2|SPRR1A|CD14|CD44|CSTB|ERCC1|GSS|GSTM1|GSTP1|IL6|ITGAX|KRT18|MMP13|MMP3|NFATC1|ODC1|PLAUR|SERPINB2|SPP1|STAR|TNFAIP6
8	ACSL5		KEGG_METABOLISM_OF_XENOBIOTICS_BY_CYTOCHROME_P450	2.1312e-05	8	GSTA3|MGST2|CYP1A2|EPHX1|GSTA4|GSTM1|GSTO1|GSTP1	0.00122043		ETS2	0.000407551	10	FOSL1|MGAT5|RUNX1|TGFBR2|ANGPT2|KRT18|MMP13|MMP3|MYBL1|SPP1
8	ADSS		KEGG_DRUG_METABOLISM_CYTOCHROME_P450	2.62457e-05	8	GSTA3|MGST2|CYP1A2|GSTA4|GSTM1|GSTO1|GSTP1|MAOA	0.00122043		SP1	0.0038096	38	HSPA1B|HSPB1|BCL3|FOSL1|ITGAM|RUNX1|TGFBR2|TRIM25|CXCL1|HSPA1A|KLF5|PDGFC|ALPL|ATP1B2|CASP8|CD14|CD44|CEACAM1|CRYAB|DHFR|GDNF|GSTP1|HMGA2|ITGAX|KDR|KRT18|MAOA|MYBL1|ODC1|PLAUR|RANBP1|SERPINB2|SPP1|STAR|STARD3|STAT3|TNFRSF10B|UGDH
8	AHSA1		KEGG_JAK_STAT_SIGNALING_PATHWAY	6.14817e-05	11	TYK2|IL6ST|SOCS3|CLCF1|IL6|OSMR|PIK3R5|PTPN6|SPRED1|STAT3|TSLP	0.00228712		E2F4	0.00509808	98	AHDC1|AIM1|B4GALT5|BAG3|ECT2|ERC1|RBFOX2|BEST1|BHLHE41|CHD3|CHORDC1|DUSP6|EML1|HIVEP3|MRTO4|PGD|PLK4|RUNX1|TACC1|TGFBR2|EIF2B2|FERMT3|GOLGB1|HIST2H2AB|KIF11|KLHL2|LAMC2|LPCAT1|MGST2|NUSAP1|SMARCC1|STIP1|TBX3|XRCC2|ABCB6|ACOT7|ANKRD55|ARHGAP25|ARHGEF5|ATOX1|AURKA|BRIX1|CDC20|CDC6|CDCA5|CDCA7|CENPO|CKS2|CLCF1|CLIC1|DDX21|DHFR|ERCC1|ERRFI1|ETV2|F2RL2|FANCD2|FHL1|HAT1|HAUS8|HMGA2|HNRNPH2|IL6|IMPG2|KL…
8	AOX4		KEGG_VEGF_SIGNALING_PATHWAY	0.000275298	7	HSPB1|PLA2G12B|PTGS2|KDR|NFATC1|PIK3R5|PLA2G3	0.00826914		RUNX2	0.00738192	5	KLF5|PTGS2|LGALS3|MMP13|SPP1
8	AKR1C18		KEGG_TOLL_LIKE_RECEPTOR_SIGNALING_PATHWAY	0.000311204	8	TRAF3|LY96|CASP8|CD14|IL6|MAP2K3|PIK3R5|SPP1	0.00826914		SPI1	0.0119683	8	ITGAM|RUNX1|TGFBR2|BCL6|PTGS2|CXCR1|ITGAX|SLC11A1
8	ACER1		KEGG_CYTOKINE_CYTOKINE_RECEPTOR_INTERACTION	0.00059148	13	IL6ST|TGFBR2|CXCL1|PDGFC|CLCF1|CXCR1|IL6|KDR|OSMR|TNFRSF10B|TNFRSF1B|TNFRSF21|TSLP	0.0137519		JUND	0.0298725	7	FOSL1|GCLM|NQO1|IL6|MMP13|PLAUR|SPP1
8	ANGPTL4		KEGG_GNRH_SIGNALING_PATHWAY	0.00151805	7	ITPR3|PRKACB|MAP3K4|PLCB3|PLA2G12B|MAP2K3|PLA2G3	0.0313729		CEBPD	0.0306158	5	GADD45G|KLF5|PTGS2|ALOX5AP|IL6
8	ANKRD55		KEGG_PRION_DISEASES	0.00263122	4	PRKACB|HSPA1A|STIP1|IL6	0.0462687		CEBPB	0.0350504	10	GADD45G|KLF5|PTGS2|ALOX5AP|CD14|GSTP1|IL6|MMP13|STAR|TNFAIP6
8	AATF		KEGG_DNA_REPLICATION	0.00292167	4	POLE2|RFC3|RFC4|RNASEH2B	0.0462687		NFKB1	0.0354271	17	GCLM|NQO1|CXCL1|LXN|PTGS2|ALOX5AP|GDNF|GSTP1|IL6|KDR|MMP13|MMP3|PLAUR|SERPINA3N|SLC11A1|SPP1|TNFRSF10B
8	AGAP2		KEGG_PATHOGENIC_ESCHERICHIA_COLI_INFECTION	0.00298508	5	TUBA1C|LY96|CD14|KRT18|ROCK2	0.0462687		RELA	0.0387616	12	CYR61|BCL3|NQO1|CXCL1|NR4A3|PTGS2|CASP8|GSTP1|IL6|MMP3|S100A6|TNFRSF10B
8	ASGR1		KEGG_ADIPOCYTOKINE_SIGNALING_PATHWAY	0.00517141	5	SOCS3|ACSL5|PRKAB2|STAT3|TNFRSF1B	0.070401		CEBPA	0.0442267	19	PGD|KLF5|PTGS2|ACOT7|ALOX5AP|CD14|ERRFI1|GDNF|H2AFX|IL6|ITGAX|KLHL21|MYBL1|NFATC1|SERPINA3N|SERPINB2|SPP1|STAR|TNFRSF1B
8	ARID5B		KEGG_PURINE_METABOLISM	0.005299	8	ADSS|AMPD3|ENTPD5|IMPDH1|PDE1B|PDE4C|POLE2|POLR2E	0.070401		USF1	0.044243	11	B4GALT5|TRIM25|PTGS2|CEACAM1|CYP1A2|IL6|ITGAX|PTPN6|S100A6|SPP1|TOP3A
8	ABCB6		KEGG_NUCLEOTIDE_EXCISION_REPAIR	0.00606627	4	ERCC1|POLE2|RFC3|RFC4	0.0752218
8	ABCC4		KEGG_FOCAL_ADHESION	0.00677878	9	FLNB|COL6A3|LAMC2|PDGFC|KDR|PARVB|PIK3R5|ROCK2|SPP1	0.0788034
8	ATP1B2		KEGG_PHOSPHATIDYLINOSITOL_SIGNALING_SYSTEM	0.00876388	5	ITPR3|PLCB3|ITPKA|PIK3R5|SYNJ2	0.0958871
8	ATOX1		KEGG_ENDOCYTOSIS	0.0118767	8	HSPA1B|HSPA1A|AGAP2|CXCR1|HSPA1L|KDR|RAB11B|RAB11FIP1	0.11083
8	AURKA		KEGG_LINOLEIC_ACID_METABOLISM	0.0121139	3	PLA2G12B|CYP1A2|PLA2G3	0.11083
8	ATG12		KEGG_VASCULAR_SMOOTH_MUSCLE_CONTRACTION	0.0126396	6	ITPR3|PRKACB|PLCB3|PLA2G12B|PLA2G3|ROCK2	0.11083
8	BCL6		KEGG_ECM_RECEPTOR_INTERACTION	0.0131552	5	COL6A3|LAMC2|CD44|GP9|SPP1	0.11083
8	BZW2		KEGG_FOLATE_BIOSYNTHESIS	0.0137353	2	ALPL|DHFR	0.11083
8	BEND3		KEGG_CYTOSOLIC_DNA_SENSING_PATHWAY	0.0140495	4	IL33|IL6|RIPK3|ZBP1	0.11083
8	BEST1		KEGG_CHEMOKINE_SIGNALING_PATHWAY	0.0146162	8	PRKACB|PLCB3|CXCL1|CXCR1|PIK3R5|RASGRP2|ROCK2|STAT3	0.11083
8	BPIFA2		KEGG_APOPTOSIS	0.0158214	5	PRKACB|CASP8|IRAK3|PIK3R5|TNFRSF10B	0.11083
8	BPIFA6		KEGG_HEMATOPOIETIC_CELL_LINEAGE	0.0158228	5	ITGAM|CD14|CD44|GP9|IL6	0.11083
8	BPIFB2		KEGG_ANTIGEN_PROCESSING_AND_PRESENTATION	0.0165408	5	HSP90AA1|HSPA1B|HSPA1A|HSPA1L|IFI30	0.11083
8	BPIFB6		KEGG_ETHER_LIPID_METABOLISM	0.0172235	3	LPCAT1|PLA2G12B|PLA2G3	0.11083
8	BPIFC		KEGG_GAP_JUNCTION	0.01728	5	ITPR3|PRKACB|TUBA1C|PLCB3|PDGFC	0.11083
8	BAP1		KEGG_CIRCADIAN_RHYTHM_MAMMAL	0.0190568	2	BHLHE41|NR1D1	0.118152
8	BIN1		KEGG_NOD_LIKE_RECEPTOR_SIGNALING_PATHWAY	0.0197482	4	HSP90AA1|CXCL1|CASP8|IL6	0.118489
8	BIN2		KEGG_PATHWAYS_IN_CANCER	0.0223554	11	HSP90AA1|TRAF3|RUNX1|TGFBR2|LAMC2|PTGS2|CASP8|GSTP1|IL6|PIK3R5|STAT3	0.129941
8	BRIX1		KEGG_SNARE_INTERACTIONS_IN_VESICULAR_TRANSPORT	0.0250665	3	SNAP25|SNAP29|VAMP5	0.141284
8	BTNL5-PS		KEGG_REGULATION_OF_ACTIN_CYTOSKELETON	0.0287808	8	ITGAM|WASF2|PDGFC|CD14|ITGAX|LIMK1|PIK3R5|ROCK2	0.154074
8	C2CD2		KEGG_LONG_TERM_DEPRESSION	0.0292967	4	ITPR3|PLCB3|PLA2G12B|PLA2G3	0.154074
8	CACTIN		KEGG_SYSTEMIC_LUPUS_ERYTHEMATOSUS	0.0299481	6	HIST2H2AB|C2|H2AFJ|H2AFX|HIST1H2BG|HIST1H4B	0.154074
8	CDHR3		KEGG_RIG_I_LIKE_RECEPTOR_SIGNALING_PATHWAY	0.0306491	4	TRAF3|TRIM25|ATG12|CASP8	0.154074
8	CABP4		KEGG_ONE_CARBON_POOL_BY_FOLATE	0.0318077	2	DHFR|SHMT1	0.15569
8	CAMK2N2		KEGG_ADHERENS_JUNCTION	0.0364185	4	TGFBR2|WASF2|PTPN6|SNAI1	0.166043
8	CPM		KEGG_ABC_TRANSPORTERS	0.0366008	3	ABCB6|ABCC4|ABCG4	0.166043
8	CPN1		KEGG_VASOPRESSIN_REGULATED_WATER_REABSORPTION	0.0366008	3	PRKACB|ARHGDIB|RAB11B	0.166043
8	CLCF1		KEGG_ALPHA_LINOLENIC_ACID_METABOLISM	0.0391336	2	PLA2G12B|PLA2G3	0.170997
8	CASP8		KEGG_GLYCEROPHOSPHOLIPID_METABOLISM	0.0395315	4	LPCAT1|PLA2G12B|GPD1L|PLA2G3	0.170997
8	CD14		KEGG_FC_EPSILON_RI_SIGNALING_PATHWAY	0.0428074	4	PLA2G12B|MAP2K3|PIK3R5|PLA2G3	0.180958
8	CD44		KEGG_SMALL_CELL_LUNG_CANCER	0.0515942	4	TRAF3|LAMC2|PTGS2|PIK3R5	0.213256
8	CD59B		KEGG_MISMATCH_REPAIR	0.0554472	2	RFC3|RFC4	0.224199
8	CKS2		KEGG_INOSITOL_PHOSPHATE_METABOLISM	0.060802	3	PLCB3|ITPKA|SYNJ2	0.237497
8	CDC42EP3		KEGG_PROSTATE_CANCER	0.0612895	4	HSP90AA1|PDGFC|GSTP1|PIK3R5	0.237497
8	BC018473		KEGG_ARACHIDONIC_ACID_METABOLISM	0.0721188	3	PLA2G12B|PTGS2|PLA2G3	0.273757
8	BC051537		KEGG_PENTOSE_PHOSPHATE_PATHWAY	0.0736824	2	PGD|DERA	0.274099
8	BC100451		KEGG_CALCIUM_SIGNALING_PATHWAY	0.0776606	6	ITPR3|PRKACB|PLCB3|ITPKA|P2RX7|PDE1B	0.275473
8	BC016579		KEGG_ACUTE_MYELOID_LEUKEMIA	0.0780914	3	RUNX1|PIK3R5|STAT3	0.275473
8	CDC6		KEGG_HOMOLOGOUS_RECOMBINATION	0.0784949	2	XRCC2|TOP3A	0.275473
8	CDCA5		KEGG_PYRIMIDINE_METABOLISM	0.0809603	4	CDA|ENTPD5|POLE2|POLR2E	0.278863
8	CDCA7		KEGG_GLYCINE_SERINE_AND_THREONINE_METABOLISM	0.0935313	2	MAOA|SHMT1	0.316306
8	CREG1		KEGG_P53_SIGNALING_PATHWAY	0.107512	3	GADD45G|CASP8|TNFRSF10B	0.33854
8	CENPO		KEGG_PPAR_SIGNALING_PATHWAY	0.10753	3	OLR1|ACSL5|ANGPTL4	0.33854
8	CXCR1		KEGG_COMPLEMENT_AND_COAGULATION_CASCADES	0.10753	3	C2|F12|PLAUR	0.33854
8	CLIC1		KEGG_WNT_SIGNALING_PATHWAY	0.108048	5	PRKACB|FOSL1|PLCB3|NFATC1|ROCK2	0.33854
8	CHD3		KEGG_LONG_TERM_POTENTIATION	0.111027	3	ITPR3|PRKACB|PLCB3	0.33854
8	CMA1		KEGG_PANCREATIC_CANCER	0.111027	3	TGFBR2|PIK3R5|STAT3	0.33854
8	F2RL2		KEGG_LEISHMANIA_INFECTION	0.118167	3	ITGAM|PTGS2|PTPN6	0.354502
8	F12		KEGG_CHRONIC_MYELOID_LEUKEMIA	0.121797	3	RUNX1|TGFBR2|PIK3R5	0.356054
8	CCDC162		KEGG_OOCYTE_MEIOSIS	0.122513	4	ITPR3|PRKACB|AURKA|CDC20	0.356054
8	CCDC85B		KEGG_B_CELL_RECEPTOR_SIGNALING_PATHWAY	0.12917	3	NFATC1|PIK3R5|PTPN6	0.369625
8	COL6A3		KEGG_TRYPTOPHAN_METABOLISM	0.142631	2	CYP1A2|MAOA	0.401959
8	C2		KEGG_ALDOSTERONE_REGULATED_SODIUM_REABSORPTION	0.154179	2	ATP1B2|PIK3R5	0.428018
8	CUBN		KEGG_CELL_CYCLE	0.164796	4	GADD45G|CDC20|CDC6|WEE1	0.450765
8	CUTAL		KEGG_AXON_GUIDANCE	0.168081	4	LIMK1|NFATC1|ROCK2|SEMA6A	0.453089
8	CWC25		KEGG_PROGESTERONE_MEDIATED_OOCYTE_MATURATION	0.172298	3	HSP90AA1|PRKACB|PIK3R5	0.457822
8	CDK18		KEGG_RIBOSOME	0.180548	3	RPL12|RPL41|RPS20	0.472986
8	CSTB		KEGG_TYPE_II_DIABETES_MELLITUS	0.183727	2	SOCS3|PIK3R5	0.474627
8	CYP2C44		KEGG_PROTEASOME	0.189706	2	POMP|PSMD8	0.482382
8	CYP2D34		KEGG_NATURAL_KILLER_CELL_MEDIATED_CYTOTOXICITY	0.194498	4	NFATC1|PIK3R5|PTPN6|TNFRSF10B	0.482382
8	CYP21A1		KEGG_INSULIN_SIGNALING_PATHWAY	0.194509	4	PRKACB|SOCS3|PIK3R5|PRKAB2	0.482382
8	DDX21		KEGG_DRUG_METABOLISM_OTHER_ENZYMES	0.207903	2	CDA|IMPDH1	0.508816
8	DCPP2		KEGG_TASTE_TRANSDUCTION	0.214	2	ITPR3|PRKACB	0.510327
8	DAGLA		KEGG_STARCH_AND_SUCROSE_METABOLISM	0.214008	2	MGAM|UGDH	0.510327
8	DHFR		KEGG_FC_GAMMA_R_MEDIATED_PHAGOCYTOSIS	0.218775	3	WASF2|LIMK1|PIK3R5	0.510518
8	DIP2A		KEGG_AMYOTROPHIC_LATERAL_SCLEROSIS_ALS	0.220114	2	MAP2K3|TNFRSF1B	0.510518
8	DUSP5		KEGG_GLYCOSPHINGOLIPID_BIOSYNTHESIS_GANGLIO_SERIES	0.222323	1	ST6GALNAC6	0.510518
8	DUSP6		KEGG_ARGININE_AND_PROLINE_METABOLISM	0.226225	2	MAOA|ODC1	0.513145
8	DNAH17		KEGG_RENIN_ANGIOTENSIN_SYSTEM	0.247968	1	CMA1	0.555687
8	EML1		KEGG_PHENYLALANINE_METABOLISM	0.260472	1	MAOA	0.576759
8	ECT2		KEGG_T_CELL_RECEPTOR_SIGNALING_PATHWAY	0.26747	3	NFATC1|PIK3R5|PTPN6	0.585287
8	ENTPD5		KEGG_COLORECTAL_CANCER	0.275536	2	TGFBR2|PIK3R5	0.595926
8	EDARADD		KEGG_BIOSYNTHESIS_OF_UNSATURATED_FATTY_ACIDS	0.308434	1	ACOT7	0.653415
8	EFR3B		KEGG_EPITHELIAL_CELL_SIGNALING_IN_HELICOBACTER_PYLORI_INFECTION	0.312423	2	CXCL1|CXCR1	0.653415
8	EPHX1		KEGG_LEUKOCYTE_TRANSENDOTHELIAL_MIGRATION	0.312655	3	ITGAM|PIK3R5|ROCK2	0.653415
8	TUBE1		KEGG_PROXIMAL_TUBULE_BICARBONATE_RECLAMATION	0.319947	1	ATP1B2	0.661223
8	EIF2S2		KEGG_MELANOMA	0.330742	2	PDGFC|PIK3R5	0.676023
8	EIF2B2		KEGG_ASCORBATE_AND_ALDARATE_METABOLISM	0.342377	1	UGDH	0.677488
8	AI182371		KEGG_GLYCOSYLPHOSPHATIDYLINOSITOL_GPI_ANCHOR_BIOSYNTHESIS	0.342377	1	GPLD1	0.677488
8	FBXW10		KEGG_NEUROTROPHIN_SIGNALING_PATHWAY	0.349019	3	ARHGDIB|IRAK3|PIK3R5	0.677488
8	FAM129B		KEGG_SELENOAMINO_ACID_METABOLISM	0.353307	1	MARS2	0.677488
8	FAM209		KEGG_GLYCOSPHINGOLIPID_BIOSYNTHESIS_LACTO_AND_NEOLACTO_SERIES	0.353307	1	GCNT2	0.677488
8	FAM53C		KEGG_GALACTOSE_METABOLISM	0.353313	1	MGAM	0.677488
8	FAM72A		KEGG_SPLICEOSOME	0.357855	3	HSPA1B|HSPA1A|HSPA1L	0.679195
8	FABP9		KEGG_PENTOSE_AND_GLUCURONATE_INTERCONVERSIONS	0.374638	1	UGDH	0.702142
8	FERMT1		KEGG_CARDIAC_MUSCLE_CONTRACTION	0.384634	2	ATP1B2|SLC9A6	0.702142
8	FERMT3		KEGG_HISTIDINE_METABOLISM	0.385031	1	MAOA	0.702142
8	FLNB		KEGG_RNA_POLYMERASE	0.385045	1	POLR2E	0.702142
8	FOXF2		KEGG_O_GLYCAN_BIOSYNTHESIS	0.395244	1	B4GALT5	0.713741
8	FOSL1		KEGG_HYPERTROPHIC_CARDIOMYOPATHY_HCM	0.41386	2	IL6|PRKAB2	0.735537
8	GGACT		KEGG_ALANINE_ASPARTATE_AND_GLUTAMATE_METABOLISM	0.415222	1	ADSS	0.735537
8	GDNF		KEGG_TGF_BETA_SIGNALING_PATHWAY	0.419624	2	TGFBR2|ROCK2	0.736321
8	GCNT2		KEGG_BASE_EXCISION_REPAIR	0.443905	1	POLE2	0.764516
8	GFOD1		KEGG_REGULATION_OF_AUTOPHAGY	0.443913	1	ATG12	0.764516
8	GCLM		KEGG_SPHINGOLIPID_METABOLISM	0.488626	1	ACER1	0.820583
8	GSTO1		KEGG_PORPHYRIN_AND_CHLOROPHYLL_METABOLISM	0.497167	1	BLVRB	0.820583
8	GSTA3		KEGG_AMINOACYL_TRNA_BIOSYNTHESIS	0.497167	1	MARS2	0.820583
8	GSTP1		KEGG_FATTY_ACID_METABOLISM	0.505515	1	ACSL5	0.820583
8	GSS		KEGG_TYROSINE_METABOLISM	0.505524	1	MAOA	0.820583
8	GML		KEGG_GRAFT_VERSUS_HOST_DISEASE	0.505524	1	IL6	0.820583
8	GPLD1		KEGG_MELANOGENESIS	0.50735	2	PRKACB|PLCB3	0.820583
8	GOLGB1		KEGG_TYPE_I_DIABETES_MELLITUS	0.52184	1	HSPD1	0.829606
8	GADD45G		KEGG_AMINO_SUGAR_AND_NUCLEOTIDE_SUGAR_METABOLISM	0.521849	1	UGDH	0.829606
8	GH		KEGG_ALZHEIMERS_DISEASE	0.53444	3	ITPR3|PLCB3|CASP8	0.840325
8	GRASP		KEGG_N_GLYCAN_BIOSYNTHESIS	0.537627	1	MGAT5	0.840325
8	HSPE1		KEGG_INTESTINAL_IMMUNE_NETWORK_FOR_IGA_PRODUCTION	0.552886	1	IL6	0.856974
8	HSPD1		KEGG_MTOR_SIGNALING_PATHWAY	0.581903	1	PIK3R5	0.887177
8	HSPA1L		KEGG_ENDOMETRIAL_CANCER	0.581912	1	PIK3R5	0.887177
8	HSPA1A		KEGG_HUNTINGTONS_DISEASE	0.595627	3	PLCB3|CASP8|POLR2E	0.893567
8	HSPA1B		KEGG_NON_SMALL_CELL_LUNG_CANCER	0.595711	1	PIK3R5	0.893567
8	HSPA4L		KEGG_VIBRIO_CHOLERAE_INFECTION	0.609029	1	PRKACB	0.899083
8	HSP90AA1		KEGG_HEDGEHOG_SIGNALING_PATHWAY	0.609056	1	PRKACB	0.899083
8	HFE		KEGG_RNA_DEGRADATION	0.628244	1	HSPD1	0.920105
8	HMGA2		KEGG_TIGHT_JUNCTION	0.654859	2	MPDZ|MPP5	0.948988
8	HINT1		KEGG_RETINOL_METABOLISM	0.658169	1	CYP1A2	0.948988
8	H2-PB		KEGG_GLIOMA	0.663868	1	PIK3R5	0.949842
8	HAT1		KEGG_UBIQUITIN_MEDIATED_PROTEOLYSIS	0.670583	2	SOCS3|CDC20	0.952126
8	HIST1H2BG		KEGG_RENAL_CELL_CARCINOMA	0.690895	1	PIK3R5	0.973534
8	HIST1H4B		KEGG_VIRAL_MYOCARDITIS	0.706086	1	CASP8	0.987458
8	HIST2H2AB		KEGG_PEROXISOME	0.729769	1	ACSL5	1
8	HIST2H2BB		KEGG_ERBB_SIGNALING_PATHWAY	0.767675	1	PIK3R5	1
8	HIST2H3C1		KEGG_DILATED_CARDIOMYOPATHY	0.786381	1	PRKACB	1
8	HDAC4		KEGG_LYSOSOME	0.868774	1	SLC11A1	1
8	ITPR3		KEGG_CELL_ADHESION_MOLECULES_CAMS	0.894524	1	ITGAM	1
8	ITPKA		KEGG_OXIDATIVE_PHOSPHORYLATION	0.896196	1	LHPP	1
8	INSL6		KEGG_NEUROACTIVE_LIGAND_RECEPTOR_INTERACTION	0.941924	2	F2RL2|P2RX7	1
8	IFI204		KEGG_OLFACTORY_TRANSDUCTION	0.99857	1	PRKACB	1
8	IL33		KEGG_GLYCOLYSIS_GLUCONEOGENESIS	1	0		1
8	IL6ST		KEGG_CITRATE_CYCLE_TCA_CYCLE	1	0		1
8	IRAK3		KEGG_FRUCTOSE_AND_MANNOSE_METABOLISM	1	0		1
8	IMPG2		KEGG_STEROID_BIOSYNTHESIS	1	0		1
8	KPNA4		KEGG_PRIMARY_BILE_ACID_BIOSYNTHESIS	1	0		1
8	KLHL30		KEGG_STEROID_HORMONE_BIOSYNTHESIS	1	0		1
8	KRT18		KEGG_CYSTEINE_AND_METHIONINE_METABOLISM	1	0		1
8	KRTAP4-16		KEGG_VALINE_LEUCINE_AND_ISOLEUCINE_DEGRADATION	1	0		1
8	KIRREL		KEGG_VALINE_LEUCINE_AND_ISOLEUCINE_BIOSYNTHESIS	1	0		1
8	KIF11		KEGG_LYSINE_DEGRADATION	1	0		1
8	KIF5A		KEGG_BETA_ALANINE_METABOLISM	1	0		1
8	KLF5		KEGG_TAURINE_AND_HYPOTAURINE_METABOLISM	1	0		1
8	KLF6		KEGG_OTHER_GLYCAN_DEGRADATION	1	0		1
8	LAMC2		KEGG_GLYCOSAMINOGLYCAN_DEGRADATION	1	0		1
8	LXN		KEGG_GLYCOSAMINOGLYCAN_BIOSYNTHESIS_CHONDROITIN_SULFATE	1	0		1
8	LGALS3		KEGG_GLYCOSAMINOGLYCAN_BIOSYNTHESIS_KERATAN_SULFATE	1	0		1
8	LRRC75AOS2		KEGG_GLYCOSAMINOGLYCAN_BIOSYNTHESIS_HEPARAN_SULFATE	1	0		1
8	LRG1		KEGG_GLYCEROLIPID_METABOLISM	1	0		1
8	LRRIQ3		KEGG_GLYCOSPHINGOLIPID_BIOSYNTHESIS_GLOBO_SERIES	1	0		1
8	LCOR		KEGG_PYRUVATE_METABOLISM	1	0		1
8	LDB3		KEGG_GLYOXYLATE_AND_DICARBOXYLATE_METABOLISM	1	0		1
8	LIN9		KEGG_PROPANOATE_METABOLISM	1	0		1
8	LCN2		KEGG_BUTANOATE_METABOLISM	1	0		1
8	LRP11		KEGG_RIBOFLAVIN_METABOLISM	1	0		1
8	LY6A		KEGG_NICOTINATE_AND_NICOTINAMIDE_METABOLISM	1	0		1
8	LY96		KEGG_PANTOTHENATE_AND_COA_BIOSYNTHESIS	1	0		1
8	LPCAT1		KEGG_TERPENOID_BACKBONE_BIOSYNTHESIS	1	0		1
8	LYG1		KEGG_LIMONENE_AND_PINENE_DEGRADATION	1	0		1
8	MFSD7B		KEGG_NITROGEN_METABOLISM	1	0		1
8	MGAT5		KEGG_SULFUR_METABOLISM	1	0		1
8	MED4		KEGG_BASAL_TRANSCRIPTION_FACTORS	1	0		1
8	MLPH		KEGG_PROTEIN_EXPORT	1	0		1
8	MPP5		KEGG_NON_HOMOLOGOUS_END_JOINING	1	0		1
8	MARS2		KEGG_DORSO_VENTRAL_AXIS_FORMATION	1	0		1
8	MIR5104		KEGG_NOTCH_SIGNALING_PATHWAY	1	0		1
8	MIR668		KEGG_MATURITY_ONSET_DIABETES_OF_THE_YOUNG	1	0		1
8	MIR692-1		KEGG_PARKINSONS_DISEASE	1	0		1
8	MGST2		KEGG_THYROID_CANCER	1	0		1
8	MIDN		KEGG_BASAL_CELL_CARCINOMA	1	0		1
8	MIS18BP1		KEGG_BLADDER_CANCER	1	0		1
8	MRPL32		KEGG_ASTHMA	1	0		1
8	MRPL57		KEGG_AUTOIMMUNE_THYROID_DISEASE	1	0		1
8	MAP2K3		KEGG_ALLOGRAFT_REJECTION	1	0		1
8	MAP2K3OS		KEGG_PRIMARY_IMMUNODEFICIENCY	1	0		1
8	MAP3K4		KEGG_ARRHYTHMOGENIC_RIGHT_VENTRICULAR_CARDIOMYOPATHY_ARVC	1	0		1
8	MUC1
8	MUC13
8	MPTX2
8	MUSTN1
8	MYBL1
8	MIRT2
8	NOXRED1
8	NEK6
8	NLRC3
8	NOP16
8	NOP56
8	NOP9
8	NFATC1
8	NR1D1
8	NUSAP1
8	NPM3
8	NRM
8	OARD1
8	OLFR1311
8	OLFR791
8	OSMR
8	ODC1
8	OTOGL
8	PARVB
8	PMP2
8	PHF19
8	PDE1B
8	PIK3R5
8	PLA2G3
8	PLA2G12B
8	PLCB3
8	PINX1
8	PDGFC
8	PLEKHA3
8	PHLDA1
8	PLEC
8	PLK4
8	POLE2
8	POLR2E
8	POM121L2
8	POPDC3
8	KCNE2
8	GM10428
8	GM10561
8	GM10845
8	GM12059
8	GM13470
8	GM14023
8	GM16062
8	GM16253
8	GM16508
8	GM2427
8	GM4583
8	GM4832
8	GM5475
8	GM5797
8	GM6570
8	GM7008
8	GM9817
8	GM9947
8	GM17455
8	GM20742
8	GM24148
8	GM26626
8	GM26698
8	GM38434
8	PRL2C1
8	PRL2C5
8	PRR13
8	PTGS2
8	PROCR
8	PKN3
8	PRKAB2
8	PTPN22
8	PRG4
8	PRPF39
8	RAB11B
8	RAB26OS
8	RAB7B
8	REPS1
8	RANBP1
8	RIN1
8	RASGRP2
8	REEP4
8	RIPK3
8	RIPK4
8	RCAN1
8	RFC4
8	ARHGAP9
8	ROCK2
8	RNASEH2B
8	RPPH1
8	RPL12
8	RPL41
8	RRP15
8	1110007C09RIK
8	1110008P14RIK
8	1110020A21RIK
8	1110038B12RIK
8	1300002E11RIK
8	1500012F01RIK
8	1700001K19RIK
8	1700023H06RIK
8	1700084E18RIK
8	2310011J03RIK
8	2310043M15RIK
8	2810025M15RIK
8	2900009J06RIK
8	3110056K07RIK
8	3300005D01RIK
8	4833419F23RIK
8	4921507L20RIK
8	4921531C22RIK
8	4930524B15RIK
8	4930579G24RIK
8	4930596I21RIK
8	4933412E24RIK
8	4933433C11RIK
8	5031439G07RIK
8	8430426J06RIK
8	A130040M12RIK
8	A630014C17RIK
8	A730036I17RIK
8	B230344G16RIK
8	D330025C20RIK
8	D330050G23RIK
8	D730045A05RIK
8	F730043M19RIK
8	RNF151
8	RNF224
8	RBFOX2
8	RNU12
8	RUNX1
8	RUNX2OS1
8	S100A6
8	SIK1
8	SEC14L5
8	SEMA6A
8	SERPINA3N
8	SERPINB1B
8	SERPINB2
8	SERPINB9B
8	SERPINB9C
8	SERPINB9E
8	SERPINB9F
8	SHMT1
8	STK35
8	SPN-PS
8	STAT3
8	SIX4
8	SKIDA1
8	SNORD104
8	SNORD52
8	SNORA20
8	SNORA2B
8	SNORA33
8	SNORA78
8	SPRR1A
8	SMCR8
8	SNAI1
8	SCN4A
8	SLC11A1
8	SLC25A30
8	SLC25A37
8	SLC35E4
8	SLC38A1
8	SLC4A1
8	SLC4A11
8	SLC48A1
8	SLC5A7
8	SPECC1
8	SPATC1
8	SPATA3
8	SPRED1
8	SPRYD7
8	SOX4
8	ST6GALNAC2
8	ST6GALNAC6
8	STARD3
8	SBNO2
8	STIP1
8	SQRDL
8	SOCS3
8	SOGA1
8	SMARCB1
8	SYNJ2
8	SNAP25
8	SNAP29
8	SDCBP2
8	TCL1B5
8	TTBK1
8	TEKT1
8	TNS4
8	TEX40
8	TGIF1
8	TSTD1
8	TSLP
8	TRAF3
8	TOP3A
8	TLE6
8	TRPV2
8	TMIGD1
8	TMTC4
8	TMPRSS9
8	TMEM151B
8	TMEM171
8	TMEM180
8	TREM2
8	TRIM17
8	TRIM25
8	TRIM47
8	TRIO
8	TRMT61A
8	TBCA
8	TUBA1C
8	TUBB4B
8	TUBGCP6
8	TNFAIP6
8	TNFRSF10B
8	TNFRSF21
8	TDP2
8	RNU3A
8	UBASH3A
8	B4GALT5
8	LOC100043315
8	LOC102631757
8	LOC102634154
8	LOC102637854
8	VAULTRC5
8	VMN2R90
8	WFDC18
8	WDR46
8	WDR55
8	WIBG
8	YLPM1
8	ZBP1
8	ZBTB11OS1
8	ZFP36L2
8	ZFP367
8	ZFP706
8	ZSWIM3
8	ZNHIT3
8	ZWINT
8	5430416N02RIK
8	AHDC1
8	AI429214
8	BAG3
8	CYR61
8	DNAJA4
8	ERC1
8	GM20005
8	GSE1
8	HSPB1
8	HSPH1
8	KCND1
8	KLF13
8	LRRC8B
8	PRKACB
8	SH3TC1
8	SORBS2
8	TYK2
8	BCL3
8	BHLHE41
8	BLVRB
8	BSX
8	CENPU
8	CHORDC1
8	D830031N03RIK
8	GAN
8	GM16486
8	HIVEP3
8	HPDL
8	ITGAM
8	LETM2
8	LYAR
8	MANSC1
8	MRTO4
8	NECAB2
8	NEK11
8	NQO1
8	PGD
8	PKD2
8	PROSCOS
8	SZT2
8	TACC1
8	TGFBR2
8	USPL1
8	WASF2
8	WWC2
8	1110017D15RIK
8	1810020O05RIK
8	2010310C07RIK
8	2810403D21RIK
8	4931406P16RIK
8	ADGRE5
8	BC106175
8	CALR3
8	CASP4
8	CXCL1
8	DUSP4
8	DUSP8
8	FGL1
8	GIPC2
8	GM9725
8	GPRC5A
8	HRCT1
8	IL4RA
8	KLHL2
8	MPDZ
8	NIPAL1
8	NR4A3
8	OLR1
8	PM20D2
8	SMARCC1
8	STIL
8	TBX3
8	TRIM29
8	UBTFL1
8	XRCC2
8	2010320M18RIK
8	2310040G24RIK
8	2810474O19RIK
8	4921507P07RIK
8	4930500L23RIK
8	5430402E10RIK
8	6430571L13RIK
8	A430010J10RIK
8	A430078I02RIK
8	AA415398
8	ABCG4
8	ACOT7
8	ALOX5AP
8	ALPL
8	AMPD3
8	ANGPT2
8	ANGPTL3
8	ANP32B
8	ARHGAP25
8	ARHGDIB
8	ARHGEF5
8	ATOH8
8	AZGP1
8	BC049715
8	BEST2
8	BOLA2
8	BRF2
8	C330021F23RIK
8	CAPG
8	CAPRIN2
8	CCDC81
8	CDA
8	CDC20
8	CEACAM1
8	CIB1
8	CLDN12
8	CLEC7A
8	CRYAB
8	CWH43
8	CYM
8	CYP1A2
8	DERA
8	DIO1
8	DMKN
8	DPEP2
8	DUSP9
8	EBNA1BP2
8	EN2
8	ERCC1
8	ERRFI1
8	ETV2
8	FA2H
8	FAM71F1
8	FANCD2
8	FHL1
8	FMR1NB
8	G530011O06RIK
8	GM10463
8	GM10616
8	GM10654
8	GM10922
8	GM12603
8	GM12703
8	GM14377
8	GM14744
8	GM19345
8	GM26705
8	GM3336
8	GM5908
8	GM7562
8	GM9951
8	GP9
8	GPD1L
8	GSR
8	GSTA4
8	GSTM1
8	H2AFJ
8	H2AFX
8	HAUS8
8	HNRNPH2
8	IFI30
8	IL6
8	IMPDH1
8	ITGAX
8	KCTD19
8	KDR
8	KLHL21
8	LAYN
8	LHPP
8	LIMK1
8	LOC102637763
8	LRP8
8	LRRC36
8	LRRC8C
8	LZTS1
8	MAK16
8	MAOA
8	MB21D1
8	MBD3L1
8	MBD3L2
8	MBNL3
8	MED8
8	MGAM
8	MICALL2
8	MIR101C
8	MIR221
8	MIR710
8	MMP13
8	MMP3
8	MPP1
8	MPP6
8	MUC3
8	NAP1L5
8	NCAPG
8	NOC4L
8	NRADD
8	OLFR1532-PS1
8	OLFR690
8	P2RX7
8	PARTICL
8	PCOLCE2
8	PDE4C
8	PEG10
8	PIR
8	PLAUR
8	POMP
8	POP5
8	PRKCDBP
8	PSMD8
8	PTGR1
8	PTPN6
8	RAB11FIP1
8	RAN
8	RASGEF1A
8	RASL11A
8	RASSF4
8	RCCD1
8	RELL1
8	RFC3
8	RNF128
8	RNU11
8	RPS20
8	RRAD
8	SAA4
8	SEPT14
8	SLC37A2
8	SLC9A6
8	SLCO2A1
8	SNHG3
8	SNHG8
8	SNORA73B
8	SPEER4COS
8	SPNS1
8	SPP1
8	SRRM3OS
8	ST14
8	STAR
8	STEAP1
8	STEAP4
8	SYT3
8	TATDN2
8	TBCB
8	TMEM202
8	TMEM255B
8	TMEM54
8	TNFRSF1B
8	TNFRSF22
8	TNFRSF23
8	TRIM24
8	TSPAN4
8	TTC39B
8	TXN1
8	U90926
8	UBXN8
8	UGDH
8	UNCX
8	VAMP5
8	WDR95
8	WEE1
8	XIRP1
8	ZFP326
8	ZIM1
8	ZPR1

## Sheet: cl_9
CLUSTER DETAILS			ENRICHED PATHWAYS						ENRICHED TRANSCRIPTION FACTORS
CLUSTER	Cluster member		Pathways	pvalue	# of substrates	substrates	adj.pval		TF	pvalue	size	target genes
9	NT5DC3		KEGG_CELL_CYCLE	4.93251e-05	9	GADD45B|CHEK1|MCM5|MCM7|CCNB3|CHEK2|DBF4|MYC|PCNA	0.00917446		MYC	5.98483e-05	43	ENO2|GCLC|ID3|JUN|JUNB|POLG2|SQSTM1|GLA|GNL3|IER3|MAFF|MCM5|MCM7|NUP153|PLA2G4A|POLD4|RBBP8|RCC1|SIRT1|TAF8|ZFPL1|CREB1|DDX10|ERMAP|ETF1|GTPBP4|MAGOH|MCL1|MFI2|MYC|NFIL3|NFKBIB|NUFIP1|PCNA|POLR3D|RAB20|SAP30|SERPINE1|SLBP|SLC1A4|SLC31A1|ZFP36L1|ING1
9	ADAM2		KEGG_P53_SIGNALING_PATHWAY	0.00028648	6	GADD45B|CHEK1|PPM1D|CCNB3|CHEK2|SERPINE1	0.0266426		E2F1	0.00250251	35	ID3|JUN|PLK3|BRD2|CHEK1|CUZD1|DUSP1|GABARAPL1|IER3|MCM10|MCM5|MCM7|RCC1|ARC|ARMC4|ATP6V0B|CDT1|DBF4|DCLRE1C|EPB41|GATA3|GMNN|HSPA5|MAGOH|MAP1LC3A|MCL1|MYC|PCNA|PHF13|PSMC6|SERPINE1|SLC15A1|UBN1|FAIM|TMCO4
9	ACAT3		KEGG_DNA_REPLICATION	0.00121162	4	MCM5|MCM7|POLD4|PCNA	0.0751206		E2F3	0.00991542	6	PLK3|MCM10|MCM5|MCM7|CDT1|GMNN
9	ATF3		KEGG_PROTEASOME	0.00353791	4	PSMC2|PSMC6|PSMB2|PSMB4	0.144044		E2F2	0.0119659	11	PLK3|BRD2|MCM10|MCM5|MCM7|ARMC4|CDT1|GATA3|GMNN|MAGOH|SLC15A1
9	ARC		KEGG_GALACTOSE_METABOLISM	0.00459127	3	GLA|G6PC2|PGM1	0.144044		BACH1	0.0242253	6	GCLC|IFRD1|SQSTM1|NUP153|SLC7A11|TNFAIP2
9	ACOT12		KEGG_PURINE_METABOLISM	0.00503864	7	AMPD1|ADCY10|POLD4|ADSSL1|AK7|POLR3D|GUCY2C	0.144044		SREBF1	0.0275714	34	COQ10B|UBC|BRD2|ELP5|IER5|JMJD6|NOP58|RPP38|SAT1|TBCE|THOC6|ACOT8|AIMP1|AKT1S1|ARID4B|BTAF1|BUD31|CATSPERD|CBR1|CEBPB|CIDEA|CTDP1|GAS2L3|GMNN|MGME1|MIIP|PIGA|PYGM|RBBP6|RBM18|SKA3|SOAT2|TRAPPC6A|UBB
9	ACOT8		KEGG_ANTIGEN_PROCESSING_AND_PRESENTATION	0.00627059	5	KLRD1|CREB1|HSP90AB1|HSPA5|LTA	0.144044		EPAS1	0.0309432	10	UBC|CSRNP1|HILPDA|IRX1|KRT80|PKP2|RSPH9|SERPINE1|SLC38A2|ZSWIM4
9	ACOX2		KEGG_SPLICEOSOME	0.00681237	6	SMNDC1|SYF2|TRA2A|BUD31|MAGOH|PRPF3	0.144044		STAT3	0.0437686	7	JUN|JUNB|CEBPB|MCL1|MYC|MYD88|PIM1
9	AMPD1		KEGG_ARACHIDONIC_ACID_METABOLISM	0.00696986	4	CBR3|PLA2G4A|CBR1|GPX5	0.144044		TRP53	0.0437686	7	PLK3|CHEK1|SIRT1|CHEK2|GDF15|TERC|ING1
9	ADCY10		KEGG_CELL_ADHESION_MOLECULES_CAMS	0.00846387	6	ICAM2|NRCAM|PECAM1|PVR|F11R|NRXN2	0.157428		STAT1	0.0444457	20	AZIN1|FAM71A|JUN|A4GALT|GABARAPL1|NFKBIZ|PLA2G4A|TRIB1|ARHGAP18|CEBPB|GATA3|IDO2|KCNU1|MMP25|MYC|MYD88|NUPR1|PIM1|PLK2|SPIDR
9	AK7		KEGG_BASE_EXCISION_REPAIR	0.0105992	3	POLD4|PCNA|MUTYH	0.172945		CREB1	0.0486985	14	ATF3|CD68|JUN|POLG2|SLC20A1|DUSP1|CEBPB|CREB1|ETF1|HSPA5|MCL1|PCNA|SERPINE1|TAT
9	AK8		KEGG_BASAL_TRANSCRIPTION_FACTORS	0.0114534	3	TAF7|TAF4B|TAF7L	0.172945
9	ADSSL1		KEGG_EPITHELIAL_CELL_SIGNALING_IN_HELICOBACTER_PYLORI_INFECTION	0.0120875	4	JUN|ATP6V0B|F11R|HBEGF	0.172945
9	ARF4OS		KEGG_GLYCOSPHINGOLIPID_BIOSYNTHESIS_GLOBO_SERIES	0.0139329	2	A4GALT|GLA	0.185108
9	A4GALT		KEGG_AMINO_SUGAR_AND_NUCLEOTIDE_SUGAR_METABOLISM	0.0196852	3	UAP1|GFPT2|PGM1	0.244096
9	ALS2CR11		KEGG_NOTCH_SIGNALING_PATHWAY	0.0234237	3	DLL4|DVL2|NUMBL	0.2712
9	ANK3		KEGG_MAPK_SIGNALING_PATHWAY	0.0247871	8	GADD45B|JUN|DUSP1|DUSP16|JUND|PLA2G4A|FGF21|MYC	0.2712
9	AMHR2		KEGG_GLUTATHIONE_METABOLISM	0.0275195	3	GCLC|GSTO2|GPX5	0.284369
9	MFI2		KEGG_STARCH_AND_SUCROSE_METABOLISM	0.0304478	3	G6PC2|PGM1|PYGM	0.298068
9	AZIN1		KEGG_MISMATCH_REPAIR	0.0358675	2	POLD4|PCNA	0.333567
9	ARMC4		KEGG_GLYCOLYSIS_GLUCONEOGENESIS	0.0474173	3	ENO2|G6PC2|PGM1	0.419982
9	ARID4B		KEGG_REGULATION_OF_ACTIN_CYTOSKELETON	0.0648508	6	MYH9|SCIN|BAIAP2|CYFIP2|FGF21|ITGA3	0.52695
9	ATCAYOS		KEGG_ALANINE_ASPARTATE_AND_GLUTAMATE_METABOLISM	0.0651605	2	ADSSL1|GFPT2	0.52695
9	ABCA4		KEGG_LEISHMANIA_INFECTION	0.0681027	3	JUN|MYD88|NFKBIB	0.527796
9	ATAD2		KEGG_SPHINGOLIPID_METABOLISM	0.0958111	2	GLA|ACER3	0.674501
9	ATG14		KEGG_TRYPTOPHAN_METABOLISM	0.0958228	2	TPH2|IDO2	0.674501
9	BTLA		KEGG_TGF_BETA_SIGNALING_PATHWAY	0.10264	3	ID3|AMHR2|MYC	0.674501
9	BLZF1		KEGG_BLADDER_CANCER	0.104022	2	DAPK3|MYC	0.674501
9	BAG2		KEGG_ERBB_SIGNALING_PATHWAY	0.105331	3	JUN|HBEGF|MYC	0.674501
9	BNIP1		KEGG_PROSTATE_CANCER	0.110802	3	CREB1|HSP90AB1|SRD5A2	0.674501
9	BAIAP2		KEGG_NUCLEOTIDE_EXCISION_REPAIR	0.112417	2	POLD4|PCNA	0.674501
9	BRIP1		KEGG_PYRIMIDINE_METABOLISM	0.136643	3	POLD4|TXNRD1|POLR3D	0.785948
9	BAZ1A		KEGG_PATHWAYS_IN_CANCER	0.139442	7	JUN|DAPK3|FGF21|HSP90AB1|MYC|DVL2|ITGA3	0.785948
9	BRD2		KEGG_GNRH_SIGNALING_PATHWAY	0.145696	3	JUN|PLA2G4A|HBEGF	0.797041
9	BTAF1		KEGG_CIRCADIAN_RHYTHM_MAMMAL	0.156946	1	CRY1	0.834054
9	BACH1		KEGG_CYTOSOLIC_DNA_SENSING_PATHWAY	0.165778	2	NFKBIB|POLR3D	0.844234
9	CDHR1		KEGG_NON_HOMOLOGOUS_END_JOINING	0.167939	1	DCLRE1C	0.844234
9	CREB1		KEGG_ACUTE_MYELOID_LEUKEMIA	0.1844	2	MYC|PIM1	0.879425
9	CBR1		KEGG_PRIMARY_BILE_ACID_BIOSYNTHESIS	0.189521	1	ACOX2	0.879425
9	CBR3		KEGG_NOD_LIKE_RECEPTOR_SIGNALING_PATHWAY	0.193838	2	HSP90AB1|NFKBIB	0.879425
9	CATSPERD		KEGG_COLORECTAL_CANCER	0.193852	2	JUN|MYC	0.879425
9	CEBPB		KEGG_STEROID_BIOSYNTHESIS	0.200088	1	SOAT2	0.880674
9	CD68		KEGG_LYSOSOME	0.210179	3	CD68|GLA|ATP6V0B	0.880674
9	CIDEA		KEGG_PHENYLALANINE_METABOLISM	0.210536	1	TAT	0.880674
9	CHKA		KEGG_ADIPOCYTOKINE_SIGNALING_PATHWAY	0.217671	2	G6PC2|NFKBIB	0.880674
9	CHAF1B		KEGG_ALPHA_LINOLENIC_ACID_METABOLISM	0.220839	1	PLA2G4A	0.880674
9	CHD1		KEGG_PPAR_SIGNALING_PATHWAY	0.227271	2	UBC|ACOX2	0.880674
9	CFAP53		KEGG_COMPLEMENT_AND_COAGULATION_CASCADES	0.227271	2	SERPIND1|SERPINE1	0.880674
9	CLHC1		KEGG_TIGHT_JUNCTION	0.254871	3	MYH9|EPB41|F11R	0.89865
9	COQ10B		KEGG_B_CELL_RECEPTOR_SIGNALING_PATHWAY	0.256204	2	JUN|NFKBIB	0.89865
9	CHCHD5		KEGG_ARRHYTHMOGENIC_RIGHT_VENTRICULAR_CARDIOMYOPATHY_ARVC	0.261029	2	PKP2|ITGA3	0.89865
9	CRY1		KEGG_GLYCEROPHOSPHOLIPID_METABOLISM	0.265828	2	CHKA|PLA2G4A	0.89865
9	CTDP1		KEGG_CYTOKINE_CYTOKINE_RECEPTOR_INTERACTION	0.270245	5	EDA2R|IL17RA|TNFRSF12A|AMHR2|LTA	0.89865
9	CCNK		KEGG_PROTEIN_EXPORT	0.270364	1	HSPA5	0.89865
9	CCNO		KEGG_PEROXISOME	0.270707	2	ACOT8|ACOX2	0.89865
9	CDK20		KEGG_GLYCOSYLPHOSPHATIDYLINOSITOL_GPI_ANCHOR_BIOSYNTHESIS	0.279898	1	PIGA	0.89865
9	CYFIP2		KEGG_PENTOSE_PHOSPHATE_PATHWAY	0.298568	1	PGM1	0.89865
9	DDHD1		KEGG_ECM_RECEPTOR_INTERACTION	0.299678	2	GP6|ITGA3	0.89865
9	DAPK3		KEGG_SMALL_CELL_LUNG_CANCER	0.299678	2	MYC|ITGA3	0.89865
9	DEFB20		KEGG_HOMOLOGOUS_RECOMBINATION	0.307706	1	POLD4	0.89865
9	DHRS7B		KEGG_PROGESTERONE_MEDIATED_OOCYTE_MATURATION	0.309285	2	CCNB3|HSP90AB1	0.89865
9	DLL4		KEGG_WNT_SIGNALING_PATHWAY	0.315037	3	JUN|MYC|DVL2	0.89865
9	DUS4L		KEGG_LINOLEIC_ACID_METABOLISM	0.316767	1	PLA2G4A	0.89865
9	DVL2		KEGG_RNA_POLYMERASE	0.316767	1	POLR3D	0.89865
9	DCLRE1C		KEGG_THYROID_CANCER	0.316767	1	MYC	0.89865
9	D16ERTD472E		KEGG_HEMATOPOIETIC_CELL_LINEAGE	0.318876	2	GYPA|ITGA3	0.89865
9	DUSP1		KEGG_JAK_STAT_SIGNALING_PATHWAY	0.329251	3	MYC|PIM1|SPRED2	0.91404
9	DNAH12		KEGG_ETHER_LIPID_METABOLISM	0.351731	1	PLA2G4A	0.93909
9	ELP5		KEGG_CYSTEINE_AND_METHIONINE_METABOLISM	0.360215	1	TAT	0.93909
9	ERN1		KEGG_FC_GAMMA_R_MEDIATED_PHAGOCYTOSIS	0.361535	2	PLA2G4A|SCIN	0.93909
9	EID3		KEGG_REGULATION_OF_AUTOPHAGY	0.36856	1	GABARAPL1	0.93909
9	ECT2L		KEGG_PRION_DISEASES	0.368567	1	HSPA5	0.93909
9	ETV5		KEGG_PRIMARY_IMMUNODEFICIENCY	0.368567	1	DCLRE1C	0.93909
9	EIF1A		KEGG_TOLL_LIKE_RECEPTOR_SIGNALING_PATHWAY	0.384859	2	JUN|MYD88	0.954451
9	EIF1AD		KEGG_MELANOGENESIS	0.384859	2	CREB1|DVL2	0.954451
9	ETF1		KEGG_SNARE_INTERACTIONS_IN_VESICULAR_TRANSPORT	0.392978	1	BNIP1	0.961763
9	BB019430		KEGG_PYRUVATE_METABOLISM	0.408719	1	ACOT12	0.972094
9	F11R		KEGG_T_CELL_RECEPTOR_SIGNALING_PATHWAY	0.412296	2	JUN|NFKBIB	0.972094
9	FAM110C		KEGG_TYROSINE_METABOLISM	0.424059	1	TAT	0.972094
9	FAM171B		KEGG_GRAFT_VERSUS_HOST_DISEASE	0.424059	1	KLRD1	0.972094
9	FAM63A		KEGG_ALDOSTERONE_REGULATED_SODIUM_REABSORPTION	0.424067	1	SGK1	0.972094
9	FAM71A		KEGG_TYPE_I_DIABETES_MELLITUS	0.439002	1	LTA	0.972094
9	FAM71D		KEGG_ABC_TRANSPORTERS	0.43901	1	ABCA4	0.972094
9	FAM78B		KEGG_VASOPRESSIN_REGULATED_WATER_REABSORPTION	0.43901	1	CREB1	0.972094
9	FHDC1		KEGG_LEUKOCYTE_TRANSENDOTHELIAL_MIGRATION	0.456608	2	PECAM1|F11R	0.999165
9	GABPB1		KEGG_GLYCEROLIPID_METABOLISM	0.474647	1	GLA	1
9	GATA3		KEGG_NEUROTROPHIN_SIGNALING_PATHWAY	0.490691	2	JUN|NFKBIB	1
9	GMNN		KEGG_ENDOMETRIAL_CANCER	0.495012	1	MYC	1
9	G6PC2		KEGG_ARGININE_AND_PROLINE_METABOLISM	0.508092	1	SAT1	1
9	GFPT2		KEGG_STEROID_HORMONE_BIOSYNTHESIS	0.514542	1	SRD5A2	1
9	GPX5		KEGG_BASAL_CELL_CARCINOMA	0.514542	1	DVL2	1
9	GSTO2		KEGG_VIBRIO_CHOLERAE_INFECTION	0.520857	1	ATP6V0B	1
9	GOLGA7B		KEGG_NATURAL_KILLER_CELL_MEDIATED_CYTOTOXICITY	0.535248	2	ICAM2|KLRD1	1
9	GRHL1		KEGG_INSULIN_SIGNALING_PATHWAY	0.535261	2	G6PC2|PYGM	1
9	GADD45B		KEGG_PATHOGENIC_ESCHERICHIA_COLI_INFECTION	0.539363	1	TUBA4A	1
9	GAS2L3		KEGG_RNA_DEGRADATION	0.539406	1	ENO2	1
9	GRB10		KEGG_RENAL_CELL_CARCINOMA	0.601414	1	JUN	1
9	GTPBP4		KEGG_LONG_TERM_DEPRESSION	0.60144	1	PLA2G4A	1
9	GNL3		KEGG_METABOLISM_OF_XENOBIOTICS_BY_CYTOCHROME_P450	0.601449	1	GSTO2	1
9	HECA		KEGG_RIG_I_LIKE_RECEPTOR_SIGNALING_PATHWAY	0.606639	1	NFKBIB	1
9	HSF2		KEGG_MELANOMA	0.606657	1	FGF21	1
9	HSPA5		KEGG_DRUG_METABOLISM_CYTOCHROME_P450	0.611797	1	GSTO2	1
9	HSP90AB1		KEGG_VIRAL_MYOCARDITIS	0.616843	1	MYH9	1
9	HECW2		KEGG_CHRONIC_MYELOID_LEUKEMIA	0.61687	1	MYC	1
9	HBEGF		KEGG_ADHERENS_JUNCTION	0.626755	1	BAIAP2	1
9	HK1OS		KEGG_VEGF_SIGNALING_PATHWAY	0.631686	1	PLA2G4A	1
9	HKDC1		KEGG_FC_EPSILON_RI_SIGNALING_PATHWAY	0.645948	1	PLA2G4A	1
9	HOMER1		KEGG_HYPERTROPHIC_CARDIOMYOPATHY_HCM	0.672804	1	ITGA3	1
9	HORMAD2		KEGG_APOPTOSIS	0.685468	1	MYD88	1
9	HRASLS5		KEGG_GAP_JUNCTION	0.693629	1	TUBA4A	1
9	IER3		KEGG_HUNTINGTONS_DISEASE	0.696963	2	TAF4B|CREB1	1
9	IER5		KEGG_DILATED_CARDIOMYOPATHY	0.701595	1	ITGA3	1
9	INTS6		KEGG_FOCAL_ADHESION	0.739553	2	JUN|ITGA3	1
9	ITGA3		KEGG_VASCULAR_SMOOTH_MUSCLE_CONTRACTION	0.77956	1	PLA2G4A	1
9	ICAM2		KEGG_AXON_GUIDANCE	0.816661	1	UNC5B	1
9	GM2518		KEGG_PARKINSONS_DISEASE	0.825923	1	UBB	1
9	IFRD1		KEGG_OXIDATIVE_PHOSPHORYLATION	0.830469	1	ATP6V0B	1
9	IRX1		KEGG_UBIQUITIN_MEDIATED_PROTEOLYSIS	0.837122	1	UBE2S	1
9	JMJD6		KEGG_SYSTEMIC_LUPUS_ERYTHEMATOSUS	0.841379	1	H2AFB2	1
9	KANSL1L		KEGG_NEUROACTIVE_LIGAND_RECEPTOR_INTERACTION	0.871665	2	PTH2R|GABRB1	1
9	KRT80		KEGG_ALZHEIMERS_DISEASE	0.891709	1	ERN1	1
9	KIF27		KEGG_CALCIUM_SIGNALING_PATHWAY	0.903884	1	SLC8A2	1
9	KLF16		KEGG_ENDOCYTOSIS	0.909986	1	VPS37B	1
9	LVRN		KEGG_CHEMOKINE_SIGNALING_PATHWAY	0.917943	1	NFKBIB	1
9	LTV1		KEGG_CITRATE_CYCLE_TCA_CYCLE	1	0		1
9	LYPD8		KEGG_PENTOSE_AND_GLUCURONATE_INTERCONVERSIONS	1	0		1
9	LTA		KEGG_FRUCTOSE_AND_MANNOSE_METABOLISM	1	0		1
9	MRC1		KEGG_ASCORBATE_AND_ALDARATE_METABOLISM	1	0		1
9	MMP25		KEGG_FATTY_ACID_METABOLISM	1	0		1
9	MREG		KEGG_GLYCINE_SERINE_AND_THREONINE_METABOLISM	1	0		1
9	MIER3		KEGG_VALINE_LEUCINE_AND_ISOLEUCINE_DEGRADATION	1	0		1
9	MGAT4E		KEGG_VALINE_LEUCINE_AND_ISOLEUCINE_BIOSYNTHESIS	1	0		1
9	MTCL1		KEGG_LYSINE_DEGRADATION	1	0		1
9	MAP1LC3A		KEGG_HISTIDINE_METABOLISM	1	0		1
9	MAP7		KEGG_BETA_ALANINE_METABOLISM	1	0		1
9	MCM10		KEGG_TAURINE_AND_HYPOTAURINE_METABOLISM	1	0		1
9	MIR17HG		KEGG_SELENOAMINO_ACID_METABOLISM	1	0		1
9	MGME1		KEGG_N_GLYCAN_BIOSYNTHESIS	1	0		1
9	MRPL38		KEGG_OTHER_GLYCAN_DEGRADATION	1	0		1
9	PYGM		KEGG_O_GLYCAN_BIOSYNTHESIS	1	0		1
9	MYC		KEGG_GLYCOSAMINOGLYCAN_DEGRADATION	1	0		1
9	MCL1		KEGG_GLYCOSAMINOGLYCAN_BIOSYNTHESIS_CHONDROITIN_SULFATE	1	0		1
9	MYADML2		KEGG_GLYCOSAMINOGLYCAN_BIOSYNTHESIS_KERATAN_SULFATE	1	0		1
9	MYOF		KEGG_GLYCOSAMINOGLYCAN_BIOSYNTHESIS_HEPARAN_SULFATE	1	0		1
9	MYOM1		KEGG_INOSITOL_PHOSPHATE_METABOLISM	1	0		1
9	MYO3B		KEGG_GLYCOSPHINGOLIPID_BIOSYNTHESIS_LACTO_AND_NEOLACTO_SERIES	1	0		1
9	MYH9		KEGG_GLYCOSPHINGOLIPID_BIOSYNTHESIS_GANGLIO_SERIES	1	0		1
9	NDRG2		KEGG_GLYOXYLATE_AND_DICARBOXYLATE_METABOLISM	1	0		1
9	NANOS1		KEGG_PROPANOATE_METABOLISM	1	0		1
9	NRXN2		KEGG_BUTANOATE_METABOLISM	1	0		1
9	NRCAM		KEGG_ONE_CARBON_POOL_BY_FOLATE	1	0		1
9	NEK10		KEGG_RIBOFLAVIN_METABOLISM	1	0		1
9	NINL		KEGG_NICOTINATE_AND_NICOTINAMIDE_METABOLISM	1	0		1
9	NOP58		KEGG_PANTOTHENATE_AND_COA_BIOSYNTHESIS	1	0		1
9	NDEL1		KEGG_FOLATE_BIOSYNTHESIS	1	0		1
9	NFKBIZ		KEGG_RETINOL_METABOLISM	1	0		1
9	NFIL3		KEGG_PORPHYRIN_AND_CHLOROPHYLL_METABOLISM	1	0		1
9	NUFIP1		KEGG_TERPENOID_BACKBONE_BIOSYNTHESIS	1	0		1
9	NUFIP2		KEGG_LIMONENE_AND_PINENE_DEGRADATION	1	0		1
9	NR1D2		KEGG_NITROGEN_METABOLISM	1	0		1
9	NUP153		KEGG_SULFUR_METABOLISM	1	0		1
9	OLFR1099		KEGG_AMINOACYL_TRNA_BIOSYNTHESIS	1	0		1
9	OLFR1248		KEGG_DRUG_METABOLISM_OTHER_ENZYMES	1	0		1
9	OLFR153		KEGG_BIOSYNTHESIS_OF_UNSATURATED_FATTY_ACIDS	1	0		1
9	OIT3		KEGG_RIBOSOME	1	0		1
9	OSER1		KEGG_PHOSPHATIDYLINOSITOL_SIGNALING_SYSTEM	1	0		1
9	PAK1IP1		KEGG_OOCYTE_MEIOSIS	1	0		1
9	PTH2R		KEGG_MTOR_SIGNALING_PATHWAY	1	0		1
9	PELI1		KEGG_CARDIAC_MUSCLE_CONTRACTION	1	0		1
9	PTRH1		KEGG_DORSO_VENTRAL_AXIS_FORMATION	1	0		1
9	PIP5KL1		KEGG_HEDGEHOG_SIGNALING_PATHWAY	1	0		1
9	PLA2G4A		KEGG_RENIN_ANGIOTENSIN_SYSTEM	1	0		1
9	PKP2		KEGG_INTESTINAL_IMMUNE_NETWORK_FOR_IGA_PRODUCTION	1	0		1
9	PECAM1		KEGG_LONG_TERM_POTENTIATION	1	0		1
9	PLK2		KEGG_OLFACTORY_TRANSDUCTION	1	0		1
9	POLG2		KEGG_TASTE_TRANSDUCTION	1	0		1
9	POLD4		KEGG_TYPE_II_DIABETES_MELLITUS	1	0		1
9	POLR3D		KEGG_MATURITY_ONSET_DIABETES_OF_THE_YOUNG	1	0		1
9	GM10844		KEGG_PROXIMAL_TUBULE_BICARBONATE_RECLAMATION	1	0		1
9	GM11476		KEGG_AMYOTROPHIC_LATERAL_SCLEROSIS_ALS	1	0		1
9	GM12002		KEGG_PANCREATIC_CANCER	1	0		1
9	GM12227		KEGG_GLIOMA	1	0		1
9	GM12592		KEGG_NON_SMALL_CELL_LUNG_CANCER	1	0		1
9	GM14164		KEGG_ASTHMA	1	0		1
9	GM15813		KEGG_AUTOIMMUNE_THYROID_DISEASE	1	0		1
9	GM17196		KEGG_ALLOGRAFT_REJECTION	1	0		1
9	GM7897
9	GM20337
9	PDCD2
9	PCNA
9	PSMC6
9	PPP1R1C
9	PPM1D
9	PTPN2
9	PIM1
9	PIM3
9	PWP2
9	QTRTD1
9	RAB10OS
9	RAB32
9	RSPH9
9	RECQL4
9	RGS22
9	RBBP8
9	RND3
9	ARHGAP18
9	ARHGAP40
9	RPP38
9	1600002H07RIK
9	1700022E09RIK
9	1700034E13RIK
9	1700092M07RIK
9	1700093K21RIK
9	1810013L24RIK
9	2810408I11RIK
9	4933413C19RIK
9	5031415H12RIK
9	5430405H02RIK
9	6030407O03RIK
9	8430431K14RIK
9	9430024E24RIK
9	9830166K06RIK
9	A230001M10RIK
9	A230028O05RIK
9	A930006I01RIK
9	B230217O12RIK
9	D130043K22RIK
9	E230016K23RIK
9	RNF115
9	RIOK2
9	RBM18
9	ROPN1L
9	SPIDR
9	SCIN
9	SDE2
9	SQSTM1
9	SERPIND1
9	SRSF7
9	SERPINE3
9	SERTAD2
9	SGK1
9	STAP2
9	SIRT1
9	SKIL
9	SCARNA17
9	SNRNP48
9	SNHG1
9	SNORD11
9	SNORD42B
9	SNORD65
9	SNORD66
9	SNORD70
9	SNORD72
9	SNORA36B
9	SNORA74A
9	SNORA75
9	SUMO1
9	SLC1A4
9	SLC15A1
9	SLC16A8
9	SLC17A8
9	SLC20A1
9	SLC23A3
9	SLC38A2
9	SLC7A11
9	SNX16
9	SPATC1L
9	SOHLH2
9	SMOX
9	SKA3
9	SPRED2
9	STFA2L1
9	SRD5A2
9	SOAT2
9	SRXN1
9	SIMC1
9	SMNDC1
9	TCP11L2
9	TAF4B
9	TAF7
9	TAF8
9	TAF1A
9	TBC1D15
9	TXNRD1
9	TXNL1
9	THOC6
9	TLCD2
9	TMUB2
9	TMEM102
9	TMEM117
9	TMEM154
9	TMEM199
9	TMEM236
9	TMPRSS7
9	TRIB1
9	TRIM16
9	TRIM59
9	TRIM69
9	TPH2
9	TPGS1
9	TBCE
9	TUBA4A
9	TNFRSF12A
9	TNFAIP2
9	TPD52L1
9	UBN1
9	GM11517
9	UBB
9	USP50
9	UAP1
9	UNC5B
9	MAFF
9	VIL1
9	VMN1R206
9	VWA7
9	WDR27
9	ZBTB10
9	ZFPL1
9	ZFP169
9	ZFP36L1
9	ZFP945
9	ZSWIM6
9	ZSWIM7
9	ZC2HC1B
9	ADAMTS15
9	ARRDC2
9	CYP2A22
9	DNAJA1
9	DNAJB1
9	EDA2R
9	ENO2
9	FOSB
9	GCLC
9	ID3
9	JUN
9	JUNB
9	MELK
9	OLFR480
9	PLK3
9	PPP1R15A
9	UBC
9	ASB11
9	B230119M05RIK
9	B230398E01RIK
9	CCDC77
9	CDKN2AIP
9	CHEK1
9	CIART
9	CSRNP1
9	CUZD1
9	CYP3A57
9	DUSP16
9	GABARAPL1
9	GLA
9	GM10648
9	GM15997
9	GM31464
9	HILPDA
9	HSPB8
9	IL17RA
9	JADE3
9	JUND
9	KLRD1
9	KLRE1
9	KPTN
9	LARP7
9	LOC102638985
9	MCM5
9	MCM7
9	MOB2
9	NASP
9	PRKRIP1
9	PTPRH
9	PVR
9	RCC1
9	RPF1
9	SAT1
9	SBDS
9	SLC8A2
9	SNHG12
9	SNORD15A
9	SYF2
9	TAS2R135
9	TAS2R143
9	TMBIM7
9	TRA2A
9	TRIM72
9	VPS37B
9	ZFAND2A
9	1190005I06RIK
9	1700101I11RIK
9	1700104B16RIK
9	2310044K18RIK
9	2500002B13RIK
9	4930417O13RIK
9	4930428O21RIK
9	4930479D17RIK
9	4930562A09RIK
9	6430531B16RIK
9	ACER3
9	ADAM5
9	AIMP1
9	AKT1S1
9	ARRDC4
9	ATP6V0B
9	BRI3
9	BUD31
9	CCDC174
9	CCDC18
9	CCNB3
9	CD207
9	CDT1
9	CHEK2
9	DBF4
9	DDX10
9	DFNA5
9	E230016M11RIK
9	ELFN1
9	EPB41
9	EPHX4
9	EPS8
9	ERMAP
9	EXOC3L
9	FAAP24
9	FAM71E2
9	FGF21
9	FIZ1
9	GABRB1
9	GCM1
9	GDF15
9	GM10475
9	GM10757
9	GM12530
9	GM16553
9	GM6117
9	GYPA
9	H2AFB2
9	IDO2
9	IFITM10
9	IQUB
9	IST1
9	KCNN1
9	KCNU1
9	KLF4
9	KLHL40
9	LIN54
9	LOC102631805
9	LOC102642818
9	LRIT3
9	LRRC51
9	LRRFIP2
9	MAFK
9	MAGOH
9	MED26
9	MIIP
9	MIR29B-1
9	MIR31
9	MIR717
9	MLLT11
9	MMP12
9	MOSPD1
9	MT2
9	MYD88
9	MYO5C
9	NAF1
9	NFKBIB
9	NRIP3
9	NUPR1
9	NUPR1L
9	OAS1E
9	OLFR1349
9	OLFR212
9	OSCAR
9	OTOA
9	PGM1
9	PHF13
9	PIGA
9	PLIN2
9	PROK1
9	PRPF3
9	PSMC2
9	PTPN12
9	RAB20
9	RABGEF1
9	RASSF6
9	RBBP6
9	RPS15A-PS5
9	RRP9
9	RSRC2
9	SAP30
9	SCNM1
9	SCUBE2
9	SERPINE1
9	SLBP
9	SLC31A1
9	SMIM18
9	SNORA15
9	SNORA62
9	SNORD35B
9	SPATA1
9	SPTY2D1
9	TAF7L
9	TAT
9	TERC
9	TMEM116
9	TMEM132B
9	TMEM39B
9	TOM1
9	TRAPPC6A
9	TSPAN33
9	TTC39AOS1
9	UBE2S
9	WDR93
9	ZFP593
9	ZFP69
9	ZSWIM4
9	ZYG11A
9	AIMP2
9	CPNE9
9	DAND5
9	DNAJC2
9	E330017L17RIK
9	FAIM
9	GM15883
9	GP6
9	GUCY2C
9	ING1
9	LOC102642825
9	MUTYH
9	NFE2L3
9	NUMBL
9	PROM1
9	PROSC
9	PSMB2
9	PSMB4
9	RAB35
9	RNF19B
9	SNORA7A
9	TMCO4

## Sheet: cl_10
CLUSTER DETAILS			ENRICHED PATHWAYS						ENRICHED TRANSCRIPTION FACTORS
CLUSTER	Cluster member		Pathways	pvalue	# of substrates	substrates	adj.pval		TF	pvalue	size	target genes
10	HMGCR		KEGG_TERPENOID_BACKBONE_BIOSYNTHESIS	0.000672171	3	HMGCR|PMVK|FDPS	0.125024		SREBF1	0.000527243	38	HMGCR|PPP1R10|CCDC130|CCDC94|HDC|HMCN1|IPMK|NMD3|NOB1|NOP14|PMVK|RBM48|RIOK1|TMEM55B|ZFAND4|ZSCAN25|ACSL4|ACSS2|CIAPIN1|CNKSR1|CNPPD1|FDPS|GRK4|HAX1|HIST1H1C|HSD17B7|LDLR|LSS|NOL8|PHKG2|RNF185|RNMT|TAF1B|TARS|TMEM41B|TMEM42|WDR45B|ELOVL6
10	ADAM30		KEGG_ECM_RECEPTOR_INTERACTION	0.00324825	5	ITGB6|IBSP|ITGA9|LAMB1|THBS1	0.222963		SRF	0.00158054	5	EGR1|FOS|IER2|NR4A1|ACTC1
10	ADAMTS1		KEGG_ARGININE_AND_PROLINE_METABOLISM	0.0038257	4	ASL|GOT1|P4HA2|ALDH4A1	0.222963		ELK1	0.00286796	5	EGR1|EGR2|FOS|IER2|NR4A1
10	ACTC1		KEGG_MAPK_SIGNALING_PATHWAY	0.0047949	9	ATF4|DDIT3|FLNA|FOS|GADD45A|IL1R1|NR4A1|DUSP10|FGF17	0.222963		YY1	0.045299	5	DNAJB4|FDPS|LDLR|LSS|THBS1
10	ATF4		KEGG_ALANINE_ASPARTATE_AND_GLUTAMATE_METABOLISM	0.00631488	3	ASL|GOT1|ALDH4A1	0.234914
10	ACSS2		KEGG_FOCAL_ADHESION	0.0103335	7	FLNA|TLN1|ITGB6|IBSP|ITGA9|LAMB1|THBS1	0.311562
10	ACSS2OS		KEGG_AMINOACYL_TRNA_BIOSYNTHESIS	0.0125523	3	CARS|SARS|TARS	0.311562
10	ACOT1		KEGG_TYROSINE_METABOLISM	0.0134005	3	GOT1|HPD|METTL6	0.311562
10	ARL14EP		KEGG_STEROID_BIOSYNTHESIS	0.0168667	2	HSD17B7|LSS	0.318398
10	ARL5B		KEGG_HYPERTROPHIC_CARDIOMYOPATHY_HCM	0.0184306	4	ITGB6|ACTC1|ITGA9|PRKAB1	0.318398
10	ADRA2A		KEGG_PHENYLALANINE_METABOLISM	0.01883	2	GOT1|HPD	0.318398
10	ADM2		KEGG_BIOSYNTHESIS_OF_UNSATURATED_FATTY_ACIDS	0.02756	2	ACOT1|ELOVL6	0.42718
10	ALYREF2		KEGG_SELENOAMINO_ACID_METABOLISM	0.0375986	2	CTH|METTL6	0.537949
10	ALS2		KEGG_HISTIDINE_METABOLISM	0.0458969	2	HDC|METTL6	0.601615
10	ANAPC16		KEGG_P53_SIGNALING_PATHWAY	0.0485173	3	GADD45A|SESN2|THBS1	0.601615
10	APOL8		KEGG_CYSTEINE_AND_METHIONINE_METABOLISM	0.0610436	2	CTH|GOT1	0.709632
10	AVPI1		KEGG_TIGHT_JUNCTION	0.0751556	4	CLDN20|HCLS1|PPP2CA|RAB3B	0.822291
10	ATP2B1		KEGG_DILATED_CARDIOMYOPATHY	0.0958046	3	ITGB6|ACTC1|ITGA9	0.989981
10	BCL10		KEGG_T_CELL_RECEPTOR_SIGNALING_PATHWAY	0.13636	3	FOS|BCL10|LCK	1
10	BTG2		KEGG_CIRCADIAN_RHYTHM_MAMMAL	0.143265	1	ARNTL	1
10	BCDIN3D		KEGG_GLYOXYLATE_AND_DICARBOXYLATE_METABOLISM	0.173302	1	MTHFD2	1
10	BEND6		KEGG_ONE_CARBON_POOL_BY_FOLATE	0.18308	1	MTHFD2	1
10	BCAS3OS2		KEGG_RENIN_ANGIOTENSIN_SYSTEM	0.18308	1	MAS1	1
10	BBOX1		KEGG_ADIPOCYTOKINE_SIGNALING_PATHWAY	0.187851	2	ACSL4|PRKAB1	1
10	CBLL1		KEGG_SPLICEOSOME	0.193394	3	TRA2B|HNRNPC|RBM22	1
10	CLK4		KEGG_LEISHMANIA_INFECTION	0.209338	2	FOS|CYBA	1
10	CLK1		KEGG_B_CELL_RECEPTOR_SIGNALING_PATHWAY	0.222339	2	FOS|BCL10	1
10	CADM2		KEGG_ARRHYTHMOGENIC_RIGHT_VENTRICULAR_CARDIOMYOPATHY_ARVC	0.226682	2	ITGB6|ITGA9	1
10	CENPV		KEGG_GLYCOSAMINOGLYCAN_BIOSYNTHESIS_CHONDROITIN_SULFATE	0.230261	1	CSGALNACT1	1
10	CEP85L		KEGG_PEROXISOME	0.235409	2	PMVK|ACSL4	1
10	CEP95		KEGG_NITROGEN_METABOLISM	0.239366	1	CTH	1
10	CELRR		KEGG_PROXIMAL_TUBULE_BICARBONATE_RECLAMATION	0.239366	1	SLC4A4	1
10	CHAC1		KEGG_CARDIAC_MUSCLE_CONTRACTION	0.244096	2	ACTC1|COX7A1	1
10	CFAP126		KEGG_MATURITY_ONSET_DIABETES_OF_THE_YOUNG	0.257254	1	HHEX	1
10	CSL		KEGG_TGF_BETA_SIGNALING_PATHWAY	0.270412	2	PPP2CA|THBS1	1
10	CLDN20		KEGG_RNA_POLYMERASE	0.291782	1	ZNRD1	1
10	CCDC138		KEGG_GLYCINE_SERINE_AND_THREONINE_METABOLISM	0.30844	1	CTH	1
10	CCDC168		KEGG_PROPANOATE_METABOLISM	0.3247	1	ACSS2	1
10	CCDC173		KEGG_BUTANOATE_METABOLISM	0.332697	1	AACS	1
10	CCDC94		KEGG_PRION_DISEASES	0.340592	1	EGR1	1
10	COL8A1		KEGG_PRIMARY_IMMUNODEFICIENCY	0.340592	1	LCK	1
10	CTXN2		KEGG_CALCIUM_SIGNALING_PATHWAY	0.351733	3	ATP2B1|GNA14|PHKG2	1
10	CREBRF		KEGG_ENDOCYTOSIS	0.367708	3	GRK4|LDLR|SH3GL1	1
10	CNBD2		KEGG_PYRUVATE_METABOLISM	0.378686	1	ACSS2	1
10	CCNL1		KEGG_OOCYTE_MEIOSIS	0.39083	2	FBXO43|PPP2CA	1
10	CNPPD1		KEGG_FATTY_ACID_METABOLISM	0.393296	1	ACSL4	1
10	CCBL1		KEGG_BLADDER_CANCER	0.393296	1	THBS1	1
10	CSRNP2		KEGG_LEUKOCYTE_TRANSENDOTHELIAL_MIGRATION	0.4074	2	CLDN20|CYBA	1
10	CYB5R1		KEGG_LYSINE_DEGRADATION	0.407547	1	BBOX1	1
10	CPEB4		KEGG_AMINO_SUGAR_AND_NUCLEOTIDE_SUGAR_METABOLISM	0.407585	1	CYB5R1	1
10	DDX52		KEGG_NUCLEOTIDE_EXCISION_REPAIR	0.407585	1	MNAT1	1
10	DEFB47		KEGG_NOTCH_SIGNALING_PATHWAY	0.428371	1	MAML2	1
10	DHTKD1		KEGG_PROTEASOME	0.435097	1	PSMB8	1
10	DNTTIP2		KEGG_NEUROTROPHIN_SIGNALING_PATHWAY	0.439897	2	ATF4|NTRK3	1
10	DEPDC7		KEGG_AMYOTROPHIC_LATERAL_SCLEROSIS_ALS	0.467776	1	ALS2	1
10	DPP7		KEGG_REGULATION_OF_ACTIN_CYTOSKELETON	0.470943	3	ITGB6|FGF17|ITGA9	1
10	DMC1		KEGG_CELL_ADHESION_MOLECULES_CAMS	0.471322	2	CLDN20|ITGA9	1
10	D16ERTD519E		KEGG_INOSITOL_PHOSPHATE_METABOLISM	0.474084	1	IPMK	1
10	DDIT3		KEGG_STEROID_HORMONE_BIOSYNTHESIS	0.48031	1	HSD17B7	1
10	DNAJB9		KEGG_INSULIN_SIGNALING_PATHWAY	0.482895	2	PHKG2|PRKAB1	1
10	DNAJC21		KEGG_ARACHIDONIC_ACID_METABOLISM	0.498549	1	PTGIS	1
10	DUOX2		KEGG_PATHOGENIC_ESCHERICHIA_COLI_INFECTION	0.504435	1	HCLS1	1
10	DUSP10		KEGG_NOD_LIKE_RECEPTOR_SIGNALING_PATHWAY	0.52186	1	SUGT1	1
10	EGR1		KEGG_GLYCOLYSIS_GLUCONEOGENESIS	0.521869	1	ACSS2	1
10	EGR2		KEGG_COLORECTAL_CANCER	0.521878	1	FOS	1
10	EGR3		KEGG_JAK_STAT_SIGNALING_PATHWAY	0.548598	2	SPRY1|IL22	1
10	EML4		KEGG_PPAR_SIGNALING_PATHWAY	0.560127	1	ACSL4	1
10	EFHB		KEGG_COMPLEMENT_AND_COAGULATION_CASCADES	0.560127	1	SERPINC1	1
10	EFCAB10		KEGG_RENAL_CELL_CARCINOMA	0.5653	1	FLCN	1
10	EAF2		KEGG_LONG_TERM_POTENTIATION	0.565327	1	ATF4	1
10	ELOVL6		KEGG_LONG_TERM_DEPRESSION	0.565327	1	PPP2CA	1
10	EMP2		KEGG_MELANOMA	0.570483	1	FGF17	1
10	ESCO2		KEGG_CYTOKINE_CYTOKINE_RECEPTOR_INTERACTION	0.613066	3	IL1R1|IL22|IL17B	1
10	AW047730		KEGG_NEUROACTIVE_LIGAND_RECEPTOR_INTERACTION	0.625661	3	ADRA2A|GPR35|MAS1	1
10	FBXO30		KEGG_SMALL_CELL_LUNG_CANCER	0.632116	1	LAMB1	1
10	FBXO33		KEGG_APOPTOSIS	0.649224	1	IL1R1	1
10	FBXO43		KEGG_HEMATOPOIETIC_CELL_LINEAGE	0.649233	1	IL1R1	1
10	FAM124B		KEGG_PROSTATE_CANCER	0.653397	1	ATF4	1
10	FAM195A		KEGG_PYRIMIDINE_METABOLISM	0.688637	1	ZNRD1	1
10	FDPS		KEGG_GNRH_SIGNALING_PATHWAY	0.699592	1	ATF4	1
10	FASL		KEGG_TOLL_LIKE_RECEPTOR_SIGNALING_PATHWAY	0.703144	1	FOS	1
10	FASTKD3		KEGG_PATHWAYS_IN_CANCER	0.746211	3	FOS|FGF17|LAMB1	1
10	FAT4		KEGG_CELL_CYCLE	0.782213	1	GADD45A	1
10	FOS		KEGG_PARKINSONS_DISEASE	0.794726	1	COX7A1	1
10	FER1L5		KEGG_OXIDATIVE_PHOSPHORYLATION	0.799588	1	COX7A1	1
10	FGF17		KEGG_NATURAL_KILLER_CELL_MEDIATED_CYTOTOXICITY	0.804451	1	LCK	1
10	FLCN		KEGG_WNT_SIGNALING_PATHWAY	0.834532	1	PPP2CA	1
10	FOXD4		KEGG_PURINE_METABOLISM	0.849575	1	ZNRD1	1
10	GPS2		KEGG_ALZHEIMERS_DISEASE	0.866457	1	COX7A1	1
10	GPR137C		KEGG_HUNTINGTONS_DISEASE	0.88968	1	COX7A1	1
10	GPR35		KEGG_CHEMOKINE_SIGNALING_PATHWAY	0.896127	1	GRK4	1
10	GAL		KEGG_CITRATE_CYCLE_TCA_CYCLE	1	0		1
10	GATA6		KEGG_PENTOSE_PHOSPHATE_PATHWAY	1	0		1
10	GPBP1		KEGG_PENTOSE_AND_GLUCURONATE_INTERCONVERSIONS	1	0		1
10	GOT1		KEGG_FRUCTOSE_AND_MANNOSE_METABOLISM	1	0		1
10	GPHB5		KEGG_GALACTOSE_METABOLISM	1	0		1
10	GRAMD1C		KEGG_ASCORBATE_AND_ALDARATE_METABOLISM	1	0		1
10	GDF9		KEGG_PRIMARY_BILE_ACID_BIOSYNTHESIS	1	0		1
10	GCHFR		KEGG_VALINE_LEUCINE_AND_ISOLEUCINE_DEGRADATION	1	0		1
10	GNA14		KEGG_VALINE_LEUCINE_AND_ISOLEUCINE_BIOSYNTHESIS	1	0		1
10	HAX1		KEGG_TRYPTOPHAN_METABOLISM	1	0		1
10	HCLS1		KEGG_BETA_ALANINE_METABOLISM	1	0		1
10	HHEX		KEGG_TAURINE_AND_HYPOTAURINE_METABOLISM	1	0		1
10	HMCN1		KEGG_GLUTATHIONE_METABOLISM	1	0		1
10	HNRNPC		KEGG_STARCH_AND_SUCROSE_METABOLISM	1	0		1
10	HDC		KEGG_N_GLYCAN_BIOSYNTHESIS	1	0		1
10	HIST1H1C		KEGG_OTHER_GLYCAN_DEGRADATION	1	0		1
10	HSD17B7		KEGG_O_GLYCAN_BIOSYNTHESIS	1	0		1
10	IPMK		KEGG_GLYCOSAMINOGLYCAN_DEGRADATION	1	0		1
10	INTS12		KEGG_GLYCOSAMINOGLYCAN_BIOSYNTHESIS_KERATAN_SULFATE	1	0		1
10	ITGB6		KEGG_GLYCOSAMINOGLYCAN_BIOSYNTHESIS_HEPARAN_SULFATE	1	0		1
10	IL1R1		KEGG_GLYCEROLIPID_METABOLISM	1	0		1
10	IL17B		KEGG_GLYCOSYLPHOSPHATIDYLINOSITOL_GPI_ANCHOR_BIOSYNTHESIS	1	0		1
10	IL22		KEGG_GLYCEROPHOSPHOLIPID_METABOLISM	1	0		1
10	IQCB1		KEGG_ETHER_LIPID_METABOLISM	1	0		1
10	KATNA1		KEGG_LINOLEIC_ACID_METABOLISM	1	0		1
10	KRTAP19-9B		KEGG_ALPHA_LINOLENIC_ACID_METABOLISM	1	0		1
10	KRTAP4-2		KEGG_SPHINGOLIPID_METABOLISM	1	0		1
10	KIF18A		KEGG_GLYCOSPHINGOLIPID_BIOSYNTHESIS_LACTO_AND_NEOLACTO_SERIES	1	0		1
10	KLF11		KEGG_GLYCOSPHINGOLIPID_BIOSYNTHESIS_GLOBO_SERIES	1	0		1
10	LAMB1		KEGG_GLYCOSPHINGOLIPID_BIOSYNTHESIS_GANGLIO_SERIES	1	0		1
10	LSS		KEGG_RIBOFLAVIN_METABOLISM	1	0		1
10	LRRC15		KEGG_NICOTINATE_AND_NICOTINAMIDE_METABOLISM	1	0		1
10	LSMEM1		KEGG_PANTOTHENATE_AND_COA_BIOSYNTHESIS	1	0		1
10	LIMS2		KEGG_FOLATE_BIOSYNTHESIS	1	0		1
10	LHX4		KEGG_RETINOL_METABOLISM	1	0		1
10	LY6H		KEGG_PORPHYRIN_AND_CHLOROPHYLL_METABOLISM	1	0		1
10	KDM4B		KEGG_LIMONENE_AND_PINENE_DEGRADATION	1	0		1
10	LYSMD3		KEGG_SULFUR_METABOLISM	1	0		1
10	MARCO		KEGG_METABOLISM_OF_XENOBIOTICS_BY_CYTOCHROME_P450	1	0		1
10	MAS1		KEGG_DRUG_METABOLISM_CYTOCHROME_P450	1	0		1
10	MEIG1		KEGG_DRUG_METABOLISM_OTHER_ENZYMES	1	0		1
10	MPP4		KEGG_ABC_TRANSPORTERS	1	0		1
10	MNAT1		KEGG_RIBOSOME	1	0		1
10	METTL6		KEGG_RNA_DEGRADATION	1	0		1
10	MIR3088		KEGG_BASAL_TRANSCRIPTION_FACTORS	1	0		1
10	MIR378A		KEGG_DNA_REPLICATION	1	0		1
10	MIRLET7A-1		KEGG_PROTEIN_EXPORT	1	0		1
10	MOB3A		KEGG_BASE_EXCISION_REPAIR	1	0		1
10	MLF1		KEGG_MISMATCH_REPAIR	1	0		1
10	NAPB		KEGG_HOMOLOGOUS_RECOMBINATION	1	0		1
10	NDUFAF2		KEGG_NON_HOMOLOGOUS_END_JOINING	1	0		1
10	NFAM1		KEGG_ERBB_SIGNALING_PATHWAY	1	0		1
10	NOSTRIN		KEGG_PHOSPHATIDYLINOSITOL_SIGNALING_SYSTEM	1	0		1
10	NMD3		KEGG_UBIQUITIN_MEDIATED_PROTEOLYSIS	1	0		1
10	NFE2L2		KEGG_SNARE_INTERACTIONS_IN_VESICULAR_TRANSPORT	1	0		1
10	NR4A1		KEGG_REGULATION_OF_AUTOPHAGY	1	0		1
10	NOL8		KEGG_LYSOSOME	1	0		1
10	NUDT22		KEGG_MTOR_SIGNALING_PATHWAY	1	0		1
10	NUDT8		KEGG_VASCULAR_SMOOTH_MUSCLE_CONTRACTION	1	0		1
10	OBSL1		KEGG_DORSO_VENTRAL_AXIS_FORMATION	1	0		1
10	OLFR1264		KEGG_HEDGEHOG_SIGNALING_PATHWAY	1	0		1
10	OLFR1391		KEGG_AXON_GUIDANCE	1	0		1
10	OLFR1392		KEGG_VEGF_SIGNALING_PATHWAY	1	0		1
10	OLFR194		KEGG_ADHERENS_JUNCTION	1	0		1
10	ODF1		KEGG_GAP_JUNCTION	1	0		1
10	PDLIM1		KEGG_ANTIGEN_PROCESSING_AND_PRESENTATION	1	0		1
10	PTX3		KEGG_RIG_I_LIKE_RECEPTOR_SIGNALING_PATHWAY	1	0		1
10	PBLD1		KEGG_CYTOSOLIC_DNA_SENSING_PATHWAY	1	0		1
10	PDE12		KEGG_FC_EPSILON_RI_SIGNALING_PATHWAY	1	0		1
10	PACS2		KEGG_FC_GAMMA_R_MEDIATED_PHAGOCYTOSIS	1	0		1
10	PMVK		KEGG_INTESTINAL_IMMUNE_NETWORK_FOR_IGA_PRODUCTION	1	0		1
10	PLAC8L1		KEGG_OLFACTORY_TRANSDUCTION	1	0		1
10	PHLDB2		KEGG_TASTE_TRANSDUCTION	1	0		1
10	GM10340		KEGG_PROGESTERONE_MEDIATED_OOCYTE_MATURATION	1	0		1
10	GM10764		KEGG_MELANOGENESIS	1	0		1
10	GM11747		KEGG_TYPE_II_DIABETES_MELLITUS	1	0		1
10	GM13199		KEGG_TYPE_I_DIABETES_MELLITUS	1	0		1
10	GM13710		KEGG_ALDOSTERONE_REGULATED_SODIUM_REABSORPTION	1	0		1
10	GM16083		KEGG_VASOPRESSIN_REGULATED_WATER_REABSORPTION	1	0		1
10	GM16133		KEGG_VIBRIO_CHOLERAE_INFECTION	1	0		1
10	GM3604		KEGG_EPITHELIAL_CELL_SIGNALING_IN_HELICOBACTER_PYLORI_INFECTION	1	0		1
10	GM5174		KEGG_PANCREATIC_CANCER	1	0		1
10	GM5544		KEGG_ENDOMETRIAL_CANCER	1	0		1
10	GM805		KEGG_GLIOMA	1	0		1
10	GM16892		KEGG_THYROID_CANCER	1	0		1
10	GM19865		KEGG_BASAL_CELL_CARCINOMA	1	0		1
10	GM26583		KEGG_CHRONIC_MYELOID_LEUKEMIA	1	0		1
10	GM26644		KEGG_ACUTE_MYELOID_LEUKEMIA	1	0		1
10	GM33589		KEGG_NON_SMALL_CELL_LUNG_CANCER	1	0		1
10	PRELID2		KEGG_ASTHMA	1	0		1
10	P4HA2		KEGG_AUTOIMMUNE_THYROID_DISEASE	1	0		1
10	PCSK2OS2		KEGG_SYSTEMIC_LUPUS_ERYTHEMATOSUS	1	0		1
10	PTGIS		KEGG_ALLOGRAFT_REJECTION	1	0		1
10	PRSS47		KEGG_GRAFT_VERSUS_HOST_DISEASE	1	0		1
10	PSMB8		KEGG_VIRAL_MYOCARDITIS	1	0		1
10	PKIB
10	PPP1R10
10	PPP2CA
10	PPP4R4
10	RAB3IP
10	RIT1
10	REL
10	RPS19BP1
10	RPS3A1
10	1700041M19RIK
10	1700061E18RIK
10	1700084C01RIK
10	1700094D03RIK
10	2210016F16RIK
10	2210039B01RIK
10	2410006H16RIK
10	2810407A14RIK
10	2810408A11RIK
10	3110035E14RIK
10	4930545H06RIK
10	4930546C10RIK
10	4930553E22RIK
10	4930594O21RIK
10	4933409D19RIK
10	5830428M24RIK
10	7420461P10RIK
10	8030423J24RIK
10	9330154K18RIK
10	9430020K01RIK
10	A330094K24RIK
10	A930038B10RIK
10	E130012A19RIK
10	RING1
10	RNF114
10	RNF185
10	RNF19A
10	RNF25
10	RIOK1
10	RNMT
10	RBM22
10	RBM4B
10	SELENBP1
10	SELENBP2
10	SERPINC1
10	STK17B
10	SRFBP1
10	SCML4
10	SUGT1
10	SH2D4B
10	SH3GL1
10	SIX1
10	SIM1
10	SNHG9
10	SNORD89
10	SLC15A2
10	SLC16A1
10	SLC16A12
10	SLC25A2
10	SLC3A2
10	SLC3A1
10	SPATA32
10	SPATA5
10	SF1
10	SPRY1
10	SOX18
10	STMN4
10	SUB1
10	SUCO
10	SUPT3
10	STX5A
10	TAF1B
10	TBC1D31
10	TEX30
10	TTC23L
10	THEM4
10	TARS
10	THBS1
10	TOP1
10	TOB2
10	TRA2B
10	TRPM6
10	TMPRSS12
10	TMEM11
10	TMEM55B
10	TRIB3
10	TYW5
10	TWISTNB
10	TNK1
10	USP37
10	LOC102640811
10	LOC102642420
10	UCKL1OS
10	UTP18
10	VLDLR
10	VMN2R1
10	VMN2R5
10	VMN2R81
10	WSB1
10	WDR45B
10	ZBTB11
10	ZBTB21
10	ZBTB3
10	ZSCAN10
10	ZFP131
10	ZFP2
10	ZFP622
10	ZFP647
10	ZFP948
10	ZFAND2B
10	ZFAND5
10	ZDHHC20
10	ZDHHC23
10	ZNRD1
10	FLNA
10	GADD45A
10	GM10382
10	GM15708
10	IER2
10	MAML2
10	OLFR267
10	OSGIN1
10	PCF11
10	SERTAD1
10	SESN2
10	TFE3
10	TLN1
10	ZFP36
10	ZFP655
10	ZFP827
10	1110001J03RIK
10	1700013D24RIK
10	2310057M21RIK
10	6330403N20RIK
10	ALKBH6
10	ARNTL
10	C77370
10	CAR11
10	CARS
10	CASC1
10	CCDC130
10	CRCP
10	CSPG5
10	CTH
10	DEDD2
10	DNAJB4
10	FBXL22
10	GM19325
10	GM5546
10	HERPUD1
10	IRX3
10	KAT8
10	LIN37
10	LOC102632031
10	MEPCE
10	NOB1
10	NOP14
10	RASGEF1B
10	RBM42
10	RBM48
10	RHOX2D
10	SLC7A1
10	SMG9
10	SNHG5
10	STARD5
10	TEX10
10	TLR13
10	TMEM55A
10	ZFAND4
10	ZFP143
10	ZFP426
10	ZFP617
10	ZSCAN25
10	1700027I24RIK
10	1700030M09RIK
10	1700109H08RIK
10	2010109A12RIK
10	3000002C10RIK
10	4921524J17RIK
10	4930442L01RIK
10	4930550C14RIK
10	4930572O03RIK
10	5830415F09RIK
10	8030474K03RIK
10	A430005L14RIK
10	A630091E08RIK
10	A930041C12RIK
10	AACS
10	AB124611
10	ACSL4
10	ADAM1B
10	ANGPTL6
10	ANKRD42
10	ANO2
10	APOBEC1
10	ASL
10	ATXN7L2
10	BAIAP2L1
10	BBS4
10	BC024386
10	C030018K13RIK
10	CAR9
10	CES3A
10	CIAPIN1
10	CILP2
10	CLEC2L
10	CML2
10	CNKSR1
10	COX7A1
10	CPLX1
10	CRNDE
10	CTU1
10	CYBA
10	DEB1
10	E130304I02RIK
10	F730035P03RIK
10	FAM155A
10	FAM50A
10	FAM57B
10	GM10743
10	GM11482
10	GM12580
10	GM13031
10	GM13088
10	GM20735
10	GM44
10	GM9916
10	GRK4
10	GSTM7
10	HPD
10	IBSP
10	ISG20
10	ITFG2
10	ITGA9
10	KCNE1L
10	KDM6A
10	KRTDAP
10	LCE1G
10	LCK
10	LCORL
10	LDLR
10	LOC432842
10	LRRC69
10	MIA
10	MICALCL
10	MIR27A
10	MIR489
10	MSANTD3
10	MTHFD2
10	NLRP9B
10	NTF5
10	NUP54
10	OLFR38
10	OLFR477
10	OLFR547
10	OLFR853
10	PHKG2
10	PNMA3
10	PRKAB1
10	PRKD2
10	PSG17
10	QTRT1
10	RAB39B
10	RAB3B
10	RAVER2
10	RNF34
10	RNY3
10	SARS
10	SLC7A5
10	SLC7A9
10	SMCO2
10	SNORA69
10	SOX14
10	SRRM3
10	STBD1
10	STK40
10	TEX18
10	TMEM143
10	TMEM41B
10	TMEM42
10	TMEM56
10	TRIM54
10	USP17LD
10	VMN1R21
10	WFS1
10	YTHDC1
10	YTHDF2
10	ZC3HC1
10	ZFP566
10	ZFP868
10	ZRANB1
10	ZSCAN21
10	ALDH4A1
10	ARHGAP20
10	ARHGAP6
10	COL16A1
10	CSGALNACT1
10	GM20325
10	GM26911
10	NTRK3
10	PABPN1L
10	SLC4A4
10	USP18
10	ZFP108
