# Supplementary material for: The transcriptional response to oxidative stress is part of, but not sufficient for, insulin resistance in adipocytes
Source: Sci Rep. 2018 Jan 29;8:1774. doi: 10.1038/s41598-018-20104-x (PMC5789081; doi:10.1038/s41598-018-20104-x)
Supplement: Supplementary file 6 — Table S5 [file 41598_2018_20104_MOESM6_ESM.xlsx]

## Sheet: Sheet1
	CI					TNF					DEX					GO
GeneSymbol	logFC	t	P.Value	adj.P.Val	B	logFC	t	P.Value	adj.P.Val	B	logFC	t	P.Value	adj.P.Val	B	logFC	t	P.Value	adj.P.Val	B
Fdps	0.282608	4.97375	0.000389535	0.0035893	-0.131867	-1.66531	-33.6562	1.39681e-09	3.87935e-07	12.9698	-0.709245	-14.7439	3.56472e-06	0.000161683	5.13395	-0.175312	-5.5045	0.000935129	0.00609539	-1.23383
Cyp1b1	-0.400547	-7.62694	8.86118e-06	0.000233481	3.79791	1.18723	20.0869	6.90561e-08	5.03277e-06	8.95695	1.18839	21.0406	3.82627e-07	5.1397e-05	7.51428	-0.119833	-4.07554	0.00482302	0.0186006	-3.03971
Trim47	0.347715	6.62175	3.32905e-05	0.000591857	2.4231	1.09179	22.6263	2.81967e-08	2.89749e-06	9.90738	0.910944	14.3424	4.23325e-06	0.000178507	4.94623	0.457569	15.6303	1.17412e-06	8.74297e-05	6.16431
Acss2	-0.250306	-3.89472	0.00238749	0.0139794	-1.99847	-1.53202	-30.2879	3.10858e-09	6.65495e-07	12.1783	-0.650692	-19.2536	6.69533e-07	6.58327e-05	6.92939	-0.0134783	-0.440972	0.672669	0.751628	-7.76447
Sqle	0.192442	3.31328	0.00669611	0.0302791	-3.04477	-1.73331	-32.1157	1.99327e-09	4.88078e-07	12.6205	-0.669209	-12.7644	8.72163e-06	0.000272826	4.15191	-0.0758086	-2.42128	0.04637	0.0960585	-5.4484
Cd1d1	0.351795	5.89074	9.46101e-05	0.00125609	1.337	-1.50284	-33.3764	1.48818e-09	4.02435e-07	12.9079	-0.599816	-14.9985	3.20383e-06	0.00015261	5.25027	0.153896	4.85211	0.00190777	0.00977769	-2.02212
Abhd1	0.400705	7.54702	9.80052e-06	0.000251775	3.6934	-1.13489	-23.8212	1.91267e-08	2.22927e-06	10.3149	-0.64388	-13.8337	5.29872e-06	0.000202415	4.70035	0.00926428	0.277622	0.789406	0.845257	-7.83025
Alcam	0.882003	15.9152	4.44861e-09	2.47102e-06	11.4513	-0.957561	-22.5359	2.90604e-08	2.95668e-06	9.87558	-0.248972	-4.69176	0.00283979	0.0116197	-2.3175	-0.105855	-3.15901	0.016174	0.0439229	-4.34574
Fam129b	-0.12879	-2.40192	0.034609	0.101641	-4.66548	1.42146	32.4954	1.82318e-09	4.74117e-07	12.7085	0.636326	14.2009	4.50266e-06	0.000183973	4.87873	-0.0528423	-1.86179	0.105384	0.180664	-6.26876
Gramd1b	0.669588	12.4394	6.22564e-08	9.5121e-06	8.86559	-0.315232	-6.29849	0.000282992	0.00239606	-0.170614	-0.640341	-14.1322	4.64033e-06	0.00018663	4.84576	0.0234354	0.774434	0.464284	0.565852	-7.54542
Nudt18	-0.969357	-16.7207	2.60338e-09	1.67202e-06	11.9615	-0.387023	-7.47911	8.98629e-05	0.00102279	1.09606	-0.308125	-7.87914	0.000161028	0.00175103	0.897405	0.111144	3.21126	0.0150472	0.041734	-4.26874
Acly	0.203542	3.62157	0.00386168	0.0200874	-2.48824	-1.2362	-23.5736	2.06958e-08	2.32427e-06	10.2323	-0.668055	-15.0688	3.11177e-06	0.000150478	5.28201	-0.244891	-8.25235	7.92249e-05	0.00127092	1.51338
Hmgcs1	-0.0862886	-1.42677	0.180746	0.332857	-6.17152	-1.50986	-31.2109	2.47575e-09	5.78199e-07	12.4056	-0.474592	-8.26513	0.000121512	0.00147421	1.2136	-0.0962359	-3.3331	0.0127333	0.0369834	-4.09018
Phkg1	-1.36742	-18.9465	6.65375e-10	8.04399e-07	13.2326	0.23061	4.71843	0.00170746	0.00907602	-2.1417	0.743821	13.549	6.02863e-06	0.000216231	4.55865	0.0909415	3.16633	0.0160108	0.0436153	-4.33493
Prodh	-0.519331	-7.80165	7.12773e-06	0.000207485	4.0236	1.41309	19.1122	1.00301e-07	6.50279e-06	8.55731	-0.187118	-5.12481	0.00179403	0.00853867	-1.806	0.27826	8.84883	5.07137e-05	0.00098513	2.01043
Pnpla2	-0.569241	-10.3056	4.43018e-07	3.11392e-05	6.88309	0.492307	10.1432	1.06394e-05	0.000200423	3.45661	-0.29772	-6.81081	0.000374328	0.00303131	-0.0502478	-0.0421559	-1.42966	0.196332	0.2914	-6.8509
Thrsp	-0.844256	-9.96495	6.25124e-07	3.9696e-05	6.53142	-0.285865	-4.00246	0.00432745	0.0182399	-3.14956	-1.39384	-32.5598	2.40405e-08	1.26687e-05	10.2258	-0.108342	-3.58253	0.00910627	0.0290338	-3.72958
Osbpl1a	-0.355233	-5.83411	0.000102898	0.00132669	1.24972	0.746798	17.8559	1.66881e-07	9.42505e-06	8.00931	-0.341065	-9.90292	4.12099e-05	0.000722034	2.42547	-0.118956	-4.19167	0.00417459	0.0167662	-2.88204
Tusc5	-0.237722	-3.28037	0.007104	0.0317395	-3.10425	-0.968529	-18.075	1.52328e-07	8.95412e-06	8.10775	-0.455969	-8.92996	7.67323e-05	0.00108162	1.72937	0.10683	2.86395	0.0244776	0.0593732	-4.78447
Hsd17b11	-0.687458	-11.9091	9.85293e-08	1.23474e-05	8.40552	0.527195	12.1688	2.84917e-06	7.44043e-05	4.91072	0.532565	14.8167	3.45691e-06	0.000160376	5.16744	0.0606133	0.976459	0.3617	0.467173	-7.36368
Adck3	-0.555165	-9.57641	9.36853e-07	5.10722e-05	6.11704	0.698073	12.8544	1.90766e-06	5.49878e-05	5.35212	-0.22609	-6.40448	0.000530533	0.00385965	-0.441839	0.185393	5.57646	0.000867396	0.00578226	-1.15048
Phyhd1	-0.956716	-17.6442	1.44961e-09	1.20543e-06	12.5123	0.748282	15.6264	4.51007e-07	1.93914e-05	6.93093	0.321169	7.30853	0.000249551	0.00233126	0.405253	0.102221	3.18305	0.0156447	0.0428648	-4.31027
Hsd17b7	0.143092	2.49154	0.0294809	0.0902699	-4.51089	-1.5502	-37.3176	6.37481e-10	2.89404e-07	13.7245	-0.729533	-14.3756	4.17286e-06	0.000177191	4.96194	-0.262131	-8.64491	5.88946e-05	0.00107879	1.84383
Lrpap1	-0.450095	-6.99237	2.01393e-05	0.00041682	2.94554	-0.593574	-14.1341	9.48652e-07	3.33847e-05	6.11869	-0.311524	-8.96628	7.4894e-05	0.00106156	1.75656	-0.0858658	-2.95803	0.0214237	0.0537868	-4.64397
Nnmt	0.805549	14.4569	1.2545e-08	3.79154e-06	10.4487	-0.586737	-11.1312	5.44693e-06	0.000120371	4.19622	-0.225666	-6.90283	0.000346688	0.00288584	0.0359119	0.0714656	1.90643	0.0987165	0.171832	-6.20526
Ephx2	-0.81137	-15.2981	6.82291e-09	2.86172e-06	11.04	-0.35375	-5.80056	0.000481319	0.00354808	-0.755309	-0.438017	-12.824	8.47408e-06	0.000267116	4.18369	0.0864164	2.71579	0.0302531	0.0695249	-5.0065
Pyroxd2	-0.629372	-11.9781	9.27256e-08	1.19106e-05	8.4665	-0.336694	-6.4576	0.000240316	0.00211017	0.00961004	-0.578371	-16.6011	1.69862e-06	0.000106854	5.93739	-0.0868735	-2.8942	0.0234482	0.0575275	-4.73924
1190002N15Rik	0.148515	2.79459	0.0170767	0.060364	-3.97771	-1.73732	-32.1014	2.00002e-09	4.88078e-07	12.6172	-0.741813	-19.5586	6.06443e-07	6.25093e-05	7.03352	-0.287958	-9.83185	2.56486e-05	0.000644413	2.76909
Lss	0.220079	3.91684	0.00229709	0.0135894	-1.95903	-1.03363	-24.4826	1.55544e-08	1.94924e-06	10.5308	-0.442598	-12.1594	1.17671e-05	0.000335419	3.82078	-0.0759692	-2.35432	0.0511407	0.103531	-5.54849
Tmem120a	0.228163	4.33273	0.00112327	0.00790054	-1.22532	-1.23635	-27.4774	6.50051e-09	1.09507e-06	11.4315	-0.85342	-22.0145	2.8753e-07	4.53032e-05	7.80914	-0.0399543	-1.21838	0.262948	0.365624	-7.10567
Fam13a	-0.367001	-6.86862	2.37727e-05	0.000470237	2.77316	1.15742	17.5829	1.87246e-07	1.02076e-05	7.88494	-0.253115	-7.15508	0.000282094	0.0025297	0.267538	-0.17498	-4.51855	0.00281069	0.0127405	-2.44856
Eif2ak2	0.516572	9.24775	1.3329e-06	6.4927e-05	5.75497	-0.843293	-14.677	7.17913e-07	2.75271e-05	6.42362	-0.113584	-2.77488	0.0301664	0.0646014	-4.89483	-0.528459	-10.3304	1.85658e-05	0.000524128	3.12814
Gpt2	-0.422042	-7.76849	7.42642e-06	0.00021185	3.98105	0.960865	14.2268	9.03948e-07	3.21418e-05	6.17154	-0.214511	-5.44201	0.00130211	0.00685475	-1.44799	-0.0197166	-0.623589	0.552871	0.646336	-7.65788
Mvk	0.166526	3.01898	0.0113816	0.0450097	-3.57588	-1.17113	-28.4332	5.01779e-09	8.89014e-07	11.6952	-0.43039	-12.2841	1.10503e-05	0.000321679	3.89035	-0.151257	-4.67207	0.00234691	0.0113173	-2.25031
Sh3kbp1	0.440387	8.37357	3.5791e-06	0.000129049	4.73663	-0.316583	-5.99694	0.000388941	0.00304578	-0.520883	0.338259	10.0848	3.69127e-05	0.000679168	2.54856	-0.160402	-5.4002	0.00104403	0.00655575	-1.35588
P4ha1	0.613102	11.4599	1.47423e-07	1.5656e-05	7.99969	-0.377122	-8.76308	3.00244e-05	0.000450739	2.30895	0.61841	15.5006	2.60873e-06	0.000137827	5.47363	0.0767685	2.56028	0.0378731	0.0821723	-5.23998
Atp1a2	-0.433242	-8.25444	4.11934e-06	0.000142048	4.59129	-0.251319	-5.18817	0.000966108	0.00598777	-1.51976	-0.466101	-14.1761	4.55182e-06	0.000184468	4.86685	0.0286698	0.787151	0.457277	0.55917	-7.53499
Tst	-0.463742	-8.02184	5.44421e-06	0.000172669	4.30272	-0.68384	-12.0958	2.9771e-06	7.67696e-05	4.86235	-0.778007	-22.6413	2.40783e-07	4.24881e-05	7.99081	0.132195	4.51002	0.0028393	0.0128197	-2.45968
Irs1	-0.305976	-5.635	0.000138728	0.00165764	0.939222	-0.99851	-19.5612	8.42677e-08	5.71574e-06	8.74404	-0.170577	-3.90015	0.00705012	0.0220842	-3.3228	-0.520243	-17.9058	4.67389e-07	4.95878e-05	7.15694
Gpd1	0.220987	4.11394	0.00163237	0.0104741	-1.60929	-0.91967	-12.3188	2.60516e-06	6.97151e-05	5.00931	-0.636304	-18.2376	9.4163e-07	7.75166e-05	6.56851	-0.216984	-7.22517	0.00018264	0.00207727	0.582397
Capg	-0.250829	-4.77764	0.000535395	0.00448397	-0.460964	0.634819	11.4681	4.38794e-06	0.000104135	4.43477	1.34286	40.0889	6.39741e-09	5.65774e-06	11.3735	0.207085	6.2553	0.000440308	0.00371937	-0.397449
Abhd15	0.576695	10.9761	2.31038e-07	2.04193e-05	7.54517	-0.405221	-9.48835	1.71259e-05	0.000289927	2.93016	-0.740415	-11.8779	1.35912e-05	0.00036882	3.66108	0.0467135	1.50844	0.175629	0.267194	-6.75012
Gale	0.114593	2.12702	0.0562775	0.144678	-5.12721	-1.0532	-25.4649	1.15556e-08	1.62359e-06	10.8395	-0.481905	-10.8017	2.4314e-05	0.000526523	3.01446	0.205966	5.45726	0.000982801	0.00628259	-1.28893
Mid1ip1	0.335392	5.96572	8.47141e-05	0.00115915	1.45186	-0.603825	-12.8561	1.90578e-06	5.49878e-05	5.3532	-0.458091	-13.5818	5.93875e-06	0.00021338	4.57515	0.0195426	0.66749	0.526065	0.621898	-7.62734
Me1	0.310563	5.79066	0.000109779	0.00139615	1.18243	-0.605174	-10.354	9.17944e-06	0.00017916	3.61976	-0.688785	-20.9678	3.91091e-07	5.21929e-05	7.49159	-0.203349	-5.65701	0.000797995	0.00545822	-1.05799
Acsl3	0.0380883	0.702007	0.49691	0.655747	-6.92291	-1.46098	-30.5348	2.92303e-09	6.3236e-07	12.2399	-0.536712	-11.4502	1.70232e-05	0.000425622	3.41114	0.215164	7.05987	0.000210769	0.00226555	0.422775
Ppp2r5a	0.316627	6.01286	7.90606e-05	0.00110365	1.52367	-0.596874	-11.4123	4.54594e-06	0.000105569	4.39575	-0.316736	-9.01194	7.26537e-05	0.00103765	1.7906	-0.0565339	-1.84716	0.107663	0.183626	-6.28946
Pex16	0.274922	4.5253	0.000812431	0.00614541	-0.8916	-0.384312	-8.30207	4.37957e-05	0.000598861	1.89117	-0.467809	-12.2182	1.14226e-05	0.000328793	3.85367	0.0137231	0.280858	0.787023	0.843497	-7.82923
Nsdhl	0.178151	2.34852	0.038065	0.108855	-4.75674	-1.16087	-27.4317	6.58279e-09	1.09991e-06	11.4186	-0.585364	-13.314	6.71908e-06	0.000229954	4.43941	-0.0834322	-2.42794	0.0459208	0.0953105	-5.43842
Reep6	0.266237	4.00924	0.00195607	0.0120003	-1.79465	-0.920371	-20.55	5.81868e-08	4.56434e-06	9.13965	-1.01897	-23.609	1.84779e-07	3.75997e-05	8.25972	0.0119031	0.353911	0.733934	0.802757	-7.80312
Dock9	-0.765355	-13.0996	3.59861e-08	6.7852e-06	9.41139	0.0988738	2.22109	0.0586391	0.123755	-5.87367	0.750468	16.3482	1.87001e-06	0.000113364	5.83381	0.0229964	0.622577	0.553498	0.646923	-7.65857
Idi1	-0.0150758	-0.244652	0.811121	0.88898	-7.15165	-1.51915	-35.9688	8.43243e-10	2.89404e-07	13.458	-0.675304	-10.8989	2.3021e-05	0.000509835	3.07534	0.108368	3.7242	0.00755794	0.0253974	-3.52807
Sfxn2	0.708408	13.1546	3.44177e-08	6.6307e-06	9.45559	-0.363688	-5.89049	0.000436306	0.00329789	-0.647329	-0.288774	-7.79766	0.000171141	0.00183288	0.828986	0.046595	1.41722	0.199793	0.295385	-6.86654
Echdc1	0.158194	3.00769	0.0116163	0.0456216	-3.59619	-0.617673	-13.7697	1.1503e-06	3.85828e-05	5.90749	-0.646306	-17.691	1.13998e-06	8.51961e-05	6.36491	-0.055405	-1.61482	0.150839	0.237953	-6.60981
1700037H04Rik	-0.206629	-3.66976	0.00354575	0.0188446	-2.40153	-0.838683	-19.1834	9.75408e-08	6.41993e-06	8.58725	-0.31777	-9.58782	5.00918e-05	0.000826898	2.20713	-0.0368591	-0.83002	0.434199	0.538024	-7.4988
Rrbp1	0.571996	10.896	2.49291e-07	2.1527e-05	7.46804	-0.495668	-11.0641	5.69072e-06	0.000124844	4.14789	-0.1278	-3.80668	0.00789814	0.0240442	-3.44746	-0.0185621	-0.596467	0.569836	0.661843	-7.67583
Pnpt1	0.579129	10.0589	5.67953e-07	3.71105e-05	6.62947	-0.598008	-11.0311	5.81472e-06	0.000126326	4.12409	-0.311843	-8.42627	0.000108392	0.00135751	1.34186	-0.148839	-4.7871	0.00205487	0.0102778	-2.10399
Angptl2	-0.595522	-11.325	1.6682e-07	1.68424e-05	7.87485	1.04486	22.2708	3.17705e-08	3.13917e-06	9.78153	-0.0528445	-1.60614	0.156335	0.233282	-6.55887	-0.117004	-3.92193	0.00585623	0.0212345	-3.25117
Macrod1	-0.469349	-7.37279	1.22398e-05	0.000294212	3.46275	0.588133	10.7384	7.06139e-06	0.000145502	3.90959	0.261736	7.53159	0.000209592	0.00207404	0.601305	0.0676352	1.97507	0.0892622	0.158846	-6.10673
Fcgrt	-0.331625	-6.03184	7.6899e-05	0.00107953	1.55249	-0.53484	-12.302	2.63137e-06	7.02337e-05	4.99828	-0.520305	-15.4273	2.68708e-06	0.00014088	5.44151	-0.0425061	-1.23354	0.25759	0.360234	-7.08823
Mvd	-0.0745992	-1.24163	0.239581	0.404971	-6.40213	-1.39451	-25.8649	1.02714e-08	1.48661e-06	10.9614	-0.385772	-8.47526	0.00010473	0.00132362	1.38042	0.0479316	1.36689	0.214369	0.311798	-6.92908
Ddah2	-0.577178	-10.6381	3.19427e-07	2.50732e-05	7.21621	-0.634899	-11.6644	3.87882e-06	9.46765e-05	4.57077	-0.0394593	-1.20094	0.27238	0.364189	-7.05887	-0.042527	-1.49773	0.17832	0.270467	-6.76398
Aldh6a1	-0.512226	-9.23048	1.3582e-06	6.50914e-05	5.73564	0.259591	6.11756	0.000342031	0.00276097	-0.379379	-0.569676	-15.1811	2.97087e-06	0.00014642	5.33242	-0.00457522	-0.156773	0.879896	0.913549	-7.86003
Serpinb9	0.439378	8.30753	3.86847e-06	0.000135538	4.65626	-0.548318	-11.9835	3.18666e-06	8.12559e-05	4.78741	0.230458	5.08628	0.00186694	0.00875212	-1.85044	-0.155746	-5.30506	0.00115584	0.00701149	-1.46853
Col5a2	-0.208681	-3.96567	0.00210982	0.0127495	-1.87208	-1.31864	-24.6764	1.46553e-08	1.87078e-06	10.5928	0.143958	4.24613	0.00468397	0.016629	-2.87219	-0.141546	-4.68948	0.00229988	0.0111769	-2.22803
Fkbp5	-0.044733	-0.852793	0.411523	0.581092	-6.80256	2.70805	63.7066	1.08602e-11	2.78998e-08	17.1671	0.224215	5.52632	0.00119837	0.00648472	-1.35514	0.0220752	0.733549	0.487304	0.58614	-7.57797
Ldhb	0.288669	5.0866	0.000325181	0.00314796	0.0551909	-0.731938	-12.9673	1.78906e-06	5.32881e-05	5.42267	-0.512982	-14.6056	3.78021e-06	0.000168893	5.06991	0.115543	3.73499	0.00745236	0.0251702	-3.51283
Ech1	-0.508905	-8.30693	3.87119e-06	0.000135538	4.65553	0.703878	16.7295	2.71451e-07	1.33786e-05	7.48285	-0.192188	-5.32182	0.00146799	0.00744204	-1.58203	0.0724465	2.20913	0.0632809	0.121586	-5.76434
Pfkfb1	0.551069	8.39	3.51076e-06	0.000128212	4.75656	-0.603149	-13.9338	1.05409e-06	3.59264e-05	6.00323	-0.433419	-8.01261	0.000145901	0.00164228	1.0082	-0.135433	-3.99597	0.0053308	0.0199053	-3.14883
Cbr3	0.560593	10.6198	3.25162e-07	2.53134e-05	7.19811	-0.404672	-7.4216	9.47113e-05	0.00105616	1.03796	-0.333542	-7.24577	0.000262314	0.00240572	0.349213	0.163959	4.85753	0.00189605	0.00974675	-2.01533
Sdc4	0.246471	4.38025	0.0010365	0.0074301	-1.14258	0.724307	13.6298	1.24023e-06	4.05234e-05	5.82495	0.75928	13.3581	6.58284e-06	0.000227402	4.46195	0.165361	4.59406	0.00257103	0.0120025	-2.35062
Ly75	0.212534	3.98061	0.00205574	0.0124947	-1.84552	-0.26329	-4.87758	0.00140289	0.00789275	-1.92747	1.24361	29.0717	4.93889e-08	1.84553e-05	9.5556	-0.00385517	-0.0770526	0.94076	0.958411	-7.87066
Mpp6	0.900859	11.8649	1.02454e-07	1.24897e-05	8.36626	0.573471	10.4	8.89205e-06	0.000175047	3.65491	0.384226	8.10689	0.000136193	0.00157604	1.08553	-0.158955	-5.19123	0.00130751	0.00759444	-1.60493
Mpp1	0.254095	4.84026	0.000483413	0.0041832	-0.35534	1.23644	26.8212	7.80516e-09	1.23394e-06	11.2441	-0.0863062	-2.63087	0.0367858	0.0749055	-5.10412	-0.0563467	-1.84626	0.107804	0.183729	-6.29073
Echdc2	-0.425704	-7.79047	7.22695e-06	0.000209195	4.00927	0.711198	11.5323	4.21365e-06	0.000100743	4.47947	-0.18013	-4.6528	0.0029634	0.0119677	-2.36485	0.0669305	1.964	0.0907249	0.160892	-6.12269
Txnip	-0.265269	-5.0246	0.000359016	0.00337689	-0.0473691	1.18737	15.8945	3.97444e-07	1.80431e-05	7.06859	0.395859	7.23112	0.0002654	0.00242638	0.336073	0.672616	23.3069	7.73217e-08	1.65533e-05	9.04598
Acaca	0.279048	4.2205	0.00135967	0.00912601	-1.42167	-0.524335	-12.4412	2.42345e-06	6.57948e-05	5.08889	-0.46217	-10.5747	2.76738e-05	0.000565532	2.87016	-0.0887675	-3.04815	0.0188747	0.0488622	-4.50987
Bid	-0.186836	-3.27592	0.00716097	0.0319164	-3.11228	0.541743	13.0827	1.67641e-06	5.105e-05	5.49413	0.534127	9.14673	6.64759e-05	0.000982888	1.8902	-0.0102198	-0.31992	0.758463	0.821325	-7.816
Papss2	0.203235	3.33288	0.00646457	0.0295265	-3.00934	-0.607753	-14.4113	8.21832e-07	3.03782e-05	6.27577	-0.291079	-8.89448	7.85782e-05	0.00109636	1.70272	-0.20263	-6.62255	0.000311923	0.00296514	-0.0138399
Fads3	0.313479	5.38779	0.000202603	0.00220312	0.545918	-0.351425	-7.78037	6.85882e-05	0.000832537	1.39485	0.370012	10.9798	2.20045e-05	0.000496417	3.12563	-0.214365	-7.3432	0.000165146	0.00193505	0.694614
Rdh11	0.427732	7.17939	1.57312e-05	0.000354727	3.20217	-0.87764	-20.7782	5.35533e-08	4.35031e-06	9.22802	-0.275394	-6.80434	0.000376363	0.0030405	-0.0563395	-0.116846	-3.89653	0.00604935	0.0217077	-3.28645
Parp10	0.343311	6.43036	4.34578e-05	0.000712806	2.14596	-0.666437	-14.2311	9.01938e-07	3.21418e-05	6.17398	-0.159604	-4.71967	0.00275481	0.0113894	-2.28373	-0.00620392	-0.201471	0.846119	0.888158	-7.85092
Bckdhb	0.303029	5.77809	0.000111859	0.00141038	1.16292	-0.50987	-9.21428	2.10797e-05	0.000338929	2.70035	-0.532137	-12.2354	1.13241e-05	0.000326873	3.86326	0.0389294	1.2508	0.251604	0.353861	-7.0682
Hexb	-0.322741	-5.82757	0.000103903	0.00133793	1.23961	-0.800309	-14.1438	9.43891e-07	3.32742e-05	6.1242	0.465588	9.93553	4.03988e-05	0.000715441	2.44769	0.0129388	0.433188	0.678048	0.756323	-7.76826
Lrig1	0.12026	2.2777	0.0431653	0.11868	-4.87668	-0.353443	-8.24144	4.60841e-05	0.00062147	1.83481	-0.482659	-14.1071	4.69199e-06	0.000188183	4.83364	-0.278763	-9.65167	2.89291e-05	0.000695475	2.63525
Lgals3	0.737472	13.9705	1.81072e-08	4.53827e-06	10.0894	0.188972	3.97423	0.00449605	0.0187696	-3.19072	0.218573	6.45753	0.000506434	0.00373841	-0.389657	0.0847399	2.15545	0.0684764	0.129076	-5.8436
Gpd2	-0.785582	-14.2662	1.44669e-08	4.01789e-06	10.3094	0.252155	4.9247	0.00132454	0.00757427	-1.86474	-0.14994	-3.2213	0.0165793	0.0413769	-4.25454	-0.216515	-5.77546	0.000706949	0.00501655	-0.923565
Tm7sf2	-0.08367	-1.30194	0.218907	0.379725	-6.32958	-1.01528	-23.2207	2.31897e-08	2.49526e-06	10.113	-0.420514	-11.5408	1.62202e-05	0.000415658	3.46482	-0.176007	-5.19263	0.00130551	0.0075879	-1.60324
Rad50	-0.383053	-6.49351	3.97776e-05	0.000667747	2.23797	-0.741054	-15.0448	5.97639e-07	2.39261e-05	6.62393	-0.290706	-7.61345	0.000196799	0.00198266	0.672058	-0.0675987	-2.36428	0.0504003	0.102456	-5.53362
Hsd17b12	0.508825	9.68693	8.33902e-07	4.73435e-05	6.2364	-0.554675	-11.1818	5.27098e-06	0.000117366	4.23246	-0.346588	-10.5653	2.78228e-05	0.000565532	2.86417	0.0153317	0.446611	0.668786	0.748428	-7.76169
Uhrf1bp1l	-0.408081	-7.66713	8.4258e-06	0.000225478	3.85016	-0.138935	-3.35058	0.0107719	0.0353997	-4.12455	0.315329	6.3181	0.000572614	0.00406226	-0.527506	-0.290489	-9.05933	4.35923e-05	0.000893285	2.17894
Akap12	0.284513	4.88436	0.00045001	0.00395916	-0.281258	-0.968402	-19.4102	8.93127e-08	5.979e-06	8.68175	-0.265171	-3.628	0.00985019	0.0282069	-3.68915	-0.141604	-3.84909	0.00642887	0.0226626	-3.35257
Bckdha	-0.577088	-10.9732	2.31681e-07	2.04193e-05	7.54235	0.22016	4.22283	0.00322404	0.0146497	-2.8318	-0.360741	-10.8561	2.35809e-05	0.000514671	3.04857	0.11526	3.88934	0.00610523	0.0218597	-3.29644
Pgcp	-0.465422	-8.80619	2.17468e-06	9.07508e-05	5.25097	-0.439052	-8.37134	4.13353e-05	0.000572054	1.95515	0.24688	6.07194	0.000714901	0.00467769	-0.776474	0.0190801	0.623474	0.552942	0.646383	-7.65796
Xdh	0.0666101	1.07041	0.306814	0.479918	-6.59348	0.654977	15.8361	4.08471e-07	1.83118e-05	7.03881	0.493143	11.9423	1.31473e-05	0.000362558	3.69789	-0.0932228	-2.68662	0.03155	0.0718227	-5.05029
Galk2	-0.325641	-6.03684	7.63398e-05	0.00107388	1.56008	-0.359102	-8.25126	4.57045e-05	0.000617567	1.84396	0.861887	19.7465	5.70976e-07	6.14382e-05	7.09679	-0.0194356	-0.653574	0.534473	0.629556	-7.63722
Tubb4b	0.463807	8.62633	2.66903e-06	0.000105691	5.03967	-0.532343	-12.4857	2.361e-06	6.46114e-05	5.11762	-0.482909	-10.263	3.31929e-05	0.000632233	2.66721	0.0620566	1.90656	0.0986981	0.171829	-6.20507
Gstz1	0.170888	3.24649	0.00755037	0.0333137	-3.16548	-0.715512	-15.5786	4.61391e-07	1.97965e-05	6.90613	-0.938612	-19.999	5.27055e-07	5.91914e-05	7.18067	0.0616219	1.9599	0.0912724	0.161626	-6.1286
Aoc3	-0.395286	-7.51829	1.01639e-05	0.000258267	3.65563	-0.281652	-6.35469	0.000267025	0.00228975	-0.106597	-0.403952	-11.9817	1.28836e-05	0.000358787	3.72035	-0.114485	-3.92803	0.0058109	0.0211369	-3.24271
Dhrs7b	0.287837	5.26315	0.000246037	0.00255124	0.344365	-0.447877	-9.54756	1.63856e-05	0.000280864	2.97905	-0.330965	-9.90834	4.10738e-05	0.000720879	2.42917	0.199416	6.03908	0.000543199	0.00425127	-0.630922
Cbr2	-0.597485	-11.3636	1.60996e-07	1.65439e-05	7.91075	0.528214	10.8141	6.71247e-06	0.000139489	3.96556	-0.190787	-5.32899	0.00145745	0.00740876	-1.57398	0.143214	4.28376	0.00372832	0.0155048	-2.75836
Ppic	-0.254507	-4.60064	0.000716668	0.0055602	-0.762204	-0.346857	-7.25321	0.00011067	0.00117911	0.865807	0.383876	10.601	2.72584e-05	0.000560511	2.88702	0.0144096	0.428331	0.681414	0.758848	-7.77059
Plec	-0.322523	-6.14319	6.54225e-05	0.000952915	1.72056	0.365449	8.2754	4.47864e-05	0.000608543	1.86642	0.542223	14.8083	3.46916e-06	0.000160582	5.16358	-0.0525349	-1.83514	0.10957	0.186168	-6.30642
Tbc1d4	0.219137	3.95158	0.00216216	0.0130046	-1.89714	0.661451	14.7928	6.77329e-07	2.64145e-05	6.48721	-0.190795	-5.51834	0.00120777	0.00652871	-1.36388	-0.109661	-2.83973	0.0253359	0.0610429	-4.82071
Acadm	-0.284727	-5.41072	0.000195538	0.00215019	0.58276	0.506006	10.2085	1.0161e-05	0.000195154	3.50747	-0.244327	-6.73094	0.000400367	0.0031684	-0.125778	-0.00749351	-0.226355	0.82746	0.87475	-7.84488
Manba	-0.636953	-11.5094	1.4092e-07	1.53383e-05	8.04522	0.200378	4.13855	0.0036051	0.015886	-2.95255	0.287801	7.32112	0.000247077	0.0023134	0.416449	0.067237	1.54556	0.166581	0.256083	-6.70169
2006-09-01	0.343836	5.88497	9.54219e-05	0.0012636	1.32812	-0.403865	-7.3029	0.000105669	0.00114054	0.916924	-0.336887	-7.45178	0.000222986	0.00215966	0.531711	-0.0720041	-2.17116	0.0669127	0.126933	-5.82044
Crat	-0.401884	-6.84295	2.46108e-05	0.000482021	2.73715	0.332672	6.60179	0.000207751	0.00188835	0.170248	-0.456599	-12.3562	1.06591e-05	0.000314751	3.93023	0.0540349	1.72191	0.129214	0.210914	-6.46428
Arhgef17	-0.205183	-3.80467	0.00279534	0.0158082	-2.15943	0.571083	13.5826	1.27232e-06	4.13356e-05	5.79693	0.510498	15.1856	2.96544e-06	0.00014642	5.33441	-0.188943	-5.33567	0.00111847	0.00685355	-1.43214
Parp12	0.583257	11.0561	2.14252e-07	1.96053e-05	7.62162	-0.809309	-13.3736	1.42615e-06	4.46121e-05	5.67168	0.00092385	0.0257212	0.980264	0.98578	-7.80913	-0.10531	-3.64817	0.00834988	0.0273085	-3.6359
Lgmn	0.307059	5.81976	0.000105117	0.00134877	1.22753	-0.195123	-4.24484	0.00313186	0.014345	-2.80041	0.982268	27.8078	6.5487e-08	2.28117e-05	9.28536	-0.00971935	-0.330127	0.751064	0.815948	-7.81226
Esyt2	-0.205968	-3.85427	0.0025625	0.0147437	-2.0707	0.533318	11.1436	5.40328e-06	0.000119922	4.2051	0.404121	10.5049	2.88117e-05	0.000578826	2.82521	-0.170098	-4.9814	0.00164874	0.0088219	-1.86114
Mlkl	0.557299	9.1027	1.56225e-06	7.19896e-05	5.59167	-1.15456	-20.199	6.62293e-08	4.89329e-06	9.00158	-0.0254656	-0.605804	0.565525	0.65175	-7.60351	-0.128066	-4.22717	0.00399594	0.0162848	-2.83421
Gbp7	0.102838	1.86984	0.0876793	0.19895	-5.53696	-1.34654	-19.4481	8.80157e-08	5.93082e-06	8.69742	0.106329	3.14734	0.0182737	0.0445769	-4.35941	-0.424757	-11.3974	9.72021e-06	0.000348638	3.8455
Pvr	0.62071	9.77717	7.58892e-07	4.46898e-05	6.33296	-0.352563	-7.19234	0.000117159	0.00123336	0.802833	-0.297991	-8.78945	8.43484e-05	0.0011482	1.62325	0.231109	6.36721	0.000395783	0.0034702	-0.278857
Pxmp2	-0.263027	-5.00019	0.000373344	0.00348454	-0.0879014	-0.279728	-4.38568	0.00260584	0.0124285	-2.60122	-0.851763	-13.3742	6.53391e-06	0.000226487	4.47016	0.048239	1.24818	0.252502	0.35476	-7.07124
Stk39	0.182072	2.95823	0.0127028	0.0482573	-3.68506	-0.879274	-18.0021	1.57004e-07	9.11511e-06	8.07514	-0.228637	-5.56869	0.00114979	0.00632959	-1.30883	-0.0436783	-1.04102	0.332833	0.439925	-7.29881
Akt2	-0.0861991	-1.55871	0.146675	0.287942	-5.99374	-0.552107	-10.4309	8.70439e-06	0.000172344	3.67848	-0.230635	-6.54201	0.000470582	0.00355141	-0.307227	-0.16271	-5.05764	0.00151447	0.00834012	-1.76733
Myo1b	0.0503289	0.817075	0.430812	0.597713	-6.83295	0.82073	19.9291	7.3269e-08	5.22856e-06	8.89367	0.242951	7.15428	0.000282276	0.00253002	0.266814	-0.153022	-4.97684	0.00165719	0.00885329	-1.86678
Slc25a24	-0.190117	-3.6078	0.00395718	0.0204341	-2.51304	0.358384	8.37056	4.1362e-05	0.000572054	1.95444	0.711045	19.4296	6.32246e-07	6.36957e-05	6.98971	-0.0801066	-2.05778	0.0790493	0.144347	-5.98675
Ttc39b	0.231801	4.30267	0.00118204	0.00820441	-1.27778	-0.516586	-10.5969	7.76987e-06	0.000156863	3.80398	0.334174	9.62007	4.90886e-05	0.000817168	2.22977	-0.121186	-3.52717	0.00980218	0.0305672	-3.80901
Ptplb	-0.451448	-8.52197	3.01035e-06	0.000114784	4.91542	0.500858	12.1205	2.93302e-06	7.58232e-05	4.87878	0.0727167	2.11254	0.0762692	0.131301	-5.85641	-0.0466408	-1.57831	0.158955	0.247508	-6.65847
Idh2	-0.525385	-9.94351	6.39024e-07	4.01763e-05	6.50892	0.689415	15.2006	5.53687e-07	2.26933e-05	6.7073	-0.041386	-0.872644	0.414434	0.511374	-7.39421	-0.035684	-1.07585	0.318035	0.424404	-7.26256
Isoc1	0.192431	3.6419	0.00372503	0.0195619	-2.45165	-0.526583	-12.4012	2.48124e-06	6.69219e-05	5.06295	-0.514731	-13.3543	6.59458e-06	0.000227402	4.45999	-0.275138	-8.03575	9.37851e-05	0.00139369	1.32533
Camk1	-0.37801	-4.97848	0.00038659	0.00358053	-0.124007	-0.374511	-8.58347	3.4712e-05	0.000503104	2.1484	-0.273811	-6.42869	0.000519378	0.00380272	-0.417987	0.0422712	0.850277	0.423586	0.527353	-7.48116
Slc25a12	-0.046451	-0.850442	0.412775	0.582434	-6.8046	0.746472	14.44	8.09844e-07	3.0187e-05	6.29185	0.484623	14.6624	3.68988e-06	0.000166424	5.0963	-0.138094	-4.83461	0.0019462	0.00990302	-2.04411
Echdc3	-0.72722	-13.8012	2.06314e-08	4.87375e-06	9.9611	0.378917	7.26749	0.000109206	0.0011689	0.88053	-0.143885	-3.99929	0.006259	0.0203577	-3.19191	0.0919147	2.8403	0.0253153	0.0610157	-4.81985
Pcyt2	-0.15674	-2.51618	0.0282063	0.08733	-4.46811	-0.573616	-9.77671	1.38399e-05	0.000245841	3.16581	-0.282212	-7.20083	0.000271911	0.00246616	0.308843	0.0741227	2.18477	0.065588	0.125055	-5.80036
Blmh	0.49601	8.05685	5.21848e-06	0.000167234	4.34656	-0.363408	-6.15131	0.000330056	0.00269286	-0.340124	-0.245699	-7.1623	0.000280459	0.00252143	0.274071	0.0539802	1.63919	0.145637	0.231398	-6.57704
Ak2	0.437835	8.21766	4.30335e-06	0.000146671	4.54608	-0.394061	-9.40125	1.82843e-05	0.000305016	2.85775	-0.310445	-7.95076	0.000152699	0.00169545	0.957056	0.0947177	3.29476	0.0134172	0.0384001	-4.14621
Aldh5a1	-0.516196	-9.45248	1.06884e-06	5.56121e-05	5.9818	0.217971	4.85581	0.00144079	0.00804867	-1.95656	-0.25143	-7.67155	0.00018826	0.00194233	0.721892	-0.0640466	-1.83331	0.109864	0.186575	-6.30901
Ahcy	0.32695	5.75364	0.000116027	0.00145136	1.1249	0.717282	15.7116	4.33158e-07	1.90295e-05	6.97491	0.141153	3.32224	0.0145363	0.0375494	-4.11238	-0.0903791	-2.9098	0.0229353	0.0566001	-4.71593
Pls3	0.396673	6.84231	2.46323e-05	0.000482021	2.73624	-0.358924	-8.59334	3.44341e-05	0.000499781	2.1573	0.191472	5.51133	0.00121611	0.00656517	-1.37158	-0.14836	-4.82722	0.00196267	0.0099679	-2.0534
Gpt	-0.234466	-3.66005	0.00360723	0.0191023	-2.419	-0.807385	-14.4549	8.03663e-07	3.00307e-05	6.30023	-0.519715	-15.3213	2.80529e-06	0.000143418	5.39476	0.0404158	1.37583	0.211712	0.308594	-6.91806
Acbd4	0.174893	3.22801	0.00780574	0.0341254	-3.19887	-0.399974	-9.25792	2.03868e-05	0.000331217	2.73733	-0.566213	-17.2153	1.3527e-06	9.21426e-05	6.18194	0.198174	5.01593	0.00158635	0.0086	-1.81855
Ptgis	-0.352484	-6.26018	5.53052e-05	0.000840046	1.89526	1.50339	26.7526	7.95791e-09	1.23902e-06	11.2242	-0.03161	-0.830366	0.436244	0.532563	-7.43153	0.0202608	0.668209	0.525633	0.621459	-7.62682
Ifi204	0.418493	7.66211	8.4789e-06	0.000226604	3.84364	0.150543	1.95042	0.0886553	0.168287	-6.27945	0.535746	10.048	3.77384e-05	0.000686979	2.52384	0.0209046	0.658662	0.53139	0.62693	-7.63363
Ivd	-0.23636	-4.50623	0.00083873	0.00630258	-0.92445	-0.417507	-9.57656	1.6036e-05	0.00027576	3.0029	-0.695462	-19.3022	6.58987e-07	6.54275e-05	6.94611	-0.067498	-2.15926	0.0680938	0.128592	-5.83798
Htra2	-0.442686	-8.44133	3.30623e-06	0.000123321	4.81858	0.351953	8.28097	4.45774e-05	0.000606324	1.87159	0.284708	6.43551	0.000516283	0.00379097	-0.411279	0.201631	6.65992	0.000301416	0.00290286	0.0243093
Itga6	0.490003	9.3359	1.21147e-06	6.02858e-05	5.85315	-0.237275	-5.47332	0.000694108	0.00466339	-1.1574	-0.514581	-11.399	1.74965e-05	0.000432677	3.38066	-0.0953736	-2.95434	0.0215354	0.054008	-4.64947
Rpia	0.447096	7.9685	5.80851e-06	0.0001806	4.23564	-0.571873	-13.0515	1.70606e-06	5.14609e-05	5.47487	0.0774947	1.81626	0.116216	0.183941	-6.27458	-0.258073	-8.08937	8.99175e-05	0.00134791	1.37227
Cyb5b	0.35922	6.81317	2.56229e-05	0.000495392	2.69525	-0.505542	-9.97089	1.20269e-05	0.000220694	3.32108	-0.332658	-10.188	3.47036e-05	0.000652542	2.6175	-0.165532	-5.47852	0.000961021	0.00619928	-1.2641
Agpat2	-0.180419	-3.4101	0.00562897	0.0266191	-2.86978	-0.512303	-10.6991	7.25081e-06	0.000148721	3.88036	-0.509302	-15.5198	2.58858e-06	0.000137115	5.48204	-0.0339018	-0.999792	0.351051	0.456229	-7.3406
P2rx4	-0.37067	-6.64377	3.22949e-05	0.000584111	2.45467	-0.131617	-2.81485	0.0237509	0.0637077	-4.95389	0.960259	22.8731	2.25759e-07	4.14618e-05	8.05649	-0.112776	-3.91526	0.00590631	0.0213343	-3.26043
Nampt	-0.0746861	-1.41211	0.184916	0.338595	-6.19061	0.874695	18.7606	1.15278e-07	7.24522e-06	8.40783	-0.216835	-6.27827	0.000593287	0.00415392	-0.567304	-0.0878221	-2.95304	0.0215749	0.0540478	-4.6514
Asph	-0.349323	-6.30187	5.21143e-05	0.000806768	1.95706	0.614942	14.4342	8.12249e-07	3.0187e-05	6.2886	-0.102116	-3.11479	0.0190777	0.0460306	-4.40573	-0.143065	-4.97567	0.00165936	0.00886258	-1.86823
Pdhx	0.362685	6.91524	2.23277e-05	0.000447249	2.83834	0.167503	3.88363	0.00508692	0.0205194	-3.32355	-0.669397	-17.9405	1.04401e-06	8.12368e-05	6.45869	0.0182893	0.588844	0.574659	0.665884	-7.68074
Atl2	0.194133	3.28981	0.00698448	0.0313144	-3.08719	0.448689	7.85765	6.40821e-05	0.000793082	1.47002	-0.576223	-15.0061	3.19375e-06	0.00015261	5.25371	-0.0955554	-3.16892	0.0159536	0.0435545	-4.33112
Lpin1	0.177094	3.36415	0.00611193	0.0283166	-2.95282	0.180011	3.74931	0.00612229	0.0234355	-3.52235	-0.777549	-21.6434	3.20125e-07	4.73356e-05	7.69865	0.052071	1.60999	0.15189	0.239188	-6.61628
Uap1l1	-0.330201	-6.00476	8.00032e-05	0.00110869	1.51135	-0.0934604	-2.21467	0.0592185	0.124806	-5.88345	0.440596	13.3738	6.53499e-06	0.000226487	4.46998	-0.0124317	-0.402128	0.69971	0.774307	-7.78272
Tubb2a	0.624635	8.53916	2.95106e-06	0.000113765	4.93597	-0.409883	-6.02307	0.000378203	0.00298565	-0.490067	-0.293084	-6.98965	0.000322722	0.00275898	0.116381	0.215583	7.59506	0.000133783	0.00173273	0.929369
Tmem135	0.139373	2.60423	0.0240765	0.0776677	-4.3143	-0.596257	-12.813	1.95335e-06	5.59906e-05	5.3261	-0.428538	-11.6806	1.50642e-05	0.000396923	3.54691	-0.10163	-3.03809	0.0191424	0.0493345	-4.5248
Dpp7	-0.368351	-7.02379	1.93147e-05	0.000405056	2.98898	-0.251412	-4.7355	0.00167157	0.00893087	-2.11855	0.470422	12.945	7.99604e-06	0.000258371	4.24774	0.106557	3.37228	0.012073	0.0355888	-4.03308
Scd1	-0.210483	-4.00545	0.00196898	0.0120651	-1.80138	-0.489623	-9.48897	1.71181e-05	0.000289927	2.93067	-0.263552	-7.13364	0.000287018	0.00255097	0.2481	-0.0824222	-2.85956	0.0246309	0.0596247	-4.79104
Rcn1	-0.0307389	-0.579199	0.573844	0.721172	-7.00504	-0.483875	-11.4628	4.40255e-06	0.000104361	4.4311	0.647128	17.3761	1.27606e-06	9.00182e-05	6.2444	-0.0824734	-2.52635	0.0397863	0.0853002	-5.29091
Eif1a	0.0984186	1.87583	0.086792	0.197274	-5.5277	0.77819	14.2286	9.03101e-07	3.21418e-05	6.17257	0.448146	12.8582	8.3358e-06	0.000263971	4.20184	0.151179	5.10655	0.00143474	0.00805427	-1.70758
AI607873	-0.00550225	-0.102371	0.920261	0.95508	-7.17829	1.49875	22.9801	2.50843e-08	2.64376e-06	10.0305	0.750514	10.8096	2.42054e-05	0.000525455	3.01944	0.226857	5.97583	0.000578208	0.00439635	-0.700323
Ganc	-0.413372	-7.65775	8.5253e-06	0.000226959	3.83798	-0.246469	-4.59234	0.00200027	0.0102115	-2.31398	-0.271221	-7.99791	0.000147485	0.00165635	0.996075	-0.176156	-4.58188	0.00260812	0.012108	-2.36637
Tmpo	-0.419586	-7.61695	8.97318e-06	0.000235526	3.78488	0.572517	12.984	1.7723e-06	5.29423e-05	5.43301	0.335638	6.3148	0.000574295	0.00406915	-0.530795	0.158856	4.66911	0.00235501	0.0113456	-2.2541
Suox	-0.248358	-4.7359	0.000573286	0.00472429	-0.531647	0.334565	7.06126	0.000132623	0.00134071	0.665841	-0.245912	-7.08595	0.000298318	0.00261228	0.204717	0.0361684	1.13046	0.295904	0.401229	-7.20403
Hibch	-0.335167	-5.86889	9.77202e-05	0.00128486	1.30338	0.209454	4.63186	0.00190298	0.00987821	-2.25973	-0.644323	-18.4419	8.77952e-07	7.42538e-05	6.64286	0.0792089	2.40822	0.0472631	0.0974758	-5.46794
Plin3	-0.372233	-7.0952	1.75721e-05	0.00038213	3.08721	0.42825	8.35099	4.20416e-05	0.000577566	1.9364	0.258918	5.8299	0.00089514	0.00533595	-1.0285	0.0381189	1.33479	0.224149	0.323459	-6.96828
Ccbl1	-0.127987	-2.35973	0.0373129	0.107252	-4.73764	1.10075	19.1901	9.72887e-08	6.41993e-06	8.59003	-0.206067	-4.99972	0.00204316	0.00929003	-1.95102	0.225584	4.21144	0.00407401	0.0165081	-2.85537
Bpnt1	0.535791	9.70772	8.15936e-07	4.68471e-05	6.25872	-0.271252	-4.27404	0.003014	0.0139421	-2.75889	-0.369336	-9.61999	4.9091e-05	0.000817168	2.22972	0.0877859	2.89697	0.0233564	0.0573229	-4.73511
Impdh1	0.164217	2.76904	0.0178836	0.0623282	-4.02316	0.374916	8.98995	2.50853e-05	0.000390616	2.50784	-0.440281	-13.1862	7.13269e-06	0.000237202	4.37365	0.120583	3.97114	0.00550105	0.0203169	-3.18307
Mif	0.58342	11.0803	2.09428e-07	1.93881e-05	7.64469	0.207386	4.66464	0.0018262	0.00955256	-2.21491	0.648187	14.3792	4.1664e-06	0.000177191	4.96364	0.266953	9.33617	3.58889e-05	0.000794308	2.39541
Nagk	-0.35214	-6.49973	3.94337e-05	0.000665934	2.247	0.229396	4.78615	0.0015698	0.00856908	-2.05009	0.24523	7.47562	0.000218885	0.00213281	0.552565	-0.0297724	-0.914073	0.391387	0.496255	-7.42336
Fasn	0.0623306	0.995433	0.340408	0.512984	-6.67002	-0.645036	-12.9291	1.8283e-06	5.36694e-05	5.39882	-0.80267	-10.601	2.72575e-05	0.000560511	2.88706	0.0285309	0.870512	0.413171	0.517553	-7.46319
Ahcyl1	-0.19702	-3.71778	0.00325735	0.017645	-2.31524	0.420688	8.1687	4.90079e-05	0.000650653	1.76674	0.292024	8.55492	9.90745e-05	0.00127182	1.44272	-0.106847	-3.71411	0.0076582	0.0256547	-3.54234
Bcat2	-0.118328	-1.88456	0.0855146	0.195277	-5.5142	0.435823	8.16773	4.90481e-05	0.000650767	1.76583	-0.714843	-21.6186	3.2245e-07	4.73356e-05	7.69119	0.15249	4.36048	0.00339646	0.0144732	-2.65625
Pdp1	-0.469284	-7.70337	8.05284e-06	0.000219975	3.8971	1.13805	13.1266	1.6357e-06	5.02495e-05	5.52114	0.122537	2.73192	0.0319978	0.0673927	-4.95718	0.249512	5.79435	0.000693535	0.00495648	-0.9023
Lxn	0.14648	2.74419	0.0187047	0.064295	-4.06729	0.784628	16.6527	2.80927e-07	1.37467e-05	7.44563	0.671597	18.7503	7.90976e-07	7.06789e-05	6.75339	0.0482965	1.48421	0.181774	0.274491	-6.78142
Pfkl	0.604536	11.5089	1.40991e-07	1.53383e-05	8.04471	-0.242342	-5.03351	0.00116133	0.00689218	-1.72108	0.346193	9.13038	6.71922e-05	0.000989916	1.8782	0.15173	4.54854	0.00271268	0.012425	-2.40956
Heatr7a	-0.192258	-3.66529	0.00357394	0.018965	-2.40958	0.472283	11.0352	5.79916e-06	0.000126121	4.12705	0.485601	14.4753	3.99716e-06	0.0001746	5.00896	-0.0569669	-1.87214	0.1038	0.178712	-6.25407
Man2a1	-0.153673	-2.92883	0.0133963	0.0501954	-3.73781	-0.361073	-8.62854	3.3463e-05	0.000490536	2.18896	0.628697	18.0299	1.01193e-06	8.00311e-05	6.49192	-0.181923	-4.11745	0.00457703	0.0179039	-2.98258
Sh2b2	0.40607	7.73578	7.73428e-06	0.000215058	3.93895	-0.179045	-4.33587	0.00278	0.0130444	-2.67136	-0.482815	-11.938	1.31759e-05	0.000362558	3.69548	-0.0386549	-1.11329	0.302723	0.408132	-7.22265
2005-09-01	0.0441109	0.751341	0.467839	0.630412	-6.88585	-0.893676	-19.1774	9.77734e-08	6.41993e-06	8.5847	-0.257943	-7.28467	0.000254317	0.00236189	0.383997	-0.0524955	-1.32305	0.227822	0.32778	-6.98248
Glb1	-0.659007	-12.3929	6.47676e-08	9.64568e-06	8.82606	-0.473396	-9.28093	2.00317e-05	0.000327274	2.75677	0.0174206	0.475805	0.650042	0.723305	-7.68108	0.0826872	2.89232	0.0235108	0.0576673	-4.74205
Anxa1	0.411502	7.59386	9.2378e-06	0.000241239	3.75474	0.436587	10.2677	9.74806e-06	0.000187586	3.55333	0.143022	3.95111	0.00663044	0.0212158	-3.25534	-0.0925126	-2.89988	0.0232601	0.0571204	-4.73075
Sigmar1	-0.215743	-3.77346	0.00295296	0.0164444	-2.21534	0.416849	10.0552	1.13242e-05	0.000210811	3.38765	-0.440918	-11.8415	1.38503e-05	0.000374541	3.64013	-0.0103868	-0.329564	0.751471	0.816119	-7.81247
Prkar2b	0.303169	5.7532	0.000116103	0.00145143	1.12422	0.0640506	1.45504	0.185494	0.294452	-6.96736	-0.436857	-12.9319	8.04636e-06	0.000258612	4.24082	-0.093638	-3.21111	0.0150502	0.0417368	-4.26895
Pccb	-0.376929	-6.88442	2.32722e-05	0.00046167	2.79528	-0.0847128	-1.90562	0.0948979	0.177127	-6.34506	-0.586879	-16.5443	1.7355e-06	0.000107758	5.91426	-0.155214	-5.25597	0.00121871	0.00725576	-1.52713
Wbscr27	-0.40484	-7.6225	8.91077e-06	0.000234487	3.79212	-0.483475	-11.682	3.83649e-06	9.40901e-05	4.58287	-0.127485	-3.16284	0.0179036	0.0438563	-4.33738	0.201868	5.14131	0.00138091	0.00786601	-1.66532
Mmab	-0.270314	-5.09318	0.000321794	0.00312253	0.0660397	-0.526413	-12.0322	3.09373e-06	7.92798e-05	4.82002	-0.252551	-7.39215	0.00023363	0.00223299	0.479319	0.0199851	0.672215	0.52323	0.619294	-7.62394
Sh3glb2	0.0495407	0.943646	0.365131	0.536972	-6.72016	-0.310743	-6.54358	0.000220268	0.00198289	0.105697	-0.559108	-16.1497	2.01862e-06	0.000118128	5.75127	-0.0456407	-1.41344	0.200856	0.296636	-6.87128
Lpgat1	0.27646	4.95321	0.000402634	0.00365339	-0.166112	-0.857723	-19.1575	9.8537e-08	6.44947e-06	8.57635	-0.0656537	-1.55643	0.167597	0.246262	-6.62407	-0.270621	-9.10477	4.2208e-05	0.000873573	2.21487
Eci1	-0.352013	-6.70236	2.97982e-05	0.00055073	2.53832	0.222204	5.38122	0.00077141	0.00505079	-1.27321	-0.254564	-7.61348	0.000196795	0.00198266	0.672083	0.130369	4.33811	0.00348976	0.0147454	-2.68594
Inf2	0.00986251	0.177637	0.862159	0.919701	-7.16691	0.333542	7.59494	8.09158e-05	0.000943804	1.21203	0.337384	9.16978	6.54807e-05	0.000974482	1.90711	0.130073	3.63149	0.00853544	0.0277038	-3.65966
Sfxn3	-0.140952	-2.68353	0.0208695	0.0698892	-4.17468	0.38896	6.95899	0.000146272	0.00144112	0.557625	0.703659	19.5622	6.0573e-07	6.25093e-05	7.03476	0.0387288	1.26918	0.245357	0.347142	-7.04667
Sun2	-0.36726	-6.92501	2.20369e-05	0.000444458	2.85196	0.40344	6.86805	0.000159731	0.00154194	0.460404	0.195314	5.52111	0.00120451	0.00651277	-1.36085	0.0489044	1.56566	0.161862	0.250817	-6.67522
Ranbp9	0.16534	2.70578	0.0200482	0.0677329	-4.13535	1.19574	20.1375	6.77645e-08	4.95621e-06	8.97711	0.0994934	1.71055	0.134973	0.20729	-6.41922	0.127653	4.12471	0.00453584	0.0178038	-2.97271
Abcc4	0.322891	6.05881	7.39351e-05	0.00104794	1.59336	0.63946	14.6944	7.11656e-07	2.73382e-05	6.43318	-0.106799	-1.32001	0.232137	0.319914	-6.92018	-0.217839	-4.49203	0.00290064	0.0129991	-2.48315
Hsd17b10	0.124058	2.29134	0.0421343	0.116783	-4.85368	0.67423	14.6199	7.38944e-07	2.81758e-05	6.39205	-0.176545	-4.07738	0.00570488	0.0191658	-3.08982	0.127211	3.98984	0.00537226	0.0199838	-3.15727
Auh	-0.275623	-5.2257	0.000260937	0.00267071	0.283377	-0.188695	-4.56388	0.0020737	0.0104689	-2.35319	-0.353627	-9.74054	4.55386e-05	0.00077284	2.31376	-0.0468367	-1.40805	0.202381	0.29842	-6.87803
Pde3b	0.250057	3.2349	0.00770949	0.033852	-3.18642	-0.23244	-5.13021	0.00103468	0.00631004	-1.59481	-0.498743	-14.2436	4.41932e-06	0.000182401	4.89918	-0.19281	-5.27786	0.00119021	0.00715151	-1.50095
Ralgapa2	-0.496572	-7.04027	1.88967e-05	0.000399156	3.01171	0.43041	7.65851	7.64308e-05	0.000901209	1.2751	-0.367136	-5.63006	0.0010833	0.00608141	-1.24216	-0.234859	-7.82278	0.00011112	0.00153684	1.13626
Pla2g4a	0.0911108	1.71582	0.113509	0.240326	-5.76913	-0.487049	-10.0317	1.15152e-05	0.000213016	3.36915	0.496163	13.4368	6.34738e-06	0.000224529	4.50201	-0.117754	-3.66598	0.00815662	0.026892	-3.61058
Pgk1	0.606609	11.5652	1.33972e-07	1.4964e-05	8.09621	0.151109	3.45684	0.00924642	0.031725	-3.96246	0.388509	8.67753	9.10381e-05	0.00120096	1.53764	0.172276	5.04947	0.00152826	0.00839358	-1.77735
Scp2	0.35828	6.56871	3.5825e-05	0.000624491	2.3468	0.175777	3.56906	0.00788233	0.0282423	-3.79249	-0.342158	-10.0802	3.70131e-05	0.00067919	2.54552	-0.0127081	-0.429619	0.680521	0.758134	-7.76997
Pmvk	-0.0130335	-0.180466	0.85999	0.917914	-7.16636	-0.661442	-14.4883	7.90057e-07	2.963e-05	6.31891	-0.577163	-14.3895	4.14775e-06	0.000177191	4.96854	0.375286	8.82831	5.14759e-05	0.000994743	1.99381
Zfyve26	-0.189121	-3.56092	0.00430085	0.0217433	-2.59753	0.936172	15.2325	5.45139e-07	2.2423e-05	6.72427	0.299825	6.14718	0.000667542	0.00449961	-0.699602	0.0211645	0.581291	0.579461	0.669847	-7.68555
Lactb2	0.0627637	1.18111	0.261871	0.43018	-6.4723	-0.485663	-11.5431	4.18508e-06	0.000100598	4.48697	-0.434627	-11.4557	1.69727e-05	0.000425622	3.41444	0.0415782	1.42593	0.197363	0.292528	-6.85559
Hdhd3	0.36567	4.62673	0.000686338	0.00538177	-0.717566	-0.464947	-9.98892	1.18725e-05	0.000218642	3.33537	-0.600812	-9.19324	6.44855e-05	0.000966671	1.92427	0.0059402	0.195716	0.85045	0.890576	-7.85222
Gfm1	0.521563	9.54817	9.65301e-07	5.23453e-05	6.08636	0.0958116	2.11909	0.0685448	0.138546	-6.02825	-0.345459	-9.1981	6.42818e-05	0.000965731	1.92781	-0.0989318	-3.10702	0.0173853	0.0460858	-4.42259
Fam40b	-0.888807	-15.686	5.20497e-09	2.67431e-06	11.3007	-0.139443	-2.86456	0.0220424	0.0601694	-4.87641	0.113941	2.38516	0.0518525	0.0972329	-5.46201	-0.222621	-5.56081	0.000881642	0.00585256	-1.16854
Ctsa	-0.311692	-5.86853	9.77729e-05	0.00128486	1.30282	-0.0268694	-0.63297	0.545234	0.657415	-7.8022	0.494966	14.7393	3.57162e-06	0.000161683	5.13184	0.0351205	1.18295	0.275838	0.379377	-7.1459
C3	-0.224566	-4.12068	0.00161353	0.0103791	-1.59739	0.0557671	1.23996	0.251731	0.371011	-7.23158	0.572736	16.7087	1.63124e-06	0.000104453	5.98094	-0.0207999	-0.716667	0.497027	0.59576	-7.59097
Eif4a2	-0.492215	-9.06099	1.63582e-06	7.38454e-05	5.54431	0.269052	5.48665	0.000683647	0.00461726	-1.14074	0.043953	1.00533	0.351269	0.447152	-7.26789	0.263519	8.49175	6.60271e-05	0.00114321	1.71645
Ptgs1	-0.144161	-2.20104	0.0494225	0.131498	-5.00498	0.500078	9.4471	1.7664e-05	0.000297079	2.89594	0.483902	13.3096	6.73288e-06	0.000229954	4.43715	-0.111898	-3.07	0.0183066	0.0478188	-4.47745
Pck2	0.306065	4.77266	0.000539773	0.00450952	-0.469383	0.456268	8.71934	3.10968e-05	0.000463117	2.27012	0.202895	5.56765	0.00115095	0.00633314	-1.30996	0.0495594	1.70072	0.133246	0.216172	-6.49339
Plin4	-0.399678	-7.52232	1.0112e-05	0.000257843	3.66094	-0.0120108	-0.186467	0.856936	0.900323	-8.00318	0.128389	3.78773	0.00808353	0.0244565	-3.47289	0.0249897	0.816416	0.441432	0.544622	-7.51046
Scpep1	-0.206112	-3.76024	0.00302249	0.0167489	-2.23905	-0.224493	-4.73583	0.00167087	0.00893087	-2.1181	0.319607	7.56209	0.000204718	0.00203944	0.627739	-0.0404074	-1.39009	0.207536	0.304034	-6.90041
Mlycd	-0.217897	-3.25595	0.00742287	0.0328569	-3.14838	0.336977	8.11477	5.13095e-05	0.000674241	1.71596	-0.398611	-11.2861	1.85966e-05	0.000447537	3.31287	0.223575	7.68171	0.000124595	0.00166443	1.00868
Cnpy2	-0.522355	-9.37853	1.15707e-06	5.84276e-05	5.90035	-0.134487	-2.68181	0.0290331	0.0733844	-5.16134	0.140585	4.26358	0.00459054	0.0164078	-2.84992	0.0894841	2.45564	0.0441018	0.0924029	-5.39694
Fkbp7	-0.326448	-5.35141	0.000214375	0.0022947	0.4873	-0.4238	-7.94789	5.92338e-05	0.000745939	1.55706	-0.1252	-3.19946	0.0170613	0.0422785	-4.28545	0.0322714	0.915906	0.39049	0.495545	-7.42165
Pkm2	0.795133	14.0053	1.76316e-08	4.52797e-06	10.1155	-0.112084	-2.42009	0.0432444	0.0989599	-5.56803	0.26685	6.24539	0.000610991	0.00423083	-0.600297	0.102517	3.49281	0.0102628	0.0315211	-3.85847
Tmem120b	0.0390652	0.644749	0.531989	0.686428	-6.96303	-0.488742	-9.79153	1.36912e-05	0.000244254	3.17776	-0.758965	-20.2185	4.92004e-07	5.86799e-05	7.25262	-0.0242735	-0.780343	0.461019	0.562674	-7.54059
Slc2a4	-0.0479948	-0.789855	0.445906	0.611195	-6.85534	-0.806049	-10.3156	9.42813e-06	0.000182972	3.59021	-0.579515	-12.0714	1.23056e-05	0.000345499	3.77121	-0.139007	-3.39493	0.0117082	0.0347475	-4.00015
Cpne1	0.289761	5.38427	0.000203712	0.00221284	0.54025	0.38616	8.02402	5.54608e-05	0.000711061	1.62988	0.259791	7.64598	0.000191965	0.00195628	0.699996	0.0448619	1.30123	0.234789	0.335235	-7.00867
Cfd	-0.197338	-3.75168	0.0030684	0.0169066	-2.2544	-0.183052	-4.26663	0.00304347	0.0140367	-2.76943	-0.204122	-6.038	0.000737504	0.00473137	-0.811379	-0.0606875	-1.66736	0.139836	0.224424	-6.53891
Gsn	-0.294616	-5.53827	0.000160723	0.00185155	0.786353	0.503413	12.1312	2.91426e-06	7.5433e-05	4.88585	0.162037	4.26812	0.00456658	0.0163506	-2.84414	0.0802178	2.70057	0.0309229	0.070739	-5.02936
G6pdx	0.467912	8.53773	2.95595e-06	0.000113765	4.93426	0.271598	6.46774	0.000237851	0.00209708	0.0209843	0.069448	2.117	0.0757878	0.130714	-5.85002	-0.0207344	-0.689899	0.512702	0.609784	-7.61105
Abhd5	0.354713	6.51162	3.87851e-05	0.000657141	2.26425	0.801638	18.0202	1.55829e-07	9.07249e-06	8.08325	0.0121882	0.342862	0.742699	0.800478	-7.74226	0.0237367	0.811679	0.443971	0.547031	-7.51448
Coq3	0.338029	5.65486	0.000134622	0.00163255	0.970436	0.241106	5.45332	0.00071014	0.00474165	-1.18245	-0.316917	-9.25658	6.1884e-05	0.000947014	1.97041	0.080875	2.54834	0.0385353	0.0832697	-5.25791
Eno1	0.600872	11.4436	1.4962e-07	1.5656e-05	7.98476	0.078092	1.87234	0.0998051	0.184063	-6.39343	0.356781	10.3175	3.21427e-05	0.000617379	2.70311	0.057151	1.84661	0.107749	0.183691	-6.29023
Ucp3	-0.404094	-6.89487	2.29471e-05	0.000456102	2.8099	0.18593	3.2526	0.0124167	0.0393445	-4.27487	-0.196691	-4.76257	0.00262967	0.011068	-2.23203	-0.0713382	-2.22977	0.0613911	0.11879	-5.73378
Rps6ka3	0.62802	11.9601	9.42034e-08	1.20253e-05	8.45062	-0.354499	-8.07255	5.31958e-05	0.000691512	1.67601	-0.0264861	-0.747418	0.481395	0.576049	-7.50036	-0.209666	-6.69029	0.000293171	0.00285693	0.0551927
Fdx1	-0.108611	-1.88019	0.0861516	0.196317	-5.52096	0.843341	17.5271	1.91751e-07	1.02768e-05	7.85924	-0.0836265	-2.48165	0.0452841	0.0877916	-5.32151	0.218874	7.61189	0.00013194	0.00172167	0.944829
Pdpr	-0.296048	-5.64436	0.000136777	0.00164956	0.95394	0.274543	6.28184	0.000287921	0.00242515	-0.189647	-0.200011	-4.34458	0.00418323	0.0153497	-2.74715	-0.164911	-3.49819	0.0101891	0.031402	-3.85072
Hebp1	-0.277194	-4.70189	0.000606239	0.00492479	-0.589399	-0.617173	-13.3971	1.40788e-06	4.42428e-05	5.68583	-0.128908	-3.53741	0.0110378	0.0307008	-3.81331	0.0764586	2.49217	0.0418153	0.0886934	-5.34219
Serhl	-0.410525	-7.8281	6.89879e-06	0.000202548	4.05743	0.273231	5.67943	0.000550273	0.00390781	-0.902457	0.20222	5.99115	0.000770046	0.00484682	-0.85979	0.202214	6.05181	0.000536444	0.00422208	-0.617015
Nedd4l	0.565685	10.7842	2.77411e-07	2.2897e-05	7.35954	-0.405308	-8.85023	2.80085e-05	0.000425134	2.38587	-0.0319702	-0.913411	0.394176	0.491005	-7.35685	0.119062	3.68312	0.00797522	0.0264579	-3.58625
Mpv17	-0.613441	-11.6903	1.19699e-07	1.37527e-05	8.20973	0.318892	6.34405	0.00026997	0.002308	-0.118689	0.187225	3.79777	0.0079847	0.0242359	-3.45941	0.0990244	3.09613	0.017651	0.0465619	-4.43871
Gla	0.266456	5.07372	0.000331923	0.00319666	0.033925	0.075514	1.78487	0.113892	0.203115	-6.51904	1.0063	27.3528	7.27137e-08	2.38323e-05	9.18408	0.214148	5.66353	0.000792655	0.00543565	-1.05054
Sfxn1	0.102621	1.9564	0.0756401	0.178825	-5.40188	0.617867	13.726	1.17762e-06	3.92259e-05	5.88176	-0.345535	-7.84608	0.000165047	0.00178248	0.869712	-0.149038	-4.78445	0.00206111	0.0103015	-2.10733
Psph	0.584808	10.6686	3.10114e-07	2.45435e-05	7.24629	-0.373538	-6.64392	0.000199183	0.00183653	0.21672	0.0536057	1.35615	0.221004	0.307187	-6.87659	0.0745753	2.32848	0.0531142	0.106623	-5.58705
Sod2	0.190407	3.61802	0.00388609	0.0201735	-2.49464	-0.0484112	-1.14032	0.288648	0.411564	-7.34455	0.493277	13.2906	6.79282e-06	0.000229954	4.4274	0.0886352	2.82137	0.026008	0.0621458	-4.8482
Fam49b	0.575128	7.73413	7.7502e-06	0.000215058	3.93681	-0.148269	-3.34641	0.010837	0.0355751	-4.13092	-0.339457	-9.32826	5.90838e-05	0.000916294	2.02228	-0.0861254	-2.92439	0.0224663	0.0557575	-4.69414
Itgav	-0.0597834	-1.13363	0.280476	0.451327	-6.52543	-0.34127	-8.16482	4.91694e-05	0.000651114	1.7631	0.889199	23.6914	1.8075e-07	3.74841e-05	8.28199	-0.147923	-4.93809	0.0017309	0.00913053	-1.91481
Ldha	0.757207	13.7342	2.1733e-08	5.01862e-06	9.90989	0.0971569	2.17082	0.0633298	0.130877	-5.95007	0.214024	5.13025	0.00178401	0.00850892	-1.79974	0.192556	6.41333	0.000378922	0.0033653	-0.230414
Pex19	-0.026219	-0.499261	0.627193	0.76223	-7.05052	-0.360217	-7.74151	7.09868e-05	0.000853605	1.35683	-0.455073	-12.8723	8.27933e-06	0.0002634	4.20934	-0.164969	-5.55116	0.000890561	0.00589273	-1.1797
Hyi	-0.431243	-7.77195	7.39463e-06	0.000211778	3.9855	0.241192	5.24787	0.000900662	0.00570253	-1.44296	0.259592	7.77212	0.000174461	0.0018482	0.807409	0.1408	3.8307	0.0065829	0.0230245	-3.37828
Prdx6	-0.088856	-1.21146	0.250498	0.41791	-6.43745	1.19951	28.8953	4.441e-09	8.2974e-07	11.819	-0.0365562	-1.05848	0.328191	0.423706	-7.21363	-0.02177	-0.505826	0.628676	0.713724	-7.7305
Mcm5	0.441016	5.84784	0.000100819	0.00130708	1.27092	0.15521	2.78674	0.0247774	0.0656887	-4.99772	0.645666	11.891	1.34996e-05	0.000368402	3.66857	0.130932	3.68992	0.00790447	0.0262826	-3.5766
Mrps22	0.479552	8.89124	1.97613e-06	8.45282e-05	5.34965	-0.243708	-4.37899	0.00262855	0.0125138	-2.61063	-0.356547	-10.4343	3.00174e-05	0.000593234	2.77946	0.086167	2.81769	0.0261449	0.0623858	-4.85372
Coro1b	-0.349341	-5.86356	9.84956e-05	0.00128935	1.29516	0.519341	10.9253	6.23426e-06	0.000133188	4.04718	0.185542	5.43841	0.00130676	0.00686691	-1.45198	0.0488429	1.38114	0.21015	0.306922	-6.91151
P4ha2	0.28949	5.02701	0.000357636	0.00336829	-0.0433772	0.326834	6.62968	0.000202034	0.00185118	0.201039	1.09078	17.4898	1.22488e-06	8.77136e-05	6.28818	0.270657	8.91872	4.82123e-05	0.000951835	2.06676
Gsta4	-0.196264	-3.74051	0.00312934	0.0171094	-2.27443	-0.436964	-9.02277	2.44493e-05	0.000382698	2.53626	-0.27453	-6.43452	0.000516733	0.00379282	-0.412256	0.0154692	0.487664	0.640844	0.724776	-7.74045
Dbt	0.350947	6.38491	4.63303e-05	0.00073927	2.0794	-0.0914858	-2.11741	0.0687208	0.138819	-6.03078	-0.342291	-9.36474	5.77144e-05	0.000906147	2.04854	0.0600801	1.3385	0.222999	0.322049	-6.96378
Eif4b	-0.186039	-3.53924	0.00447001	0.0223601	-2.63662	0.46515	10.4285	8.71852e-06	0.000172457	3.67669	0.385281	10.7189	2.54826e-05	0.000543841	2.96213	-0.0959941	-3.22781	0.0147079	0.0410431	-4.24439
Sgcd	0.292293	3.20076	0.00819826	0.0353601	-3.24809	-0.424889	-7.33073	0.000102979	0.00112516	0.945434	-0.401468	-10.3927	3.07556e-05	0.000603139	2.75235	-0.276255	-9.59525	3.00523e-05	0.000716551	2.59289
Arl2	-0.44681	-8.51314	3.04131e-06	0.000115323	4.90486	0.216671	4.87002	0.00141592	0.00795081	-1.93756	0.0748574	2.24705	0.0630173	0.113161	-5.6625	0.148478	5.1294	0.0013991	0.0079322	-1.67978
Nrp1	-0.365933	-6.97668	2.05652e-05	0.000424168	2.92379	-0.28474	-5.92547	0.000420073	0.00320703	-0.605617	0.119588	3.23623	0.0162584	0.0408039	-4.23344	-0.251379	-7.89622	0.000104764	0.00148901	1.20193
Shpk	-0.322764	-5.81346	0.000106109	0.00135704	1.21777	0.308699	7.14236	0.000122805	0.00127921	0.750826	-0.315649	-9.25361	6.20033e-05	0.000948133	1.96825	0.105476	2.82044	0.0260424	0.0622156	-4.84959
Pgm2	0.284491	5.41917	0.000193002	0.00213372	0.596311	-0.413675	-9.38474	1.85136e-05	0.000307344	2.84396	-0.351107	-10.695	2.58311e-05	0.000547301	2.94699	-0.125906	-4.02542	0.00513635	0.0193819	-3.10834
Acsl1	0.179716	3.42682	0.00546308	0.0260021	-2.83958	-0.422136	-7.82786	6.57785e-05	0.00080613	1.44112	-0.682055	-17.0972	1.41235e-06	9.47158e-05	6.13569	-0.137024	-4.67539	0.00233786	0.0112894	-2.24605
Pgd	0.578975	10.8545	2.59336e-07	2.22025e-05	7.42795	0.0737485	1.64814	0.139728	0.237026	-6.71024	-0.389494	-8.39203	0.000111039	0.00138223	1.31478	0.135488	4.38455	0.00329917	0.01418	-2.62439
Uck1	-0.189297	-3.13508	0.00922888	0.0386061	-3.36667	0.0204038	0.448246	0.666418	0.758793	-7.91075	-0.682593	-19.5262	6.128e-07	6.25093e-05	7.02256	0.233003	7.53511	0.000140588	0.00178576	0.874065
Sgpl1	-0.16833	-2.00848	0.0691541	0.167997	-5.31917	0.671415	9.24723	2.05541e-05	0.000333408	2.72829	0.509531	11.683	1.50454e-05	0.000396923	3.5483	-0.107113	-1.80803	0.113995	0.191961	-6.34456
Iars	0.336228	5.29924	0.00023253	0.00244198	0.402945	0.138247	3.35366	0.0107242	0.0353013	-4.11983	0.277196	7.92344	0.000155817	0.00171616	0.934351	-0.134296	-4.53901	0.00274341	0.0125238	-2.42194
Gaa	-0.391915	-6.96941	2.07655e-05	0.000425922	2.91371	-0.0320844	-0.773303	0.462603	0.582812	-7.69757	0.340761	9.79573	4.40113e-05	0.000751888	2.35192	0.0386428	1.26891	0.245449	0.347187	-7.04699
Ppp5c	0.145282	2.69913	0.0202904	0.0683017	-4.14712	0.769493	16.5834	2.89802e-07	1.40804e-05	7.41187	-0.10149	-3.09629	0.0195517	0.0468603	-4.4321	0.0116188	0.395121	0.704639	0.778296	-7.78584
Nqo1	0.327259	6.21728	5.88069e-05	0.000875162	1.83142	0.148111	2.56002	0.0349316	0.0842524	-5.35099	0.942307	27.0979	7.71633e-08	2.38323e-05	9.12637	0.0702339	2.40603	0.0474148	0.0977107	-5.47122
Idh3a	0.244082	4.59607	0.000722131	0.00558691	-0.770041	-0.154068	-3.2039	0.0133314	0.0415196	-4.34988	-0.607742	-17.3336	1.29581e-06	9.00182e-05	6.22796	-0.0375655	-1.25577	0.2499	0.351939	-7.06239
Psme2	0.314226	5.98309	8.25826e-05	0.00113727	1.47835	-0.466924	-8.98076	2.52667e-05	0.000391615	2.49987	-0.0145575	-0.41239	0.693531	0.759293	-7.71262	-0.013391	-0.451537	0.665401	0.746226	-7.75924
Sumf1	-0.411816	-7.78476	7.27829e-06	0.000209999	4.00194	-0.0364435	-0.712201	0.497516	0.61533	-7.74538	0.467816	13.6977	5.63388e-06	0.000209451	4.63303	0.00956788	0.317233	0.760415	0.823042	-7.81696
Ak4	0.523264	9.66063	8.57242e-07	4.81367e-05	6.2081	0.0281002	0.591805	0.571078	0.680118	-7.82935	0.435131	8.14392	0.000132584	0.00156063	1.11568	0.260214	6.60541	0.000316881	0.00299289	-0.0313956
Rps27	-0.415572	-7.75041	7.59489e-06	0.000213187	3.9578	0.222909	4.96501	0.00126131	0.00731444	-1.81132	0.236942	7.10435	0.000293899	0.0025846	0.22148	0.149909	5.18343	0.00131869	0.00762141	-1.61435
Timm9	0.446772	8.4814	3.15549e-06	0.000118892	4.86679	0.185142	4.04004	0.00411351	0.0175651	-3.09491	-0.200265	-4.6219	0.00306568	0.0122603	-2.40254	0.392459	8.97799	4.62004e-05	0.000924548	2.11423
Eif4ebp1	-0.216834	-4.13238	0.00158139	0.0102172	-1.57675	-0.117047	-2.77583	0.0251878	0.0663751	-5.01472	-0.307719	-8.7844	8.46379e-05	0.00115003	1.61941	-0.0479516	-1.67776	0.137749	0.221675	-6.52476
Echs1	-0.322574	-5.85812	9.92931e-05	0.00129602	1.28678	-0.119305	-1.9786	0.0849345	0.16295	-6.23792	-0.467938	-14.0508	4.81012e-06	0.000189746	4.8064	-0.100238	-3.22642	0.0147361	0.0411042	-4.24644
Ubqln2	-0.244397	-4.61442	0.000700471	0.00546341	-0.738607	0.36531	7.21503	0.000114692	0.00121315	0.826353	0.265951	6.23207	0.000618331	0.00426837	-0.613695	0.16803	5.78648	0.000699089	0.00497713	-0.911154
Retsat	-0.253576	-4.52678	0.00081043	0.00613253	-0.889056	0.253208	5.3339	0.000814771	0.00527241	-1.33316	-0.293485	-8.39342	0.00011093	0.00138223	1.31588	0.0400718	1.40507	0.203229	0.299259	-6.88176
Cpt1a	0.595364	11.1231	2.012e-07	1.89682e-05	7.68529	0.179743	3.82771	0.00549305	0.0216713	-3.40605	0.21542	4.54781	0.00332747	0.0129726	-2.49351	-0.0950984	-3.17372	0.0158479	0.0433235	-4.32403
Glud1	0.0695581	1.32537	0.211278	0.370904	-6.30071	0.761966	15.716	4.32243e-07	1.90295e-05	6.97721	-0.0831378	-2.38104	0.052154	0.0976558	-5.468	-0.0651695	-2.27546	0.0574087	0.113012	-5.66598
Slc25a35	0.134484	2.15648	0.0534472	0.139503	-5.07876	-0.950322	-21.4504	4.21468e-08	3.76609e-06	9.48248	-0.349797	-9.98112	3.92952e-05	0.000707175	2.47866	-0.00139231	-0.0474487	0.963495	0.974927	-7.87276
Chchd3	0.183278	3.49385	0.00484662	0.0237331	-2.71853	-0.251519	-5.52427	0.000655046	0.00446642	-1.09385	-0.411539	-11.7789	1.43085e-05	0.000384404	3.60403	-0.0707093	-2.0029	0.0856883	0.153724	-6.06651
Ipo9	0.029203	0.523387	0.610837	0.749846	-7.03747	-0.523284	-12.0041	3.14701e-06	8.04445e-05	4.8012	-0.291169	-8.63697	9.3611e-05	0.00122109	1.50637	-0.14192	-4.88329	0.00184142	0.00954645	-1.98309
Uba7	0.270762	5.11652	0.000310072	0.00303985	0.104499	-0.691922	-15.8221	4.11165e-07	1.83701e-05	7.03165	0.0160492	0.439128	0.675027	0.743919	-7.69983	-0.0426513	-1.46933	0.185645	0.278922	-6.8005
Ppap2b	-0.363764	-6.93116	2.18558e-05	0.000441672	2.86054	-0.297287	-5.39117	0.000762614	0.00500423	-1.26064	0.169015	4.23458	0.00474696	0.0167888	-2.88696	-0.163904	-5.77451	0.000707633	0.00501838	-0.924639
Anxa4	0.124669	2.14203	0.0548186	0.142036	-5.10257	0.426722	8.74948	3.03532e-05	0.000454348	2.2969	0.484021	14.4497	4.0415e-06	0.000175976	4.99691	-0.146787	-5.15912	0.00135421	0.00775349	-1.64373
Samhd1	-0.00104762	-0.0196441	0.984671	0.992299	-7.18375	0.29935	6.81266	0.000168601	0.00160718	0.40073	0.607874	12.3452	1.07178e-05	0.000315895	3.92415	-0.0957292	-3.04814	0.0188749	0.0488622	-4.50988
Ctsz	-0.389871	-6.81874	2.54302e-05	0.000492593	2.7031	-0.121816	-2.42014	0.0432409	0.0989599	-5.56795	0.241108	5.32418	0.00146451	0.00743214	-1.57938	-0.0128958	-0.331223	0.750271	0.815419	-7.81186
Rbpms	0.610004	9.71563	8.09213e-07	4.67161e-05	6.2672	0.149218	3.54843	0.00811607	0.0288834	-3.82365	0.268916	5.49626	0.00123424	0.00662994	-1.38813	0.121087	3.70556	0.00774426	0.0258725	-3.55444
Glrx	-0.137222	-2.55749	0.0261887	0.0824788	-4.39611	0.54692	12.3611	2.54067e-06	6.82559e-05	5.0369	0.251602	6.66171	0.000424612	0.00330804	-0.191804	-0.0194146	-0.668095	0.525702	0.621504	-7.62691
Coq9	-0.169203	-3.14134	0.0091253	0.0383074	-3.35538	0.243429	5.35476	0.000795331	0.00518087	-1.30669	-0.392871	-11.7043	1.48783e-05	0.000393031	3.5607	0.136596	4.40854	0.00320524	0.0138945	-2.59272
Cyc1	0.253918	4.58842	0.000731355	0.00563733	-0.783141	0.187601	4.42747	0.00246889	0.0119	-2.54265	-0.378633	-8.33377	0.000115713	0.00142136	1.26849	-0.00386542	-0.126728	0.902756	0.930828	-7.86488
Ptgfrn	-0.0597897	-1.07752	0.303762	0.476594	-6.58598	-0.625572	-15.1501	5.67522e-07	2.31423e-05	6.68037	0.354955	10.0848	3.69115e-05	0.000679168	2.5486	-0.234067	-7.84196	0.00010942	0.00152324	1.15346
Psme1	0.022745	0.432728	0.673373	0.7954	-7.08344	-0.281021	-6.36917	0.000263077	0.00226319	-0.0901719	0.340278	10.3804	3.09765e-05	0.000603477	2.74436	-0.0178894	-0.597146	0.569407	0.661455	-7.67538
Osgep	-0.391254	-7.29991	1.34466e-05	0.000316369	3.36513	0.14838	3.51087	0.00856061	0.030053	-3.88046	0.18406	5.31807	0.00147354	0.00746283	-1.58625	0.0204576	0.536653	0.608305	0.695592	-7.71283
Afap1	0.08011	1.51702	0.156786	0.301413	-6.05103	-0.494222	-8.09604	5.21371e-05	0.000683805	1.69825	-0.260998	-6.48385	0.000494942	0.00368495	-0.36389	-0.139536	-3.77928	0.0070354	0.0241792	-3.45042
Higd1a	0.384116	7.06009	1.84069e-05	0.000392426	3.039	-0.151362	-2.17333	0.0630868	0.130518	-5.94627	-0.267926	-5.06587	0.00190689	0.0088586	-1.87406	0.335033	10.4321	1.74114e-05	0.000505422	3.19941
Slc1a5	-0.130404	-2.00466	0.0696111	0.168722	-5.32526	0.640778	13.5197	1.31658e-06	4.23449e-05	5.75941	-0.133055	-3.29428	0.0150732	0.0385157	-4.15163	-0.0238218	-0.822575	0.438147	0.54174	-7.5052
Lpcat3	0.0742056	1.40171	0.187924	0.342364	-6.20407	-0.416345	-9.21984	2.09899e-05	0.000338742	2.70507	-0.496744	-14.9665	3.2468e-06	0.000153905	5.23576	-0.137444	-4.37754	0.00332721	0.0142638	-2.63367
Fam162a	0.552622	10.4363	3.89159e-07	2.84626e-05	7.01522	0.117874	2.57582	0.0341015	0.0829314	-5.32641	0.208606	4.56354	0.00326987	0.0128322	-2.47413	0.332807	7.58273	0.000135152	0.00174444	0.91802
Eef1e1	0.537617	10.026	5.87327e-07	3.81986e-05	6.59518	-0.328549	-7.29041	0.000106902	0.00115029	0.904098	-0.157462	-4.59006	0.00317527	0.0125738	-2.44155	0.119778	4.02642	0.00512986	0.0193768	-3.10697
Vps11	-0.301463	-5.10242	0.0003171	0.00308878	0.0812709	0.347578	7.21828	0.000114344	0.00121114	0.82972	0.232716	6.45081	0.000509418	0.00375169	-0.396252	-0.0386194	-1.23078	0.258558	0.361096	-7.09141
Apoo	0.352182	6.71171	2.94194e-05	0.000548663	2.55162	-0.123315	-2.86216	0.0221217	0.0603275	-4.88014	-0.452581	-11.8763	1.36028e-05	0.00036882	3.66013	-0.0159163	-0.536701	0.608273	0.695592	-7.7128
Epdr1	0.148333	2.63476	0.0227881	0.074529	-4.26066	-0.416171	-9.96866	1.20461e-05	0.000220849	3.31932	0.436632	10.9401	2.24963e-05	0.000502549	3.10101	-0.0841651	-2.87935	0.0239478	0.0583975	-4.76144
Enpp2	-0.377172	-7.10739	1.72917e-05	0.000377107	3.10392	0.24791	4.85453	0.00144304	0.0080569	-1.95827	0.305592	6.25049	0.000608202	0.00421968	-0.595163	-0.0355115	-0.899123	0.398766	0.503653	-7.4372
Gm6736	0.523453	9.46221	1.05779e-06	5.5177e-05	5.99246	-0.431442	-9.23628	2.07271e-05	0.000335157	2.71901	-0.110724	-2.97711	0.0229264	0.0525043	-4.60275	0.0164544	0.578948	0.580955	0.671151	-7.68703
Tmed5	0.0199699	0.38067	0.710522	0.822082	-7.10603	-0.565267	-12.6799	2.10866e-06	5.92037e-05	5.24197	-0.381174	-11.3667	1.78038e-05	0.00043612	3.36131	-0.0483407	-1.54507	0.166697	0.256242	-6.70233
Ermp1	-0.148045	-2.79335	0.017115	0.0604483	-3.97992	0.748267	14.8759	6.49805e-07	2.5633e-05	6.53254	-0.0816391	-2.35304	0.0542527	0.100759	-5.50873	-0.0994663	-2.53836	0.0390981	0.0842025	-5.27289
Gstm5	-0.251209	-4.1974	0.00141447	0.00942611	-1.46226	-0.486187	-8.63177	3.33754e-05	0.000489951	2.19186	-0.102457	-2.84377	0.0274581	0.0602519	-4.79503	0.110476	3.77653	0.00706052	0.0242371	-3.45428
Ehd1	0.624283	11.8622	1.02703e-07	1.24897e-05	8.36382	-0.243328	-5.60163	0.000600293	0.00419	-0.99802	-0.0380867	-0.877313	0.412075	0.509041	-7.39	-0.00745012	-0.25467	0.806374	0.858642	-7.83716
Endog	-0.330018	-5.6252	0.000140805	0.00167467	0.923785	0.520724	6.91594	0.000152478	0.00148755	0.511725	-0.179319	-4.79005	0.00255285	0.0108379	-2.19905	0.239403	7.79223	0.000113893	0.00156361	1.1088
Mcam	0.0554265	0.889192	0.392475	0.562258	-6.77042	-0.259656	-4.40151	0.00255303	0.0122393	-2.57901	-0.649592	-17.9905	1.02592e-06	8.0476e-05	6.47731	-0.000291535	-0.00736035	0.994335	0.995837	-7.87402
Myh10	-0.201508	-3.72749	0.00320205	0.0174097	-2.29781	-0.399673	-9.21636	2.10459e-05	0.000338929	2.70212	-0.52784	-8.75687	8.62357e-05	0.00116141	1.59843	-0.133275	-4.06941	0.0048602	0.0187089	-3.04809
Tmem109	-0.163344	-3.03382	0.0110804	0.0441327	-3.54917	0.394773	9.02815	2.43467e-05	0.000381965	2.54091	-0.254167	-6.43748	0.000515394	0.00378976	-0.409343	0.0981622	3.28063	0.0136791	0.0389961	-4.16689
Qrsl1	0.62763	10.1711	5.06996e-07	3.43887e-05	6.74544	0.257706	4.80446	0.00153472	0.00841781	-2.02545	-0.120595	-2.00962	0.08829	0.14792	-6.00337	0.149368	4.18873	0.00418974	0.0168048	-2.886
Dlat	0.092519	1.75076	0.107112	0.230365	-5.71744	0.274454	5.28244	0.000865012	0.00552209	-1.39872	-0.478887	-11.7624	1.44326e-05	0.000386223	3.59445	-0.050506	-1.56285	0.162515	0.251563	-6.67893
Hacl1	-0.340843	-5.60361	0.000145493	0.00171455	0.889756	-0.205315	-4.87031	0.00141542	0.00795067	-1.93718	0.0697317	1.93584	0.0980603	0.161008	-6.10772	0.189651	6.30733	0.00041894	0.00360436	-0.342114
Uckl1	-0.237345	-4.06934	0.00176286	0.0110898	-1.68813	0.343405	7.98488	5.73655e-05	0.000730016	1.59252	0.278112	6.81441	0.000373201	0.00302685	-0.0468634	0.100196	3.38493	0.0118677	0.0350993	-4.01467
Ero1l	0.830373	11.0014	2.25583e-07	2.02454e-05	7.56939	0.410905	8.62916	3.34462e-05	0.000490536	2.18952	-0.017134	-0.475769	0.650066	0.723305	-7.6811	-0.0500051	-1.42629	0.197263	0.292423	-6.85514
Sidt2	-0.37214	-6.3573	4.81731e-05	0.000760994	2.03884	0.598746	13.5203	1.31613e-06	4.23449e-05	5.75979	-0.0527196	-1.37039	0.216749	0.302377	-6.85923	-0.0806221	-2.818	0.0261332	0.0623652	-4.85325
Aacs	-0.279244	-5.20687	0.000268786	0.00274102	0.252642	0.485883	11.4922	4.3215e-06	0.000102825	4.4516	-0.133628	-4.07897	0.00569413	0.0191531	-3.08774	-0.259566	-7.41	0.000156086	0.00186361	0.757505
Hint2	-0.372303	-7.08816	1.77362e-05	0.000384104	3.07756	-0.214776	-3.3852	0.0102474	0.034178	-4.07162	-0.326263	-8.12241	0.000134666	0.00157075	1.09818	0.088459	2.98082	0.0207463	0.0524389	-4.61001
Osbpl11	0.337015	6.35095	4.86086e-05	0.000766695	2.02948	0.713759	15.7979	4.15865e-07	1.85398e-05	7.01927	0.0355831	0.842449	0.429928	0.526509	-7.42102	0.0315255	1.03906	0.333681	0.440762	-7.30082
Hk1	0.318629	5.78619	0.000110514	0.00140202	1.1755	-0.205393	-4.2013	0.00331703	0.0149727	-2.86255	0.547015	15.8824	2.24074e-06	0.000125141	5.63841	-0.109546	-2.4256	0.0460784	0.0955701	-5.44193
Tmem106b	-0.249307	-4.62131	0.000692524	0.00541582	-0.72683	0.581778	12.1346	2.90829e-06	7.5433e-05	4.8881	0.166857	4.96377	0.00212178	0.00955869	-1.9931	-0.247327	-7.81005	0.000112266	0.00154564	1.12483
Brp44	0.365315	6.65001	3.20186e-05	0.000583892	2.4636	0.0844297	1.89513	0.0964181	0.179162	-6.36033	-0.421503	-9.9545	3.99352e-05	0.000712454	2.4606	0.152263	5.08805	0.00146433	0.00818051	-1.73014
Bag1	0.058025	1.08762	0.299466	0.471855	-6.57527	-0.363159	-7.45521	9.18434e-05	0.00103599	1.07195	-0.344526	-9.10227	6.84445e-05	0.0010019	1.8575	0.0231742	0.742702	0.482085	0.581411	-7.57081
Sort1	-0.125463	-2.37162	0.0365306	0.105531	-4.71734	-0.254639	-5.4649	0.000700807	0.00469697	-1.16794	-0.41167	-12.3823	1.05212e-05	0.000312973	3.94464	-0.166042	-5.21626	0.00127235	0.00747551	-1.57478
Pdxp	0.150622	2.33649	0.0388885	0.110331	-4.7772	-0.389641	-6.21162	0.000309793	0.00256109	-0.270329	-0.636213	-17.4534	1.24101e-06	8.85601e-05	6.27419	0.224111	6.67623	0.000296957	0.00287609	0.0409064
Iah1	-0.271913	-4.0389	0.00185813	0.0115477	-1.74205	0.450094	7.23475	0.000112594	0.0011965	0.846759	0.119473	2.77305	0.0302417	0.0647559	-4.89747	0.147099	4.99254	0.00162832	0.00874679	-1.84738
Abcg2	0.222854	3.75919	0.00302807	0.0167608	-2.24093	0.44929	9.9758	1.19846e-05	0.000220311	3.32498	0.417558	10.8266	2.39755e-05	0.000521975	3.03008	0.0638276	1.93393	0.0948163	0.166491	-6.16591
Tjp2	0.252044	4.79973	0.000516416	0.00438224	-0.423643	-0.255591	-5.88592	0.000438479	0.00330945	-0.652795	0.113662	2.83152	0.0279201	0.0609403	-4.81275	0.0122827	0.329836	0.751275	0.816035	-7.81237
Ppm1b	0.332556	6.22236	5.83798e-05	0.00087133	1.839	-0.242283	-5.71306	0.000530093	0.00381124	-0.861406	-0.140062	-4.28815	0.00446251	0.0161099	-2.81865	-0.0482792	-1.50966	0.175323	0.266848	-6.74853
Cox7a2l	-0.317219	-6.0408	7.59005e-05	0.00106843	1.56608	0.301728	6.21532	0.000308595	0.0025553	-0.266059	0.183141	4.91016	0.0022454	0.00995202	-2.0562	0.150273	5.26286	0.00120965	0.00722816	-1.51888
Cth	1.30813	21.818	1.40949e-10	3.62097e-07	14.6213	-0.185794	-2.98356	0.0184527	0.0530376	-4.69115	-0.0351846	-0.829727	0.43658	0.53293	-7.43209	0.309888	8.45604	6.78278e-05	0.00116166	1.68647
Got2	0.238595	4.17368	0.00147312	0.00972173	-1.50397	0.156082	3.73815	0.00621798	0.0236933	-3.53897	0.276528	8.19716	0.000127584	0.00151918	1.15885	-0.122484	-3.90115	0.0060137	0.0216224	-3.28002
Noc4l	0.122596	2.07611	0.0615035	0.154036	-5.21024	0.353912	6.49576	0.000231179	0.00205858	0.0523628	0.327814	9.11769	6.77542e-05	0.000994632	1.86886	0.0520423	1.83378	0.109788	0.186476	-6.30834
Psmd12	0.327625	5.25331	0.000249864	0.00258571	0.328354	-0.186361	-3.38736	0.0102156	0.0340972	-4.06832	-0.26056	-7.88719	0.000160067	0.00174427	0.90413	0.0369409	1.18368	0.275567	0.379054	-7.14507
Slc5a3	-0.126162	-2.40066	0.0346867	0.101781	-4.66764	-0.429093	-10.3942	8.92795e-06	0.000175586	3.65046	0.32142	6.2395	0.000614225	0.00424892	-0.60622	-0.350037	-9.51579	3.17193e-05	0.00073911	2.53283
Rrm1	0.0031915	0.0600712	0.95315	0.974584	-7.18201	0.47479	10.8414	6.59134e-06	0.000138035	3.98567	0.468819	9.86947	4.20616e-05	0.000731346	2.4026	-0.1444	-4.57467	0.00263034	0.0121539	-2.37569
Eif3f	-0.227297	-3.92027	0.00228338	0.0135512	-1.95291	0.295653	6.6388	0.000200203	0.00184262	0.211085	0.379086	11.0335	2.13587e-05	0.000485747	3.1588	0.0334204	1.07143	0.319882	0.426426	-7.26721
Pitpnm2	-0.0573763	-1.09412	0.296723	0.468483	-6.56832	-0.337025	-7.50018	8.81566e-05	0.00100823	1.11726	-0.197264	-5.69077	0.00102178	0.00584133	-1.1767	-0.0755926	-2.59199	0.0361716	0.07944	-5.19239
Oxr1	-0.261577	-4.96095	0.000397645	0.00361564	-0.153205	0.369424	7.79741	6.75654e-05	0.000822632	1.41147	0.0276182	0.823814	0.439697	0.536046	-7.43718	-0.196969	-5.93082	0.000604661	0.00454546	-0.750019
Nme3	-0.490996	-9.23464	1.35206e-06	6.50914e-05	5.7403	0.136893	2.42218	0.0431064	0.0987651	-5.5648	-0.161596	-3.57365	0.0105449	0.0296631	-3.76352	-0.0421308	-1.2252	0.260525	0.363152	-7.09784
Stat6	-0.215873	-4.10399	0.00166059	0.0106022	-1.62687	0.397697	9.00319	2.48266e-05	0.000387423	2.51932	0.217952	4.46743	0.00364011	0.0138771	-2.59311	-0.0818804	-2.62382	0.0345429	0.0767321	-5.14458
Acad10	-0.552209	-9.65185	8.65188e-07	4.83188e-05	6.19865	0.24748	5.90344	0.000430216	0.00326628	-0.631867	-0.089693	-2.53146	0.0422392	0.0831753	-5.24893	0.0645896	1.52535	0.171452	0.262198	-6.72813
Stom	-0.175212	-3.3328	0.00646544	0.0295265	-3.00948	-0.495385	-9.3293	1.93077e-05	0.000318468	2.7975	-0.226456	-5.53349	0.00118999	0.00646592	-1.34728	-0.188986	-6.53842	0.000337119	0.00311112	-0.100316
Bag2	0.382286	6.79728	2.61813e-05	0.000504291	2.67284	-0.219348	-4.43343	0.00245	0.0118566	-2.53432	-0.278668	-6.99011	0.000322599	0.00275898	0.116807	0.24047	7.6235	0.000130686	0.00170964	0.955479
Acad11	-0.0642065	-1.11693	0.28726	0.459116	-6.54371	-0.165367	-3.27866	0.0119548	0.0380982	-4.23482	-0.600499	-17.9066	1.0565e-06	8.16283e-05	6.44603	0.0348951	1.21141	0.265444	0.368097	-7.11365
Pnp	-0.003706	-0.0695424	0.945776	0.969815	-7.18134	0.331742	6.13202	0.000336844	0.00273629	-0.362546	0.462267	12.2149	1.14419e-05	0.000328886	3.85181	0.0277783	0.882448	0.407116	0.511933	-7.45243
Npc1	0.156987	2.91324	0.0137794	0.0512939	-3.76575	0.361115	6.77941	0.000174187	0.00164366	0.364737	0.454791	13.6559	5.74175e-06	0.000210414	4.61221	0.173804	4.15215	0.0043838	0.0173729	-2.93547
Pla2g15	-0.08235	-1.56114	0.146104	0.287177	-5.99037	-0.427741	-10.3293	9.33842e-06	0.000181402	3.60078	0.370312	9.92016	4.07787e-05	0.000717553	2.43723	-0.0161237	-0.562753	0.591343	0.680285	-7.69712
Ldlr	0.0848258	1.61039	0.13493	0.271764	-5.92132	-1.01691	-15.2906	5.29948e-07	2.19586e-05	6.7551	-0.247047	-4.57156	0.00324094	0.0127674	-2.46427	-0.025609	-0.813743	0.442864	0.545995	-7.51273
Sh3pxd2a	-0.293289	-5.45456	0.000182747	0.00204677	0.652993	0.186701	2.85589	0.0223309	0.060731	-4.88992	-0.513538	-15.6657	2.44164e-06	0.000131733	5.54542	-0.134611	-4.35653	0.00341273	0.0145214	-2.66148
Aldh1l2	0.37162	7.07132	1.81353e-05	0.000387844	3.05444	0.396002	8.46686	3.81922e-05	0.000540583	2.04267	0.132449	2.15564	0.0717395	0.125139	-5.79447	-0.237325	-7.06902	0.00020909	0.00225339	0.431689
Pex14	0.249309	4.73619	0.000573016	0.00472429	-0.53116	-0.125106	-2.56403	0.0347189	0.0840351	-5.34475	-0.305174	-8.26913	0.000121165	0.00147174	1.2168	-0.0248081	-0.863137	0.416945	0.521296	-7.46977
Mccc1	-0.107488	-2.04968	0.0643934	0.15918	-5.253	-0.294765	-7.1363	0.00012351	0.00128311	0.744497	-0.644525	-17.6217	1.16844e-06	8.70062e-05	6.33859	-0.0870326	-3.03089	0.0193367	0.0497195	-4.53551
Palm	-0.467794	-5.13213	0.000302487	0.00299745	0.130171	-0.275359	-6.05609	0.000365104	0.00290145	-0.451261	-0.145243	-2.11066	0.0764735	0.131522	-5.85911	0.0394568	0.713837	0.498669	0.597171	-7.59312
5730469M10Rik	-0.0938465	-1.77798	0.102354	0.2226	-5.67676	-0.434897	-9.17762	2.16822e-05	0.000345771	2.66917	-0.328063	-9.98766	3.91396e-05	0.000705866	2.48309	0.0221695	0.682609	0.517026	0.613789	-7.6164
Rnpep	-0.0162516	-0.280291	0.78433	0.871122	-7.14159	0.626671	12.6298	2.17071e-06	6.03687e-05	5.21007	0.291438	7.23136	0.000265349	0.00242638	0.336292	0.0913177	3.20753	0.0151247	0.0418812	-4.27422
Pdk2	-0.155098	-2.74823	0.0185688	0.06397	-4.06012	0.628739	11.2263	5.12149e-06	0.000115035	4.26421	-0.284061	-5.0489	0.00194084	0.00896363	-1.89374	0.3086	5.63475	0.000816535	0.00555125	-1.08347
Tor1aip2	0.290565	5.51569	0.000166373	0.00190067	0.750469	-0.515619	-11.2005	5.2074e-06	0.000116582	4.24586	0.00361822	0.105926	0.918888	0.939786	-7.80304	-0.110278	-3.53289	0.00972766	0.0304243	-3.80078
Gm1840	0.535985	9.59322	9.20346e-07	5.04399e-05	6.13528	0.16425	3.49962	0.00869877	0.0304043	-3.89751	0.109039	3.32039	0.0145711	0.0375834	-4.11496	0.0277608	0.95546	0.371495	0.47656	-7.38411
Hsph1	0.720094	11.5084	1.41054e-07	1.53383e-05	8.04426	0.0234497	0.468447	0.652543	0.747842	-7.90057	-0.0349027	-0.67724	0.522	0.612547	-7.55381	0.573506	11.11	1.15067e-05	0.000389689	3.65871
Cisd1	0.0788177	1.50297	0.160327	0.306716	-6.07012	0.279046	5.06621	0.00111669	0.00668129	-1.67823	-0.386338	-9.809	4.36529e-05	0.000747629	2.36107	0.108321	3.6333	0.00851502	0.027655	-3.65707
S100a6	-0.211342	-3.97944	0.00205991	0.0125141	-1.84759	0.255393	5.83468	0.000463665	0.00344888	-0.714222	0.363763	10.2534	3.3382e-05	0.000634659	2.66087	0.0617911	1.90644	0.0987153	0.171832	-6.20524
Cmbl	0.326038	4.82153	0.000498382	0.0042731	-0.386883	-0.304736	-3.69145	0.00663624	0.0249429	-3.60866	-0.324533	-4.96139	0.0021271	0.00957428	-1.99589	0.291963	9.30289	3.67278e-05	0.000797647	2.36969
Apool	-0.35368	-6.73242	2.8598e-05	0.000537737	2.58106	0.165061	3.61612	0.00737585	0.0270029	-3.72161	-0.160863	-4.85267	0.00238705	0.0103916	-2.12432	-0.00339701	-0.117044	0.910146	0.936578	-7.86623
Nudt9	-0.138225	-2.57745	0.0252655	0.0803651	-4.36123	0.743373	16.6191	2.85193e-07	1.39223e-05	7.42927	0.11704	3.2875	0.0152069	0.0387468	-4.16118	0.0326394	1.00975	0.346581	0.451705	-7.33062
Nr3c1	-0.0313426	-0.579985	0.573332	0.72068	-7.00456	-0.513201	-11.7185	3.75027e-06	9.25276e-05	4.60793	0.112861	3.0505	0.0207804	0.0490952	-4.49752	-0.151881	-5.06136	0.00150823	0.0083214	-1.76278
Slc1a3	-0.18064	-3.42604	0.00547075	0.0260326	-2.841	0.506979	11.1396	5.41732e-06	0.000120104	4.20224	-0.0401845	-1.15112	0.290918	0.384522	-7.11446	-0.0585772	-1.80143	0.115097	0.193336	-6.35381
Slc4a7	-0.121438	-2.31352	0.0405083	0.113584	-4.81617	-0.517973	-9.85374	1.30864e-05	0.000235715	3.22772	0.154875	3.16888	0.0177618	0.043566	-4.32881	-0.208715	-5.83622	0.000664804	0.00482453	-0.855329
Smarcd2	-0.241184	-4.21196	0.00137966	0.00923308	-1.43667	0.58992	12.6329	2.16682e-06	6.03422e-05	5.21204	-0.0872772	-2.24604	0.0631082	0.113285	-5.66397	0.034836	1.14886	0.288736	0.393378	-7.18385
Clpx	-0.132003	-2.28093	0.0429191	0.118225	-4.87124	0.384498	7.84823	6.4613e-05	0.000796597	1.4609	-0.332237	-7.22812	0.000266038	0.00243113	0.333378	0.105231	2.91754	0.0226853	0.0561586	-4.70438
Adhfe1	-0.123005	-2.3453	0.0382841	0.109265	-4.76223	-0.387999	-8.82232	2.86371e-05	0.000433076	2.3613	-0.384211	-11.2351	1.91195e-05	0.000456381	3.28203	0.0556748	1.71128	0.131222	0.213597	-6.4789
Reep5	-0.0781164	-1.48502	0.16495	0.312073	-6.09432	-0.529616	-10.9517	6.12683e-06	0.000131302	4.06637	-0.18915	-4.6943	0.00283193	0.0115963	-2.31442	-0.0112334	-0.383795	0.712639	0.785023	-7.79077
Lrrc59	0.634609	12.0567	8.65554e-08	1.14031e-05	8.53562	0.188576	4.49523	0.0022632	0.0111623	-2.44821	-0.0795644	-2.37423	0.0526564	0.0983456	-5.47791	-0.129059	-4.12678	0.00452421	0.0177741	-2.9699
Psmb5	0.364492	6.90794	2.25476e-05	0.000449901	2.82815	-0.0910074	-1.94673	0.0891536	0.168859	-6.28487	-0.162941	-4.68225	0.00286942	0.0116985	-2.32904	0.0160266	0.55096	0.598974	0.687526	-7.7043
H6pd	-0.243916	-3.93834	0.00221258	0.0132497	-1.92071	0.704533	14.8213	6.67749e-07	2.60905e-05	6.50278	0.3077	4.1279	0.00537544	0.0183637	-3.02423	0.0184649	0.500402	0.632297	0.716964	-7.7335
Agrn	0.122967	2.31745	0.0402269	0.11302	-4.80952	-0.315005	-6.60617	0.000206842	0.00188348	0.175088	0.764078	19.1408	6.94763e-07	6.67233e-05	6.8904	-0.0983432	-3.24998	0.0142663	0.0401105	-4.21183
Sdha	-0.205783	-3.90875	0.00232975	0.013755	-1.97346	0.149016	3.46545	0.00913331	0.0314155	-3.94937	-0.335045	-10.1028	3.65158e-05	0.000676316	2.56064	-0.0512051	-1.63398	0.146736	0.232658	-6.58407
Thumpd1	-0.0927886	-1.69485	0.117513	0.246338	-5.79987	0.629814	12.052	3.05681e-06	7.85295e-05	4.83324	0.153752	4.58134	0.00320603	0.0126688	-2.45225	0.148497	3.1131	0.0172387	0.0458102	-4.41358
Dlst	0.162911	3.09534	0.00991511	0.0407551	-3.43834	0.210351	5.1049	0.00106631	0.00646071	-1.62774	-0.2976	-9.06697	7.00556e-05	0.00101551	1.83142	0.0341657	1.02989	0.337679	0.44413	-7.31022
Fyco1	-0.290729	-4.798	0.000517873	0.00438942	-0.426558	0.291447	6.61673	0.000204667	0.00186859	0.186751	0.177504	4.62729	0.00304756	0.0122067	-2.39596	-0.00128981	-0.0332133	0.974441	0.982475	-7.87342
Aifm2	-0.0785773	-1.48691	0.164458	0.311831	-6.09178	0.348544	7.5526	8.40661e-05	0.000968999	1.16979	-0.204524	-5.83478	0.000891031	0.00531876	-1.02334	0.0931455	2.55021	0.0384311	0.0831581	-5.25511
Zadh2	-0.00316888	-0.0592103	0.953821	0.975026	-7.18206	0.506062	11.5991	4.04044e-06	9.80648e-05	4.52576	-0.177736	-5.17929	0.00169638	0.00822848	-1.74353	0.0823967	2.79037	0.0271854	0.0641316	-4.89465
Lipe	-0.145986	-2.49207	0.029453	0.0902574	-4.50997	-0.294179	-4.51355	0.00221084	0.0109805	-2.42278	-0.380335	-7.13056	0.000287731	0.0025511	0.245309	-0.138812	-3.90429	0.00598962	0.0215585	-3.27566
Ilk	-0.195615	-3.30195	0.0068338	0.0307798	-3.06525	0.536934	11.2403	5.07526e-06	0.000114246	4.27422	0.160498	4.84643	0.00240302	0.0104434	-2.13174	-0.0355026	-1.00458	0.348897	0.454032	-7.33581
Ugt1a6a	-0.235771	-4.41875	0.000971338	0.0070416	-1.07572	-0.291108	-7.03164	0.000136424	0.00136637	0.63462	-0.199126	-5.52754	0.00119693	0.00648202	-1.35379	0.0889364	3.13388	0.016748	0.0448916	-4.38286
Cds2	0.188575	3.52186	0.00461055	0.0228935	-2.66798	0.320088	7.60339	8.03033e-05	0.000938257	1.22044	0.326289	9.97908	3.93438e-05	0.000707431	2.47728	-0.103749	-3.16274	0.0160907	0.0437721	-4.34023
Asah2	-0.386223	-7.36258	1.24016e-05	0.00029706	3.44912	-0.152346	-3.3538	0.0107219	0.0353013	-4.11961	0.177259	5.18628	0.00168428	0.00820073	-1.73554	-0.0861889	-2.36274	0.0505144	0.102606	-5.53592
Hexa	-0.398511	-7.33182	1.29032e-05	0.000306573	3.40796	-0.0359116	-0.773787	0.462333	0.582615	-7.69718	0.266522	6.22333	0.000623205	0.00429227	-0.622504	0.0275877	0.948063	0.374993	0.479998	-7.39122
Fam120c	0.154307	2.94242	0.0130711	0.0492995	-3.71343	-0.445759	-10.6876	7.30697e-06	0.000149277	3.87183	-0.06896	-1.87266	0.107274	0.172942	-6.19626	-0.0215969	-0.557433	0.594779	0.683592	-7.70038
Pnpla7	-0.229936	-3.41457	0.00558416	0.026462	-2.86171	0.22553	4.96085	0.00126767	0.007341	-1.81682	0.460046	12.1448	1.18545e-05	0.000336512	3.81258	0.050896	1.55614	0.164082	0.253378	-6.68778
Ahcyl2	-0.279016	-5.18615	0.000277714	0.00281438	0.21876	0.335091	7.10108	0.000127697	0.00131418	0.707662	0.10801	2.86511	0.0266728	0.0589885	-4.76418	-0.0979654	-3.22233	0.0148194	0.0412642	-4.25246
Rpe	0.737787	13.7459	2.15352e-08	5.01862e-06	9.9189	-0.0977856	-2.23742	0.0571915	0.121296	-5.84878	-0.193378	-5.63673	0.00107635	0.00605063	-1.23495	-0.100602	-3.43362	0.0111121	0.0333833	-3.94401
Psma1	0.429641	6.96279	2.09502e-05	0.000428853	2.90451	-0.0380272	-0.837322	0.427833	0.551508	-7.64389	-0.410792	-10.6	2.72728e-05	0.000560511	2.88644	0.11764	3.76536	0.00716365	0.0244889	-3.47001
Mogs	0.208098	3.92796	0.00225296	0.0134133	-1.9392	0.448397	10.4067	8.85111e-06	0.000174576	3.66001	0.210963	5.95595	0.000795566	0.00495619	-0.896339	0.0604342	2.08902	0.0755015	0.139129	-5.94113
Tbl2	0.215741	3.78497	0.00289381	0.0161965	-2.19472	-0.361827	-7.64073	7.7657e-05	0.000913467	1.2575	-0.160776	-4.34149	0.00419802	0.0153765	-2.75106	-0.00295855	-0.100831	0.922541	0.945937	-7.86824
Cnn3	-0.0721331	-1.36823	0.197886	0.35438	-6.24693	-0.529621	-11.5901	4.06315e-06	9.82421e-05	4.51958	0.158068	4.41582	0.00385808	0.0144639	-2.65756	-0.0675934	-1.9473	0.0929757	0.163964	-6.14672
Acad12	-0.526128	-9.26191	1.31255e-06	6.43806e-05	5.77079	0.184356	4.40904	0.00252829	0.0121377	-2.56845	-0.148808	-4.39018	0.00397174	0.0147685	-2.68972	0.03721	1.03273	0.336435	0.443203	-7.30731
Ppif	0.417699	7.95389	5.91284e-06	0.000181302	4.21721	-0.0824109	-1.60598	0.148733	0.248396	-6.76776	-0.339825	-5.70341	0.00100948	0.00579844	-1.16314	0.0968263	3.06712	0.0183803	0.0479503	-4.48171
Pla2g6	0.100764	1.92001	0.0805027	0.186864	-5.45904	-0.211039	-4.68887	0.00177164	0.00934569	-2.18189	-0.232996	-6.56286	0.000462184	0.00351608	-0.28701	0.0690472	2.42864	0.0458744	0.0952528	-5.43738
Flii	-0.204896	-3.63017	0.00380326	0.0198488	-2.47277	0.273541	6.18145	0.00031975	0.0026265	-0.305181	0.206395	5.97809	0.000779404	0.00488297	-0.873332	0.0470989	1.34717	0.220333	0.318758	-6.95323
Pon2	0.194715	3.57629	0.00418492	0.0212945	-2.56982	-0.446135	-6.87896	0.000158045	0.00152853	0.472125	-0.134339	-3.40513	0.0130628	0.0346902	-3.9965	0.0557741	1.953	0.0922009	0.163003	-6.13852
Aco2	-0.0704978	-1.32693	0.210777	0.370532	-6.29877	0.164628	3.7304	0.00628541	0.0238908	-3.55052	-0.430413	-12.5296	9.7808e-06	0.000296046	4.02532	-0.00695288	-0.229575	0.825054	0.873189	-7.84405
Stim1	-0.061813	-1.14275	0.276827	0.447944	-6.51536	0.882135	18.8226	1.1246e-07	7.08979e-06	8.43443	0.0103251	0.287433	0.782874	0.832686	-7.76212	-0.0404291	-1.41271	0.201064	0.296858	-6.8722
Ogfr	0.380401	7.15083	1.63312e-05	0.000364178	3.16329	-0.384833	-6.88914	0.000156491	0.00151708	0.483036	0.0061885	0.184306	0.859483	0.893299	-7.78995	-0.113947	-3.4334	0.0111155	0.0333887	-3.94434
Pdhb	0.105635	1.98744	0.0717096	0.172237	-5.35271	-0.127164	-2.97603	0.0186608	0.0534517	-4.70287	-0.782563	-17.1404	1.39022e-06	9.36779e-05	6.15262	0.00473611	0.151828	0.88365	0.916239	-7.8609
Idh3g	-0.162362	-3.07177	0.0103462	0.0420134	-3.48083	0.177427	3.92096	0.00483393	0.0197863	-3.2687	-0.402297	-11.331	1.81497e-05	0.000440298	3.33992	0.0494327	1.5475	0.16612	0.255661	-6.69914
Ahnak	-0.309161	-5.84794	0.000100805	0.00130708	1.27107	0.161924	3.90282	0.0049551	0.0201339	-3.29532	0.412077	8.30297	0.000118275	0.0014426	1.24391	-0.0633549	-2.04322	0.0807587	0.146803	-6.00796
Hspd1	0.355876	6.18319	6.17573e-05	0.000911153	1.78051	0.0641623	1.42732	0.193069	0.303894	-7.00283	-0.257171	-7.80216	0.000170565	0.00182957	0.832774	-0.0372038	-1.11535	0.301896	0.40723	-7.22042
Ptcd3	0.295787	4.81665	0.000502357	0.00429377	-0.3951	0.236855	5.44959	0.000713173	0.00475881	-1.18713	-0.347779	-7.98092	0.00014934	0.00167079	0.982038	0.0222222	0.762508	0.470921	0.5714	-7.55507
Slc7a5	0.132515	1.56302	0.145663	0.286559	-5.98776	0.351615	7.84107	6.50201e-05	0.000800176	1.45395	-0.0766224	-2.02732	0.0860956	0.14487	-5.97821	-0.235485	-6.20909	0.000460311	0.00382605	-0.446856
Phldb1	-0.313903	-5.7806	0.00011144	0.00140856	1.16682	0.368836	7.44003	9.31266e-05	0.00104359	1.05661	-0.166677	-4.0143	0.00614801	0.0201393	-3.17222	-0.0445049	-1.54127	0.167603	0.257367	-6.7073
Ogdh	0.170174	3.07166	0.0103484	0.0420134	-3.48104	0.107284	2.53993	0.0360167	0.0861316	-5.38222	-0.461932	-13.5999	5.88995e-06	0.000212197	4.58422	-0.0198198	-0.670149	0.524468	0.620552	-7.62543
Acap2	-0.418217	-7.69549	8.13235e-06	0.000220558	3.88691	0.186753	4.27463	0.00301168	0.0139374	-2.75806	0.0580506	1.76966	0.124151	0.193887	-6.33871	-0.127449	-3.87651	0.00620639	0.0220758	-3.31431
Slc25a1	-0.229754	-4.37355	0.0010483	0.00749118	-1.15423	-0.264538	-5.00094	0.00120773	0.0070979	-1.7639	-0.38477	-11.72	1.47565e-05	0.000390819	3.56982	0.00296319	0.102386	0.921352	0.945033	-7.86806
Vwa5a	-0.0568408	-1.07339	0.305531	0.47853	-6.59034	-0.0307559	-0.69905	0.505248	0.622272	-7.75522	0.624878	17.739	1.12076e-06	8.43732e-05	6.38306	-0.179229	-6.18557	0.000470884	0.00388157	-0.472109
Gpam	-0.172696	-3.20254	0.00817212	0.0352621	-3.24489	-0.196591	-4.1101	0.00374458	0.0163951	-2.99354	-0.341425	-9.41176	5.60032e-05	0.000892962	2.08225	-0.202595	-6.40183	0.000383051	0.00338906	-0.242473
Hddc3	-0.523343	-9.58291	9.30432e-07	5.0857e-05	6.1241	-0.160405	-2.55827	0.0350245	0.0844071	-5.35371	-0.167872	-5.11003	0.00182162	0.00862426	-1.82302	0.0356119	1.01248	0.345362	0.450734	-7.32787
Rbm3	0.203231	3.64628	0.00369624	0.0194683	-2.44377	0.179139	3.80216	0.00569012	0.0222199	-3.44387	0.299207	8.31135	0.000117572	0.00143658	1.2506	-0.0289674	-0.711573	0.499986	0.598469	-7.59484
Gm10108	0.256902	4.83871	0.000484631	0.00418493	-0.357943	-0.0362101	-0.833241	0.429994	0.553607	-7.64742	-0.402596	-11.3868	1.76124e-05	0.000432677	3.37333	0.0232649	0.816657	0.441303	0.544528	-7.51025
Ehhadh	0.0329836	0.397873	0.698153	0.812345	-7.09888	-0.780339	-7.20549	0.000115722	0.0012209	0.816477	-0.85068	-9.71807	4.61779e-05	0.000781303	2.29817	0.258654	3.57401	0.00920978	0.0292821	-3.74178
Cox18	0.435317	7.91209	6.22254e-06	0.000186422	4.16433	-0.0361841	-0.701161	0.504001	0.621258	-7.75365	-0.221749	-6.25992	0.000603093	0.00420162	-0.585699	0.0836179	2.82364	0.0259237	0.0620043	-4.8448
Rpl14	0.16219	2.94835	0.0129318	0.0489395	-3.7028	0.360096	7.29413	0.000106533	0.00114752	0.907921	0.324968	9.83892	4.28572e-05	0.000740792	2.38164	0.187843	6.26036	0.000438178	0.00370746	-0.392053
Acot7	0.19507	3.52045	0.00462212	0.0229319	-2.67052	0.288334	4.93001	0.00131601	0.00753868	-1.85769	0.337502	9.16411	6.57242e-05	0.000975281	1.90295	0.0797653	2.54139	0.0389261	0.0839112	-5.26833
Tufm	0.141547	2.46663	0.030827	0.0931091	-4.55403	0.199601	4.84542	0.00145926	0.00812263	-1.97046	-0.404341	-11.4787	1.67657e-05	0.000423304	3.42807	0.000535466	0.0173088	0.986678	0.990985	-7.87388
Timm8a1	0.452642	8.1092	4.89949e-06	0.00015958	4.41185	0.0186257	0.33744	0.744871	0.82084	-7.95893	-0.240509	-5.54336	0.00117856	0.00642615	-1.33648	0.129703	3.98309	0.00541839	0.0201081	-3.16659
Nudt8	-0.250734	-4.71856	0.000589849	0.00483356	-0.56108	0.305476	5.6933	0.000541852	0.00387075	-0.885513	-0.146188	-3.66378	0.00942033	0.027307	-3.6404	0.0105304	0.261112	0.8016	0.854663	-7.83528
Nudcd1	0.16499	3.08923	0.0100252	0.0410025	-3.44937	0.275553	6.62503	0.000202975	0.00185732	0.195911	0.284344	8.31157	0.000117553	0.00143658	1.25078	-0.0248951	-0.872158	0.412332	0.516786	-7.46171
Cttn	0.121352	2.28447	0.0426504	0.117721	-4.86527	0.309972	7.42606	9.43258e-05	0.00105358	1.04247	0.252362	7.65913	0.00019005	0.00195172	0.711263	-0.0708633	-2.45108	0.0443963	0.0928298	-5.40378
Retn	-0.172798	-3.13342	0.00925656	0.038714	-3.36966	0.0459718	1.02803	0.335389	0.459909	-7.46368	-0.83363	-24.1637	1.5952e-07	3.56122e-05	8.40786	-0.0331944	-1.09136	0.311617	0.417576	-7.24614
Tmem48	0.158436	2.84177	0.0156803	0.0565868	-3.89358	-0.343647	-7.92297	6.053e-05	0.000757159	1.53311	-0.298828	-7.94015	0.000153902	0.0017042	0.948246	-0.161669	-5.20067	0.00129412	0.00754955	-1.59355
Acadsb	-0.416775	-6.67934	3.07537e-05	0.00056433	2.50551	-0.0158541	-0.352363	0.734091	0.812161	-7.95321	-0.378489	-11.2611	1.88515e-05	0.000452083	3.29774	-0.0865544	-2.46204	0.0436917	0.0916744	-5.38734
Acox1	0.202712	3.853	0.0025682	0.0147723	-2.07297	-0.365212	-6.22014	0.000307044	0.00254553	-0.260507	-0.175595	-4.18102	0.00505162	0.0175675	-2.95566	-0.0895111	-2.75862	0.0284494	0.0663895	-4.94225
Prdx3	0.208742	3.63414	0.00377662	0.01977	-2.46563	0.0599434	1.30734	0.229077	0.345465	-7.15163	-0.53036	-13.0425	7.63312e-06	0.000249809	4.29895	-0.122458	-3.96434	0.0055487	0.0204294	-3.19246
Erap1	-0.0929539	-1.76694	0.104261	0.225553	-5.69331	0.127122	3.06186	0.0164292	0.0485552	-4.56957	0.507642	15.0747	3.10414e-06	0.000150463	5.28468	-0.0823292	-2.58933	0.0363111	0.0797123	-5.19638
Agfg2	0.320672	3.49248	0.00485848	0.0237798	-2.721	-0.324596	-7.77915	6.86624e-05	0.000832537	1.39365	-0.272072	-4.39476	0.00395117	0.0147122	-2.68397	-0.0537585	-1.55667	0.163958	0.253224	-6.68708
Hnrnpm	0.370202	7.05318	1.8576e-05	0.00039562	3.02949	0.163723	3.91293	0.00488713	0.0199484	-3.28047	0.235231	7.15928	0.000281143	0.00252537	0.271334	0.223055	7.86348	0.000107545	0.00151181	1.17272
Sfxn5	0.0352503	0.498071	0.628006	0.762803	-7.05115	-0.543406	-12.2165	2.76878e-06	7.28605e-05	4.94224	-0.189494	-4.54011	0.0033561	0.0130609	-2.50302	0.0461714	1.53459	0.169208	0.259312	-6.71605
Tmem205	-0.119307	-1.90461	0.0826457	0.190759	-5.48307	-0.50319	-9.6377	1.53263e-05	0.000267617	3.05298	-0.615689	-13.2806	6.82451e-06	0.000229954	4.42228	0.0372755	1.05396	0.327273	0.434278	-7.28544
Kpna2	0.391115	5.41622	0.000193883	0.00214	0.591587	-0.042384	-0.919176	0.386113	0.510903	-7.57015	0.0683879	1.89405	0.104063	0.168766	-6.16638	-0.108119	-3.29401	0.013431	0.0384235	-4.1473
Psma4	0.104224	1.91971	0.0805435	0.186937	-5.45951	-0.416578	-9.74858	1.41271e-05	0.000249863	3.14309	-0.21161	-6.00763	0.000758417	0.00480339	-0.84273	-0.106577	-3.55586	0.00943455	0.029802	-3.76779
Dhrs11	0.275115	5.14192	0.000297829	0.00296991	0.146259	0.291199	6.2519	0.000297031	0.00248172	-0.223974	-0.199079	-5.68267	0.00102976	0.0058755	-1.18541	0.248332	6.15819	0.000483538	0.00394979	-0.501593
Rras	-0.36678	-6.86227	2.39771e-05	0.000472915	2.76426	-0.100882	-2.20473	0.0601262	0.126235	-5.89858	0.208051	6.31293	0.000575253	0.00407187	-0.532666	0.0243834	0.829593	0.434425	0.538271	-7.49917
Sod1	-0.360392	-6.49386	3.97583e-05	0.000667747	2.23848	0.170227	3.86008	0.00525387	0.0210155	-3.35824	-0.192684	-5.26503	0.00155456	0.00774552	-1.64604	0.138555	4.87679	0.00185504	0.00958632	-1.99122
Tln2	-0.0292424	-0.551778	0.591868	0.735344	-7.02136	-0.40203	-9.20679	2.12012e-05	0.000340146	2.69399	0.0984069	2.84738	0.0273235	0.0600333	-4.7898	-0.161249	-5.55564	0.000886412	0.00587473	-1.17452
Dgat1	-0.182817	-3.4692	0.00506458	0.0245605	-2.76303	-0.1487	-3.50933	0.00857937	0.0300944	-3.88279	-0.361067	-9.53154	5.19e-05	0.000844536	2.16744	-0.0629339	-2.19457	0.0646494	0.123621	-5.78587
Gdi1	0.232617	3.86055	0.0025345	0.0146153	-2.05949	-0.239301	-5.66974	0.000556246	0.00394342	-0.914319	-0.120568	-3.63525	0.00976134	0.0280345	-3.67925	0.0611012	2.12569	0.0715388	0.13343	-5.88737
Kank2	-0.205799	-3.76287	0.0030085	0.0166974	-2.23432	-0.231241	-5.07813	0.00110089	0.00660984	-1.66265	0.158553	4.73698	0.00270353	0.0112226	-2.26284	-0.0711774	-2.3291	0.0530653	0.106546	-5.58611
Dbi	-0.209083	-3.98702	0.00203296	0.0123944	-1.83412	-0.0798045	-1.79844	0.111589	0.200338	-6.49971	-0.306241	-9.35872	5.79379e-05	0.000907577	2.04421	0.0636517	2.22494	0.0618281	0.11937	-5.74093
Serpinb6a	-0.165088	-2.82242	0.0162388	0.0580517	-3.92811	0.284411	6.55042	0.000218754	0.00197185	0.113309	0.554445	14.9586	3.25752e-06	0.000153905	5.23217	-0.00862212	-0.276793	0.790017	0.845603	-7.83051
Fbxo22	0.0815059	1.51998	0.15605	0.300349	-6.047	-0.309171	-6.94908	0.000147675	0.00145078	0.547076	-0.191971	-5.66716	0.00104523	0.00593286	-1.20211	0.123629	4.25414	0.00386584	0.0159508	-2.798
Parn	-0.285884	-5.41347	0.000194709	0.00214451	0.587172	0.241562	5.76594	0.000499998	0.00366106	-0.797167	0.169175	4.9072	0.00225248	0.00996897	-2.0597	0.0112431	0.31071	0.765163	0.827011	-7.81927
Ak3	-0.104837	-1.9508	0.0763697	0.180077	-5.4107	0.314154	6.67813	0.000192516	0.00178466	0.254296	-0.149878	-4.05213	0.00587787	0.0195346	-3.12273	-0.170831	-5.71391	0.000752723	0.00524254	-0.993194
Sil1	-0.322253	-5.13836	0.000299513	0.00297745	0.140411	-0.0783108	-1.31723	0.225904	0.342262	-7.13967	0.275897	7.44011	0.000225025	0.00217225	0.521482	0.0560001	1.79344	0.116445	0.19506	-6.36499
Ugt1a7c	-0.235771	-4.41875	0.000971338	0.0070416	-1.07572	-0.291108	-7.03164	0.000136424	0.00136637	0.63462	-0.199126	-5.52754	0.00119693	0.00648202	-1.35379	0.0889364	3.13388	0.016748	0.0448916	-4.38286
D10Jhu81e	-0.340954	-6.46246	4.1544e-05	0.000690227	2.19279	-0.0390366	-0.780242	0.458744	0.579414	-7.69193	-0.381938	-9.30678	5.99072e-05	0.000923641	2.00677	0.105497	3.45715	0.0107657	0.0326192	-3.90996
Gls	-0.170902	-3.25693	0.00740982	0.0328204	-3.14661	0.37541	7.12802	0.00012448	0.00128947	0.735854	0.26679	7.20353	0.000271325	0.00246361	0.311269	-0.083186	-2.90982	0.0229348	0.0566001	-4.71591
Dhrs7	0.207446	3.67495	0.0035134	0.0187211	-2.39221	-0.372507	-6.20272	0.000312693	0.00258091	-0.280595	-0.151439	-4.18598	0.00502253	0.0175014	-2.94929	0.114729	3.69706	0.00783086	0.0260843	-3.56648
Psmd3	0.165683	3.06664	0.0104425	0.0422388	-3.49007	-0.261002	-6.27099	0.000291188	0.00244465	-0.20208	-0.267866	-8.08961	0.000137916	0.00158614	1.07141	-0.0346705	-1.10056	0.307858	0.413482	-7.23632
Gbas	-0.384563	-7.04325	1.88221e-05	0.000398384	3.01582	-0.0761472	-1.22207	0.258055	0.377962	-7.25234	-0.250554	-7.20451	0.000271112	0.00246326	0.312151	-0.109745	-3.03778	0.0191508	0.0493464	-4.52527
Hspa13	0.18928	3.59809	0.00402597	0.0207007	-2.53054	-0.601585	-14.3245	8.59367e-07	3.11327e-05	6.2269	0.0227139	0.638506	0.545331	0.633272	-7.58136	-0.110079	-3.68644	0.00794056	0.0263727	-3.58154
Spg21	-0.427998	-5.22652	0.0002606	0.00266859	0.284719	-0.21373	-4.62925	0.00190924	0.0098941	-2.26331	-0.13893	-2.58907	0.0389829	0.0783012	-5.165	-0.123029	-2.60196	0.0356529	0.0785409	-5.17741
Paics	0.0301368	0.557738	0.587925	0.732003	-7.01788	0.458457	10.8313	6.63596e-06	0.000138741	3.97822	0.270498	7.11693	0.00029092	0.00256719	0.232927	0.0538867	1.66151	0.141022	0.225881	-6.54685
Nfkb2	0.00588379	0.0839452	0.934572	0.964296	-7.18015	0.0104773	0.202969	0.844462	0.891761	-7.99957	0.574612	9.0184	7.23433e-05	0.00103394	1.7954	0.300982	8.06731	9.14866e-05	0.00136348	1.35298
Selenbp1	0.249262	4.70125	0.000606879	0.00492792	-0.59049	-0.281479	-4.9926	0.00121994	0.00714918	-1.77489	-0.253726	-7.74458	0.000178121	0.00187179	0.784083	0.223989	7.54644	0.000139272	0.00177611	0.884543
Adssl1	-0.0835825	-1.57423	0.143058	0.283467	-5.97215	0.293949	6.54659	0.000219601	0.00197776	0.109043	0.126071	3.82187	0.00775302	0.0237009	-3.42712	0.185021	6.17582	0.000475344	0.00389991	-0.482591
Dars2	-0.190003	-3.57828	0.00417016	0.0212404	-2.56623	0.258602	5.73388	0.000518012	0.00374997	-0.836069	-0.167732	-5.05546	0.00192763	0.00892067	-1.88612	0.0195019	0.513203	0.623768	0.709407	-7.72636
Clpp	-0.263768	-5.02932	0.000356315	0.00335917	-0.0395466	0.111225	2.33637	0.0491525	0.108879	-5.69717	-0.248397	-7.15521	0.000282065	0.0025297	0.267656	0.177771	6.06006	0.000532118	0.00419973	-0.608016
Arhgef2	0.193274	2.68445	0.0208349	0.0698074	-4.17306	-0.54876	-12.5844	2.22875e-06	6.16491e-05	5.18104	-0.119286	-2.1266	0.0747607	0.129333	-5.83623	-0.120818	-3.68273	0.00797929	0.0264629	-3.5868
Sik3	0.23189	3.8373	0.00263981	0.0150955	-2.10104	0.348861	8.35326	4.19622e-05	0.000576861	1.93849	0.0973479	2.80408	0.0289851	0.0626131	-4.85249	0.0176627	0.590607	0.573541	0.665016	-7.67961
Aldh2	-0.219851	-3.93304	0.00223312	0.0133223	-1.93016	-0.150712	-3.35788	0.0106589	0.0352	-4.11337	-0.493091	-13.796	5.38923e-06	0.000204353	4.68176	-0.00747536	-0.203241	0.844788	0.88784	-7.85052
Rad23b	0.369918	6.85545	2.41987e-05	0.000476371	2.7547	-0.182181	-4.0331	0.0041521	0.0176785	-3.10498	-0.122768	-3.59278	0.0102944	0.0291491	-3.73729	0.0654179	1.99102	0.0871969	0.155981	-6.0837
Pdia5	-0.086456	-1.59934	0.13737	0.275114	-5.93693	-0.357353	-5.26231	0.000885573	0.00562432	-1.42446	0.576401	10.8244	2.40054e-05	0.000522072	3.02869	-0.0296414	-0.933301	0.382048	0.48742	-7.40529
Gpc1	-0.089387	-1.67807	0.120805	0.251345	-5.82429	-0.468323	-9.38004	1.85795e-05	0.000308188	2.84004	-0.24453	-6.49267	0.000491158	0.00366747	-0.355274	-0.261196	-5.45464	0.000985524	0.00629804	-1.29199
Grcc10	-0.413739	-7.6764	8.32862e-06	0.000223751	3.86219	0.2455	5.69893	0.000538473	0.00385599	-0.878641	0.173487	5.13075	0.00178309	0.00850835	-1.79917	0.125254	4.05573	0.00494424	0.0189245	-3.06679
Taldo1	0.269346	4.57244	0.00075105	0.00576385	-0.810562	-0.05122	-0.939668	0.37615	0.501274	-7.55082	-0.628122	-13.3022	6.75625e-06	0.000229954	4.43334	0.108812	2.8901	0.023585	0.0577873	-4.74537
Kdsr	-0.352324	-6.7067	2.96216e-05	0.000550021	2.5445	0.321294	7.3371	0.000102374	0.00112093	0.951945	0.0956099	2.39342	0.0512535	0.0963999	-5.45	0.0100721	0.337632	0.745642	0.812106	-7.80945
Clybl	-0.27572	-4.89164	0.00044473	0.00392447	-0.269044	-0.115754	-2.17694	0.062739	0.130047	-5.94079	-0.509144	-10.6278	2.68425e-05	0.000558185	2.90417	0.122776	3.69265	0.00787623	0.0262099	-3.57273
Ptpn12	0.550408	10.4196	3.95666e-07	2.86904e-05	6.99832	-0.0669233	-1.16139	0.280492	0.402899	-7.32121	0.2569	4.21246	0.00487025	0.0171012	-2.91528	0.0487023	1.59953	0.154189	0.241845	-6.63025
Psat1	0.457981	8.72562	2.38273e-06	9.65875e-05	5.15675	0.018312	0.4227	0.684163	0.772747	-7.92301	-0.199842	-5.28235	0.00152756	0.00764038	-1.62647	-0.0563714	-1.82448	0.11129	0.188544	-6.32144
Aldh18a1	0.436015	5.90861	9.21453e-05	0.00123052	1.36444	-0.120437	-2.77853	0.0250857	0.0662275	-5.01052	0.229703	6.42076	0.000523002	0.0038211	-0.425793	-0.0641355	-1.89361	0.100589	0.174265	-6.22355
Lgals12	-0.279008	-5.09493	0.000320902	0.00311534	0.0689188	-0.304524	-5.00796	0.00119756	0.00705221	-1.75466	-0.00549421	-0.0818522	0.937268	0.954687	-7.80564	0.0703587	1.76752	0.120927	0.200484	-6.40115
Acads	-0.109971	-2.09397	0.0596203	0.150641	-5.18122	-0.260837	-6.12565	0.000339118	0.00274716	-0.369958	-0.485339	-14.641	3.72359e-06	0.000167378	5.08638	0.049661	1.629	0.147791	0.233928	-6.59077
Grhpr	-0.0891417	-1.31771	0.213745	0.37364	-6.31018	0.343255	7.96686	5.82673e-05	0.000738292	1.57526	-0.291667	-7.91656	0.000156613	0.00172216	0.928629	0.117291	4.09255	0.00472148	0.0183317	-3.01649
Parva	-0.248232	-4.25577	0.00128024	0.00870089	-1.35983	0.272642	4.93487	0.00130826	0.00751151	-1.85124	0.277351	5.85904	0.000870924	0.00526448	-0.997768	-0.158473	-4.90376	0.00179923	0.00938522	-1.95753
Sec23a	0.235892	4.25826	0.00127482	0.00867552	-1.35546	-0.448143	-10.6207	7.6452e-06	0.000154945	3.82185	-0.0708902	-2.15121	0.0721921	0.125641	-5.80085	-0.0791914	-2.40257	0.0476553	0.0980085	-5.47639
Abhd11	0.165963	2.846	0.0155609	0.0562744	-3.88603	-0.22472	-4.81686	0.00151143	0.00831446	-2.00877	-0.491467	-13.3432	6.62837e-06	0.000227871	4.45437	0.0448837	1.16055	0.284259	0.388618	-7.17092
Ywhab	-0.0736413	-1.37533	0.195739	0.352048	-6.23791	-0.266011	-6.40563	0.000253413	0.0021929	-0.0489094	-0.4076	-12.1458	1.18485e-05	0.000336512	3.81314	-0.0969761	-3.25624	0.0141443	0.0399523	-4.20265
Vps25	-0.310137	-5.90532	9.25945e-05	0.00123572	1.35939	0.183729	4.29649	0.00292666	0.0136085	-2.72705	-0.222027	-6.2638	0.000601004	0.00419132	-0.581805	0.0164599	0.539115	0.606694	0.694059	-7.71138
Gpcpd1	0.245258	4.47931	0.000877388	0.00651683	-0.970904	-0.159872	-3.45364	0.0092888	0.0318119	-3.96732	-0.250838	-4.95447	0.00214267	0.00962243	-2.00402	0.0274584	0.881524	0.407582	0.512458	-7.45326
Extl3	0.186855	3.48109	0.00495826	0.0241295	-2.74157	-0.556721	-13.0472	1.71019e-06	5.14609e-05	5.47221	0.0323458	0.88747	0.406979	0.503899	-7.38078	-0.255013	-7.56878	0.000136719	0.0017536	0.905171
Ptma	-0.345378	-6.43793	4.2998e-05	0.000705827	2.15702	0.038355	0.930981	0.38035	0.505135	-7.55906	0.266224	7.49493	0.000215626	0.00211631	0.569417	-0.0195449	-0.66442	0.527914	0.623675	-7.62954
Gstk1	-0.178667	-3.39602	0.00577271	0.0270807	-2.89523	-0.296235	-4.93004	0.00131597	0.00753868	-1.85765	-0.261201	-6.82643	0.000369466	0.00301268	-0.0355628	0.222965	7.20964	0.000185095	0.00209245	0.56752
Coq7	0.231788	4.41708	0.00097408	0.00705899	-1.07862	-0.181677	-2.48722	0.0390311	0.0915649	-5.46407	-0.568406	-10.6784	2.6077e-05	0.000550139	2.93643	-0.0536841	-1.24477	0.253681	0.355856	-7.07521
Pycrl	0.249048	4.73435	0.00057475	0.00473248	-0.534284	-0.254424	-5.4421	0.000719306	0.00479195	-1.19652	-0.278373	-5.9549	0.000796338	0.00495822	-0.897428	0.225168	5.84821	0.00065682	0.00478857	-0.841913
Dld	0.180998	3.40973	0.00563272	0.0266307	-2.87045	0.0850158	1.77869	0.114955	0.204319	-6.52782	-0.44785	-13.4446	6.32475e-06	0.000224191	4.50594	-0.0709506	-2.36323	0.0504779	0.102593	-5.53518
Cpt2	0.237213	4.03205	0.00188027	0.0116431	-1.75419	0.0772631	1.62247	0.14515	0.243977	-6.74536	-0.635937	-16.5452	1.73489e-06	0.000107758	5.91464	-0.101771	-3.54467	0.00957618	0.0301378	-3.78386
Atp1a1	0.238427	3.11318	0.00960097	0.0398464	-3.40618	0.360798	5.14847	0.00101252	0.00621547	-1.57112	0.485848	6.10518	0.000693522	0.00460823	-0.742425	0.0762527	1.18207	0.276164	0.379749	-7.14688
Aprt	-0.113625	-1.92963	0.0791902	0.184732	-5.44399	0.281013	5.94761	0.000410144	0.00316058	-0.579297	0.348491	9.73649	4.56529e-05	0.000773646	2.31096	0.179384	6.30515	0.000419812	0.00360702	-0.344427
Tha1	-0.363501	-5.77874	0.00011175	0.00140994	1.16393	0.260141	4.1298	0.00364739	0.0160514	-2.96514	-0.17084	-3.42642	0.012711	0.0340685	-3.96686	0.361678	10.4208	1.75361e-05	0.000506893	3.19149
Aldh1a7	0.346724	6.11265	6.83761e-05	0.000984079	1.67464	0.124624	2.75916	0.0258291	0.0674852	-5.04072	-0.412443	-12.1468	1.18426e-05	0.000336512	3.81369	-0.183675	-5.98177	0.000574817	0.00438541	-0.693788
Hccs	0.305259	5.6779	0.000130019	0.00159151	1.00659	-0.1749	-4.07103	0.00394565	0.0170216	-3.04998	-0.154288	-4.1389	0.00530653	0.0182039	-3.00999	-0.0332988	-1.13661	0.293493	0.398827	-7.19731
Pgrmc2	-0.299126	-5.62468	0.000140916	0.00167501	0.922968	-0.266661	-6.36765	0.000263486	0.00226449	-0.0918881	-0.0949853	-2.74245	0.0315381	0.0667254	-4.94188	-0.0842901	-2.88435	0.0237782	0.058122	-4.75396
Pdha1	0.0711404	1.35644	0.201496	0.358759	-6.26184	0.280349	6.07062	0.000359497	0.00287039	-0.43422	-0.230549	-6.85614	0.000360411	0.0029605	-0.00769275	-0.204756	-6.36646	0.000396063	0.0034708	-0.279643
Lrp1	-0.0584864	-1.0682	0.307768	0.480714	-6.5958	-0.2042	-4.59699	0.00198856	0.0101736	-2.30759	0.712713	13.4539	6.29758e-06	0.000223924	4.51067	0.202106	7.08183	0.000206765	0.00223742	0.444146
Cmas	0.284097	4.89075	0.000445376	0.00392784	-0.270547	-0.276438	-5.45889	0.000705632	0.00471725	-1.17547	-0.227471	-4.71408	0.0027716	0.0114404	-2.29049	-0.00853656	-0.252055	0.808314	0.860215	-7.83791
Dbnl	0.016845	0.308378	0.763418	0.857973	-7.13271	-0.308036	-7.44774	9.24723e-05	0.00104022	1.06441	0.273664	6.1915	0.000641315	0.00437737	-0.65464	-0.0855376	-2.68823	0.0314768	0.0716958	-5.04787
Arhgdib	-0.031012	-0.576367	0.575692	0.722674	-7.00676	0.22434	5.39846	0.00075624	0.00497193	-1.25144	0.758605	21.674	3.17283e-07	4.73356e-05	7.70784	-0.145062	-4.18716	0.00419789	0.0168335	-2.88812
Pcca	-0.235844	-3.99681	0.00199873	0.0122223	-1.81673	-0.0182624	-0.35863	0.729582	0.808671	-7.95073	-0.37483	-10.4518	2.97129e-05	0.000592299	2.79084	-0.0672967	-1.77919	0.118889	0.19775	-6.38489
Nlrx1	-0.294057	-5.59907	0.000146502	0.00172347	0.882583	-0.187802	-4.26705	0.00304178	0.0140325	-2.76883	-0.214705	-6.45632	0.00050697	0.00373852	-0.390846	-0.0589367	-1.6278	0.148048	0.234215	-6.59239
Acsl4	0.158622	2.75706	0.018275	0.0632304	-4.04445	-0.506401	-10.4726	8.45835e-06	0.000168609	3.71017	0.0699994	1.78009	0.122331	0.191568	-6.3244	-0.143047	-4.43831	0.00309278	0.0135789	-2.55354
G3bp2	0.228404	3.93767	0.00221518	0.0132575	-1.92192	-0.281129	-6.70293	0.000187838	0.00175077	0.281446	-0.260488	-5.77913	0.000939174	0.00550696	-1.08229	-0.187905	-5.61727	0.000831424	0.00561508	-1.10351
Arsa	-0.340914	-6.46984	4.11167e-05	0.00068479	2.20354	0.0285228	0.65098	0.53415	0.647431	-7.78981	0.330756	9.5619	5.09154e-05	0.00083245	2.18888	0.0344541	1.11267	0.30297	0.408411	-7.22331
Fbxo4	0.254277	4.82511	0.000495483	0.00425362	-0.380849	-0.230122	-5.1697	0.000987403	0.00609037	-1.54363	-0.124523	-3.65529	0.00952044	0.0275002	-3.65195	0.0320456	0.943763	0.377038	0.482195	-7.39534
Abhd16a	-0.299772	-5.69871	0.000126003	0.0015516	1.03919	-0.206888	-4.67319	0.00180674	0.00947248	-2.20325	-0.0364462	-1.11001	0.307002	0.401266	-7.15916	-0.055748	-1.90302	0.0992117	0.172475	-6.21013
Psmc5	0.269823	4.84112	0.000482735	0.00417909	-0.353887	-0.196198	-4.60562	0.00196699	0.0101054	-2.29573	-0.208282	-5.92467	0.000819047	0.00505194	-0.928944	0.0172165	0.541491	0.60514	0.692783	-7.70997
Oxsr1	0.105119	1.96074	0.075079	0.177829	-5.39503	0.404495	8.45425	3.85914e-05	0.000545304	2.03116	0.377626	11.5227	1.63766e-05	0.000418103	3.45416	0.0397037	1.30466	0.233681	0.334164	-7.00457
Kif1c	-0.292313	-5.34991	0.000214874	0.00229646	0.484886	0.370325	8.79378	2.92962e-05	0.000440772	2.33612	0.136157	3.48593	0.0117819	0.0322427	-3.88435	-0.107647	-2.17541	0.0664964	0.126306	-5.81417
Tbc1d17	-0.267459	-4.62309	0.000690489	0.00540607	-0.72379	0.276823	6.05117	0.000367024	0.00291351	-0.457036	0.178277	4.78729	0.00256046	0.0108635	-2.20237	0.139457	4.80701	0.00200851	0.0101373	-2.07885
Ppt1	-0.267611	-5.00228	0.00037209	0.003476	-0.0844169	-0.342921	-7.97036	5.80909e-05	0.000736537	1.57862	0.0649746	1.90434	0.102552	0.16694	-6.15196	-0.0672387	-2.30583	0.0549067	0.109303	-5.62079
Syvn1	0.192768	3.04332	0.0108919	0.0435873	-3.53207	-0.181122	-4.30865	0.00288048	0.0134331	-2.70983	-0.28541	-8.21493	0.000125964	0.00150951	1.17319	0.0350451	1.17852	0.277487	0.381008	-7.15087
Rangap1	0.32918	6.23609	5.72426e-05	0.000859978	1.85945	0.244315	5.8779	0.000442316	0.00332744	-0.662379	0.148056	4.30659	0.00436903	0.0158378	-2.79523	-0.0267287	-0.793334	0.453897	0.556162	-7.52987
Dysf	0.510937	7.52109	1.01278e-05	0.000257927	3.65931	0.0359839	0.594967	0.569068	0.67859	-7.82732	-0.401916	-10.4435	2.98563e-05	0.000593234	2.78547	-0.116345	-2.90333	0.0231467	0.0569578	-4.7256
Mut	-0.0909217	-1.70195	0.116143	0.24444	-5.78948	-0.168768	-3.74028	0.0061996	0.0236697	-3.5358	-0.530013	-13.6068	5.87131e-06	0.000212197	4.5877	-0.0682156	-2.05288	0.0796204	0.145183	-5.99389
Itgb5	-0.113892	-2.17176	0.0520337	0.136821	-5.05354	-0.625562	-12.5622	2.2578e-06	6.21183e-05	5.16679	-0.0477855	-1.29762	0.23928	0.327999	-6.94685	-0.108572	-3.73089	0.00749225	0.0252593	-3.51861
Sipa1l1	0.161387	2.98013	0.0122097	0.0473191	-3.64573	-0.284064	-6.16236	0.000326235	0.00266697	-0.327297	0.0768605	2.11118	0.0764175	0.131447	-5.85837	0.0347124	1.10557	0.305831	0.411297	-7.23096
Csad	-0.677829	-12.9237	4.15425e-08	7.29727e-06	9.26881	-0.0329361	-0.771649	0.463526	0.58351	-7.69891	-0.0979239	-2.81473	0.0285667	0.0618851	-4.83706	0.160609	4.85688	0.00189746	0.00974915	-2.01615
Tpmt	0.166991	3.16826	0.00869276	0.0369424	-3.30677	-0.246746	-5.44751	0.000714875	0.00476552	-1.18974	-0.309646	-8.81986	8.26293e-05	0.00113668	1.64634	-0.0306003	-0.967176	0.366005	0.471726	-7.37275
Akr1b8	0.443258	7.70057	8.08103e-06	0.000219975	3.89348	-0.165676	-3.34302	0.0108903	0.0357152	-4.13612	0.11499	3.36565	0.0137432	0.0359443	-4.05159	0.00305673	0.107042	0.91779	0.942226	-7.86751
Slc12a2	0.0340488	0.542742	0.597872	0.74003	-7.02658	0.473116	11.0445	5.76418e-06	0.000125729	4.13373	0.223195	6.47903	0.000497025	0.0036919	-0.368606	-0.187878	-5.72506	0.000744193	0.00520403	-0.980546
Hagh	-0.171519	-3.15577	0.0088908	0.0375743	-3.32933	0.0244952	0.445617	0.668234	0.760022	-7.91204	-0.428813	-11.0413	2.1266e-05	0.000484544	3.16364	0.109522	3.36049	0.0122678	0.0360388	-4.05025
Gstm1	-0.22803	-4.34723	0.00109601	0.00776197	-1.20004	0.0731236	1.76388	0.117543	0.207218	-6.54883	-0.42768	-12.9011	8.16583e-06	0.000260596	4.22457	0.070883	2.44102	0.0450528	0.0938691	-5.41885
Gpx4	-0.266189	-4.8865	0.000448453	0.00394715	-0.277672	0.143216	3.43575	0.00952981	0.032432	-3.99454	0.19332	5.59679	0.00111878	0.00621775	-1.27824	0.105296	3.66553	0.0081614	0.026892	-3.61121
Dhtkd1	-0.0170051	-0.315851	0.757886	0.854326	-7.1302	-0.353574	-6.27956	0.000288603	0.00242856	-0.192254	-0.337128	-6.00998	0.000756775	0.00479742	-0.8403	0.0215855	0.633062	0.547017	0.640952	-7.65145
Oxnad1	0.0233605	0.436509	0.670708	0.793602	-7.08169	0.312115	6.88354	0.000157344	0.00152319	0.477032	-0.276369	-5.85509	0.000874163	0.0052763	-1.00193	0.237011	6.00564	0.000561402	0.00432444	-0.667549
Ehbp1	-0.409111	-6.3118	5.13838e-05	0.000800031	1.97174	0.522963	6.53262	0.000222717	0.00199791	0.0934974	0.0947501	1.53944	0.171618	0.251092	-6.64614	-0.0232432	-0.748315	0.478904	0.57849	-7.56639
Fitm2	0.274941	5.15794	0.000290371	0.00290682	0.172548	0.00120873	0.0292892	0.977385	0.986365	-8.02229	-0.538158	-14.1046	4.69724e-06	0.000188183	4.83241	-0.0679568	-2.23929	0.0605392	0.117633	-5.71968
Hs1bp3	-0.219193	-4.1329	0.00157997	0.0102112	-1.57583	0.157914	3.60591	0.00748267	0.0271961	-3.73697	0.126122	3.74234	0.00854712	0.0254876	-3.53398	-0.00688938	-0.241215	0.816373	0.866303	-7.84094
Gcat	-0.368184	-6.87314	2.36282e-05	0.000468281	2.7795	-0.275971	-4.8691	0.00141752	0.00795328	-1.93879	-0.122475	-3.31439	0.0146848	0.0378009	-4.12338	0.0189673	0.645235	0.539552	0.634048	-7.64305
Psmd1	0.199889	3.75384	0.00305674	0.0168669	-2.25053	-0.218562	-5.27866	0.00086883	0.00554196	-1.40355	-0.319263	-8.38917	0.000111263	0.00138335	1.31251	-0.211194	-5.7666	0.000713346	0.00504766	-0.933564
Ak1	-0.1785	-3.22742	0.00781398	0.0341417	-3.19993	-0.667239	-13.1052	1.65543e-06	5.07042e-05	5.50796	0.11849	3.30131	0.0149363	0.038279	-4.14176	-0.0231131	-0.796635	0.4521	0.554753	-7.52712
Fam115a	0.18084	2.85114	0.0154169	0.0558914	-3.87684	-0.293106	-7.11798	0.000125669	0.00129782	0.72535	-0.151481	-4.06494	0.00578938	0.0193312	-3.10602	0.0195142	0.612442	0.559806	0.652626	-7.66534
Psmb7	0.224918	4.11784	0.00162145	0.0104167	-1.60241	-0.205782	-4.7023	0.00174216	0.00921382	-2.16361	-0.240148	-7.21436	0.00026898	0.0024493	0.32102	-0.00201549	-0.0625505	0.951891	0.967144	-7.87181
Etfdh	0.178757	3.15795	0.00885593	0.0374809	-3.32539	0.0916175	2.18237	0.0622198	0.129247	-5.93255	-0.540682	-12.5265	9.79598e-06	0.000296069	4.0236	0.00274142	0.0805479	0.938079	0.956557	-7.87034
Csda	0.30773	5.74368	0.000117771	0.00146604	1.1094	0.18389	4.44705	0.00240743	0.0116913	-2.5153	0.100837	2.96885	0.0231827	0.0529684	-4.61464	0.0569652	1.94866	0.0927905	0.163764	-6.14477
Ndufs1	0.0743036	1.40519	0.186913	0.341128	-6.19958	0.166936	4.00503	0.0043124	0.0181914	-3.1458	-0.540666	-15.8199	2.29662e-06	0.000126542	5.61175	-0.128063	-4.29216	0.00369029	0.0153902	-2.74714
Ubqln1	0.273088	5.1414	0.000298077	0.00297094	0.145395	0.0161402	0.368495	0.722508	0.803343	-7.94675	-0.360405	-10.532	2.83638e-05	0.000572064	2.84269	-0.0960289	-3.19977	0.0152876	0.0421931	-4.28565
Rps21	-0.19653	-3.73127	0.00318076	0.0173214	-2.29102	0.31514	6.4904	0.000232438	0.00206531	0.046375	0.202634	5.80382	0.00091746	0.00542489	-1.05609	0.241491	8.30503	7.6082e-05	0.00124715	1.55849
Aldh4a1	-0.310206	-3.64691	0.0036921	0.0194564	-2.44263	0.212245	3.92933	0.00477906	0.0196242	-3.25642	-0.301391	-6.90943	0.000344797	0.00287475	0.0420569	-0.0505112	-0.889358	0.40364	0.508403	-7.44614
Igf2bp2	-0.0447681	-0.853538	0.411127	0.580649	-6.80191	0.247024	4.97072	0.00125261	0.00729078	-1.80377	0.835679	17.762	1.1117e-06	8.39991e-05	6.39172	-0.134341	-4.52851	0.00277772	0.012644	-2.4356
Ube2k	0.348705	6.40689	4.49166e-05	0.000725196	2.11162	-0.0321086	-0.738595	0.48223	0.600949	-7.72514	-0.20775	-4.90816	0.00225018	0.00996245	-2.05856	-0.0246822	-0.724499	0.492501	0.591128	-7.58497
Leo1	0.302985	4.3955	0.00101016	0.00727612	-1.11608	-0.31013	-7.30561	0.000105404	0.00113894	0.919701	-0.208272	-4.56769	0.00325485	0.0127879	-2.46902	0.0711337	1.52251	0.172146	0.263006	-6.73183
Sardh	0.132378	2.38134	0.0359033	0.104171	-4.70073	-0.5934	-14.0599	9.86248e-07	3.42388e-05	6.07612	-0.132498	-3.9083	0.00698109	0.0219147	-3.31198	-0.0785723	-2.52381	0.0399338	0.0854827	-5.29473
Dpysl2	-0.126499	-2.30968	0.0407858	0.114107	-4.82268	-0.403119	-5.46431	0.000701275	0.00469772	-1.16868	0.416219	10.6769	2.6099e-05	0.000550139	2.93549	-0.115222	-3.11941	0.0170881	0.0455093	-4.40426
Tuba1a	0.0318856	0.537026	0.601686	0.742735	-7.02983	-0.309082	-7.08221	0.000130006	0.00133194	0.68786	0.544449	13.7868	5.41165e-06	0.000204386	4.67721	-0.067015	-2.06436	0.0782881	0.143186	-5.97715
Atg7	-0.408599	-7.01394	1.95692e-05	0.000407484	2.97537	0.195113	4.57453	0.00204589	0.0103717	-2.3385	0.173851	3.3806	0.0134811	0.035412	-4.0307	-0.0773092	-2.42901	0.0458495	0.0952491	-5.43683
Pex6	-0.257273	-4.8688	0.000461508	0.00403613	-0.307365	0.311565	7.51844	8.67072e-05	0.000995207	1.13559	-0.11473	-3.2552	0.0158605	0.0400262	-4.20667	0.172778	6.06741	0.000528297	0.00417647	-0.600005
Prps1l3	0.0543062	0.997675	0.339366	0.511853	-6.6678	-0.342878	-7.38396	9.80427e-05	0.00108449	0.999735	-0.202366	-4.2398	0.00471837	0.0167147	-2.88028	-0.0152678	-0.362038	0.728117	0.797911	-7.79986
Syap1	0.0494562	0.89316	0.390436	0.560288	-6.76684	-0.289676	-6.49375	0.00023165	0.00206009	0.0501179	-0.19701	-5.8325	0.000892946	0.00532864	-1.02575	-0.0825425	-2.78141	0.027536	0.0647285	-4.90808
Ptges2	0.0845592	1.61224	0.134525	0.271108	-5.9187	0.203381	4.41859	0.00249733	0.0120115	-2.55508	-0.254161	-7.78495	0.000172784	0.00184213	0.818253	0.0891144	2.37034	0.0499554	0.101742	-5.52457
Pam16	0.29182	5.46646	0.000179431	0.00201732	0.672008	-0.148197	-2.37471	0.0463515	0.104305	-5.6381	-0.236598	-6.08028	0.000709467	0.00465361	-0.767917	0.223403	7.34039	0.00016554	0.00193624	0.69196
Ppp2r4	-0.0850012	-1.61874	0.133113	0.269291	-5.90949	-0.148611	-3.59298	0.00762041	0.0275462	-3.75644	-0.428578	-12.9511	7.97281e-06	0.000258371	4.25095	-0.069769	-1.98878	0.087483	0.15634	-6.08693
Tbrg4	0.291311	5.4936	0.000172103	0.00195417	0.715308	0.119275	2.77347	0.0252775	0.0665689	-5.0184	-0.18252	-5.56104	0.00115839	0.00635876	-1.31717	0.0557337	1.92884	0.0955274	0.167444	-6.17321
Dcps	-0.0823228	-1.56574	0.145026	0.285907	-5.98397	0.304361	5.68757	0.000545315	0.00388673	-0.892514	0.383119	11.4139	1.73578e-05	0.000430843	3.38951	-0.0338216	-1.1099	0.304083	0.409509	-7.2263
Psmc1	0.352929	5.53945	0.000160433	0.00185029	0.788225	-0.237736	-4.62899	0.00190988	0.0098941	-2.26367	-0.163472	-3.18156	0.0174675	0.0430703	-4.31081	-0.00990508	-0.339419	0.744353	0.810874	-7.80877
Bzw1	-0.0498818	-0.934136	0.369807	0.541654	-6.72912	-0.397518	-7.04283	0.000134974	0.00136114	0.64642	-0.236448	-7.12579	0.000288844	0.0025561	0.240974	-0.199835	-6.80875	0.00026335	0.00264535	0.174657
Snx18	0.00958848	0.160383	0.875417	0.928268	-7.17005	-0.346198	-7.93303	6.00029e-05	0.000752857	1.54279	0.166467	4.23911	0.00472214	0.0167211	-2.88116	0.150969	4.78735	0.00205427	0.0102773	-2.10366
Timm10	0.198143	3.77643	0.00293757	0.0163924	-2.21002	0.279194	5.48039	0.00068854	0.00463355	-1.14857	-0.136405	-3.11607	0.0190453	0.0459736	-4.4039	0.151829	4.40139	0.00323295	0.0139734	-2.60216
Zeb2	-0.0775519	-1.394	0.190181	0.345044	-6.21401	-0.415387	-9.53085	1.65908e-05	0.000283625	2.96528	0.241096	5.91621	0.000825535	0.00508432	-0.937787	-0.214892	-6.68267	0.000295217	0.00287006	0.0474492
Src	-0.450962	-5.86588	9.81581e-05	0.00128657	1.29873	-0.308997	-4.64319	0.00187605	0.0097686	-2.24423	0.158469	2.15132	0.0721812	0.125641	-5.80069	-0.13533	-4.38232	0.00330805	0.0142054	-2.62734
Map2k1	0.337147	6.42915	4.35315e-05	0.000713444	2.1442	-0.117288	-2.42035	0.0432274	0.0989431	-5.56763	0.192147	5.39983	0.00135779	0.00704335	-1.49481	-0.0603877	-1.86489	0.104907	0.180137	-6.26437
Gcsh	0.0840911	1.53248	0.152968	0.296082	-6.0299	-0.348759	-7.85223	6.4387e-05	0.000795241	1.46477	-0.407826	-9.98562	3.91881e-05	0.000705866	2.48171	0.0119752	0.392376	0.706574	0.779972	-7.78705
Ankrd44	0.329168	5.68886	0.000127887	0.00156915	1.02377	0.408646	9.17363	2.17489e-05	0.000346498	2.66577	0.0489791	1.24152	0.258035	0.348959	-7.01249	0.124029	3.35298	0.0123935	0.0362889	-4.06118
Aifm1	0.10063	1.80858	0.0972354	0.214304	-5.63062	0.181251	4.21364	0.00326337	0.0147826	-2.84491	-0.296585	-8.33843	0.000115331	0.00141824	1.2722	-0.045284	-1.57469	0.159783	0.248363	-6.66327
Arhgap24	0.646941	9.51214	1.00296e-06	5.38195e-05	6.04709	0.105792	2.39141	0.0451829	0.102257	-5.61234	-0.120141	-2.30979	0.0576669	0.105517	-5.57156	0.179506	6.01409	0.000556742	0.00430444	-0.658288
Dhodh	0.170075	2.9343	0.0132644	0.0497828	-3.72799	0.190758	3.00864	0.0177777	0.0514746	-4.65219	-0.247835	-6.0387	0.000737025	0.00473137	-0.810651	0.13199	4.65144	0.00240398	0.0114872	-2.27674
Fkbp10	-0.152167	-2.84774	0.0155122	0.0561325	-3.88293	0.197614	4.2085	0.00328564	0.0148585	-2.85226	0.399491	11.3849	1.76298e-05	0.000432677	3.37223	0.0521235	1.77855	0.118999	0.197901	-6.38578
Flot1	-0.116606	-2.20099	0.0494269	0.131498	-5.00507	0.209429	4.78619	0.00156973	0.00856908	-2.05004	0.465697	9.49118	5.32429e-05	0.000864335	2.13884	0.000161219	0.00547594	0.995785	0.996998	-7.87403
Nnt	-0.355372	-6.75667	2.76677e-05	0.000523242	2.61544	-0.0332835	-0.714785	0.496006	0.613903	-7.74343	0.224187	4.63025	0.00303767	0.012192	-2.39235	-0.0450939	-1.30604	0.233238	0.33366	-7.00293
Poldip2	-0.203329	-3.84241	0.00261632	0.015005	-2.09191	0.0956775	2.21753	0.0589595	0.124357	-5.87909	-0.342826	-9.87919	4.18122e-05	0.000728858	2.40925	-0.0736745	-2.39987	0.0478434	0.0982787	-5.48042
Acsf3	-0.306418	-5.16369	0.000287744	0.00288897	0.181971	0.0111822	0.268183	0.795659	0.857717	-7.98234	-0.243641	-7.36131	0.000239364	0.00226701	0.452077	-0.0590787	-1.60951	0.151996	0.2393	-6.61693
Prdx4	-0.217202	-3.77759	0.00293162	0.0163636	-2.20795	-0.407117	-7.73787	7.12165e-05	0.000855334	1.35326	0.147002	4.45328	0.00369846	0.0140475	-2.61074	-0.00334156	-0.0812735	0.937523	0.956227	-7.87028
Rbm47	0.24313	4.45699	0.000910856	0.00670965	-1.00949	-0.435306	-6.99362	0.000141482	0.00140743	0.5944	-0.12699	-3.70382	0.00896369	0.0263061	-3.58607	-0.0789234	-2.20978	0.0632207	0.121488	-5.76338
Znfx1	0.0327554	0.619452	0.547931	0.700839	-6.97974	-0.930176	-19.7357	7.88339e-08	5.4552e-06	8.81538	-0.147345	-3.98915	0.0063352	0.0205251	-3.20523	-0.328878	-10.8525	1.343e-05	0.00042685	3.48743
Pgam1	0.50518	9.62716	8.87966e-07	4.90577e-05	6.17201	0.104763	2.39071	0.0452312	0.102322	-5.61342	0.100163	2.89179	0.0257247	0.0572986	-4.72565	0.145765	5.11418	0.00142273	0.00801095	-1.69829
Tbk1	0.317094	5.66121	0.000133335	0.00162275	0.980417	0.0969682	2.18405	0.0620597	0.129003	-5.92999	0.297648	8.77973	8.49065e-05	0.0011503	1.61585	0.133493	4.67928	0.00232729	0.011259	-2.24107
Ptpmt1	-0.233208	-4.44591	0.000927965	0.0068064	-1.02866	0.0510923	1.14262	0.287747	0.410736	-7.34201	-0.225373	-6.78034	0.000384028	0.00308076	-0.0789825	0.0281588	0.950499	0.373838	0.478848	-7.38888
Rg9mtd1	0.146645	2.78854	0.0172642	0.0607424	-3.98847	0.162432	3.06754	0.016292	0.0482398	-4.56077	-0.254364	-6.19588	0.000638792	0.00436161	-0.650218	0.346654	9.17766	4.00906e-05	0.00084855	2.27217
Chordc1	0.478915	8.44398	3.29601e-06	0.000123163	4.82178	0.248071	4.87784	0.00140244	0.00789236	-1.92712	-0.00850615	-0.147451	0.887318	0.91516	-7.79698	0.020926	0.702979	0.505003	0.602663	-7.60132
Gng12	-0.039893	-0.76061	0.462499	0.625924	-6.87863	-0.219617	-5.32568	0.00082258	0.0053131	-1.34361	0.637665	19.2393	6.72677e-07	6.58327e-05	6.92445	-0.164651	-5.77826	0.000704944	0.00500449	-0.920413
Kdelc2	-0.219641	-3.91028	0.00232352	0.0137221	-1.97072	-0.0350239	-0.850158	0.421087	0.545523	-7.6327	0.416708	10.1249	3.60349e-05	0.000669005	2.57545	-0.0819043	-2.3043	0.0550305	0.109528	-5.62307
Steap3	-0.136628	-2.5767	0.0252996	0.0804016	-4.36254	-0.576832	-13.4866	1.34055e-06	4.28476e-05	5.73961	-0.0325075	-0.758539	0.475162	0.570516	-7.49148	-0.0975618	-2.04776	0.0802219	0.14606	-6.00135
Shmt2	0.0909714	1.6643	0.123567	0.25536	-5.84423	0.213335	5.07455	0.00110561	0.00662466	-1.66733	0.28761	7.84503	0.000165177	0.00178264	0.868833	-0.0437063	-1.33625	0.223697	0.322852	-6.96652
Idh3b	0.0633154	1.18258	0.261311	0.42967	-6.47062	0.193291	4.10078	0.0037915	0.0165476	-3.00698	-0.445348	-12.3242	1.08308e-05	0.000316186	3.91255	0.0827035	2.83236	0.0256034	0.0614866	-4.83174
Eif4e	0.358027	6.711	2.9448e-05	0.0005487	2.55061	-0.203056	-4.58466	0.0020198	0.0102877	-2.32455	-0.12946	-3.69201	0.00909575	0.0265998	-3.60206	-0.137504	-4.83369	0.00194824	0.00991092	-2.04526
Fam129a	0.286285	5.40312	0.000197851	0.00216634	0.570556	0.00485532	0.107972	0.9168	0.944276	-8.0162	0.527152	13.3426	6.63036e-06	0.000227871	4.45404	-0.168444	-4.5955	0.00256668	0.0119942	-2.34876
Gda	0.496507	9.43297	1.09139e-06	5.64994e-05	5.96036	0.203296	3.53972	0.00821686	0.0291764	-3.8368	0.0808577	1.90635	0.102258	0.166531	-6.14914	-0.0551756	-1.62325	0.149021	0.235428	-6.59851
Cndp2	-0.125945	-2.27788	0.043151	0.118657	-4.87637	0.408728	7.97032	5.8093e-05	0.000736537	1.57858	0.267117	7.7989	0.000170983	0.00183214	0.830027	-0.0786203	-2.73408	0.0294688	0.0681876	-4.97906
Atp2b1	-0.0832601	-1.58768	0.139985	0.278695	-5.95332	0.16163	3.78079	0.00586083	0.0227225	-3.47557	0.57402	16.0137	2.12825e-06	0.000122865	5.69412	-0.162321	-5.33193	0.00112297	0.00687089	-1.43659
Fryl	-0.0133311	-0.249398	0.807538	0.886566	-7.15039	0.30195	7.24202	0.000111832	0.00118997	0.854263	0.39181	11.1102	2.04729e-05	0.000473828	3.20594	-0.19925	-5.6873	0.000773531	0.00534553	-1.02345
Chuk	0.308081	5.54822	0.000158299	0.00183082	0.802135	0.269438	6.1859	0.000318261	0.00261636	-0.300037	0.10896	3.00256	0.0221566	0.0513549	-4.56622	0.160062	5.10165	0.00144251	0.00808687	-1.71355
Npr2	-0.454487	-8.52926	2.98505e-06	0.00011467	4.92414	0.108653	2.22128	0.0586218	0.123734	-5.87338	0.142317	4.26066	0.00460603	0.0164431	-2.85365	-0.0608485	-1.97347	0.0894719	0.159123	-6.10904
Ndufaf1	0.235495	4.29712	0.00119324	0.00825426	-1.28747	0.0491134	1.0766	0.314486	0.439113	-7.41326	-0.310946	-7.94588	0.000153251	0.00169791	0.953004	0.257742	8.95103	4.71035e-05	0.000937146	2.09268
Mthfd1l	0.317595	5.84376	0.000101433	0.00131275	1.26462	-0.0134913	-0.253416	0.806634	0.865418	-7.98665	0.552844	10.6266	2.68609e-05	0.000558185	2.90341	-0.076714	-2.51946	0.0401869	0.0859351	-5.30125
Ckap4	-0.0790556	-1.50309	0.160296	0.306713	-6.06995	-0.352044	-8.05536	5.39859e-05	0.000698689	1.6597	0.338686	10.3494	3.15457e-05	0.000609537	2.72404	-0.0373769	-1.05134	0.328391	0.435403	-7.28816
Nucb1	-0.24733	-4.68904	0.000619207	0.00500228	-0.611267	0.205286	4.67729	0.00179749	0.00944567	-2.19766	0.155252	4.68736	0.00285345	0.0116461	-2.32284	-0.0338135	-1.15127	0.28781	0.392348	-7.1812
Cobll1	0.0541012	1.01005	0.333657	0.506786	-6.65546	0.478759	11.398	4.58765e-06	0.00010582	4.38567	0.0454168	1.16909	0.284112	0.376982	-7.09458	0.0389677	1.00934	0.346764	0.451857	-7.33103
Hspa9	0.178048	3.39524	0.00578076	0.0271061	-2.89664	0.17489	4.01919	0.00423076	0.0179243	-3.12521	-0.139164	-4.22782	0.00478426	0.0168916	-2.8956	-0.0967753	-3.14608	0.0164667	0.0444241	-4.36483
Dhrs4	-0.205492	-3.76944	0.00297391	0.0165412	-2.22254	0.023118	0.543256	0.602443	0.706116	-7.85921	-0.428097	-11.5794	1.58911e-05	0.000411886	3.48759	0.119349	3.22421	0.014781	0.0411847	-4.24968
Psmd14	0.329706	5.03073	0.000355513	0.00335468	-0.0372094	-0.220795	-4.95281	0.00128008	0.00740245	-1.82746	-0.184429	-3.67106	0.00933541	0.0271374	-3.6305	-0.0235952	-0.806456	0.446781	0.549539	-7.51889
Alad	-0.0951334	-1.64134	0.128299	0.262578	-5.87725	0.234837	4.01369	0.00426226	0.0180206	-3.1332	-0.617197	-10.0419	3.78776e-05	0.000688726	2.51972	0.0418033	1.34254	0.221751	0.3206	-6.95886
Dtx2	-0.0447769	-0.78597	0.448088	0.613204	-6.85848	-0.310176	-6.91145	0.000153143	0.00149307	0.506923	-0.153644	-4.62504	0.00305512	0.0122276	-2.39871	0.0917677	3.16273	0.0160908	0.0437721	-4.34024
Lars	0.28269	5.32706	0.000222653	0.00235875	0.44798	0.109755	2.62847	0.0314792	0.0781069	-5.24446	0.234055	4.58481	0.00319375	0.0126324	-2.44799	-0.109147	-3.67855	0.00802312	0.0265715	-3.59273
Bola1	-0.364797	-6.91559	2.23171e-05	0.000447249	2.83883	0.218059	2.91291	0.020503	0.0571591	-4.80108	0.092647	2.26961	0.0610374	0.110358	-5.62983	0.271975	8.76429	5.39382e-05	0.00102358	1.94176
Sccpdh	0.124019	2.34479	0.0383182	0.109316	-4.76308	-0.235375	-5.0945	0.00107959	0.00650862	-1.64128	-0.289973	-8.29748	0.000118738	0.00144654	1.23952	0.00223814	0.058002	0.955385	0.969873	-7.87213
Dctn3	-0.0974402	-1.8561	0.0897441	0.202328	-5.5581	1.06132	21.1643	4.6627e-08	3.97626e-06	9.37527	-0.0751755	-2.2868	0.0595709	0.108297	-5.60491	0.110358	3.31823	0.012994	0.0375108	-4.11189
Hibadh	-0.115334	-2.13178	0.0558105	0.143845	-5.1194	-0.0259383	-0.604402	0.563095	0.673381	-7.82122	-0.498652	-14.5125	3.93384e-06	0.000172847	5.0264	-0.0232043	-0.788582	0.456494	0.558444	-7.53381
Dhx32	0.351822	4.60326	0.000713556	0.00554024	-0.757712	-0.0161519	-0.377441	0.716118	0.798397	-7.94305	-0.337179	-9.93483	4.04159e-05	0.000715441	2.44722	-0.151359	-4.55563	0.00269006	0.0123407	-2.40036
Ints8	0.390273	5.87141	9.73566e-05	0.00128427	1.30725	-0.304612	-4.76755	0.00160636	0.0087062	-2.07519	0.165814	3.94253	0.00669916	0.0213829	-3.26668	0.0324974	1.05168	0.328249	0.435281	-7.28781
Tomm40	0.419345	7.678	8.31201e-06	0.000223597	3.86426	0.0390594	0.861065	0.415415	0.540286	-7.62308	-0.231108	-6.69661	0.000412187	0.00322961	-0.158455	0.022958	0.593564	0.57167	0.663371	-7.6777
Gsk3b	0.00555948	0.105904	0.917519	0.953474	-7.17789	-0.353696	-8.06474	5.35532e-05	0.000695279	1.6686	0.067277	1.33953	0.226062	0.312885	-6.89672	-0.223638	-4.83977	0.00193478	0.00985956	-2.03762
Mtus1	-0.229047	-4.06944	0.00176257	0.0110898	-1.68796	-0.403544	-5.37577	0.000776272	0.00507441	-1.2801	-0.0712281	-1.67842	0.14123	0.214809	-6.46256	-0.0490888	-1.1383	0.292832	0.398087	-7.19546
Btf3	-0.0480992	-0.897272	0.388331	0.558727	-6.76312	0.182715	4.34488	0.00274759	0.0129278	-2.65865	0.218391	6.22327	0.000623238	0.00429227	-0.622562	0.138906	4.29472	0.00367882	0.0153579	-2.74373
Scarb2	0.422221	7.69763	8.11073e-06	0.000220492	3.88967	0.167454	3.41496	0.00981822	0.0331609	-4.02621	0.071156	2.14994	0.0723224	0.125825	-5.80268	-0.0888787	-3.08885	0.0178312	0.0469168	-4.4495
Mars2	0.31914	5.12173	0.000307518	0.00302542	0.113073	0.164443	2.83377	0.0230849	0.0623362	-4.92439	-0.290791	-4.00056	0.00624951	0.0203577	-3.19024	0.10278	1.52175	0.172332	0.26327	-6.73281
Amacr	0.251366	4.79316	0.000521984	0.00440387	-0.434734	0.178798	3.04382	0.016874	0.0495491	-4.59757	-0.145669	-4.22409	0.00480498	0.0169299	-2.90038	0.291321	8.50786	6.52327e-05	0.00113423	1.72994
Aars	0.271117	4.053	0.00181333	0.0113138	-1.71706	-0.193126	-4.60653	0.00196473	0.0100986	-2.29448	0.137606	4.15549	0.00520448	0.0179527	-2.98857	-0.00961908	-0.291645	0.779099	0.837388	-7.82575
Tubb5	0.197016	3.56979	0.00423354	0.0214834	-2.58153	-0.140322	-3.14374	0.0145608	0.0443366	-4.44277	0.304747	8.80152	8.36611e-05	0.00114474	1.63243	-0.0991499	-3.43204	0.0111358	0.0334254	-3.9463
L2hgdh	-0.093821	-1.78829	0.100603	0.219701	-5.66127	0.166765	3.78346	0.00583917	0.0226582	-3.4716	-0.297315	-8.78299	8.47191e-05	0.00115003	1.61833	-0.00259496	-0.0733969	0.943565	0.960578	-7.87097
Mpdz	0.0976947	1.859	0.0893051	0.201559	-5.55365	-0.387624	-7.93231	6.00406e-05	0.000752871	1.54209	-0.253275	-6.04723	0.000731277	0.00471431	-0.801871	-0.156014	-5.35557	0.00109491	0.00677751	-1.40857
Acad9	0.0916637	1.64085	0.128402	0.262636	-5.87795	-0.163855	-3.90555	0.00493665	0.0200827	-3.29131	-0.491436	-14.7974	3.48511e-06	0.000160957	5.15858	-0.0964897	-2.59773	0.0358719	0.0789082	-5.18376
Heatr2	0.366184	6.49595	3.96424e-05	0.00066672	2.24151	0.144234	3.42208	0.00971839	0.0329157	-4.01536	0.0549997	1.64806	0.147399	0.222451	-6.50323	-0.0619842	-2.13596	0.0704666	0.131852	-5.87228
Ascc3	0.204799	3.51329	0.00468151	0.0231622	-2.68345	-0.259874	-4.6487	0.00186311	0.00972585	-2.23669	0.297178	6.74083	0.000397031	0.00314928	-0.116382	-0.120299	-3.5685	0.00927744	0.029428	-3.74968
Slc25a19	0.173108	2.91946	0.0136253	0.0508555	-3.7546	0.119763	1.75696	0.118769	0.208824	-6.5586	-0.256236	-4.84082	0.00241748	0.0104907	-2.13842	0.152076	5.02198	0.0015757	0.00856134	-1.81111
Leprel4	-0.302095	-4.90144	0.000437729	0.00388269	-0.252622	0.371648	8.97108	2.54594e-05	0.000394305	2.49146	0.0882093	2.675	0.0346078	0.071503	-5.03991	-0.0420134	-1.12769	0.296994	0.402325	-7.20704
Atp6v1b2	0.16662	3.14216	0.00911174	0.0382876	-3.35389	0.177944	4.09254	0.00383351	0.0166791	-3.01887	0.211763	6.34609	0.000558575	0.00400835	-0.499648	0.0326488	1.13127	0.295584	0.400943	-7.20314
Tars2	0.0946573	1.79073	0.100192	0.219081	-5.65758	0.203064	4.20714	0.00329151	0.0148741	-2.8542	-0.229991	-6.61097	0.000443444	0.00342233	-0.240536	0.0934322	2.94289	0.0218863	0.0546083	-4.66654
Mccc2	-0.198045	-3.62529	0.00383632	0.0199909	-2.48155	-0.178637	-3.55023	0.00809536	0.0288427	-3.82093	-0.37055	-9.08915	6.90383e-05	0.00100805	1.84782	0.0147858	0.380709	0.714826	0.786799	-7.79209
Ctps	0.235256	4.15537	0.00152014	0.00994532	-1.53622	0.109836	2.50785	0.0378217	0.0893629	-5.43206	0.362072	7.94751	0.000153066	0.00169791	0.954358	-0.00829171	-0.282259	0.785993	0.842701	-7.82879
Bgn	-0.152987	-2.91696	0.0136871	0.0510429	-3.75909	0.0876974	1.88038	0.0985973	0.182351	-6.38177	0.26467	8.02822	0.00014424	0.0016304	1.02106	-0.0220153	-0.765967	0.46899	0.56946	-7.55228
Cs	0.1836	3.48347	0.00493722	0.0240678	-2.73727	-0.0103412	-0.225769	0.827305	0.880699	-7.99408	-0.508901	-15.5647	2.54228e-06	0.000135711	5.50162	-0.095881	-3.03283	0.0192841	0.0496382	-4.53262
Nenf	-0.395032	-6.78012	2.67985e-05	0.000514731	2.64862	-0.107842	-1.79107	0.112834	0.201843	-6.51022	0.123765	3.29215	0.0151151	0.0385705	-4.15464	0.128298	3.58861	0.00903316	0.02885	-3.72088
Naga	-0.231162	-4.25372	0.00128473	0.00872272	-1.36342	-0.110605	-2.42872	0.0426781	0.0980023	-5.55469	0.223092	6.01438	0.000753709	0.00478832	-0.835748	0.0763349	2.44739	0.0446357	0.0931984	-5.4093
Rpl8	0.137453	2.58559	0.0248982	0.0794455	-4.34698	0.27902	6.62992	0.000201986	0.00185118	0.201301	0.252354	7.43091	0.000226647	0.0021838	0.513415	0.0881205	2.59928	0.0357917	0.0787824	-5.18144
Asah1	-0.197866	-3.64165	0.00372669	0.0195619	-2.45211	-0.253649	-5.51098	0.000664994	0.00452398	-1.11039	0.174383	5.23899	0.00159616	0.00790465	-1.67554	-0.0609159	-1.96039	0.0912072	0.161538	-6.1279
Sntb2	0.218524	3.64963	0.00367437	0.0193779	-2.43774	-0.50361	-11.8831	3.38812e-06	8.53341e-05	4.71986	-0.0496473	-1.16953	0.283948	0.376836	-7.09409	-0.146203	-4.35851	0.00340456	0.0144957	-2.65886
Ppp2r5b	0.110026	2.07126	0.0620248	0.155021	-5.21811	-0.282087	-5.67052	0.000555759	0.00394269	-0.913357	-0.285257	-7.83967	0.00016584	0.00178728	0.864332	0.0122635	0.420659	0.686748	0.763417	-7.77421
Casp8	0.202523	3.83643	0.00264386	0.0151103	-2.1026	-0.368178	-7.33121	0.000102933	0.00112516	0.945925	-0.0683667	-1.78555	0.121387	0.190395	-6.31689	0.0198037	0.646983	0.538485	0.633113	-7.64184
Mylk	0.0868721	1.4024	0.187724	0.342152	-6.20318	0.372866	7.80565	6.70764e-05	0.000819105	1.41951	0.427055	11.1764	1.97426e-05	0.000460852	3.24636	-0.0217058	-0.743245	0.481777	0.581175	-7.57039
Rps20	-0.191179	-3.58668	0.00410839	0.0209882	-2.5511	0.142592	3.3158	0.0113276	0.0366969	-4.17781	0.274565	8.13937	0.000133021	0.00156131	1.11199	0.10213	3.18034	0.0157035	0.0429973	-4.31428
Pddc1	-0.296103	-5.15105	0.000293555	0.00293298	0.161242	0.251945	4.53405	0.00215382	0.0107545	-2.39439	0.160165	3.45376	0.0122746	0.033214	-3.9289	-0.0487493	-1.65824	0.141689	0.226668	-6.55128
Fam114a1	-0.107643	-1.81422	0.0963172	0.212736	-5.62206	-0.264427	-5.20736	0.000944522	0.00590563	-1.49503	0.206584	4.96782	0.00211275	0.00952847	-1.98835	-0.125375	-4.17006	0.00428758	0.0170904	-2.91122
Clic1	-0.181717	-3.3898	0.00583733	0.0273153	-2.90646	0.105615	2.0732	0.0735242	0.146057	-6.09719	0.631396	19.3053	6.58318e-07	6.54275e-05	6.94718	0.0466112	1.484	0.181827	0.27453	-6.78168
Adh5	-0.194302	-3.61714	0.00389218	0.0201898	-2.49623	0.413799	7.9574	5.87468e-05	0.000742536	1.56619	0.0524008	1.58768	0.160432	0.238099	-6.58319	0.098448	3.41135	0.0114511	0.034192	-3.9763
Myh9	-0.302364	-5.7377	0.000118832	0.00147657	1.10007	0.0588371	1.28878	0.235138	0.352151	-7.17393	0.438698	13.2603	6.88956e-06	0.000231363	4.41184	-0.146302	-4.64796	0.00241378	0.0115086	-2.28122
Bnip3	-0.203385	-3.54871	0.00439533	0.0221025	-2.61955	0.323498	7.73512	7.13903e-05	0.000855518	1.35056	-0.155369	-3.84578	0.00753048	0.023186	-3.39517	0.0603316	1.97663	0.089058	0.158538	-6.10448
Lamp2	-0.223185	-4.25122	0.00129019	0.00874798	-1.36779	-0.0942096	-2.25764	0.0554477	0.118458	-5.81789	0.158589	4.75895	0.00263998	0.0110932	-2.23639	-0.0684762	-2.24741	0.0598214	0.116595	-5.70763
Gfer	0.0224433	0.414171	0.686518	0.805051	-7.09182	0.359212	7.21573	0.000114617	0.00121298	0.827079	-0.120825	-3.55874	0.0107446	0.0301012	-3.78397	0.258735	8.23025	8.05868e-05	0.00127092	1.49438
Rps14	-0.194744	-3.28495	0.00704567	0.0315131	-3.09596	0.195475	4.73542	0.00167171	0.00893087	-2.11865	0.212807	6.48224	0.000495636	0.00368719	-0.365463	0.130805	3.79886	0.00685916	0.0237442	-3.4229
Timm50	0.203207	3.44927	0.00524813	0.0252019	-2.79902	-0.100816	-2.04743	0.0764745	0.150287	-6.13572	-0.442199	-11.3293	1.81672e-05	0.000440298	3.33885	0.0718043	2.2966	0.0556556	0.110447	-5.63454
Ndufb6	0.277328	5.11198	0.000312316	0.00305799	0.0970265	0.0912276	1.81643	0.108604	0.196378	-6.47399	-0.250798	-6.21493	0.000627924	0.00431353	-0.630967	0.162621	5.57216	0.000871286	0.00580096	-1.15544
Fabp5	0.105084	1.9747	0.0732994	0.17464	-5.37293	-0.38754	-8.2876	4.433e-05	0.000603357	1.87775	-0.141542	-3.95777	0.00657767	0.0210904	-3.24655	0.0468255	1.64739	0.143925	0.229369	-6.56597
Psmd6	0.312216	5.52519	0.000163969	0.00188263	0.765582	-0.157048	-2.79343	0.024529	0.0652076	-4.98729	-0.130476	-3.406	0.0130482	0.0346691	-3.99528	0.0151869	0.495777	0.635393	0.719681	-7.73605
Psme4	0.264751	4.85441	0.00047242	0.00410709	-0.331542	0.35399	6.86011	0.000160969	0.00154953	0.451877	-0.079342	-2.00305	0.08912	0.149104	-6.01271	-0.178422	-6.11487	0.000504341	0.00406479	-0.548423
Stip1	0.425519	8.10579	4.91961e-06	0.000159728	4.4076	-0.0762987	-1.75992	0.118243	0.208148	-6.55442	0.128521	3.76385	0.00832392	0.024956	-3.505	0.0386877	1.14772	0.289176	0.393873	-7.18511
Sh3glb1	-0.0721497	-1.34021	0.206559	0.365052	-6.28223	-0.225417	-5.33748	0.000811405	0.00525559	-1.32862	-0.179779	-5.18239	0.001691	0.00821983	-1.73999	-0.061679	-2.17147	0.066882	0.126888	-5.81998
Cald1	-0.0369732	-0.666871	0.518268	0.67474	-6.9479	-0.246923	-4.23504	0.00317254	0.0144701	-2.81438	0.384909	10.9514	2.23557e-05	0.000502137	3.108	-0.187907	-5.01157	0.00159409	0.00861641	-1.82392
Slc5a6	-0.306307	-5.81562	0.000105768	0.0013552	1.22112	-0.136024	-3.00601	0.0178471	0.0516394	-4.65626	-0.300408	-7.7892	0.000172233	0.00183882	0.821844	0.0157122	0.411964	0.692816	0.768333	-7.77825
Cdkn2a	-0.525478	-9.83173	7.17096e-07	4.30937e-05	6.39097	0.0113311	0.193553	0.851574	0.896493	-8.00167	0.882102	3.85746	0.00742424	0.0229316	-3.37957	0.120424	0.634256	0.546282	0.640346	-7.65063
Fubp1	0.336992	6.3189	5.08685e-05	0.0007956	1.98222	-0.161256	-3.63761	0.00715622	0.0264475	-3.68932	0.0717559	2.18648	0.0686675	0.12094	-5.75004	-0.0236901	-0.752357	0.476621	0.576784	-7.56318
Spryd4	-0.00311115	-0.0590251	0.953965	0.975078	-7.18208	0.188784	4.23701	0.00316434	0.0144519	-2.81157	-0.275723	-6.65708	0.000426291	0.00331735	-0.196236	-0.0407494	-1.33724	0.22339	0.322545	-6.96531
Ctsd	-0.161016	-2.77343	0.0177422	0.0619227	-4.01535	-0.282466	-6.37258	0.000262156	0.00225621	-0.0863069	-0.0699989	-1.99515	0.0901272	0.150507	-6.02392	-0.0732986	-2.52557	0.0398318	0.0853444	-5.29209
Afg3l2	0.0330345	0.586213	0.569282	0.71717	-7.00075	0.349129	8.38156	4.09855e-05	0.000567993	1.96456	-0.0964746	-2.78006	0.0299531	0.0642586	-4.88731	0.0351706	1.00718	0.34773	0.452829	-7.3332
Akt1	-0.251802	-3.63822	0.0037494	0.0196626	-2.45828	0.304678	5.64459	0.000572078	0.00403893	-0.945147	0.095336	2.61816	0.0374398	0.0759512	-5.12263	-0.1582	-4.30048	0.00365305	0.0152907	-2.73603
Mlf2	0.188885	3.4613	0.0051366	0.0248053	-2.77731	-0.208514	-4.25101	0.00310658	0.0142546	-2.79164	-0.305247	-8.33071	0.000115965	0.00142287	1.26605	-0.125148	-4.35043	0.00343804	0.0145926	-2.66958
Ddi2	0.0639028	1.21808	0.248068	0.415068	-6.42975	0.509002	10.9677	6.06216e-06	0.000130613	4.07809	-0.0411576	-1.19589	0.274214	0.366236	-7.06458	-0.011246	-0.268788	0.795923	0.850374	-7.83298
Atp9b	-0.0975452	-1.84496	0.0914517	0.204919	-5.5752	0.389708	8.90817	2.67525e-05	0.000411362	2.43664	0.159572	4.59657	0.00315252	0.0125054	-2.43356	-0.0489853	-1.48707	0.181039	0.273602	-6.77774
Gtpbp6	-0.232426	-3.60707	0.00396229	0.0204503	-2.51436	0.186234	4.21632	0.00325184	0.0147401	-2.84108	0.230868	4.83538	0.00243161	0.010532	-2.14491	0.175199	5.21478	0.0012744	0.00748079	-1.57656
Asl	-0.226859	-4.15065	0.0015325	0.00998286	-1.54453	-0.129409	-2.92981	0.0199919	0.0560689	-4.77477	0.354785	10.1568	3.5354e-05	0.000659342	2.59676	0.027907	0.959496	0.369596	0.475043	-7.38021
Clint1	0.0555597	1.01073	0.333345	0.506499	-6.65478	0.841412	16.4739	3.04454e-07	1.45854e-05	7.35833	0.134446	4.08627	0.00564528	0.0190262	-3.07824	-0.0778539	-2.40543	0.0474562	0.0977863	-5.47211
Acad8	-0.186178	-3.54902	0.00439292	0.0221012	-2.619	0.0539886	1.03571	0.332012	0.45682	-7.45582	-0.367801	-10.1297	3.59308e-05	0.000667676	2.57868	0.15329	4.85604	0.00189926	0.00975598	-2.0172
Uqcrq	0.10141	1.92046	0.0804409	0.186805	-5.45834	0.226584	4.47008	0.00233726	0.0114266	-2.48318	-0.379364	-9.93811	4.03353e-05	0.000715246	2.44945	0.216278	6.53285	0.000338864	0.00311743	-0.106065
Lepre1	0.241356	4.56627	0.000758791	0.0058124	-0.821141	-0.220369	-4.47996	0.00230787	0.0113135	-2.46944	0.138281	4.04521	0.00592623	0.0196479	-3.13176	-0.0120252	-0.411761	0.692958	0.768449	-7.77834
Cox4nb	-0.418667	-7.95469	5.90709e-06	0.000181302	4.21821	-0.0187726	-0.375114	0.717777	0.79952	-7.94402	-0.207652	-5.88929	0.000846567	0.00516676	-0.965982	0.0838032	2.74836	0.0288712	0.0671223	-4.95765
Fhod1	0.0589638	1.0944	0.296609	0.468412	-6.56803	0.422055	8.85707	2.78568e-05	0.000423456	2.39188	0.112934	2.33911	0.0553283	0.102276	-5.52896	0.145427	4.8529	0.00190606	0.00977137	-2.02114
Man2c1	-0.412534	-6.83024	2.50374e-05	0.000487602	2.71928	0.0153194	0.322608	0.755646	0.828843	-7.96438	0.170301	4.62764	0.0030464	0.0122067	-2.39554	-0.0175469	-0.584699	0.577291	0.668309	-7.68339
Coasy	0.0365239	0.692461	0.50266	0.660488	-6.92982	0.246095	4.949	0.00128602	0.00742214	-1.83251	-0.385141	-10.7655	2.48171e-05	0.000533515	2.99163	0.166462	4.8055	0.002012	0.0101424	-2.08076
Gpc4	0.164691	3.13926	0.00915964	0.0384181	-3.35913	-0.481858	-10.9534	6.11986e-06	0.000131289	4.06763	-0.106092	-2.87153	0.0264412	0.0585897	-4.7549	-0.143492	-4.4811	0.00293866	0.0131009	-2.49744
Hars2	-0.0404502	-0.755503	0.465437	0.628266	-6.88262	0.337861	8.0477	5.43426e-05	0.000702131	1.65241	-0.173593	-5.205	0.00165238	0.00808374	-1.71419	0.227129	7.18565	0.00018896	0.00212097	0.544491
Lasp1	-0.0786907	-1.50055	0.160943	0.307273	-6.07339	0.00340386	0.0797869	0.938458	0.959656	-8.01918	0.27698	8.35582	0.000113918	0.00140775	1.28604	-0.0458007	-1.42451	0.197757	0.292965	-6.85738
Glod4	-0.240645	-4.26615	0.00125779	0.0085762	-1.34165	0.239419	5.51217	0.000664098	0.00451939	-1.10891	0.0663055	1.99823	0.0897327	0.149983	-6.01954	0.0530858	1.78039	0.11868	0.1975	-6.38321
Kars	0.284227	4.91446	0.000428609	0.00382159	-0.230832	0.130357	2.98416	0.0184363	0.0530083	-4.69022	0.188558	5.65631	0.00105621	0.00597663	-1.21381	-0.0315402	-1.07703	0.317544	0.423881	-7.26132
Wdr44	0.199139	3.79668	0.00283488	0.0159755	-2.17375	0.285468	5.14482	0.00101691	0.00623121	-1.57585	0.246327	6.78723	0.00038181	0.00306882	-0.0724779	0.0867925	2.51973	0.0401715	0.0859199	-5.30085
Anp32a	-0.563252	-10.7403	2.89371e-07	2.33222e-05	7.31666	0.0944043	2.24752	0.0563139	0.119947	-5.83336	-0.0384302	-1.09412	0.313411	0.40793	-7.17614	-0.013314	-0.427811	0.681775	0.759121	-7.77083
Bcar1	0.0651496	1.19086	0.258176	0.426392	-6.46118	0.237013	2.83144	0.0231659	0.0625221	-4.92803	0.378958	9.71767	4.61893e-05	0.000781303	2.29789	0.483341	16.0228	9.92873e-07	7.614e-05	6.34601
Hmgb2	-0.194912	-3.16735	0.00870714	0.0369959	-3.30843	0.437904	5.32565	0.00082261	0.0053131	-1.34365	0.342406	3.99013	0.00632776	0.0205171	-3.20394	1.90893	45.1383	8.17369e-10	8.36158e-07	13.2841
2011-09-01	-0.12463	-2.34575	0.0382532	0.109192	-4.76146	-0.149963	-2.77176	0.0253428	0.0666469	-5.02107	0.39367	9.17578	6.52248e-05	0.000972787	1.9115	-0.259858	-8.07881	9.06646e-05	0.00135713	1.36305
Pabpc1	-0.174369	-3.32015	0.00661394	0.03	-3.03234	0.198667	4.12604	0.00366574	0.0161186	-2.97056	0.27994	7.44533	0.000224109	0.00216748	0.526065	-0.0706546	-2.22992	0.0613779	0.118784	-5.73356
Sh3bgrl	-0.192136	-3.65672	0.00362853	0.0191826	-2.42499	-0.0625034	-1.4092	0.198166	0.309736	-7.0258	0.246393	6.25563	0.000605414	0.00420922	-0.590008	-0.0931749	-3.17277	0.0158688	0.0433692	-4.32544
Abcb7	0.427963	8.13408	4.7553e-06	0.000158912	4.44276	-0.0861412	-1.95599	0.0879073	0.167248	-6.27125	-0.0282135	-0.714723	0.500042	0.592634	-7.52582	-0.23413	-7.06113	0.000210538	0.00226424	0.423999
Copz2	-0.181592	-3.31268	0.00670335	0.0303052	-3.04586	-0.285927	-6.15975	0.000327132	0.00267219	-0.330324	-0.160757	-4.59421	0.00316072	0.0125283	-2.43645	0.0464694	1.50635	0.176152	0.267791	-6.75283
Thoc1	0.213144	3.81832	0.00272918	0.0155159	-2.135	0.152123	3.57277	0.00784111	0.0281486	-3.7869	0.201769	5.8264	0.000898094	0.0053419	-1.03219	0.167159	5.5965	0.000849523	0.00569823	-1.12739
Hscb	-0.313448	-5.8354	0.000102701	0.00132582	1.2517	0.114706	2.7113	0.0277658	0.0710994	-5.11536	0.1504	3.68173	0.00921252	0.0268583	-3.61601	0.215139	6.4587	0.000363123	0.00327302	-0.183019
Arsb	-0.0485167	-0.913221	0.380239	0.551455	-6.74856	-0.447026	-10.8438	6.58081e-06	0.000138035	3.98744	0.042284	1.21317	0.267985	0.360117	-7.04499	-0.121406	-3.81681	0.00670186	0.0233412	-3.39772
Fggy	-0.355999	-6.72713	2.88054e-05	0.000540154	2.57355	-0.0903194	-1.95401	0.0881725	0.167556	-6.27417	0.0633871	1.90461	0.102512	0.166904	-6.15158	-0.0462566	-1.50886	0.175522	0.267071	-6.74957
Eef1g	0.298375	5.64361	0.000136931	0.00164956	0.952766	0.133021	3.19428	0.0135205	0.0419367	-4.36472	0.14501	4.31422	0.00433098	0.0157318	-2.78556	-0.0309446	-0.996664	0.352464	0.457718	-7.34371
Sbds	-0.232204	-4.14204	0.00155534	0.0100933	-1.55971	0.324713	7.56359	8.32348e-05	0.000961035	1.18078	0.101444	2.81007	0.028749	0.0621946	-4.84381	0.327145	10.2215	1.98998e-05	0.000553425	3.05109
Mpi	0.171357	2.98805	0.0120361	0.0468406	-3.6315	0.402583	9.50551	1.69076e-05	0.000287416	2.94435	-0.0721779	-2.01094	0.0881242	0.147759	-6.00149	-0.0153375	-0.482639	0.644232	0.727667	-7.74315
Tars	0.305299	4.94894	0.000405409	0.00366886	-0.173226	-0.071099	-1.66387	0.1365	0.23277	-6.6886	0.222335	5.82375	0.000900346	0.00535105	-1.035	0.0813025	2.26796	0.0580434	0.114001	-5.67711
Mvp	-0.0534352	-0.970539	0.352137	0.52487	-6.69441	0.0761553	1.73702	0.122376	0.213856	-6.58672	0.502935	12.0531	1.24211e-05	0.000348265	3.76087	0.147528	4.54479	0.00272471	0.0124718	-2.41443
Heatr1	0.373185	7.1156	1.71058e-05	0.000375596	3.11516	0.196997	4.2164	0.00325149	0.0147401	-2.84097	0.162365	2.90858	0.0251464	0.0563034	-4.70142	-0.027944	-0.974766	0.362482	0.468019	-7.36534
Rab34	-0.382127	-6.67769	3.08233e-05	0.0005646	2.50315	0.228255	4.91678	0.00133736	0.00761791	-1.87526	0.107962	2.98099	0.0228074	0.0523323	-4.59719	-0.000533127	-0.0183891	0.985847	0.990433	-7.87386
Gm6104	-0.170501	-3.2183	0.00794328	0.0345262	-3.2164	0.175283	3.50359	0.00864978	0.0302588	-3.8915	-0.406997	-9.04189	7.12263e-05	0.00102639	1.81285	-0.0655563	-1.84883	0.1074	0.183328	-6.2871
Ttll12	0.443732	8.35858	3.64267e-06	0.0001299	4.71843	-0.0466203	-1.04392	0.328434	0.453269	-7.44738	0.0575168	1.70413	0.136202	0.208702	-6.42791	-0.0909837	-2.57884	0.0368672	0.0805288	-5.21212
Nup35	0.571163	10.7452	2.88001e-07	2.33031e-05	7.32148	-0.000251667	-0.00463108	0.996424	0.998109	-8.02276	0.195062	5.45418	0.00128653	0.00679015	-1.43454	0.124539	3.64869	0.00834415	0.0273085	-3.63516
Psmd13	0.399719	6.84518	2.45369e-05	0.000481365	2.74027	-0.0924792	-1.8225	0.107615	0.194984	-6.4653	-0.141899	-3.34417	0.0141296	0.0367351	-4.08164	-0.0760312	-2.36223	0.0505521	0.102642	-5.53668
Cab39	0.0276717	0.513093	0.617789	0.755133	-7.04311	0.532274	12.57	2.24752e-06	6.19842e-05	5.17181	-0.0265378	-0.619247	0.55717	0.644289	-7.59453	-0.117755	-2.54737	0.0385896	0.0833693	-5.25936
Hax1	0.368662	7.03011	1.91534e-05	0.000402495	2.99769	-0.101556	-1.83757	0.105194	0.191426	-6.44365	0.024121	0.52766	0.615546	0.694009	-7.65218	0.100725	3.55062	0.00950057	0.0299518	-3.77531
Rcc2	-0.136398	-2.52282	0.0278719	0.0865031	-4.45656	0.198313	4.54937	0.00211225	0.0106062	-2.37321	0.256165	6.4551	0.000507512	0.00374117	-0.392045	-0.0764586	-2.40816	0.0472676	0.0974758	-5.46803
Vps16	-0.107998	-2.05944	0.0633122	0.157149	-5.23725	0.228871	4.34646	0.00274193	0.01291	-2.65641	0.309154	7.51543	0.000212229	0.00208895	0.58726	0.0638574	2.02053	0.0834973	0.150622	-6.04095
Slc25a22	0.126712	2.27528	0.0433503	0.119029	-4.88075	-0.296675	-5.19473	0.000958677	0.00595083	-1.51131	-0.28414	-6.4572	0.000506582	0.00373841	-0.389984	-0.217707	-5.7308	0.000739836	0.00517885	-0.97403
Naa50	0.152672	2.79421	0.0170884	0.0603853	-3.97838	-0.126075	-3.05475	0.016603	0.0489282	-4.5806	-0.206336	-5.41164	0.00134194	0.00697862	-1.48168	-0.117348	-3.92998	0.00579644	0.0210996	-3.24
Lias	-0.112263	-2.12664	0.0563147	0.144727	-5.12783	0.150375	2.90335	0.0207984	0.0577087	-4.81598	-0.281347	-7.73077	0.00017999	0.00188228	0.772358	0.0833286	2.80288	0.0267036	0.0633074	-4.8759
Hp1bp3	-0.107664	-2.01494	0.0683858	0.166426	-5.30882	0.216655	5.22598	0.000924079	0.00581141	-1.47107	0.157109	4.68876	0.0028491	0.0116342	-2.32114	0.00276345	0.095516	0.92661	0.948958	-7.86884
Mrpl12	0.169944	3.20674	0.00811039	0.0350546	-3.23728	0.107879	2.00817	0.0811943	0.157633	-6.19415	-0.434687	-10.4633	2.95157e-05	0.000589266	2.79828	0.0634101	1.98131	0.0884487	0.157754	-6.09773
Rps19	-0.135805	-2.46547	0.0308912	0.0932406	-4.55604	0.233329	5.39451	0.000759685	0.0049882	-1.25642	0.266963	7.7575	0.000176392	0.00186099	0.79504	0.132663	4.55923	0.00267864	0.012302	-2.39569
Atp6v0a2	0.336326	6.31508	5.11449e-05	0.000797518	1.97659	-0.0811216	-1.76295	0.117706	0.207434	-6.55013	-0.104528	-3.13102	0.0186721	0.0453388	-4.38261	-0.142236	-4.091	0.00473064	0.0183546	-3.01861
Opa1	0.069403	1.3233	0.211943	0.371469	-6.30328	0.112547	2.57756	0.0340116	0.0827815	-5.32371	-0.268012	-6.89116	0.000350061	0.00290057	0.0250371	-0.15214	-5.19097	0.00130788	0.00759444	-1.60524
Epm2aip1	-0.0980575	-1.86875	0.0878413	0.199196	-5.53864	-0.376043	-7.39909	9.66879e-05	0.00107239	1.01512	-0.146221	-3.89954	0.00705533	0.0220971	-3.32361	0.0192606	0.497175	0.634457	0.718897	-7.73528
Decr1	-0.100595	-1.76559	0.104496	0.225866	-5.69533	0.149072	3.42847	0.00962977	0.0326748	-4.00563	-0.38395	-10.7436	2.51268e-05	0.000537363	2.97781	0.0227758	0.771586	0.465863	0.567273	-7.54774
Aco1	0.0275199	0.519056	0.613757	0.75237	-7.03986	-0.333883	-7.71378	7.27559e-05	0.000867834	1.3296	-0.267245	-6.61837	0.000440641	0.00340581	-0.233415	0.00555186	0.19157	0.853574	0.892756	-7.85314
Uchl3	0.536774	9.8946	6.71997e-07	4.14741e-05	6.45745	-0.109243	-1.95096	0.0885821	0.168179	-6.27865	-0.112774	-3.07101	0.0202201	0.0480809	-4.4682	0.109041	3.36233	0.0122372	0.035985	-4.04757
Hsd17b4	0.158709	3.02645	0.0112291	0.0445597	-3.56244	0.153165	3.43033	0.00960417	0.0326041	-4.0028	-0.243843	-6.26922	0.000598097	0.00417672	-0.576365	-0.0975623	-3.14211	0.0165576	0.0446019	-4.37069
Letm1	0.161508	3.02322	0.0112947	0.0447348	-3.56825	0.00436692	0.104164	0.919722	0.946621	-8.01665	-0.273817	-8.05045	0.000141913	0.00161494	1.03933	-0.0610017	-1.9078	0.0985189	0.171575	-6.2033
Insr	-0.298427	-5.35006	0.000214825	0.00229646	0.485121	0.150277	3.56249	0.00795594	0.0284663	-3.8024	0.0786522	2.23429	0.0641671	0.114775	-5.68097	-0.0240178	-0.809367	0.445213	0.548168	-7.51644
Comt	-0.306743	-5.33902	0.000218544	0.0023248	0.467311	-0.292388	-6.34157	0.000270662	0.00231295	-0.121511	0.03896	0.884823	0.408302	0.505203	-7.38319	0.0242087	0.78173	0.460256	0.561861	-7.53945
Anxa6	-0.12868	-2.31429	0.0404529	0.113485	-4.81487	-0.297372	-6.54092	0.000220859	0.00198561	0.102739	-0.133469	-3.29066	0.0151445	0.0386213	-4.15673	-0.073679	-2.23043	0.0613318	0.11878	-5.73281
Oxct1	-0.195107	-3.72008	0.00324415	0.0175954	-2.31111	-0.0729864	-1.49027	0.176247	0.282722	-6.92172	-0.213396	-6.5265	0.000476941	0.00358612	-0.322297	-0.0585378	-2.00488	0.0854397	0.153386	-6.06365
Hadhb	0.0993405	1.85389	0.0900805	0.202819	-5.5615	0.15707	3.5506	0.00809115	0.0288427	-3.82037	-0.377166	-9.92639	4.06242e-05	0.000717102	2.44148	0.0387526	1.29318	0.237407	0.338058	-7.01828
Grpel1	0.156203	2.6413	0.0225211	0.0739148	-4.24916	0.0742349	1.63819	0.141806	0.239673	-6.72388	-0.317898	-7.42323	0.000228011	0.00219592	0.50667	0.0797363	2.63391	0.0340428	0.0759248	-5.12943
Ndufv3	-0.212036	-4.03805	0.00186085	0.0115567	-1.74355	-0.0928864	-2.06923	0.0739708	0.146664	-6.10313	-0.330553	-9.92538	4.06493e-05	0.000717102	2.44078	0.0530804	1.8467	0.107735	0.183691	-6.29011
Acadvl	-0.0447336	-0.827758	0.424981	0.593505	-6.82398	0.190317	3.91866	0.00484908	0.0198353	-3.27207	-0.571715	-15.581	2.5258e-06	0.000135183	5.50868	0.0559511	1.8953	0.10034	0.173941	-6.22114
Copg	0.233454	4.17994	0.0014574	0.00966518	-1.49295	-0.140752	-3.38754	0.0102129	0.0340961	-4.06804	0.0712636	1.96513	0.0940593	0.155732	-6.06641	-0.0488044	-1.6363	0.146246	0.232114	-6.58095
Pgm1	0.210069	4.00584	0.00196764	0.0120605	-1.80069	-0.0349492	-0.702023	0.503493	0.620854	-7.75301	0.356646	10.9167	2.27927e-05	0.000507182	3.08644	0.118281	3.71956	0.00760391	0.0255074	-3.53464
Ppip5k1	-0.0801798	-1.36352	0.199323	0.356155	-6.2529	-0.351784	-7.70136	7.35642e-05	0.000874431	1.31738	-0.0778553	-1.91714	0.100703	0.164271	-6.13401	0.00322604	0.102423	0.921323	0.945033	-7.86806
Sgta	0.0176922	0.324034	0.751843	0.84982	-7.12739	-0.233126	-5.60482	0.000598146	0.00418132	-0.994086	-0.307256	-8.93252	7.66012e-05	0.00108051	1.73129	-0.0766583	-2.41861	0.0465511	0.0963268	-5.45239
Decr2	-0.222063	-4.15557	0.0015196	0.00994532	-1.53585	-0.235676	-4.6742	0.00180446	0.00946775	-2.20187	-0.00390315	-0.0867178	0.933549	0.951723	-7.80517	-0.273413	-8.30168	7.62775e-05	0.00124813	1.55563
Golga5	0.250813	4.60698	0.000709173	0.00551454	-0.751352	0.187578	4.06628	0.00397088	0.0170803	-3.05686	0.170418	5.02374	0.00199244	0.00914032	-1.923	0.129114	4.54132	0.00273594	0.0125037	-2.41895
Nars	0.255002	4.71232	0.000595929	0.00486206	-0.571677	0.081374	1.9178	0.0931591	0.174579	-6.32727	0.274511	7.65765	0.000190263	0.00195172	0.710001	-0.0172984	-0.56497	0.589915	0.678908	-7.69575
Tecr	-0.0905477	-1.70482	0.115593	0.243633	-5.78527	-0.385328	-8.61957	3.37077e-05	0.000492017	2.1809	-0.229676	-6.55986	0.000463381	0.00351937	-0.289915	-0.0643423	-2.2481	0.0597608	0.116561	-5.7066
Rars2	0.24813	4.04368	0.00184281	0.0114768	-1.73357	0.260795	5.13663	0.00102684	0.00627151	-1.58648	-0.108402	-3.01863	0.0216845	0.0505001	-4.54316	0.036063	1.08102	0.315884	0.42211	-7.25711
Acot13	-0.56971	-9.06999	1.61962e-06	7.34528e-05	5.55455	0.123647	2.26485	0.0548395	0.117476	-5.80688	0.0117798	0.33136	0.750969	0.806538	-7.74666	0.180413	5.52159	0.000918523	0.00602682	-1.21397
Ghitm	0.0893749	1.69294	0.117882	0.246788	-5.80265	0.0292614	0.668953	0.523226	0.637764	-7.77713	-0.310181	-9.06972	6.99283e-05	0.00101495	1.83346	-0.0530594	-1.80056	0.115243	0.193566	-6.35503
Nme1	0.919839	15.0731	8.00537e-09	2.99368e-06	10.8855	-0.0630314	-0.958521	0.367155	0.492094	-7.53274	-0.0265298	-0.588418	0.576441	0.660811	-7.61486	0.00247147	0.0828323	0.936328	0.955435	-7.87013
Tns1	0.00416338	0.0754047	0.941214	0.967191	-7.18088	0.751834	17.5238	1.92014e-07	1.02768e-05	7.85776	-0.166195	-3.05665	0.0206108	0.0488068	-4.48873	-0.101034	-2.43361	0.0455423	0.0947736	-5.42993
Ndufs7	-0.224805	-4.22463	0.0013501	0.00908255	-1.41442	0.131031	2.36696	0.0469045	0.105151	-5.65006	-0.251978	-7.18377	0.000275659	0.00249026	0.293466	0.0649783	2.24603	0.0599427	0.116738	-5.70968
Txn2	0.299905	5.61773	0.000142409	0.00168594	0.912015	0.00535274	0.115458	0.91106	0.940397	-8.01525	-0.250209	-6.93281	0.00033819	0.00283738	0.0637878	0.0251367	0.762065	0.471169	0.571667	-7.55542
Mcm6	0.110958	1.76053	0.105381	0.227403	-5.70287	0.209204	3.32606	0.0111606	0.0363563	-4.16208	0.356685	10.5609	2.78943e-05	0.000565648	2.8613	0.0129547	0.362812	0.727564	0.797488	-7.79954
2008-09-01	-0.0477023	-0.894543	0.389727	0.559712	-6.76559	0.158349	3.75795	0.0060493	0.0232645	-3.5095	0.364908	9.40568	5.62211e-05	0.000892962	2.0779	-0.0794666	-2.45681	0.0440265	0.0922724	-5.39519
Ndufv1	-0.0868698	-1.58863	0.13977	0.278456	-5.95199	0.304441	6.55076	0.000218679	0.00197185	0.113686	-0.278458	-6.84658	0.000363297	0.00297233	-0.0166519	0.0627074	2.08686	0.0757416	0.13949	-5.94429
Tcirg1	0.383799	6.22904	5.78237e-05	0.000864834	1.84895	-0.27104	-5.70904	0.000532466	0.00382363	-0.866314	0.0236962	0.57195	0.586895	0.669732	-7.62534	0.103352	3.44189	0.010989	0.0330911	-3.93204
Nans	0.303238	4.67137	0.000637512	0.00512202	-0.641359	-0.110677	-2.20589	0.0600194	0.126049	-5.89681	0.107948	3.05217	0.0207341	0.0490084	-4.49513	0.00626888	0.204308	0.843986	0.887224	-7.85027
Nudt5	0.284035	4.48824	0.000864371	0.00644173	-0.955496	-0.145968	-3.03461	0.0171058	0.049987	-4.61186	-0.253309	-7.17457	0.000277705	0.00250325	0.285154	0.0962945	3.08631	0.0178944	0.0470589	-4.45326
Obsl1	-0.338944	-6.14697	6.50661e-05	0.000949642	1.72624	0.189013	4.52025	0.00219203	0.0109108	-2.4135	0.0252056	0.589561	0.57572	0.660132	-7.61412	-0.0229027	-0.798957	0.450839	0.553373	-7.52518
Slc25a10	-0.0481426	-0.910243	0.381741	0.553087	-6.75129	-0.234832	-5.6448	0.000571943	0.00403893	-0.944888	-0.448345	-12.3289	1.08055e-05	0.000315895	3.91514	-0.118823	-4.11183	0.00460921	0.0179921	-2.99023
Ptges	0.358064	6.38055	4.6616e-05	0.000742676	2.07301	0.193315	4.67521	0.00180217	0.00946268	-2.20049	-0.0312855	-0.790163	0.457739	0.553934	-7.46563	-0.0503592	-1.59651	0.15486	0.242638	-6.63428
Snx6	0.2349	4.25208	0.00128832	0.00874137	-1.3663	-0.150089	-3.22365	0.0129522	0.0406445	-4.31945	0.197596	5.56702	0.00115166	0.00633405	-1.31065	-0.0589748	-2.03863	0.0813063	0.147576	-6.01465
Eif2ak4	-0.15535	-2.78519	0.0173691	0.0609682	-3.99442	-0.168457	-3.98873	0.00440858	0.0185173	-3.16956	0.316137	6.74842	0.000394494	0.00313521	-0.109182	-0.229132	-7.1979	0.000186975	0.00210906	0.556256
Mmgt1	0.192634	3.64332	0.00371568	0.0195406	-2.4491	0.0955839	2.05026	0.0761446	0.149954	-6.13149	-0.443426	-13.4438	6.32693e-06	0.000224191	4.50556	-0.139477	-3.54002	0.00963563	0.030257	-3.79053
Atp5o	0.219852	4.17101	0.00147989	0.00975766	-1.50867	0.00333162	0.0652937	0.949617	0.967168	-8.02037	-0.256438	-6.91588	0.000342958	0.00286407	0.0480615	0.061925	1.93772	0.0942909	0.165828	-6.16047
Hint1	0.166568	3.1718	0.00863754	0.0367717	-3.30039	0.203459	4.81353	0.00151765	0.00834422	-2.01325	-0.0539798	-1.62822	0.151566	0.22762	-6.52963	0.0999172	3.46665	0.0106293	0.0323131	-3.89624
Immt	0.124304	2.2593	0.0445942	0.121649	-4.90763	-0.00565325	-0.114707	0.911635	0.940842	-8.01535	-0.496006	-14.184	4.53597e-06	0.000184468	4.87067	-0.209308	-6.28896	0.000426351	0.00363886	-0.361619
Npc2	-0.137483	-2.59623	0.0244259	0.0784008	-4.32834	-0.186536	-4.18252	0.00340056	0.0152123	-2.88943	0.112755	3.37531	0.0135732	0.0356083	-4.03809	-0.0164324	-0.575475	0.583174	0.672676	-7.68922
Tmx4	-0.177376	-3.2428	0.00760061	0.033485	-3.17214	-0.395314	-9.29157	1.98698e-05	0.000325389	2.76575	-0.0510415	-1.4301	0.199699	0.283342	-6.7854	-0.188218	-6.01955	0.000553751	0.00429947	-0.652303
Uqcc	0.144583	2.66125	0.0217255	0.0719005	-4.21401	0.0549224	1.33327	0.220837	0.336318	-7.12016	-0.242845	-6.86437	0.000357947	0.00294614	1.30813e-05	0.0974313	3.11424	0.0172115	0.0457489	-4.4119
Dnaja3	0.0622746	1.16804	0.266897	0.436794	-6.4871	0.213183	4.25946	0.00307224	0.0141254	-2.77961	-0.186217	-4.82498	0.00245884	0.0106276	-2.1573	-0.142048	-4.64824	0.00241299	0.0115086	-2.28086
Supv3l1	0.25268	4.38251	0.00103254	0.00740689	-1.13864	0.233427	5.37955	0.000772895	0.00505847	-1.27532	-0.128772	-3.48962	0.0117267	0.0321343	-3.87924	0.172834	5.74443	0.000729622	0.00513289	-0.958603
Polrmt	0.217226	4.08991	0.00170137	0.0108081	-1.65174	0.178588	4.16376	0.00348626	0.0155068	-2.91633	-0.0726743	-1.83854	0.112599	0.179614	-6.24372	0.00572009	0.187207	0.856864	0.895331	-7.85408
Flot2	0.0385429	0.719822	0.486288	0.646413	-6.90979	0.228165	5.10213	0.00106983	0.00647059	-1.63134	0.330181	9.09243	6.88893e-05	0.00100698	1.85024	-0.0068446	-0.208346	0.840953	0.885018	-7.84932
Man2a2	-0.532899	-9.73255	7.95033e-07	4.61568e-05	6.28531	0.0135066	0.321096	0.756748	0.829669	-7.96493	-0.081959	-2.41605	0.049648	0.0940082	-5.41705	-0.0850332	-2.89241	0.0235079	0.057667	-4.74192
Fam82b	-0.319094	-5.10991	0.000313347	0.00306517	0.0936078	0.12534	2.06674	0.0742536	0.147021	-6.10687	-0.151129	-3.76795	0.00828204	0.0248703	-3.49948	0.261122	6.12267	0.000500522	0.00404487	-0.539973
Trabd	-0.136073	-2.55567	0.0262744	0.0826687	-4.39929	0.444391	9.60338	1.57202e-05	0.000272873	3.0249	0.0373545	1.01489	0.347027	0.44274	-7.25828	0.0936479	3.20906	0.0150928	0.0418281	-4.27197
Aox1	0.104077	1.97724	0.0729797	0.174273	-5.36891	0.184651	4.25399	0.0030944	0.01421	-2.78739	-0.22567	-5.75021	0.000965349	0.00561717	-1.11308	0.231874	6.39247	0.000386445	0.0034116	-0.252289
Tmx2	0.266603	4.77029	0.000541872	0.00452154	-0.473394	-0.293878	-5.69708	0.000539581	0.00385855	-0.8809	-0.191247	-4.75375	0.00265488	0.011105	-2.24265	-0.00764473	-0.267055	0.797204	0.851168	-7.83351
Ehd4	0.24623	4.61661	0.000697934	0.00544876	-0.734862	-0.156879	-3.12625	0.0149402	0.0451603	-4.46983	0.187991	3.41695	0.0128663	0.0343146	-3.98005	0.0792773	1.91746	0.0971344	0.16957	-6.1895
Slc25a20	0.228431	3.93572	0.00222272	0.013291	-1.92539	0.129145	3.13455	0.014759	0.0447912	-4.45699	-0.297383	-7.27596	0.000256084	0.00236828	0.37622	0.143932	4.63772	0.0024428	0.0115973	-2.29436
Srsf1	0.448909	8.52234	3.00906e-06	0.000114784	4.91587	-0.335713	-4.60271	0.00197422	0.0101284	-2.29972	-0.0233421	-0.564466	0.591682	0.673922	-7.63001	-0.208745	-7.10772	0.000202154	0.00221395	0.469278
Col12a1	-0.152474	-2.76328	0.0180708	0.0627181	-4.0334	-0.197875	-4.61373	0.00194697	0.0100261	-2.2846	0.0777857	2.27479	0.0605914	0.109764	-5.62232	-0.196742	-4.48174	0.0029364	0.0130965	-2.4966
Smad2	0.13853	2.61698	0.0235299	0.076285	-4.29192	-0.229191	-5.26038	0.000887579	0.00563532	-1.42693	-0.207646	-5.61053	0.00110397	0.00615875	-1.26332	-0.0548181	-1.3844	0.209194	0.305852	-6.90747
Uqcrfs1	0.186007	3.49632	0.00482535	0.023672	-2.71408	0.0908066	1.90783	0.094579	0.176692	-6.34182	-0.473459	-12.3372	1.07603e-05	0.000315895	3.91978	0.0462063	1.50867	0.17557	0.267124	-6.74982
Ehd2	0.228121	4.08942	0.00170283	0.0108081	-1.65262	0.0349875	0.559474	0.591862	0.697633	-7.8495	-0.46543	-13.2939	6.78236e-06	0.000229954	4.4291	-0.182164	-6.09081	0.000516328	0.00412982	-0.574535
Tjp1	-0.203699	-3.85996	0.00253709	0.0146262	-2.06053	-0.166555	-3.83813	0.00541479	0.0214407	-3.39064	0.293	8.56898	9.81125e-05	0.00126341	1.45367	-0.0578353	-1.42596	0.197356	0.292528	-6.85556
Capn2	0.18575	3.35225	0.00624377	0.0288287	-2.97433	-0.0571149	-1.31826	0.225575	0.34192	-7.13842	-0.215516	-6.1063	0.000692816	0.00460652	-0.741283	-0.0502172	-1.76856	0.120743	0.200218	-6.3997
Mri1	-0.148581	-2.66878	0.0214324	0.0711828	-4.20073	0.243581	5.59926	0.00060189	0.00419608	-1.00094	0.144533	3.91426	0.00693108	0.0219079	-3.30408	0.0880068	3.02716	0.019438	0.0499112	-4.54105
Cox17	0.154734	2.94801	0.0129396	0.0489395	-3.7034	-0.337666	-5.40714	0.00074873	0.00493044	-1.24049	-0.208623	-5.09998	0.00184063	0.00867629	-1.83461	0.248096	7.59353	0.000133952	0.00173273	0.927961
Slc3a2	0.204521	3.87803	0.00245815	0.0142973	-2.02825	0.15422	2.74079	0.0265551	0.068779	-5.06936	-0.10688	-1.58605	0.160798	0.238557	-6.58533	0.475488	15.5121	1.23592e-06	9.10416e-05	6.10865
Sik2	0.00352622	0.0664759	0.948163	0.971273	-7.18157	-0.24896	-5.68234	0.000548494	0.00389652	-0.8989	-0.31299	-8.4305	0.00010807	0.00135513	1.34519	-0.0668541	-2.03912	0.0812471	0.147495	-6.01393
Cmc1	-0.568009	-10.8267	2.66321e-07	2.22663e-05	7.40097	0.0256454	0.319017	0.758263	0.83096	-7.96567	0.0160766	0.421221	0.687393	0.754199	-7.70848	0.22438	7.80022	0.000113161	0.00155564	1.11598
Ap1m1	0.10403	1.96862	0.074069	0.176127	-5.38256	0.328997	5.96837	0.000401069	0.00310552	-0.554676	0.300182	8.9157	7.74683e-05	0.00108901	1.71867	0.0770441	2.54555	0.0386918	0.0835113	-5.2621
Cul7	-0.182027	-3.43059	0.00542641	0.0258755	-2.83277	-0.010279	-0.231364	0.823109	0.877397	-7.99264	0.269053	7.65903	0.000190064	0.00195172	0.711177	0.0707527	2.49246	0.0417975	0.0886779	-5.34175
Mpp7	0.0990676	1.83793	0.0925443	0.206607	-5.58595	-0.295225	-6.9516	0.000147317	0.00144864	0.549758	0.154674	3.53467	0.011076	0.0307804	-3.81708	-0.106055	-3.4769	0.0104839	0.0319934	-3.88142
Mecr	0.156266	2.97902	0.0122342	0.0473872	-3.64772	-0.0844624	-1.46312	0.183336	0.291792	-6.95695	-0.347876	-10.2302	3.38436e-05	0.000638709	2.64553	0.0599119	1.32397	0.227534	0.327493	-6.98138
Tkt	0.130017	2.22511	0.0473698	0.127277	-4.96487	-0.210397	-4.58978	0.00200677	0.0102315	-2.31751	-0.30829	-7.92875	0.000155206	0.00171126	0.93877	0.0507413	1.62827	0.147947	0.234073	-6.59175
Arpc1b	-0.0767739	-1.36565	0.198671	0.355453	-6.2502	-0.12904	-3.06848	0.0162691	0.0482077	-4.5593	0.413998	10.8599	2.35297e-05	0.000514671	3.05099	0.0499595	1.5572	0.163833	0.253069	-6.68638
Mdh2	0.151534	2.88293	0.0145557	0.0534291	-3.82002	-0.0381263	-0.91575	0.387797	0.512607	-7.57335	-0.329421	-9.80966	4.36352e-05	0.000747629	2.36152	-0.0229052	-0.802757	0.448779	0.551436	-7.522
Lactb	0.0198985	0.325295	0.750914	0.848982	-7.12695	0.356449	7.97964	5.76261e-05	0.000732426	1.5875	0.154578	4.18947	0.00500217	0.0174571	-2.9448	0.0313792	1.02342	0.340519	0.445925	-7.31681
Jagn1	0.100906	1.91173	0.0816486	0.18899	-5.47197	0.192954	4.20843	0.00328591	0.0148585	-2.85235	-0.17531	-5.35128	0.00142522	0.00728819	-1.54899	0.105122	3.51614	0.00994756	0.0308872	-3.82487
Ankzf1	-0.0380925	-0.721852	0.485086	0.645442	-6.90828	0.46461	10.8282	6.64959e-06	0.000138744	3.97596	0.158244	3.61136	0.0100574	0.0286209	-3.71188	0.425201	13.7232	2.81988e-06	0.000157484	5.20877
Nedd4	-0.269217	-4.83107	0.000490697	0.00422135	-0.37081	0.165408	2.32132	0.0502977	0.110245	-5.7203	0.162644	3.91938	0.00688839	0.0218203	-3.2973	-0.25742	-8.02778	9.43759e-05	0.00139866	1.31833
Chchd6	-0.163701	-2.72791	0.019263	0.0657083	-4.09616	0.314146	5.00013	0.00120891	0.00710074	-1.76496	-0.143392	-3.26077	0.0157456	0.0398078	-4.19881	0.110206	3.34643	0.0125044	0.0365251	-4.07073
Pik3c3	-0.157701	-2.96958	0.0124448	0.0476349	-3.66469	0.386375	8.55615	3.54943e-05	0.000512275	2.12374	0.120591	2.45218	0.0471928	0.0906839	-5.36444	-0.0520319	-1.31597	0.230062	0.33016	-6.99101
Pgap1	-0.127884	-2.30177	0.0413623	0.115187	-4.83606	-0.350655	-8.50525	3.70052e-05	0.000528513	2.07761	-0.203138	-2.26264	0.0616422	0.111236	-5.63993	-0.197568	-4.1211	0.00455632	0.0178705	-2.97763
Naa25	0.409836	7.04436	1.87945e-05	0.000398384	3.01735	0.0159781	0.32862	0.751271	0.825527	-7.9622	0.151573	4.62716	0.00304801	0.0122067	-2.39612	-0.0798225	-2.72619	0.0298044	0.06878	-4.9909
Ccbl2	-0.0162603	-0.299772	0.769805	0.861759	-7.13551	0.0410822	0.806522	0.444328	0.567089	-7.67017	-0.471212	-13.9202	5.09751e-06	0.000198793	4.7428	-0.0839971	-2.7046	0.0307442	0.0704722	-5.02331
Iqgap1	-0.135816	-2.58063	0.0251211	0.079971	-4.35565	0.075966	1.75122	0.119797	0.210379	-6.56671	0.360531	8.51162	0.000102104	0.00130257	1.40892	-0.206654	-6.00529	0.000561596	0.00432444	-0.667933
Hk2	0.428626	7.09446	1.75893e-05	0.00038213	3.0862	0.0812067	1.84601	0.103861	0.189552	-6.43149	-0.157062	-3.35413	0.013949	0.0363667	-4.0677	0.0855757	2.24488	0.0600437	0.116891	-5.71138
Mocs1	-0.063647	-1.0102	0.333587	0.506716	-6.65531	0.221696	5.35301	0.000796945	0.00518645	-1.30891	-0.160415	-4.36824	0.00407197	0.0150435	-2.71731	-0.0391457	-0.921674	0.387675	0.492733	-7.41625
Thumpd3	0.208266	3.9607	0.00212812	0.0128375	-1.88092	-0.240545	-4.34451	0.00274892	0.0129311	-2.65917	-0.124881	-3.3413	0.0141821	0.0368483	-4.08566	0.173301	5.38107	0.00106551	0.00664394	-1.37843
Ndufb5	0.133047	2.51119	0.0284603	0.0878779	-4.47679	0.180865	3.4588	0.00922052	0.0316625	-3.95948	-0.219337	-5.91922	0.000823217	0.00507157	-0.934636	0.131255	4.23413	0.0039619	0.0161911	-2.82486
Gfm2	0.0963202	1.82219	0.0950335	0.210693	-5.60995	-0.178452	-3.99124	0.00439364	0.0184772	-3.16591	-0.273832	-8.06797	0.000140108	0.00160061	1.0537	-0.0991709	-3.48043	0.0104344	0.0319149	-3.87633
Pfdn5	-0.286022	-4.33354	0.00112171	0.00789503	-1.22389	0.163826	3.54022	0.0082111	0.029166	-3.83606	0.258904	6.55702	0.000464518	0.00352409	-0.292666	0.192548	5.76249	0.00071633	0.00506085	-0.938197
Trim25	0.0631949	1.20485	0.252939	0.420749	-6.44509	-0.518034	-11.343	4.75156e-06	0.000108504	4.34694	0.0257615	0.721006	0.496421	0.589594	-7.521	-0.199419	-6.39745	0.000384634	0.0034003	-0.247062
Rexo2	0.492849	9.30426	1.25362e-06	6.19439e-05	5.818	-0.0605822	-1.19145	0.269183	0.389952	-7.28739	-0.0800849	-2.04007	0.0845482	0.142827	-5.96006	0.0373505	1.23171	0.258233	0.360736	-7.09034
2009-09-01	0.489523	7.43062	1.13648e-05	0.000279389	3.53974	-0.0736477	-1.60797	0.148297	0.247917	-6.76507	-0.144744	-4.18847	0.00500797	0.0174684	-2.94608	-0.160957	-5.54441	0.00089686	0.00591173	-1.18751
Ndufaf3	-0.232325	-4.42282	0.00096471	0.00702577	-1.06867	0.0705648	1.48154	0.178498	0.285597	-6.93308	-0.110065	-3.34449	0.0141237	0.0367244	-4.08119	0.138428	4.61106	0.00252024	0.0118499	-2.32868
Dab2ip	-0.234353	-4.3975	0.00100675	0.00727013	-1.1126	-0.14968	-3.46922	0.00908431	0.0313131	-3.94365	-0.0621793	-1.4912	0.183525	0.264577	-6.70819	-0.142725	-4.50925	0.0028419	0.0128197	-2.46068
Ap2m1	0.190453	3.6317	0.00379295	0.0198151	-2.47001	0.09017	2.1827	0.0621889	0.129206	-5.93206	0.181571	5.54071	0.00118161	0.0064333	-1.33937	-0.136932	-4.69842	0.00227616	0.0110852	-2.21662
Dnajc10	-0.0559744	-1.0394	0.320396	0.493575	-6.62569	0.143677	3.36271	0.010585	0.0350364	-4.10599	0.320019	8.34883	0.000114484	0.00141144	1.28048	-0.0741965	-2.4643	0.0435484	0.0914392	-5.38397
Ormdl3	0.00259352	0.0414783	0.96764	0.982744	-7.18303	-0.32559	-6.0046	0.000385758	0.00302781	-0.511838	-0.39289	-8.48125	0.000104293	0.00132066	1.38512	0.12771	4.08219	0.00478301	0.018481	-3.03062
Psmc4	0.444155	7.73077	7.78259e-06	0.000215273	3.93249	-0.0960116	-1.62901	0.143749	0.242238	-6.73643	-0.1052	-2.55169	0.0410641	0.0814072	-5.21945	0.0496261	1.36599	0.214639	0.312081	-6.93019
Ephb2	-0.0880974	-1.67991	0.12044	0.250738	-5.82162	-0.33709	-7.42181	9.46936e-05	0.00105616	1.03816	-0.120264	-3.27782	0.0153996	0.0390952	-4.1748	-0.100376	-3.52583	0.00981961	0.0305916	-3.81092
Cpne2	-0.211405	-4.02757	0.00189493	0.011713	-1.76214	-0.284552	-5.87553	0.000443457	0.00333004	-0.665212	0.112376	3.05638	0.020618	0.0488126	-4.48911	-0.0695974	-2.08036	0.0764688	0.140584	-5.95379
Dennd4c	-0.00490803	-0.0913633	0.928807	0.960871	-7.17944	0.637443	13.9834	1.02679e-06	3.53476e-05	6.03199	0.225297	3.62948	0.00983196	0.0281725	-3.68712	-0.0125358	-0.436801	0.675549	0.754077	-7.76651
Vcp	0.213368	3.39204	0.00581395	0.0272431	-2.90241	-0.191055	-4.06268	0.00399014	0.0171488	-3.06208	-0.181849	-5.17275	0.00170777	0.008269	-1.751	-0.125134	-3.5907	0.00900822	0.0287951	-3.71789
Cct5	0.339541	5.68146	0.000129321	0.00158486	1.01218	0.100356	2.17905	0.062537	0.129693	-5.93759	0.172024	4.79023	0.00255236	0.0108379	-2.19884	-0.00934325	-0.284794	0.784129	0.841097	-7.82798
Phb	0.317613	5.5761	0.00015171	0.00177055	0.846293	-0.0112616	-0.210188	0.839019	0.888612	-7.99789	-0.175636	-4.74642	0.00267601	0.0111489	-2.25146	0.0715562	2.46699	0.0433775	0.0911829	-5.37993
Sqrdl	-0.412068	-7.43717	1.127e-05	0.000277722	3.54843	0.150771	3.31389	0.0113591	0.0367756	-4.18075	-0.0380988	-1.05762	0.328554	0.424069	-7.21452	0.062818	2.20633	0.0635418	0.121957	-5.76848
Ddb1	-0.052407	-0.912099	0.380804	0.552119	-6.74959	0.337242	7.27665	0.000108279	0.00116085	0.889958	0.297475	8.34199	0.00011504	0.00141745	1.27504	-0.0626899	-2.13528	0.0705372	0.131945	-5.87328
Coq5	-0.033713	-0.635386	0.537858	0.691613	-6.96928	0.183781	4.03048	0.00416681	0.0177154	-3.10879	-0.332249	-9.44548	5.48115e-05	0.000882826	2.10633	0.0734578	2.29638	0.0556734	0.110447	-5.63486
Ppp6c	0.154601	2.9256	0.0134749	0.0504071	-3.74361	-0.174789	-4.07273	0.00393668	0.0170015	-3.04753	-0.166506	-4.8347	0.00243338	0.0105375	-2.14572	-0.083736	-2.73235	0.029542	0.0683262	-4.98166
Rock2	-0.175357	-3.3309	0.00648761	0.0295574	-3.01293	0.323574	5.20472	0.000947462	0.00591681	-1.49843	0.208626	5.07785	0.00188332	0.00879882	-1.86018	-0.144776	-4.732	0.0021894	0.0107853	-2.17383
Mcm4	-0.130646	-2.05981	0.0632715	0.157107	-5.23665	0.153996	3.21083	0.013197	0.0412066	-4.3392	0.173242	4.79624	0.00253592	0.0108128	-2.19165	0.0955199	3.04266	0.0190203	0.0491359	-4.51802
N6amt1	-0.301444	-5.66002	0.000133576	0.00162345	0.978543	0.311259	5.91104	0.000426686	0.00324753	-0.622803	-0.0110781	-0.246348	0.813135	0.856169	-7.77464	0.0677007	2.0725	0.0773569	0.141887	-5.96527
Clic4	-0.150253	-2.70189	0.0201895	0.0680667	-4.14224	-0.245726	-5.05845	0.00112711	0.00673385	-1.68839	-0.139336	-3.80247	0.00793896	0.0241353	-3.45311	-0.20226	-6.6646	0.000300131	0.00289455	0.0290686
Opa3	0.258208	4.91993	0.000424838	0.00380117	-0.221685	-0.118933	-2.59313	0.0332153	0.0812861	-5.29947	-0.103837	-2.72775	0.0321818	0.0676952	-4.96323	-0.0129311	-0.403209	0.698951	0.773619	-7.78223
App	0.0340099	0.619722	0.54776	0.700743	-6.97956	0.027065	0.480273	0.644486	0.740923	-7.89441	0.99571	23.0055	2.17669e-07	4.07613e-05	8.09363	-0.112139	-3.47235	0.0105482	0.0321272	-3.888
Pigk	-0.0860949	-1.56407	0.145416	0.28629	-5.98629	-0.218808	-4.98399	0.00123269	0.00719518	-1.78625	0.158702	4.27172	0.00454767	0.0163084	-2.83955	-0.121784	-4.27038	0.00378978	0.0157095	-2.77626
Ahsa1	0.520997	9.85492	7.00093e-07	4.2569e-05	6.41554	0.0386295	0.779564	0.45912	0.579692	-7.69248	-0.100103	-2.60498	0.0381306	0.0769728	-5.14182	0.125662	4.16709	0.00430341	0.0171253	-2.91525
Got1	0.42674	5.4018	0.000198257	0.00216882	0.568426	-0.185025	-3.64444	0.00708791	0.0262418	-3.67907	0.103942	3.15059	0.0181953	0.0444174	-4.35478	-0.169355	-4.43398	0.00310887	0.0136292	-2.55924
Fdxr	0.100108	1.85837	0.0894005	0.201686	-5.55462	0.245905	5.36207	0.000788642	0.00514382	-1.29743	0.103783	2.84726	0.0273282	0.0600374	-4.78999	0.176512	5.46614	0.000973635	0.00624342	-1.27855
Agl	0.310699	5.92308	9.01992e-05	0.00121162	1.38663	0.178178	3.44172	0.00944865	0.0322198	-3.98545	-0.0813567	-1.87576	0.106803	0.172402	-6.19194	0.0014196	0.0470651	0.96379	0.975177	-7.87278
Rps24	-0.164319	-3.03482	0.0110605	0.0440788	-3.54737	0.204351	4.76294	0.00161557	0.00873081	-2.08142	0.26232	7.74746	0.000177734	0.00187131	0.786526	0.120042	3.90704	0.00596863	0.0215055	-3.27184
Acsl5	0.061642	1.1431	0.276687	0.447753	-6.51497	0.0494749	1.05724	0.322694	0.447353	-7.43357	0.515542	15.0025	3.19848e-06	0.00015261	5.25209	-0.100558	-3.21818	0.0149043	0.0414272	-4.25855
Mavs	0.241176	4.58151	0.000739805	0.0056903	-0.794996	-0.105585	-2.23663	0.0572607	0.121409	-5.84998	-0.276434	-6.75626	0.000391895	0.00311816	-0.101757	-0.100556	-3.48637	0.0103516	0.0317296	-3.86775
Fam73b	0.0785997	1.35107	0.20316	0.360907	-6.26861	0.0469458	1.10129	0.304262	0.428477	-7.38697	-0.64522	-12.8435	8.39483e-06	0.000265024	4.19406	-0.131825	-4.39787	0.00324667	0.0140238	-2.6068
Mrps26	-0.121344	-2.31232	0.0405948	0.113721	-4.8182	0.225835	5.1947	0.000958701	0.00595083	-1.51134	-0.151343	-4.59839	0.00314617	0.0124954	-2.43132	0.162692	4.88737	0.00183292	0.00951507	-1.97799
Dhx16	0.234047	3.96501	0.00211223	0.0127603	-1.87325	0.141876	3.30016	0.0115874	0.0372391	-4.20181	0.189785	5.62361	0.00109008	0.00610277	-1.24914	0.0829518	2.5837	0.0366083	0.0800738	-5.20482
Eef2	-0.319044	-4.6535	0.000656609	0.00524267	-0.671842	0.155822	3.4733	0.00903158	0.0311999	-3.93746	0.128825	3.08883	0.0197465	0.0471993	-4.44275	-0.00193955	-0.060717	0.953299	0.968234	-7.87194
Crtap	-0.167968	-3.02311	0.011297	0.0447352	-3.56845	-0.160286	-3.80968	0.00563132	0.02207	-3.43273	0.109581	3.34924	0.0140372	0.0365402	-4.07453	-0.13092	-4.54239	0.00273245	0.0124933	-2.41754
Gmds	-0.342697	-6.00602	7.98553e-05	0.00110816	1.51327	0.238149	3.53264	0.00829985	0.0293999	-3.84751	0.0549165	1.37258	0.216102	0.301721	-6.85656	-0.0327079	-1.04513	0.331059	0.438144	-7.29458
Ran	0.354414	6.53422	3.75831e-05	0.00064421	2.29699	0.0638687	1.23077	0.254962	0.374525	-7.24227	0.117196	3.08461	0.0198576	0.0474034	-4.44878	0.145059	5.07278	0.00148926	0.00827727	-1.7488
Iars2	-0.0521921	-0.984653	0.345452	0.517926	-6.68064	0.30106	7.15423	0.000121437	0.00126947	0.763203	-0.0903769	-2.50458	0.0438544	0.085585	-5.28809	0.0130967	0.416787	0.689447	0.765423	-7.77602
Mettl7a1	-0.139286	-2.50603	0.0287248	0.0884952	-4.48575	-0.0631667	-1.24736	0.249155	0.3681	-7.22294	-0.292496	-8.83808	8.16187e-05	0.00112806	1.66014	0.161534	3.97638	0.00546464	0.0202177	-3.17584
Dnaja1	0.294449	5.10643	0.000315084	0.0030763	0.0878795	-0.260149	-5.86826	0.000446984	0.00334904	-0.673926	0.0146582	0.375712	0.719287	0.78063	-7.72891	0.182133	6.29054	0.000425706	0.00363637	-0.359935
Agfg1	0.189789	3.59209	0.00406908	0.0208548	-2.54134	-0.213461	-4.58048	0.00203051	0.0103177	-2.3303	0.172531	4.30585	0.00437275	0.0158437	-2.79618	-0.135269	-4.32458	0.00354753	0.0149465	-2.70393
Rtn4ip1	0.0940291	1.69312	0.117847	0.246739	-5.80238	0.168872	2.81602	0.0237089	0.0636201	-4.95206	-0.235355	-7.1293	0.000288025	0.00255261	0.244161	0.0894973	2.19505	0.0646039	0.123568	-5.78516
Mybbp1a	0.0374449	0.710488	0.491836	0.651554	-6.9167	0.128656	3.12456	0.0149774	0.0452204	-4.47244	0.296231	8.89506	7.85478e-05	0.00109636	1.70315	0.0359952	0.997939	0.351888	0.457085	-7.34244
Ftsjd2	0.224326	4.16153	0.00150414	0.00988041	-1.52536	-0.278407	-6.52281	0.000224934	0.00201519	0.0825703	0.0102477	0.277296	0.790305	0.838409	-7.76538	-0.0874438	-2.83833	0.0253867	0.0611018	-4.82281
Psmb2	0.0748277	1.32805	0.210418	0.370122	-6.29738	-0.373005	-6.88475	0.00015716	0.00152212	0.478327	-0.181304	-4.55326	0.00330741	0.0129302	-2.4868	-0.213471	-7.50846	0.000143738	0.00179323	0.849361
Heatr5b	0.453819	8.64564	2.61057e-06	0.000103777	5.06252	0.202423	3.48934	0.00882722	0.0306966	-3.91311	-0.0378387	-1.01591	0.346575	0.442273	-7.25725	-0.00103074	-0.0339241	0.973895	0.982114	-7.87339
Fat1	-0.0710156	-1.21425	0.249471	0.41667	-6.43421	-0.632631	-9.00934	2.47073e-05	0.000385854	2.52464	0.279302	3.68799	0.00914122	0.0267051	-3.60752	-0.0978973	-3.09878	0.017586	0.0464439	-4.43479
Mdh1	-0.0491053	-0.932804	0.370466	0.54214	-6.73037	-0.0768798	-1.86078	0.101567	0.186359	-6.41017	-0.320668	-9.58493	5.01831e-05	0.000827075	2.20509	-0.047933	-1.67673	0.137953	0.221952	-6.52615
Prkaca	-0.0817164	-0.910556	0.381583	0.552949	-6.75101	-0.359933	-3.48885	0.00883331	0.0307074	-3.91384	-0.389301	-6.21485	0.000627971	0.00431353	-0.631052	-0.118201	-2.49444	0.0416772	0.0885049	-5.33878
Vcpip1	0.167547	3.18117	0.00849285	0.0363484	-3.28347	-0.412859	-9.14535	2.22285e-05	0.000353045	2.64163	-0.0174921	-0.43617	0.677063	0.745393	-7.70129	-0.0096503	-0.29794	0.774487	0.833889	-7.82365
Hmgcl	-0.122994	-2.28024	0.0429713	0.118321	-4.8724	0.185773	4.16368	0.00348661	0.0155068	-2.91644	-0.194961	-5.52532	0.00119955	0.00648938	-1.35623	0.180273	5.97817	0.00057687	0.00438917	-0.69775
Ppp1r12a	-0.135592	-2.56805	0.0256961	0.0813661	-4.37766	0.23388	4.18202	0.00340279	0.0152163	-2.89014	0.236174	6.23281	0.000617918	0.00426837	-0.612945	-0.0227172	-0.760888	0.471828	0.572298	-7.55637
Ostc	0.203943	3.87611	0.00246644	0.0143233	-2.03169	-0.181955	-3.54991	0.00809902	0.0288427	-3.82141	0.206976	5.65488	0.00105766	0.00598157	-1.21535	0.00787561	0.249104	0.810505	0.861938	-7.83875
Lrrc16a	-0.0235118	-0.413377	0.687083	0.805575	-7.09217	0.538952	8.59548	3.4374e-05	0.000499261	2.15923	0.219588	4.81092	0.00249622	0.0107288	-2.17409	-0.0961811	-3.26525	0.0139705	0.0396085	-4.18943
Phb2	0.100061	1.81549	0.0961114	0.212487	-5.62013	0.129664	3.12683	0.0149275	0.0451603	-4.46893	-0.278853	-8.14473	0.000132506	0.00156063	1.11635	0.0403293	1.38531	0.208927	0.305613	-6.90633
Rpl22	-0.0368092	-0.701829	0.497017	0.655839	-6.92304	0.22411	5.24085	0.000908098	0.00573547	-1.45197	0.267813	8.07262	0.000139634	0.0015991	1.05751	0.137064	4.70861	0.00224941	0.0110071	-2.20361
Mapk3	-0.121041	-2.3077	0.0409293	0.114441	-4.82603	0.137774	3.30952	0.0114312	0.0369448	-4.18744	0.228677	6.99137	0.000322268	0.00275854	0.117962	-0.0336257	-1.16731	0.281693	0.385854	-7.1634
Glrx5	-0.0561222	-1.06574	0.308831	0.481973	-6.59838	0.202661	4.12835	0.00365446	0.0160759	-2.96723	-0.319872	-6.67101	0.00042126	0.00328816	-0.182904	0.0758616	2.6119	0.0351437	0.0777307	-5.16249
Mrps2	0.0736576	1.35102	0.203177	0.360907	-6.26868	0.255725	6.0953	0.000350196	0.00281081	-0.405356	-0.218993	-5.98189	0.000776664	0.00487687	-0.869384	0.106118	3.31031	0.0131352	0.0377983	-4.12347
Slc27a4	0.330356	6.22041	5.85429e-05	0.00087313	1.83609	-0.0238152	-0.513895	0.621858	0.722217	-7.87612	-0.225768	-6.87237	0.00035557	0.00293011	0.00749522	0.00423473	0.137575	0.89449	0.9244	-7.86325
Myo5a	-0.00881022	-0.167956	0.869593	0.924997	-7.16871	-0.0204842	-0.482295	0.643114	0.739594	-7.89335	0.374423	8.85112	8.09038e-05	0.00112044	1.67001	-0.150167	-4.60429	0.00254033	0.0119069	-2.33742
Atp5a1	0.0861078	1.59828	0.137606	0.275372	-5.93842	0.0993152	2.28018	0.053567	0.115423	-5.78341	-0.279966	-8.22102	0.000125414	0.00150555	1.17811	-0.0579111	-1.87589	0.103232	0.177945	-6.24876
Psmc2	0.241624	4.49928	0.00084854	0.00635591	-0.936439	-0.222423	-5.14433	0.0010175	0.00623301	-1.57649	-0.0499128	-1.31459	0.233849	0.322014	-6.92666	0.0660692	2.28731	0.0564192	0.111493	-5.64836
Pik3r1	-0.0244359	-0.361296	0.724557	0.832137	-7.11371	0.368334	7.85489	6.42373e-05	0.000793869	1.46735	-0.297623	-7.44367	0.000224399	0.00216824	0.52461	-0.35961	-12.6754	4.79731e-06	0.000218129	4.62506
Wdr24	-0.0163324	-0.2846	0.78111	0.869159	-7.14028	0.316426	7.10555	0.000127158	0.00130995	0.712337	0.151895	4.64433	0.00299104	0.0120533	-2.37516	0.151059	5.1007	0.00144402	0.00809093	-1.71471
Uchl5	0.198585	3.71641	0.00326523	0.0176784	-2.3177	0.189435	3.89526	0.00500658	0.020247	-3.30644	-0.111322	-3.07425	0.020133	0.0479293	-4.46356	0.0638407	2.19066	0.0650223	0.124211	-5.79165
Tmem143	-0.396663	-7.56406	9.59161e-06	0.000246717	3.71575	-0.0265586	-0.497368	0.632929	0.731318	-7.88526	-0.194354	-5.69091	0.00102164	0.00584133	-1.17655	-0.00102284	-0.0183856	0.98585	0.990433	-7.87386
Abcb8	-0.303796	-5.78359	0.000110943	0.00140486	1.17147	0.0824099	1.27918	0.238324	0.355833	-7.18538	-0.161322	-4.10939	0.00549363	0.0186686	-3.04822	-0.0615077	-1.92697	0.0957894	0.167821	-6.17589
Atpif1	-0.264225	-4.20644	0.00139275	0.00930552	-1.44637	-0.140898	-2.54577	0.0356979	0.0856382	-5.37315	0.173292	3.35932	0.0138558	0.0361617	-4.06043	0.0800116	2.42844	0.0458875	0.0952702	-5.43768
Uso1	0.343906	5.45793	0.000181803	0.00203983	0.658372	-0.13946	-3.21054	0.0132027	0.0412124	-4.33965	-0.135027	-3.364	0.0137724	0.0359978	-4.05389	-0.114563	-3.63419	0.00850504	0.0276533	-3.65581
Atpaf1	-0.223681	-4.17911	0.00145946	0.00967264	-1.49441	0.155947	3.43953	0.00947843	0.0323053	-3.9888	-0.160842	-4.4323	0.00378694	0.0142963	-2.63694	-0.0270107	-0.803114	0.448586	0.551264	-7.5217
Trove2	-0.399668	-7.58859	9.29929e-06	0.000242537	3.74786	0.102141	2.24811	0.0562629	0.119875	-5.83246	0.101076	2.6602	0.0353225	0.0726384	-5.06143	-0.167246	-5.58006	0.000864152	0.00576438	-1.14632
Ppme1	0.366495	6.42197	4.39735e-05	0.000719541	2.13369	0.0702385	1.59097	0.152068	0.252877	-6.78808	-0.0258276	-0.759802	0.474457	0.569837	-7.49046	0.0665392	2.15956	0.0680631	0.128557	-5.83753
Pacs1	-0.372086	-6.99841	1.9978e-05	0.000414317	2.95389	-0.161115	-3.62746	0.00725912	0.0267173	-3.70458	-0.0212974	-0.601878	0.567979	0.65337	-7.6061	-0.0932113	-2.4466	0.0446869	0.093277	-5.41048
Tcp1	0.304059	5.41456	0.000194381	0.00214205	0.588921	0.205742	4.88493	0.00139034	0.00784344	-1.91766	0.0478754	1.38774	0.211664	0.296936	-6.83795	-0.0338242	-1.18542	0.274922	0.378395	-7.14312
Ndufa8	0.256972	4.81444	0.00050417	0.00430304	-0.398826	-0.155028	-3.30587	0.0114918	0.0370062	-4.19304	-0.202662	-4.25865	0.00461673	0.0164556	-2.85621	-0.0189609	-0.625232	0.551853	0.645378	-7.65677
Ipo5	0.12912	2.36461	0.0369898	0.106547	-4.72931	0.106566	2.38009	0.0459721	0.103644	-5.62981	0.232316	6.60309	0.000446453	0.00343266	-0.248129	-0.167892	-5.10952	0.00143004	0.00803891	-1.70396
Phka2	0.160827	2.97344	0.0123583	0.0476349	-3.65775	0.457036	8.49367	3.73586e-05	0.000532305	2.06709	-0.0361671	-1.01113	0.348691	0.444367	-7.26207	-0.00347353	-0.119829	0.90802	0.934867	-7.86585
Nhlrc2	0.205885	3.78685	0.00288424	0.0161565	-2.19134	-0.302327	-6.16265	0.000326137	0.00266697	-0.326967	0.0125615	0.284589	0.784957	0.834441	-7.76305	0.0462233	1.4023	0.204021	0.300146	-6.88522
Pcdhgc3	0.0797928	1.11048	0.289911	0.461622	-6.55071	-0.666758	-11.4355	4.47961e-06	0.0001045	4.41196	0.137077	3.50918	0.0114392	0.0315219	-3.85222	-0.0399564	-1.03058	0.337374	0.443788	-7.30951
Mrpl53	0.247839	4.34011	0.0011093	0.00782638	-1.21244	0.0127047	0.283735	0.784153	0.850443	-7.97754	-0.280896	-7.0846	0.000298646	0.00261293	0.203482	0.149972	4.13816	0.0044606	0.0175891	-2.95444
Akap1	-0.167962	-3.1869	0.00840565	0.0360352	-3.27313	-0.260088	-5.02878	0.00116795	0.00691947	-1.72729	-0.154388	-3.63936	0.00971142	0.0279185	-3.67365	-0.164188	-5.41088	0.00103225	0.00649966	-1.34331
Psmd7	0.286771	5.44306	0.000186016	0.00207659	0.634588	-0.157544	-3.12704	0.0149228	0.0451551	-4.4686	-0.0569116	-1.44938	0.19446	0.277344	-6.76121	0.116955	3.36218	0.0122396	0.0359868	-4.04778
Bphl	-0.334339	-6.3138	5.12383e-05	0.000798369	1.97469	-0.0291059	-0.548273	0.599158	0.703391	-7.85623	-0.156172	-4.76698	0.00261718	0.0110244	-2.22674	0.132795	4.65607	0.00239105	0.011446	-2.27081
Eef1d	0.211884	3.86495	0.00251506	0.0145359	-2.05163	0.185376	2.72767	0.027087	0.0697346	-5.08983	0.295229	7.97078	0.00015046	0.00167795	0.973645	0.0624606	2.11215	0.0729767	0.135509	-5.90724
Dcxr	-0.561967	-10.5435	3.50284e-07	2.65647e-05	7.12239	0.0749122	1.40486	0.199406	0.311199	-7.03128	0.00150877	0.0433681	0.966731	0.976786	-7.80842	0.101078	3.44499	0.0109433	0.0329833	-3.92756
Actr3	0.099441	1.89086	0.0846043	0.19378	-5.50445	0.114486	2.70298	0.0281175	0.0717852	-5.12834	0.307562	7.86226	0.000163066	0.00176665	0.883276	-0.0565515	-1.94735	0.0929691	0.163964	-6.14665
Thoc6	0.37323	7.11722	1.70694e-05	0.000375197	3.11737	-0.198586	-4.65384	0.00185112	0.00967062	-2.22966	-0.0118219	-0.350707	0.73708	0.795797	-7.73918	0.0420154	1.48028	0.182789	0.275761	-6.78647
Cct2	0.237131	4.45104	0.000920013	0.00676256	-1.01979	0.191254	4.46314	0.00235819	0.0115065	-2.49286	0.0859372	2.6245	0.0371123	0.075398	-5.1134	-0.0461212	-1.56296	0.162489	0.251542	-6.67878
Adrm1	0.00770266	0.146184	0.886357	0.934957	-7.17241	-0.221028	-5.04566	0.00114452	0.00681211	-1.70514	-0.277566	-8.18278	0.000128913	0.00153234	1.14721	0.0552067	1.76684	0.121046	0.200511	-6.40209
Ncstn	-0.129043	-2.45929	0.0312348	0.0939605	-4.56672	-0.137963	-3.11536	0.0151818	0.0456363	-4.48668	0.227343	6.78303	0.000383159	0.00307605	-0.0764395	-0.178679	-4.8463	0.00192044	0.009823	-2.02942
Gltp	-0.295807	-5.63951	0.000137784	0.00165116	0.946316	-0.249742	-5.45924	0.00070535	0.00471725	-1.17503	0.0433908	1.08403	0.317541	0.412362	-7.18685	-0.0495757	-1.62288	0.1491	0.235535	-6.599
Acox2	-0.225613	-4.15637	0.00151753	0.0099429	-1.53445	0.140957	2.60356	0.0326928	0.0802848	-5.28324	0.377475	5.86099	0.000869327	0.00525654	-0.995712	0.0115413	0.312923	0.763551	0.82579	-7.81849
Utrn	0.11049	2.08437	0.0606253	0.152279	-5.19683	-0.214826	-4.76708	0.0016073	0.00870728	-2.07583	-0.249681	-3.99322	0.0063045	0.0204692	-3.19989	-0.07221	-2.20147	0.0639978	0.122636	-5.77568
Gnpat	-0.202772	-3.71296	0.00328516	0.0177675	-2.32389	-0.047972	-0.826804	0.433417	0.556449	-7.65296	-0.252505	-6.99154	0.000322221	0.00275854	0.118124	-0.00573901	-0.196222	0.850069	0.890529	-7.85211
Scfd1	0.20809	3.55721	0.00432934	0.0218616	-2.60422	-0.264556	-5.82327	0.000469486	0.00347958	-0.727941	-0.103192	-2.95151	0.02373	0.0538791	-4.63957	0.0102084	0.337692	0.745598	0.812101	-7.80942
Uqcrh	0.0446718	0.827616	0.425058	0.593505	-6.8241	0.224684	4.47547	0.00232118	0.0113692	-2.47569	-0.20133	-5.4726	0.00126334	0.00671309	-1.41419	0.0761677	2.61777	0.0348462	0.077214	-5.15366
Timm44	0.0585221	1.07993	0.30273	0.475424	-6.58343	0.131751	3.07097	0.0162095	0.0480718	-4.55545	-0.200824	-5.79155	0.000928177	0.00547214	-1.0691	0.0864453	2.79476	0.0270154	0.0638551	-4.88808
Pcx	-0.054408	-1.02299	0.327761	0.501276	-6.64242	-0.121941	-2.24816	0.0562588	0.119875	-5.83238	-0.588824	-15.5829	2.52388e-06	0.000135183	5.5095	-0.202945	-6.42362	0.000375274	0.00334984	-0.219648
Plbd2	-0.112903	-1.99399	0.0709047	0.170736	-5.34228	-0.0990037	-2.17351	0.0630689	0.130518	-5.94598	0.317759	9.57603	5.04647e-05	0.000830854	2.19883	-0.0315351	-0.763134	0.470572	0.571009	-7.55457
Tbc1d8b	0.289959	5.03016	0.000355836	0.00335619	-0.038152	-0.194324	-4.09285	0.00383193	0.0166791	-3.01843	0.0550088	1.24703	0.256139	0.346829	-7.00613	-0.040905	-1.15434	0.286629	0.391182	-7.1778
Gyk	0.207014	3.93009	0.00224461	0.0133675	-1.93541	-0.158227	-3.76037	0.00602903	0.0232138	-3.50591	-0.154423	-4.57526	0.00322767	0.0127344	-2.45971	-0.00638902	-0.212242	0.838029	0.882606	-7.84839
Cbwd1	0.64548	9.74219	7.87071e-07	4.59542e-05	6.29562	-0.0743234	-1.37526	0.208037	0.321135	-7.06837	-0.0239695	-0.718014	0.498143	0.591031	-7.5233	0.333459	9.85715	2.52226e-05	0.000638393	2.78771
Serpinh1	0.0469244	0.804728	0.437616	0.604069	-6.84319	-0.739229	-15.322	5.21951e-07	2.18031e-05	6.77169	0.0229862	0.584602	0.578854	0.662542	-7.61731	-0.0935184	-3.17712	0.0157735	0.0431545	-4.31902
Rpl18	0.137843	2.57513	0.025371	0.0805537	-4.36528	0.215274	4.59716	0.00198812	0.0101736	-2.30735	0.245138	7.26393	0.000258547	0.00238387	0.365467	0.110367	3.62041	0.00866116	0.0280277	-3.67546
Rpl36a	-0.171192	-3.22803	0.00780545	0.0341254	-3.19884	0.261825	6.03248	0.00037442	0.00296192	-0.478999	0.129857	3.93044	0.00679727	0.0216317	-3.28266	0.142124	4.41256	0.00318982	0.013849	-2.58743
Ugdh	-0.142237	-2.43558	0.032589	0.0969548	-4.60763	-0.0699026	-1.59782	0.150537	0.250878	-6.77882	0.324664	8.64218	9.3276e-05	0.00122012	1.51039	0.00919776	0.312096	0.764153	0.826154	-7.81878
Cct8	0.211801	3.91919	0.00228769	0.0135651	-1.95484	0.195818	4.74367	0.00165467	0.00888137	-2.10748	0.101683	2.96483	0.0233083	0.0531694	-4.62041	-0.000248861	-0.00842049	0.993519	0.995359	-7.87401
Spg7	-0.171924	-3.16995	0.00866634	0.0368759	-3.30372	0.0880481	2.03118	0.0783943	0.153356	-6.15994	-0.138582	-4.05579	0.00585243	0.0194769	-3.11795	0.0629242	1.65002	0.143382	0.228734	-6.56242
Rps15a	0.0576842	1.03384	0.322876	0.496662	-6.63138	0.268914	5.89596	0.000433721	0.00328439	-0.640793	0.308572	9.34731	5.83643e-05	0.000911476	2.036	0.203407	6.61071	0.000315337	0.00298539	-0.0259589
Msra	-0.0839637	-1.42573	0.181038	0.333126	-6.17287	-0.144381	-2.72864	0.0270472	0.0696428	-5.08832	-0.644833	-11.9735	1.29376e-05	0.000359803	3.71571	-0.0458289	-1.4028	0.203878	0.299999	-6.8846
Xpnpep3	-0.121682	-2.09167	0.0598597	0.151116	-5.18496	0.24754	5.14505	0.00101664	0.00623121	-1.57556	-0.162868	-3.70632	0.00893601	0.0262615	-3.58268	0.131212	3.11141	0.0172794	0.0458879	-4.41609
Bcl2l13	0.166618	3.14784	0.00901895	0.0380135	-3.34365	0.0865775	2.08953	0.0717123	0.143341	-6.0727	-0.223422	-6.7543	0.000392542	0.00312211	-0.103611	-0.084829	-2.79709	0.0269255	0.0637086	-4.88458
Pacsin3	-0.217614	-4.0858	0.00171347	0.0108656	-1.65901	0.234734	5.22374	0.000926508	0.00582133	-1.47394	-0.0307515	-0.79108	0.457241	0.553428	-7.46487	0.159503	5.34653	0.00110554	0.00681291	-1.41927
B3galtl	-0.111451	-2.11889	0.0570823	0.146148	-5.14052	-0.466028	-9.84641	1.3156e-05	0.000236555	3.22185	-0.038592	-0.863639	0.419011	0.515937	-7.40228	-0.132002	-4.3752	0.00333662	0.0142948	-2.63677
Tmed9	0.177477	2.97709	0.012277	0.0475082	-3.65119	0.103438	2.05776	0.075278	0.148561	-6.12029	0.305169	7.8592	0.000163438	0.00176975	0.880717	0.0154998	0.387598	0.709949	0.782898	-7.78913
Tubgcp3	-0.0687715	-1.17038	0.26599	0.435605	-6.48445	0.227957	5.49933	0.000673852	0.00457158	-1.12491	0.304677	8.24529	0.00012325	0.0014909	1.19765	0.015673	0.398039	0.702585	0.77671	-7.78454
Bre	-0.317765	-5.95056	8.66229e-05	0.00117821	1.42869	-0.138706	-3.3438	0.0108779	0.0356844	-4.13492	0.141817	3.54595	0.0109193	0.030458	-3.80156	-0.129851	-4.52204	0.00279911	0.0127076	-2.44402
Cbr1	-0.11384	-2.16445	0.052706	0.137979	-5.06562	0.133645	2.99531	0.0181334	0.0522813	-4.6729	-0.231722	-7.06865	0.000302542	0.0026358	0.188918	0.183879	6.03013	0.000548009	0.00427426	-0.640718
Pdap1	0.0502101	0.917587	0.378045	0.549902	-6.74453	-0.319694	-7.33388	0.000102679	0.00112307	0.948657	-0.197676	-4.21142	0.0048761	0.017113	-2.91661	-0.0137509	-0.250291	0.809624	0.861296	-7.83842
Mrps18b	0.29915	5.69681	0.000126365	0.00155419	1.0362	0.209986	3.43644	0.00952045	0.0324116	-3.9935	-0.0442132	-1.28791	0.242438	0.331531	-6.95833	0.164819	5.44316	0.000997551	0.0063512	-1.30543
Cst3	-0.323384	-6.00716	7.97219e-05	0.00110781	1.51501	0.0179966	0.408227	0.694311	0.781601	-7.92965	0.0148294	0.42641	0.683799	0.751119	-7.70601	-0.0094043	-0.296652	0.77543	0.834728	-7.82408
Camk2d	-0.328979	-6.25318	5.58607e-05	0.000843533	1.88487	0.0460224	1.10912	0.301076	0.424893	-7.37855	0.173158	4.06471	0.00579097	0.0193333	-3.10632	-0.0912817	-3.13835	0.0166443	0.0447863	-4.37625
Wdr81	-0.0994053	-1.78193	0.101681	0.221512	-5.67084	0.164016	3.7957	0.00574112	0.0223723	-3.45344	0.180848	4.39362	0.00395627	0.0147246	-2.6854	0.111241	3.3913	0.0117659	0.0348634	-4.00543
Xpo5	-0.0776195	-1.44327	0.176145	0.32658	-6.14986	0.228269	4.71454	0.00171576	0.00910444	-2.14698	0.230916	5.07896	0.00188115	0.0087927	-1.8589	-0.193211	-5.78419	0.000700712	0.00498478	-0.913729
Ankfy1	0.0943558	1.71357	0.113933	0.24095	-5.77244	-0.125879	-2.70084	0.0282087	0.0719465	-5.13167	0.2703	8.11737	0.00013516	0.00157247	1.09407	-0.147728	-4.6185	0.00249836	0.0117713	-2.3191
Rdx	-0.0589848	-1.05411	0.313895	0.486196	-6.6105	0.273481	6.6107	0.000205906	0.00187662	0.180093	0.249931	6.94501	0.000334801	0.00282002	0.0751016	-0.038324	-1.04495	0.331136	0.438188	-7.29476
Fbxo6	-0.301501	-4.07632	0.00174175	0.0109839	-1.67578	0.168421	3.85479	0.00529218	0.0211223	-3.36605	0.274386	5.23832	0.00159726	0.00790733	-1.67631	0.116217	3.24267	0.0144105	0.0404209	-4.22257
Cat	0.00197149	0.0375529	0.970701	0.984448	-7.1832	0.215796	4.2695	0.00303202	0.014	-2.76535	-0.23949	-6.8004	0.00037761	0.00304247	-0.0600521	0.0937836	3.29341	0.013442	0.0384495	-4.14818
Afg3l1	0.111661	2.02723	0.066948	0.163956	-5.28913	0.259888	6.06468	0.000361776	0.00288298	-0.441178	-0.0797209	-2.43896	0.0480761	0.0917078	-5.38369	2.9507e-06	7.15979e-05	0.999945	0.999994	-7.87405
Nsun2	0.210271	3.94172	0.00219961	0.0131874	-1.9147	0.165754	3.83804	0.00541547	0.0214407	-3.39078	0.0104562	0.292857	0.778908	0.829307	-7.76033	-0.036514	-0.900222	0.39822	0.503056	-7.43619
Minpp1	0.0865857	1.64731	0.127054	0.260535	-5.86869	-0.249197	-3.91516	0.00487232	0.0199021	-3.27721	0.159163	3.82549	0.00771882	0.0236384	-3.42227	-0.105308	-3.40705	0.0115178	0.0343461	-3.98254
Bsdc1	0.0311312	0.593609	0.564492	0.713364	-6.99617	-0.253496	-5.68617	0.000546161	0.00388801	-0.894217	-0.236886	-7.02582	0.000313298	0.00270429	0.149673	0.135293	4.77	0.00209561	0.0104308	-2.12561
Eps15	0.0335593	0.638401	0.535964	0.689955	-6.96728	0.274972	6.33671	0.000272021	0.00232071	-0.127032	0.168943	4.23974	0.00471871	0.0167147	-2.88036	-0.19683	-6.80592	0.000264021	0.00264897	0.171825
Tnpo3	0.11489	2.04776	0.0646087	0.159577	-5.2561	0.408755	9.89509	1.27009e-05	0.000229981	3.26079	-0.052377	-1.521	0.17608	0.256263	-6.66996	-0.11873	-3.96397	0.00555127	0.0204352	-3.19297
Pura	-0.066346	-1.25246	0.235757	0.400522	-6.38929	-0.308669	-5.87905	0.000441765	0.00332692	-0.661008	0.219946	4.08657	0.0056433	0.0190227	-3.07785	0.0979494	3.02695	0.0194439	0.0499144	-4.54137
Mpst	-0.305136	-5.23602	0.000256738	0.00263971	0.300204	-0.252823	-4.4589	0.00237105	0.0115501	-2.49877	0.0135289	0.11069	0.915257	0.936957	-7.80244	0.342567	2.01204	0.0845448	0.152138	-6.05326
Gm5121	-0.270895	-4.9686	0.000392776	0.0035893	-0.140448	0.152039	3.49814	0.00871723	0.0304377	-3.89976	0.161838	4.13689	0.00531903	0.0182286	-3.01259	-0.065128	-2.24887	0.0596935	0.11648	-5.70547
Dync1li2	0.0917662	1.73671	0.109645	0.234438	-5.7383	-0.0909842	-2.01063	0.0808902	0.157132	-6.1905	0.227665	6.11682	0.000686212	0.00457148	-0.730541	-0.177649	-6.00215	0.000563344	0.00433465	-0.671386
Wapal	0.264796	4.36829	0.00105766	0.00755212	-1.16338	0.210378	5.0733	0.00110726	0.0066326	-1.66896	0.00760695	0.209365	0.840678	0.878955	-7.78429	-0.049013	-1.54698	0.166243	0.255774	-6.69982
Vta1	0.216914	4.0689	0.00176419	0.0110948	-1.6889	-0.20393	-4.06759	0.00396394	0.017056	-3.05497	0.0410807	1.23076	0.261773	0.353317	-7.02488	0.0644084	2.18631	0.065439	0.124875	-5.79807
Praf2	-0.0690919	-1.3016	0.219019	0.379763	-6.33	-0.128329	-2.81664	0.023687	0.0635696	-4.9511	0.387427	10.4623	2.95321e-05	0.000589266	2.79765	0.0147915	0.485858	0.642061	0.725752	-7.74142
Armc1	0.25656	4.8522	0.000474115	0.00411661	-0.335249	-0.0971244	-2.20924	0.0597129	0.125547	-5.89172	-0.103876	-2.25191	0.0625853	0.112572	-5.65547	0.00956737	0.320647	0.757935	0.820927	-7.81574
Abcb6	0.244098	4.42198	0.000966077	0.00703074	-1.07012	0.0974239	1.57071	0.156675	0.258653	-6.81533	-0.366477	-5.19052	0.001677	0.00816918	-1.73071	0.0523134	1.5044	0.176639	0.26842	-6.75535
Acaa2	0.0441657	0.822842	0.427658	0.595758	-6.82812	0.418967	9.02334	2.44384e-05	0.000382698	2.53675	-0.100742	-2.93892	0.0241365	0.0545953	-4.6577	0.0218181	0.751712	0.476985	0.577118	-7.56369
Rps15	-0.189244	-3.40054	0.00572617	0.0269362	-2.88706	0.192169	4.63387	0.00189818	0.00985881	-2.25698	0.155178	4.66677	0.0029184	0.0118395	-2.34785	0.0502044	1.34941	0.219646	0.317944	-6.95049
Mrpl23	-0.210785	-3.91091	0.00232096	0.013711	-1.96959	0.171273	2.76048	0.0257778	0.0673806	-5.03867	0.124374	3.48596	0.0117815	0.0322427	-3.88431	0.0846081	2.90532	0.0230813	0.0568512	-4.72262
Ppp4r1	0.309345	5.78106	0.000111363	0.00140845	1.16754	-0.0717057	-1.39702	0.201661	0.313835	-7.04115	0.183226	5.58368	0.00113313	0.00627494	-1.29249	-0.0418776	-1.32081	0.228528	0.328602	-6.98518
Usp25	-0.0262291	-0.500147	0.626589	0.761631	-7.05005	-0.319433	-6.46967	0.000237383	0.00209386	0.0231547	0.199411	5.60525	0.00110964	0.00618533	-1.26905	-0.387796	-13.0277	3.99477e-06	0.000200648	4.82647
Tbcb	0.209574	3.75054	0.00307453	0.0169268	-2.25644	-0.136626	-2.47241	0.0399227	0.0929947	-5.48702	0.104242	2.95027	0.0237698	0.053938	-4.64136	0.0808083	2.83647	0.025454	0.0612136	-4.8256
Rpusd3	-0.0554349	-1.0049	0.336022	0.508938	-6.6606	0.493989	10.3355	9.29833e-06	0.000180965	3.60554	-0.0752417	-2.06234	0.0819123	0.139164	-5.92829	0.00367827	0.115441	0.911371	0.937415	-7.86644
Etfa	-0.217603	-4.01003	0.0019534	0.0119876	-1.79326	0.0787471	1.70123	0.129106	0.223142	-6.63681	-0.171253	-5.01254	0.00201592	0.00920693	-1.93606	0.0430146	1.27736	0.242621	0.344008	-7.03702
Rbbp9	-0.450768	-8.19352	4.42896e-06	0.000149297	4.51632	0.0710463	1.02882	0.335042	0.459665	-7.46288	0.12315	2.50872	0.0436015	0.0852538	-5.28206	0.0704961	2.34705	0.0516881	0.104361	-5.55934
Impdh2	0.0222524	0.387333	0.705721	0.818577	-7.10329	0.291049	6.41416	0.000251211	0.00217932	-0.0392856	0.161505	4.82117	0.0024689	0.0106464	-2.16184	0.156789	5.42906	0.00101255	0.00641352	-1.32196
Rps23	-0.0320268	-0.606309	0.55632	0.706817	-6.98818	0.234741	5.41289	0.000743803	0.00491109	-1.23325	0.236305	7.14294	0.00028487	0.00253777	0.256538	0.116408	4.02652	0.00512924	0.0193768	-3.10683
Rpl12	-0.043059	-0.784717	0.448793	0.613597	-6.85949	0.21853	5.30191	0.00084561	0.00542754	-1.37387	0.301455	9.03191	7.16984e-05	0.00102901	1.80544	0.0517952	1.66525	0.140263	0.224946	-6.54178
Fxr1	0.00628651	0.115795	0.909852	0.948576	-7.17671	0.290115	6.79165	0.000172108	0.00162928	0.377996	0.24423	7.14736	0.000283857	0.00253777	0.260541	0.095251	2.56667	0.0375235	0.0816412	-5.23039
Rab3a	0.153298	2.85377	0.0153439	0.0557153	-3.87216	0.0633866	1.3739	0.208441	0.321588	-7.07006	-0.376951	-10.508	2.87602e-05	0.000578356	2.8272	0.115076	2.54682	0.0386203	0.0834182	-5.26018
Abhd6	0.0454967	0.729208	0.480748	0.64163	-6.90276	-0.312479	-5.92157	0.000421848	0.0032182	-0.610257	-0.335933	-7.6955	0.000184865	0.00191512	0.742338	-0.0653153	-1.80324	0.114794	0.193008	-6.35128
Capn1	-0.119396	-1.64422	0.127697	0.261632	-5.87313	0.273054	6.23383	0.000302683	0.00251445	-0.244745	0.118066	3.13474	0.0185804	0.0451431	-4.37732	-0.0437433	-0.971605	0.363946	0.4696	-7.36843
Rcn2	-0.169315	-2.25755	0.0447322	0.121847	-4.91056	-0.00364509	-0.0835278	0.935579	0.957762	-8.01884	0.326269	9.24051	6.25324e-05	0.00095268	1.95873	-0.186443	-4.52015	0.00280539	0.0127277	-2.44648
C1qbp	0.0200649	0.381113	0.710203	0.821852	-7.10585	0.250942	5.97216	0.000399435	0.0030978	-0.550182	-0.0972281	-2.78262	0.0298481	0.064082	-4.88359	-0.00630426	-0.219972	0.832235	0.877997	-7.8465
Eftud1	0.113589	2.01558	0.06831	0.1663	-5.3078	0.364106	6.90532	0.000154054	0.00149911	0.500369	0.274071	6.58292	0.000454262	0.00347063	-0.267598	0.178295	4.95882	0.00169102	0.00897384	-1.88909
Rtn3	0.191171	3.58929	0.00408938	0.0209223	-2.54639	-0.168549	-3.99411	0.00437658	0.0184205	-3.16172	-0.198802	-5.99999	0.000763782	0.0048225	-0.850633	-0.1378	-4.62164	0.00248919	0.0117334	-2.31505
Timm22	0.102144	1.88592	0.0853167	0.194977	-5.51209	-0.185575	-3.97476	0.0044928	0.0187663	-3.18994	-0.11524	-3.27933	0.0153692	0.039054	-4.17267	0.0400727	1.33976	0.222611	0.321691	-6.96225
Tmtc3	0.272156	5.08067	0.000328265	0.00317104	0.0454068	-0.146823	-2.92309	0.0201936	0.056542	-4.78524	0.107308	2.17385	0.0699093	0.122621	-5.76825	-0.260336	-8.68812	5.70434e-05	0.00106481	1.87941
Itga1	0.0419997	0.687936	0.505399	0.663153	-6.93306	-0.296856	-6.21113	0.000309952	0.00256137	-0.270893	0.160017	4.68453	0.0028623	0.0116742	-2.32628	-0.119382	-3.03814	0.0191411	0.0493345	-4.52473
Stk3	-0.0651246	-1.2343	0.242199	0.407972	-6.41078	-0.425058	-9.85134	1.31091e-05	0.000235918	3.2258	0.0735092	1.55899	0.166998	0.245662	-6.62073	-0.103539	-3.5641	0.00933185	0.0295513	-3.75598
Eif3h	-0.0270375	-0.461777	0.653023	0.781558	-7.06962	0.212611	4.77993	0.00158193	0.00859873	-2.05848	0.233946	7.13171	0.000287464	0.00255097	0.246355	0.119112	4.01571	0.00519958	0.0195259	-3.12168
Snx2	-0.0716777	-1.3636	0.199297	0.356155	-6.25279	0.360205	8.22478	4.67362e-05	0.000626156	1.81926	0.124873	3.35394	0.0139525	0.0363667	-4.06797	0.00977167	0.344471	0.740714	0.808109	-7.80682
Ugp2	-0.0836016	-1.41963	0.182767	0.335677	-6.18083	0.0487324	1.13367	0.29126	0.414226	-7.35185	-0.21607	-6.3832	0.000540563	0.00391599	-0.462861	-0.0321886	-1.13019	0.296009	0.401292	-7.20432
Timm23	0.161927	2.89196	0.0143201	0.0527242	-3.80387	0.119394	2.52687	0.0367406	0.0871729	-5.40251	-0.198806	-4.75063	0.00266386	0.011105	-2.2464	-0.0125742	-0.358107	0.730928	0.800151	-7.80145
R3hcc1	-0.184939	-3.52526	0.00458268	0.0227881	-2.66184	-0.185117	-3.61743	0.00736223	0.0270001	-3.71964	0.00374376	0.10727	0.917863	0.938971	-7.80287	0.10274	3.22053	0.0148561	0.0413235	-4.2551
Blvra	0.462586	8.23126	4.23429e-06	0.000145281	4.56282	-0.0454989	-0.828639	0.432439	0.556113	-7.65138	0.0832676	2.25721	0.0621177	0.111888	-5.64779	0.125164	3.9421	0.00570768	0.0208753	-3.22321
Bcas3	-0.218708	-3.8478	0.00259173	0.0148869	-2.08228	0.0934754	2.17071	0.06334	0.130877	-5.95023	0.063585	1.85673	0.109729	0.176142	-6.21845	-0.0617021	-1.84008	0.108782	0.18515	-6.29945
Glt25d1	0.128328	2.42278	0.0333429	0.0986416	-4.62965	0.214985	4.42925	0.00246323	0.0118892	-2.54017	0.262589	7.73026	0.000180058	0.00188228	0.77193	-0.0371719	-1.2628	0.247511	0.349252	-7.05417
Mcm7	-0.0784831	-1.48161	0.165841	0.313125	-6.0989	0.36108	6.09052	0.000351974	0.00282009	-0.410934	0.172506	3.1903	0.0172679	0.0426769	-4.29843	0.40307	13.188	3.68099e-06	0.000189979	4.91637
Arhgap5	-0.113033	-1.69261	0.117947	0.246897	-5.80313	-0.320457	-6.23414	0.000302586	0.00251445	-0.244393	-0.201599	-4.52915	0.00339727	0.0131833	-2.51654	-0.499888	-13.7746	2.75006e-06	0.000154526	5.23624
Tpi1	0.392783	7.36284	1.23973e-05	0.00029706	3.44947	-0.171309	-3.90135	0.00496508	0.0201585	-3.29749	0.0114837	0.323184	0.75687	0.811391	-7.7497	0.0757429	2.6704	0.0322963	0.0730996	-5.07465
Abhd12	-0.0478008	-0.90898	0.382379	0.553539	-6.75245	-0.312331	-6.9951	0.000141281	0.00140611	0.595969	-0.116042	-3.21589	0.0166974	0.0416311	-4.26219	-0.0449292	-1.15487	0.286427	0.390973	-7.17722
Tsr1	0.272116	4.82087	0.000498916	0.00427417	-0.387991	0.0496879	0.939726	0.376123	0.501274	-7.55077	-0.107468	-3.27638	0.0154284	0.0391366	-4.17682	0.150024	4.92462	0.00175736	0.00923009	-1.93155
Trmt1	0.097732	1.86339	0.0886433	0.200536	-5.5469	0.267977	6.47122	0.00023701	0.00209147	0.0248874	0.15472	4.09424	0.0055925	0.0189134	-3.06788	0.27515	9.37262	3.49948e-05	0.000790343	2.42348
Parp4	-0.28078	-5.35141	0.000214373	0.0022947	0.48731	0.037025	0.863457	0.414178	0.539053	-7.62096	0.142487	4.2153	0.00485424	0.0170537	-2.91165	0.0578322	1.9747	0.0893115	0.158893	-6.10727
Pitrm1	-0.0611901	-1.13866	0.27846	0.449279	-6.51989	0.135403	3.1265	0.0149347	0.0451603	-4.46944	0.17371	4.7618	0.00263185	0.0110729	-2.23296	-0.0256802	-0.779924	0.46125	0.562923	-7.54094
Add3	0.146739	2.56925	0.0256408	0.081239	-4.37557	-0.014504	-0.293341	0.777074	0.845667	-7.97444	0.197446	3.72829	0.00869657	0.0257762	-3.55296	-0.0413364	-1.02548	0.33961	0.44549	-7.31471
Atp6v0a1	0.0204346	0.375747	0.714078	0.825082	-7.10802	-0.205144	-4.46058	0.00236593	0.0115333	-2.49642	0.0788619	1.98224	0.0917977	0.152664	-6.04221	-0.0885054	-1.81909	0.112169	0.189534	-6.32903
Lyplal1	-0.167211	-2.90769	0.0139184	0.051648	-3.77569	-0.281859	-4.3999	0.00255835	0.0122587	-2.58127	-0.125061	-3.76059	0.00835732	0.0250415	-3.50939	0.0776381	2.71405	0.0303291	0.069645	-5.00912
Mrps11	0.320137	5.05321	0.000342963	0.0032708	2.23356e-05	-0.0579177	-0.989293	0.352821	0.4768	-7.50263	-0.135755	-3.82253	0.00774682	0.0236923	-3.42624	0.0218047	0.751319	0.477206	0.577118	-7.56401
Hdgfrp2	-0.157073	-2.93204	0.0133188	0.0499413	-3.73205	0.256496	5.13258	0.00103178	0.00629795	-1.59174	0.159209	3.88284	0.00719928	0.0223978	-3.34579	0.106136	2.65722	0.0329161	0.0742175	-5.09444
Utp6	0.361406	6.7743	2.70116e-05	0.000517857	2.64039	-0.189557	-4.51197	0.0022153	0.011	-2.42498	0.00447536	0.118707	0.909151	0.9321	-7.80138	-0.0215067	-0.525972	0.615322	0.702113	-7.71906
Galns	-0.191259	-3.64162	0.00372691	0.0195619	-2.45217	-0.0827937	-1.31521	0.226549	0.342936	-7.14212	0.315555	8.07235	0.000139661	0.0015991	1.05729	0.0503657	1.71912	0.129738	0.211634	-6.46812
Snx5	-0.0868881	-1.61425	0.134087	0.270572	-5.91585	0.245499	5.70859	0.00053273	0.00382419	-0.866858	0.223419	5.82693	0.000897651	0.0053419	-1.03164	0.0212091	0.717134	0.496757	0.595533	-7.59061
Atpaf2	0.101519	1.9353	0.0784254	0.183597	-5.43509	-0.0950928	-2.15469	0.0649121	0.133261	-5.9745	-0.291956	-8.72752	8.79779e-05	0.00117842	1.57599	0.103137	2.93	0.0222888	0.0554374	-4.68577
Stat3	-0.117971	-1.90297	0.0828773	0.191038	-5.48562	-0.0625963	-1.33318	0.220866	0.336318	-7.12027	0.463659	6.06396	0.000720145	0.00469047	-0.78467	-0.0535626	-1.72614	0.128422	0.209987	-6.45844
Athl1	-0.241052	-3.03405	0.0110758	0.0441228	-3.54876	-0.228971	-5.19821	0.000954755	0.00594528	-1.50682	0.0269484	0.573405	0.585967	0.669156	-7.62443	-0.0487624	-1.20223	0.268759	0.37165	-7.1241
Cyp20a1	0.224111	4.14776	0.00154012	0.0100191	-1.54962	-0.28652	-5.05371	0.00113352	0.00676034	-1.69459	0.0925828	2.43763	0.0481662	0.0918456	-5.38563	-0.0923001	-3.08385	0.0179559	0.0471484	-4.45691
Uggt1	0.254051	4.61353	0.000701511	0.00546944	-0.740139	0.0287239	0.671935	0.521427	0.63617	-7.775	0.30416	8.79759	8.38841e-05	0.00114474	1.62944	-0.0339832	-1.13252	0.295094	0.400368	-7.20178
Snapin	-0.336558	-5.82846	0.000103766	0.00133706	1.24098	0.130476	2.8086	0.023975	0.0641747	-4.96362	0.10666	3.11348	0.0191109	0.0460821	-4.4076	-0.0377345	-1.31166	0.231437	0.331747	-6.99619
Ppfia1	-0.00359854	-0.0673006	0.947521	0.971196	-7.18151	0.322508	7.80951	6.6849e-05	0.000816814	1.42326	0.273778	4.97716	0.00209211	0.00947367	-1.97741	-0.138626	-4.62596	0.00247663	0.0116957	-2.30949
Zbtb20	-0.0851212	-1.62283	0.132229	0.267952	-5.90367	-0.366934	-5.33411	0.000814577	0.00527241	-1.3329	-0.263082	-2.97429	0.0230137	0.052658	-4.60682	-0.402171	-10.3531	1.83015e-05	0.00051952	3.14407
Lonp2	0.0171194	0.325302	0.750909	0.848982	-7.12695	-0.0701176	-1.60646	0.148629	0.248289	-6.76712	-0.278774	-8.40313	0.000110173	0.00137562	1.32356	0.00879008	0.293275	0.777904	0.836603	-7.82521
Wars	0.354024	6.68498	3.05164e-05	0.000560477	2.51356	-0.0012212	-0.0275518	0.978726	0.987422	-8.02235	0.16209	4.14738	0.00525408	0.0180798	-2.99903	-0.148881	-5.00794	0.00160056	0.00863604	-1.8284
Vac14	0.120974	2.27747	0.0431828	0.11868	-4.87707	-0.249205	-5.81183	0.000475407	0.00351839	-0.741722	0.0123616	0.373676	0.720729	0.7817	-7.72977	-0.000413543	-0.0109169	0.991598	0.994548	-7.87398
Eif3j	0.185489	3.53461	0.00450705	0.022489	-2.64498	-0.124784	-2.93384	0.0198719	0.0557629	-4.7685	-0.177506	-5.412	0.00134145	0.00697787	-1.48128	0.00861036	0.290536	0.779912	0.837763	-7.82611
Txndc17	-0.140324	-2.5757	0.0253449	0.0804982	-4.36428	0.323218	6.35418	0.000267167	0.00228975	-0.107181	0.163101	4.35098	0.00415281	0.0152626	-2.73907	0.226321	7.80095	0.000113094	0.00155564	1.11664
Lima1	-0.0465471	-0.883014	0.395665	0.565802	-6.77595	-0.255875	-4.66645	0.00182207	0.00954069	-2.21245	0.239764	4.05844	0.00583409	0.0194335	-3.1145	-0.0190335	-0.565298	0.589704	0.678703	-7.69555
Rpl27	0.154909	2.82711	0.0161017	0.0577196	-3.91975	0.20304	3.98679	0.00442016	0.0185394	-3.17239	0.154173	4.36573	0.00408361	0.0150703	-2.72047	0.120286	3.72257	0.00757407	0.0254226	-3.53038
Vps28	-0.276216	-5.088	0.000324457	0.00314313	0.0574983	0.146001	3.0597	0.0164818	0.0486685	-4.57292	0.121699	3.4317	0.0126256	0.0339133	-3.95953	0.0558001	1.90069	0.0995501	0.172917	-6.21345
Tep1	0.0927812	1.75304	0.106705	0.229682	-5.71404	0.133981	3.13359	0.0147798	0.0448345	-4.45847	0.346024	7.26024	0.000259307	0.00238767	0.362168	0.0842734	2.09458	0.0748866	0.138219	-5.93299
Dnajb11	0.257971	4.91901	0.000425474	0.00380519	-0.223232	-0.152895	-3.44933	0.00934633	0.031951	-3.97388	-0.0201315	-0.600034	0.569134	0.654442	-7.60731	-0.0765984	-2.37651	0.0495064	0.101058	-5.51535
Rps6ka5	-0.245697	-4.63682	0.000674963	0.00535666	-0.700311	-0.169312	-3.85671	0.00527826	0.0210843	-3.36322	-0.026641	-0.731809	0.490238	0.584283	-7.51263	-0.121005	-3.52835	0.00978668	0.0305484	-3.8073
Mrps31	0.208684	3.49603	0.00482779	0.0236747	-2.71459	0.0336355	0.65007	0.534706	0.647991	-7.79044	-0.351126	-9.02928	7.18234e-05	0.00102937	1.80349	0.140935	4.96396	0.0016813	0.00894025	-1.88272
Csk	0.169949	3.13293	0.00926479	0.0387255	-3.37055	-0.212114	-5.04906	0.00113987	0.00679107	-1.70069	0.00778246	0.238155	0.819214	0.860849	-7.77691	-0.0730805	-2.47141	0.0430994	0.0907565	-5.37331
Commd3	-0.35258	-4.90751	0.000433453	0.00385475	-0.242465	0.136945	2.79846	0.0243436	0.0648741	-4.97943	-0.110571	-2.42046	0.0493414	0.0935742	-5.41063	0.0759654	2.67225	0.0322101	0.0729697	-5.07186
Ctnna1	0.064537	1.22829	0.24436	0.410804	-6.41783	0.276615	6.63611	0.000200742	0.00184675	0.20812	0.182965	5.23689	0.00159958	0.00791203	-1.67793	-0.0966815	-3.3142	0.0130656	0.0376507	-4.11778
Surf1	-0.286512	-5.30165	0.000231657	0.00243405	0.406849	0.0909045	1.60786	0.148322	0.247917	-6.76523	-0.0630611	-1.90838	0.101965	0.166105	-6.1463	0.147774	5.17136	0.0013362	0.00768665	-1.62893
Akr1b10	-0.0479108	-0.879906	0.397276	0.567328	-6.77873	-0.503274	-8.22987	4.65356e-05	0.000625874	1.82402	0.0991652	2.31374	0.0573455	0.105088	-5.56581	0.100748	2.72197	0.0299856	0.0690492	-4.99723
Sec13	0.301556	5.63392	0.000138956	0.00165843	0.937518	-0.16348	-3.8848	0.00507879	0.0204947	-3.32183	-0.0393117	-1.2033	0.271529	0.363311	-7.0562	0.081989	2.72138	0.0300113	0.069093	-4.99812
Pcyox1	-0.136045	-2.55611	0.0262537	0.0826415	-4.39852	0.0737829	1.73934	0.121952	0.213288	-6.58346	0.268671	7.71855	0.000181662	0.00189329	0.761971	-0.0375584	-1.24495	0.25362	0.355795	-7.07501
Cbr4	-0.230098	-3.69188	0.00340977	0.0182827	-2.36177	0.0437676	0.888482	0.401397	0.526243	-7.59846	-0.235066	-6.24916	0.00060893	0.00422082	-0.596506	0.0293316	1.01868	0.342609	0.448034	-7.32161
Plcb1	0.116121	2.2138	0.0483242	0.129217	-4.98374	-0.223287	-5.25913	0.000888881	0.0056401	-1.42854	-0.121416	-3.09408	0.0196092	0.0469433	-4.43526	-0.248447	-7.15079	0.000194738	0.00216124	0.510925
Prosc	0.17868	3.29237	0.00695235	0.0311935	-3.08255	0.311629	6.59172	0.000209857	0.00190587	0.159116	-0.0495564	-1.46003	0.19162	0.273923	-6.74778	0.299656	10.0038	2.29064e-05	0.000605884	2.89477
Eif3c	0.216941	4.13394	0.00157714	0.0102025	-1.57399	0.0908444	2.10029	0.0705434	0.141597	-6.05654	0.150235	4.11228	0.00547496	0.0186294	-3.04446	-0.147484	-4.58391	0.00260189	0.0120955	-2.36374
Prpf6	-0.105648	-1.94992	0.0764853	0.180308	-5.41209	0.287298	5.82493	0.000468634	0.0034762	-0.725943	0.198215	5.97952	0.00077837	0.00488297	-0.871844	0.178889	6.23236	0.000450113	0.00377735	-0.421943
Taok3	-0.0436105	-0.830126	0.423695	0.592174	-6.82198	-0.220992	-4.52766	0.00217142	0.0108292	-2.40324	0.370222	8.86281	8.02693e-05	0.0011141	1.67884	0.0792606	2.25935	0.0587817	0.115109	-5.6899
Ap3m1	0.29524	5.62152	0.000141592	0.00167916	0.917997	-0.0668178	-1.39766	0.201475	0.313619	-7.04034	-0.128343	-3.44363	0.0124344	0.0335151	-3.94296	-0.301847	-10.1196	2.12484e-05	0.000579173	2.97826
Gm4613	-0.157606	-2.89352	0.0142796	0.0526412	-3.80106	0.213842	5.17755	0.000978292	0.00604324	-1.53348	0.104527	3.17594	0.0175972	0.0432708	-4.31879	0.0600764	1.82259	0.111597	0.188912	-6.3241
Ndufs2	-0.0367917	-0.588413	0.567855	0.716204	-6.99939	0.213058	5.01532	0.001187	0.00701213	-1.74498	-0.311175	-8.86255	8.02832e-05	0.0011141	1.67865	-0.000741975	-0.0217917	0.983229	0.988713	-7.87378
Cct4	0.151479	2.79707	0.0170003	0.0601671	-3.97329	0.222022	4.36641	0.00267178	0.0126434	-2.62832	0.164527	4.67825	0.00288199	0.0117335	-2.3339	0.0287253	1.00799	0.347366	0.452499	-7.33238
Srprb	0.19672	3.7432	0.00311455	0.0170817	-2.26961	-0.212004	-4.58536	0.002018	0.0102811	-2.32358	-0.161513	-4.92249	0.00221628	0.00985049	-2.04165	-0.0967494	-2.97217	0.0210005	0.0529313	-4.62288
Mrps35	-0.0491421	-0.937097	0.368347	0.540014	-6.72634	0.28379	5.13774	0.00102549	0.00626699	-1.58504	-0.209108	-6.31898	0.000572166	0.00406226	-0.526629	0.155923	4.86543	0.00187911	0.00968633	-2.00543
Rab6a	0.288584	5.45552	0.000182479	0.00204488	0.654521	-0.162916	-3.89237	0.0050264	0.0203032	-3.31068	-0.097398	-2.92707	0.0245257	0.0552703	-4.67477	0.0288656	0.859685	0.41872	0.523006	-7.47284
Pgp	0.111385	1.57781	0.142235	0.282275	-5.96715	0.355185	6.37897	0.00026044	0.00224332	-0.0790659	-0.16275	-4.2311	0.00476613	0.0168421	-2.89141	0.162982	5.23055	0.00125275	0.00739203	-1.55761
Mrpl15	0.233504	4.10094	0.00166932	0.0106447	-1.63225	0.107818	2.33101	0.0495572	0.109489	-5.7054	-0.199624	-5.45046	0.00129127	0.00680992	-1.43865	0.153638	5.04897	0.00152911	0.00839599	-1.77796
Pop1	0.462327	7.3902	1.1969e-05	0.000290764	3.48597	0.0210159	0.505989	0.627142	0.726551	-7.88053	0.135763	3.63111	0.00981203	0.0281369	-3.68491	0.0365059	0.964887	0.367073	0.472647	-7.37498
Rfc1	-0.0821772	-1.49274	0.162949	0.309704	-6.08394	-0.296943	-6.60303	0.000207493	0.0018869	0.171618	-0.124387	-3.48245	0.0118341	0.0323473	-3.88915	-0.103275	-2.78896	0.0272402	0.0642239	-4.89676
Atg3	0.387888	7.37748	1.21662e-05	0.000293129	3.46901	-0.0568453	-1.36694	0.210521	0.324117	-7.07871	0.0681346	1.9334	0.0984008	0.161386	-6.11115	0.028428	0.932469	0.382449	0.487739	-7.40608
Ppp2r2a	0.145488	2.5438	0.0268414	0.0839769	-4.42002	-0.127374	-3.02614	0.0173219	0.0504898	-4.625	-0.0970842	-2.09693	0.0779808	0.133622	-5.8788	0.0704577	2.20621	0.0635537	0.121968	-5.76867
Ehbp1l1	0.116561	2.10181	0.0588106	0.149145	-5.16843	-0.104193	-2.42166	0.0431412	0.0988202	-5.56561	-0.110704	-3.29091	0.0151395	0.0386134	-4.15638	0.127629	2.90881	0.0229674	0.0566727	-4.71741
Fundc1	-0.236831	-4.47345	0.000886055	0.00655909	-0.981035	-0.0433619	-1.03958	0.330322	0.455195	-7.45185	0.114772	3.45226	0.0122982	0.0332482	-3.93099	-0.0674016	-2.31512	0.054164	0.108132	-5.60695
Rps5	0.0166324	0.312349	0.760476	0.856158	-7.13138	0.232346	5.55795	0.000630557	0.00434144	-1.05202	0.241615	7.39977	0.000232239	0.00222516	0.486031	0.0658837	2.2483	0.059743	0.116537	-5.7063
Ddx41	0.0867502	1.64666	0.127188	0.260719	-5.86962	0.257669	5.8997	0.000431966	0.00327739	-0.636331	0.228622	5.25814	0.00156545	0.00778819	-1.65384	-0.0136812	-0.474155	0.649973	0.732946	-7.74763
Acat1	-0.0710239	-1.33645	0.207745	0.366652	-6.28692	-0.0781261	-1.70655	0.128084	0.221675	-6.6294	-0.407808	-11.045	2.12222e-05	0.000484083	3.16593	-0.0226498	-0.795092	0.452939	0.555467	-7.52841
Osbpl8	-0.193551	-3.68914	0.00342632	0.0183571	-2.36669	-0.298623	-6.01078	0.000383213	0.00301553	-0.504552	-0.00518144	-0.132657	0.898543	0.923759	-7.79936	-0.273787	-6.70796	0.000288492	0.00282759	0.0731091
Ormdl2	0.0981667	1.87194	0.0873678	0.198385	-5.53372	-0.137074	-2.19431	0.0610929	0.127499	-5.91442	-0.105976	-3.01931	0.021665	0.0504657	-4.5422	0.12215	4.24631	0.00390315	0.0160115	-2.80851
Dut	-0.102242	-1.81531	0.09614	0.212528	-5.6204	0.10289	2.18576	0.0618981	0.128745	-5.92741	0.17492	5.28303	0.00152651	0.00763888	-1.62571	0.239509	6.07236	0.000525735	0.00416856	-0.594603
Sgsh	-0.0286796	-0.540592	0.599305	0.741333	-7.02781	0.231256	5.59149	0.000607169	0.00422572	-1.01053	0.229928	6.85136	0.000361849	0.00296638	-0.0121666	0.0183702	0.615999	0.557587	0.650445	-7.66298
Nup107	0.127496	2.37105	0.0365681	0.10554	-4.71832	0.244693	5.41977	0.000737951	0.00488922	-1.22459	0.162968	3.80113	0.00795197	0.0241616	-3.4549	0.150537	5.28814	0.00117709	0.0070979	-1.48869
9030624J02Rik	-0.0561975	-1.06322	0.309922	0.482791	-6.60101	-0.0630183	-1.51668	0.16959	0.274744	-6.88711	0.348149	9.82162	4.33151e-05	0.000745572	2.36975	-0.15034	-5.24527	0.0012329	0.00731905	-1.53994
Mycbp2	-0.0128839	-0.210455	0.837068	0.904044	-7.16003	-0.101424	-1.8911	0.0970093	0.180005	-6.3662	0.517944	14.316	4.28212e-06	0.000179604	4.93368	-0.302173	-10.0129	2.27717e-05	0.000603876	2.90133
Rps9	0.00353998	0.0668409	0.947879	0.971273	-7.18154	0.287711	6.28576	0.000286753	0.00242027	-0.185165	0.294459	7.92402	0.00015575	0.00171616	0.934839	0.194624	5.54585	0.000895509	0.00591173	-1.18584
Nae1	-0.064895	-1.15009	0.273917	0.444601	-6.50721	0.24802	4.70182	0.0017432	0.00921696	-2.16426	0.18259	5.02396	0.00199199	0.00914032	-1.92274	0.17732	6.01764	0.000554792	0.00430037	-0.654389
Ppp2ca	0.0359827	0.684163	0.50769	0.665394	-6.93575	-0.120758	-2.79155	0.0245983	0.0653158	-4.99021	-0.230021	-6.84397	0.000364088	0.00297761	-0.0190939	-0.0307156	-0.999022	0.351399	0.456594	-7.34137
Cfl1	0.326876	6.21462	5.90312e-05	0.000877865	1.82746	-0.0620341	-1.45892	0.184453	0.293116	-6.96235	0.102993	3.11939	0.0189619	0.0458368	-4.39918	-0.0517329	-1.80515	0.114474	0.192589	-6.34859
Nudt12	0.0679811	1.17557	0.263991	0.433108	-6.47858	0.211784	3.75581	0.00606727	0.0233041	-3.51268	-0.275498	-5.61192	0.00110249	0.00615295	-1.26181	0.245948	4.17054	0.00428507	0.0170837	-2.91058
Atp5d	0.0372447	0.647797	0.530085	0.685048	-6.96097	0.0825813	1.99264	0.0831378	0.160331	-6.21716	-0.242417	-7.01556	0.00031594	0.00271758	0.140239	0.054252	1.85772	0.106013	0.18146	-6.27452
Pfdn1	0.18757	2.95376	0.0128059	0.0485496	-3.69309	-0.229475	-3.93361	0.00475125	0.0195608	-3.25014	0.164785	4.38286	0.00400486	0.0148651	-2.69891	0.0764867	2.55512	0.038158	0.0826972	-5.24773
Alg2	0.16364	3.08418	0.0101169	0.0413037	-3.45846	-0.317164	-7.05043	0.000133999	0.00135329	0.654436	-0.093433	-2.23182	0.0643922	0.115047	-5.68455	-0.0975979	-2.91992	0.0226091	0.0560172	-4.70083
Nt5c2	0.0617425	1.15241	0.272998	0.443652	-6.50462	0.122516	2.8182	0.0236316	0.0634787	-4.94867	-0.230055	-6.95304	0.000332589	0.00280744	0.0825491	-0.0391868	-1.265	0.246766	0.348463	-7.05158
Acat2	-0.0375324	-0.606502	0.556195	0.706817	-6.98805	-0.17531	-3.86835	0.00519458	0.0208473	-3.34605	-0.339571	-10.3762	3.10525e-05	0.000604347	2.74163	-0.169318	-5.88514	0.000632907	0.0046756	-0.800729
Ampd2	0.130626	2.3162	0.0403164	0.113179	-4.81164	-0.514248	-5.86537	0.000448391	0.00335835	-0.677381	0.107933	2.99244	0.0224594	0.051817	-4.58074	-0.0375494	-1.28954	0.238598	0.339519	-7.0226
Pycr1	0.107541	2.04273	0.0651751	0.160739	-5.26422	-0.374041	-5.88296	0.000439889	0.00331765	-0.656326	-0.16311	-4.77302	0.00260016	0.010971	-2.21948	-0.0185879	-0.579277	0.580745	0.671022	-7.68682
Slc25a16	-0.29092	-4.2855	0.00121705	0.00837389	-1.30779	0.0884323	2.00585	0.0814822	0.157904	-6.1976	-0.270606	-8.24382	0.000123379	0.00149158	1.19647	0.012085	0.348826	0.737583	0.80561	-7.80513
Cyb5r1	0.337404	4.28362	0.00122095	0.00838108	-1.31108	-0.199413	-4.37463	0.00264344	0.0125556	-2.61676	0.0425202	1.29354	0.240605	0.329529	-6.95169	-0.113581	-3.17039	0.0159212	0.0434834	-4.32895
Tgoln1	-0.0899949	-1.71614	0.11345	0.240312	-5.76866	0.0688195	1.43452	0.191075	0.301535	-6.99365	0.304798	7.85669	0.000163745	0.00177213	0.878614	-0.0951133	-3.31228	0.0130999	0.0377267	-4.12058
Gtf2e1	0.0751608	1.32608	0.211047	0.370721	-6.29982	-0.395704	-8.49079	3.74473e-05	0.000532821	2.06447	-0.0905058	-2.4266	0.0489177	0.0929509	-5.40169	0.137874	3.7547	0.00726356	0.0247071	-3.48502
Ddost	-0.0704435	-1.32341	0.211907	0.371438	-6.30314	-0.182629	-3.87168	0.00517091	0.0207888	-3.34114	0.318737	8.67746	9.10422e-05	0.00120096	1.53759	-0.102795	-2.79966	0.0268268	0.0635262	-4.88073
Tbl3	0.12667	2.41551	0.0337791	0.0996166	-4.64215	-0.0282832	-0.65424	0.532158	0.646162	-7.78753	-0.226013	-6.76183	0.000390058	0.00310957	-0.0964812	0.000511575	0.0137265	0.989435	0.993059	-7.87394
Ergic3	-0.188783	-3.45727	0.00517363	0.0249421	-2.78457	-0.232561	-5.24592	0.000902724	0.00571207	-1.44547	0.062087	1.66555	0.143815	0.218099	-6.47984	0.00365488	0.123319	0.905356	0.932723	-7.86537
Gstm2	-0.0734912	-1.37829	0.194849	0.35112	-6.23413	-0.37479	-8.23107	4.64888e-05	0.000625696	1.82513	-0.0505256	-1.30342	0.237411	0.325871	-6.93996	0.046308	1.57965	0.158652	0.247128	-6.6567
Snap23	0.177776	3.29403	0.00693169	0.031132	-3.07956	-0.295869	-6.01627	0.000380968	0.00300217	-0.498084	0.0480813	1.38969	0.2111	0.296408	-6.83555	-0.0665563	-2.33271	0.052786	0.106161	-5.58074
Psmd11	0.234928	4.39809	0.00100575	0.007268	-1.11157	-0.105333	-2.44912	0.0413684	0.0956417	-5.52312	-0.0773236	-2.06556	0.0815377	0.138596	-5.92368	-0.0277586	-0.947808	0.375114	0.480093	-7.39147
Npepps	0.135745	2.58785	0.0247971	0.0793694	-4.34302	0.259222	6.05671	0.000364862	0.00290105	-0.450531	0.130919	3.80696	0.00789548	0.0240442	-3.44709	-0.0168185	-0.497489	0.634246	0.718698	-7.73511
Elac2	0.103937	1.8787	0.086371	0.19668	-5.52328	0.0892773	2.03632	0.0777822	0.152376	-6.15229	-0.179801	-5.42429	0.00132518	0.00691951	-1.46764	0.0464793	1.5013	0.17742	0.269281	-6.75937
Hspa4	0.364692	6.8657	2.38666e-05	0.000471187	2.76906	-0.0242793	-0.585603	0.575032	0.683204	-7.83329	0.0824396	2.14383	0.0729529	0.126707	-5.81147	-0.0543756	-1.49801	0.17825	0.270401	-6.76362
Ash2l	0.128416	2.4485	0.031844	0.0954158	-4.58534	-0.0152635	-0.336125	0.745824	0.821595	-7.95942	0.215977	6.45676	0.000506774	0.00373841	-0.390411	-0.0569394	-1.89805	0.099936	0.173426	-6.21721
Polr2h	0.138254	2.07927	0.0611663	0.153378	-5.20512	0.24347	4.02299	0.00420911	0.017851	-3.11968	0.260274	7.01521	0.000316029	0.00271758	0.139924	0.493835	14.0844	2.36848e-06	0.000139876	5.39976
Arih2	-0.140748	-2.63098	0.0229437	0.0748356	-4.26731	0.226351	4.70124	0.00174447	0.00922126	-2.16505	0.116752	3.08849	0.0197554	0.0472054	-4.44324	0.0606423	2.02669	0.0827445	0.149619	-6.032
Ccdc93	-0.0140619	-0.265716	0.795254	0.878241	-7.14586	0.216693	5.12403	0.00104231	0.00635052	-1.60284	0.129818	3.69385	0.00907509	0.0265572	-3.59958	-0.0354697	-1.10844	0.304671	0.410112	-7.22787
Hint3	-0.32683	-6.23156	5.76152e-05	0.000864312	1.85271	0.0698704	0.917986	0.386698	0.511581	-7.57126	-0.17979	-4.51925	0.00343498	0.0132948	-2.52879	0.240036	7.97857	9.81189e-05	0.00143833	1.27497
Pitpnm1	-0.195393	-3.59317	0.00406131	0.0208254	-2.5394	0.146018	3.52268	0.00841812	0.0297165	-3.86259	0.0512462	1.49753	0.181919	0.262759	-6.7001	0.00807244	0.278509	0.788753	0.844866	-7.82998
Psmd2	0.306907	5.7159	0.000122787	0.00151745	1.06605	0.0830624	2.01056	0.080899	0.157134	-6.1906	0.0931935	2.78706	0.0296673	0.0637751	-4.87715	-0.0592177	-1.97707	0.089001	0.158464	-6.10385
Ints5	0.135233	2.44467	0.0320631	0.0959008	-4.59195	0.175697	3.82242	0.00553321	0.0217979	-3.41387	0.175652	4.72305	0.00274472	0.0113614	-2.27965	0.129574	4.5157	0.00282024	0.0127668	-2.45228
Ext2	-0.227076	-4.28206	0.00122418	0.00839484	-1.3138	0.0676769	1.59816	0.150462	0.250813	-6.77836	0.225149	6.88376	0.000352218	0.00290948	0.0181343	-0.12948	-4.22188	0.00402201	0.0163619	-2.84132
Bag3	0.0397163	0.47649	0.642826	0.774224	-7.0623	-0.171272	-2.91929	0.0203084	0.0567942	-4.79114	-0.16516	-2.91474	0.0249376	0.0559087	-4.69253	0.367166	7.96464	9.9208e-05	0.00144707	1.26267
Grsf1	0.00362896	0.0687394	0.946401	0.970262	-7.1814	0.170799	3.9423	0.00469537	0.0193968	-3.23741	-0.150649	-4.02584	0.00606418	0.0199378	-3.1571	0.086974	3.0472	0.0188997	0.0489203	-4.51128
Nomo1	0.364748	6.6998	2.99029e-05	0.00055217	2.53467	-0.0433136	-1.02545	0.336531	0.460724	-7.46632	-0.0984582	-2.8171	0.0284747	0.061735	-4.83364	0.0152601	0.495572	0.635531	0.719797	-7.73616
Nap1l4	0.25169	4.56399	0.000761681	0.00582368	-0.825063	0.0801963	1.78156	0.11446	0.20395	-6.52374	-0.19104	-4.60923	0.00310878	0.0123749	-2.41805	-0.0211078	-0.704861	0.503902	0.601796	-7.59991
Tmem165	0.11059	1.98901	0.0715155	0.171945	-5.35021	-0.176326	-4.04292	0.00409758	0.0175007	-3.09073	0.123075	2.65246	0.0357028	0.0732226	-5.0727	-0.328092	-10.5343	1.63329e-05	0.000484917	3.27038
Paf1	-0.10147	-1.71841	0.113024	0.239744	-5.76532	0.421383	6.51226	0.000227348	0.00203239	0.070796	0.214214	5.67734	0.00103504	0.00590239	-1.19115	0.168379	5.19847	0.00129723	0.00755952	-1.5962
Sh3bp1	0.0633503	1.09713	0.295462	0.467268	-6.5651	-0.128481	-2.74214	0.0265012	0.0686824	-5.06726	-0.265155	-8.06187	0.000140734	0.00160419	1.0487	0.186168	6.04348	0.000540855	0.00423938	-0.626115
Hectd3	-0.285739	-5.26565	0.000245077	0.00254385	0.348423	0.160654	3.74205	0.00618439	0.023616	-3.53317	-0.0494956	-1.32489	0.230605	0.318186	-6.91433	-0.0143988	-0.505222	0.629078	0.714062	-7.73083
Txnrd1	0.241162	4.49006	0.000861731	0.00642842	-0.952343	-0.0430155	-0.974482	0.359666	0.48395	-7.51722	0.0840007	2.55495	0.0408781	0.0811324	-5.2147	-0.0398714	-0.950747	0.37372	0.478784	-7.38864
Vat1	-0.365142	-2.60652	0.0239774	0.0774572	-4.31028	0.119748	1.67113	0.135032	0.230825	-6.67857	0.332763	5.8969	0.000840557	0.00514452	-0.957998	-0.0304909	-0.385476	0.71145	0.78409	-7.79005
Gphn	0.206473	3.92224	0.00227555	0.0135132	-1.9494	0.292981	5.18181	0.000973384	0.0060256	-1.52798	-0.00945262	-0.273143	0.793356	0.8409	-7.76669	0.0283918	0.923694	0.386693	0.491986	-7.41435
Msh6	-0.0598367	-1.13919	0.278246	0.449049	-6.5193	-0.296097	-7.03708	0.000135716	0.00136637	0.640365	-0.0904096	-2.60887	0.0379253	0.0766939	-5.13615	0.162103	3.93435	0.00576429	0.0210282	-3.23395
Atp13a1	0.18217	3.28992	0.00698306	0.0313144	-3.08699	0.144771	3.26377	0.0122164	0.0387995	-4.25769	0.117075	2.96112	0.0234251	0.0533444	-4.62575	-0.0241923	-0.795003	0.452988	0.555467	-7.52848
Acadl	0.0578679	1.08054	0.30247	0.475148	-6.58278	0.209387	4.96699	0.00125829	0.00731222	-1.80871	-0.127414	-3.57437	0.0105353	0.0296403	-3.76253	-0.0214485	-0.630166	0.548803	0.642577	-7.65343
Rps10	-0.0324078	-0.617775	0.548998	0.701548	-6.98083	0.184448	4.42625	0.00247277	0.0119157	-2.54436	0.186745	5.70812	0.00100493	0.00577824	-1.15809	0.0802954	2.80627	0.0265747	0.0630964	-4.87083
Eps15l1	-0.0441422	-0.841387	0.417619	0.586857	-6.81239	0.295961	5.93895	0.000413995	0.00317716	-0.589581	0.116638	3.55644	0.0107759	0.0301457	-3.78714	0.215484	6.19593	0.000466195	0.00386775	-0.460981
Eif3e	-0.101342	-1.86104	0.0889974	0.201086	-5.55052	0.0574445	1.26153	0.244283	0.362753	-7.20629	0.456396	13.8659	5.22264e-06	0.000201003	4.71621	0.0166156	0.583213	0.578236	0.668913	-7.68433
Cdkn2aip	0.153671	2.82328	0.0162136	0.0579819	-3.92658	0.25973	5.7521	0.00050769	0.00370133	-0.813947	0.204271	4.99758	0.00204774	0.00930468	-1.95351	0.913871	20.3645	1.94564e-07	3.1303e-05	8.0867
Ppib	-0.0428129	-0.749509	0.4689	0.631178	-6.88727	-0.231419	-4.06501	0.00397766	0.0171023	-3.0587	0.208943	5.84987	0.00087846	0.00529291	-1.00742	-0.0290556	-0.892103	0.402265	0.506982	-7.44364
Eif2b2	0.383705	7.21009	1.51121e-05	0.000344328	3.24387	0.063944	1.18042	0.27329	0.394462	-7.29987	0.152068	3.92264	0.0068614	0.021765	-3.29298	0.201483	6.73069	0.000282594	0.00278881	0.0961124
Sec24c	0.237691	4.15117	0.00153112	0.00997882	-1.54361	0.213061	4.87856	0.00140121	0.0078876	-1.92617	0.137695	3.56139	0.0107088	0.0300255	-3.78033	-0.0138713	-0.441652	0.6722	0.751267	-7.76414
Eif3i	0.318232	5.81346	0.000106109	0.00135704	1.21777	0.0449836	0.714686	0.496063	0.613903	-7.7435	0.177389	4.3428	0.00419173	0.0153668	-2.7494	0.180622	5.49505	0.000944457	0.00613705	-1.24483
Dus3l	0.0215994	0.350093	0.732721	0.836838	-7.11798	0.318797	6.56299	0.000216003	0.00195219	0.12727	0.184234	5.38025	0.00138455	0.00714418	-1.51663	0.199989	6.55058	0.00033334	0.00308734	-0.0877682
Ube3b	-0.128205	-2.20875	0.048756	0.130151	-4.99215	0.278051	6.52173	0.000225181	0.00201652	0.0813621	0.133152	3.79176	0.00804365	0.0243717	-3.46747	-0.188051	-5.72007	0.000747997	0.00522175	-0.986205
Nfs1	-0.0811886	-1.53768	0.151701	0.294406	-6.02276	0.108202	2.57598	0.0340934	0.0829216	-5.32617	-0.22027	-6.5277	0.000476444	0.00358415	-0.321129	-0.0461145	-1.56888	0.161118	0.250048	-6.67096
Actn1	-0.059653	-1.11874	0.286517	0.458107	-6.54174	-0.0671995	-1.57898	0.15478	0.256473	-6.80423	0.566216	16.8627	1.54013e-06	0.000100485	6.04272	-0.11329	-3.80537	0.00680173	0.0235971	-3.41378
Cstf3	0.295072	5.43766	0.000187571	0.00209168	0.625943	-0.170098	-3.58668	0.00768843	0.027741	-3.76592	0.103819	1.79532	0.119719	0.188407	-6.30346	0.160201	5.00877	0.00159907	0.00863127	-1.82737
Cstb	-0.0400553	-0.756657	0.464773	0.627678	-6.88172	0.106021	2.33703	0.0491024	0.108792	-5.69614	0.373346	10.1602	3.52825e-05	0.000658607	2.59902	0.113386	3.94349	0.00569759	0.0208506	-3.22129
Wasl	0.0651416	1.24007	0.240137	0.405662	-6.40398	0.282941	6.82816	0.000166065	0.00158965	0.41746	0.157301	3.95985	0.00656133	0.0210635	-3.24382	0.11931	3.63783	0.00846437	0.0275832	-3.65062
Ppp2r5d	-0.123692	-1.86371	0.0885957	0.200487	-5.54641	-0.145823	-2.86278	0.0221011	0.0602938	-4.87917	-0.271391	-5.97671	0.000780395	0.00488686	-0.874756	-0.0737224	-2.02972	0.0823776	0.149099	-6.0276
Fuca1	-0.268135	-5.02677	0.000357774	0.00336829	-0.0437791	-0.162194	-3.2899	0.0117612	0.0376797	-4.21755	-0.087966	-2.59329	0.0387546	0.0779579	-5.15884	-0.0658056	-2.09211	0.075159	0.138635	-5.9366
Lrrc58	-0.154829	-2.84399	0.0156177	0.0564104	-3.88962	-0.145028	-2.77214	0.0253284	0.0666337	-5.02048	-0.0477285	-0.992706	0.356936	0.452822	-7.28048	-0.0716286	-2.19819	0.0643068	0.123102	-5.78052
Abhd14b	-0.443595	-6.75649	2.76744e-05	0.000523242	2.61519	0.114584	2.18784	0.0617012	0.128439	-5.92425	0.103653	2.72819	0.0321622	0.0676628	-4.96259	0.129985	3.87102	0.00625024	0.0221972	-3.32196
Sdhb	0.0284261	0.539194	0.600238	0.742199	-7.0286	-0.0700734	-1.41438	0.196696	0.307976	-7.01925	-0.341273	-9.56299	5.08805e-05	0.00083245	2.18964	0.0172923	0.588813	0.574678	0.665884	-7.68076
Tubb6	-0.110093	-1.93854	0.077991	0.18289	-5.42999	-0.13418	-2.56774	0.0345235	0.0836315	-5.33899	0.58341	14.5731	3.83305e-06	0.000170144	5.05475	0.12969	4.28462	0.00372441	0.0154948	-2.75721
Prmt5	0.304189	5.79216	0.000109532	0.00139474	1.18477	0.133106	2.70396	0.0280758	0.0717145	-5.12681	-0.031391	-0.900895	0.400314	0.497296	-7.36846	0.0280051	0.81442	0.442501	0.545711	-7.51216
Os9	-0.127668	-2.38638	0.035582	0.103478	-4.6921	-0.102537	-2.46185	0.0405716	0.0941646	-5.50339	0.18047	5.24301	0.00158966	0.00788195	-1.67098	0.0281793	0.971376	0.364053	0.4696	-7.36866
Klc1	0.129626	2.46018	0.0311851	0.0938385	-4.56518	0.110336	2.28543	0.0531386	0.114727	-5.77537	0.245512	7.07204	0.000301709	0.002633	0.192017	-0.0550394	-1.56136	0.16286	0.251965	-6.68089
Gclc	0.00766316	0.133453	0.896187	0.940515	-7.17433	0.429684	9.8257	1.33552e-05	0.000239508	3.20524	-0.0694858	-1.52485	0.17514	0.255228	-6.665	0.240967	6.91387	0.000239724	0.00246655	0.279361
Atp5b	0.0569422	1.07367	0.305411	0.478439	-6.59004	0.0549392	1.28188	0.237425	0.354748	-7.18217	-0.278226	-8.22838	0.000124753	0.00149849	1.18404	-0.0164941	-0.559605	0.593375	0.682393	-7.69905
2007-09-01	0.011635	0.221626	0.828568	0.899373	-7.15743	-0.0541061	-1.26551	0.242928	0.361158	-7.20159	0.337119	9.00133	7.31675e-05	0.00104344	1.78271	-0.00616401	-0.197497	0.849109	0.890079	-7.85183
Gnpda1	-0.149024	-2.62915	0.0230197	0.0749975	-4.27054	0.0413729	0.862613	0.414614	0.539484	-7.62171	0.283766	8.02905	0.000144152	0.0016304	1.02174	-0.0135722	-0.466471	0.655194	0.737474	-7.75164
Caprin1	0.231843	4.36029	0.00107206	0.00762913	-1.1773	-0.22121	-5.16876	0.000988507	0.00609535	-1.54485	-0.0299492	-0.850433	0.425791	0.522857	-7.414	-0.115821	-4.06658	0.00487746	0.0187494	-3.05195
Sirt2	-0.27221	-5.04908	0.000345232	0.00328642	-0.00681103	0.0511388	1.19334	0.268486	0.389354	-7.28525	0.178147	4.72575	0.00273667	0.011335	-2.27639	-0.00650773	-0.22283	0.830096	0.876349	-7.84578
Cd2ap	0.150564	2.83469	0.0158825	0.057186	-3.90623	0.0484474	1.09248	0.30788	0.432504	-7.3964	0.210152	5.77308	0.000944582	0.00552921	-1.08873	-0.122989	-3.49831	0.0101875	0.031402	-3.85054
Cep170	-0.226129	-4.31168	0.00116409	0.00811417	-1.26204	-0.20357	-2.14143	0.0662418	0.135274	-5.99454	-0.0845529	-2.22511	0.0650073	0.115874	-5.69425	-0.0248308	-0.702526	0.505269	0.602861	-7.60166
Txlna	0.169567	3.17179	0.00863776	0.0367717	-3.30042	-0.208836	-4.7058	0.00173455	0.00918353	-2.15884	-0.0569453	-1.49305	0.183054	0.264028	-6.70583	-0.12758	-4.32535	0.00354419	0.0149385	-2.7029
Flnb	0.0154567	0.280497	0.784176	0.871061	-7.14152	-0.0425679	-0.993244	0.351012	0.474917	-7.49871	0.727491	18.9857	7.31256e-07	6.80035e-05	6.83637	-0.030025	-1.02243	0.340953	0.446351	-7.31781
Mtg1	-0.111617	-2.12617	0.0563609	0.144802	-5.1286	0.105745	2.18032	0.0624151	0.129472	-5.93566	-0.224189	-6.29558	0.0005842	0.0041104	-0.549984	0.0650987	2.28489	0.0566199	0.111793	-5.65196
Uba5	0.240959	3.91896	0.00228862	0.0135667	-1.95525	-0.150728	-2.63331	0.0312485	0.0776846	-5.23691	-0.128904	-3.73739	0.00859944	0.0256065	-3.54066	0.0870863	2.73711	0.0293406	0.0679676	-4.97451
Foxk1	-0.170798	-3.25127	0.00748564	0.0330707	-3.15684	0.105355	2.27871	0.0536881	0.115648	-5.78567	0.165068	4.84549	0.00240543	0.0104495	-2.13286	0.0264947	0.884594	0.406034	0.51073	-7.45048
Pxmp4	-0.165777	-2.95828	0.0127016	0.0482573	-3.68497	-0.0260119	-0.623567	0.551075	0.662748	-7.80855	-0.48311	-14.4003	4.12848e-06	0.000177191	4.97363	-0.026636	-0.744706	0.480948	0.58034	-7.56924
Casp3	0.156149	2.93454	0.0132587	0.0497828	-3.72756	-0.317832	-3.93556	0.00473868	0.0195397	-3.24729	0.0263001	0.732818	0.489663	0.583801	-7.51185	0.117807	3.05137	0.0187898	0.048753	-4.50509
Epn2	-0.0501598	-0.937151	0.36832	0.540014	-6.72629	0.715456	15.4917	4.80976e-07	2.05083e-05	6.86083	0.0376992	0.894867	0.403296	0.500244	-7.37401	0.0872804	2.92962	0.0223009	0.0554547	-4.68634
Rab5c	0.167575	3.12253	0.0094402	0.0392982	-3.3893	-0.35399	-3.96628	0.00454483	0.0189241	-3.20234	0.274279	3.43374	0.0125926	0.0338481	-3.95669	-0.151954	-0.825722	0.436476	0.540258	-7.5025
Ppp3ca	-0.249752	-4.61898	0.0006952	0.0054326	-0.73081	-0.0656381	-1.58092	0.154336	0.255861	-6.80161	0.102288	2.59745	0.0385317	0.0775843	-5.15279	-0.257897	-8.72498	5.5516e-05	0.0010458	1.90964
Sucla2	0.162929	2.94294	0.0130588	0.049281	-3.71249	0.0477234	0.955313	0.368674	0.493712	-7.53584	-0.300276	-7.32004	0.000247288	0.00231433	0.415487	-0.0214544	-0.709078	0.501439	0.599545	-7.59673
Rab3d	0.0968008	1.80215	0.0982905	0.216027	-5.64034	0.0594768	1.31585	0.226347	0.34273	-7.14135	-0.485142	-10.6347	2.6736e-05	0.000557845	2.90861	0.0310242	0.896879	0.399882	0.504845	-7.43926
Nol9	0.216262	4.08453	0.00171723	0.0108793	-1.66125	0.107713	2.06318	0.0746581	0.147507	-6.11219	0.126682	3.82851	0.00769052	0.0235728	-3.41824	-0.0983299	-3.27894	0.0137109	0.0390393	-4.16937
Rpl27a	0.0862555	1.50024	0.161022	0.307273	-6.07381	0.195572	4.54316	0.00212899	0.0106564	-2.38179	0.255542	7.4727	0.000219383	0.00213281	0.550011	0.0756721	2.28785	0.0563738	0.111435	-5.64754
Sdhc	0.0967205	1.72301	0.112165	0.238512	-5.75854	0.000998198	0.0207416	0.983983	0.991145	-8.02253	-0.266725	-7.6905	0.000185568	0.00192034	0.738074	-0.0258974	-0.886599	0.405025	0.509741	-7.44866
Oplah	-0.505592	-8.90454	1.94689e-06	8.38978e-05	5.36501	-0.0149523	-0.247998	0.810673	0.868527	-7.98817	0.0326561	0.71788	0.498221	0.591089	-7.5234	0.0309256	0.867946	0.414482	0.518878	-7.46548
Hmbs	0.1216	1.99178	0.0711745	0.171265	-5.34579	0.418309	7.13048	0.000124191	0.00128864	0.738422	-0.0438391	-0.691799	0.513398	0.605287	-7.54309	0.0794146	2.78272	0.0274846	0.0646297	-4.90612
Nudt7	0.0318593	0.512844	0.617958	0.75525	-7.04325	0.202611	4.53451	0.00215256	0.0107508	-2.39376	-0.271523	-6.13333	0.000675986	0.00453422	-0.7137	0.111139	3.41433	0.0114052	0.0340696	-3.97199
Uqcrc2	0.111546	2.12698	0.0562815	0.144678	-5.12728	0.106559	1.99169	0.0832592	0.160445	-6.21858	-0.489809	-11.3507	1.79579e-05	0.000437657	3.35173	-0.0530306	-1.79805	0.115665	0.194069	-6.35854
Mrpl37	0.248785	4.44766	0.000925242	0.00679613	-1.02563	-0.0683987	-1.49213	0.175771	0.282222	-6.91929	-0.217825	-6.16391	0.000657504	0.0044524	-0.682607	0.0311347	0.761456	0.47151	0.571946	-7.55591
Atp5f1	0.108365	2.06308	0.062913	0.156558	-5.23136	0.0598215	1.31069	0.227998	0.344421	-7.14759	-0.24853	-6.53716	0.000472561	0.00356276	-0.31194	0.0624789	2.20044	0.0640945	0.122765	-5.7772
Sri	-0.0838449	-1.51953	0.15616	0.300477	-6.04761	0.0648252	1.53135	0.165993	0.270388	-6.86776	0.363207	8.7441	8.69887e-05	0.0011662	1.58868	0.00504027	0.171109	0.869029	0.904914	-7.85736
Rpn1	0.354343	6.03525	7.65173e-05	0.00107564	1.55767	0.112674	2.41044	0.0438875	0.100119	-5.58296	0.0967228	2.11626	0.0758676	0.130786	-5.85108	-0.0110321	-0.336823	0.746226	0.812354	-7.80975
Myo18a	0.101593	1.93363	0.0786497	0.183955	-5.43771	0.139073	3.19472	0.0135118	0.0419225	-4.36405	0.299052	7.01031	0.0003173	0.00272291	0.135414	-0.0976544	-3.08071	0.0180348	0.047289	-4.46156
Sugt1	0.171814	3.24485	0.00757257	0.033383	-3.16843	0.0449133	0.995113	0.350158	0.474033	-7.49685	0.163216	4.69028	0.00284438	0.0116237	-2.3193	0.00284624	0.086421	0.933577	0.953338	-7.86978
Arhgef7	0.0610269	1.13648	0.279333	0.450193	-6.5223	-0.247225	-5.9316	0.000417297	0.00319534	-0.598322	-0.108142	-3.25616	0.0158406	0.0399947	-4.20532	-0.0787093	-2.4629	0.0436371	0.0915902	-5.38606
Comtd1	0.192787	3.64262	0.00372026	0.0195533	-2.45035	-0.0865865	-1.54232	0.163345	0.266836	-6.85321	-0.204108	-5.5638	0.00115528	0.00634468	-1.31415	0.172169	5.49534	0.000944162	0.00613705	-1.24448
Sympk	0.109127	1.97246	0.0735815	0.175171	-5.37647	0.166984	3.32203	0.0112259	0.0365171	-4.16827	0.215094	6.46095	0.000504925	0.00373415	-0.386307	-0.000402352	-0.00820482	0.993685	0.995429	-7.87401
Gnb2l1	-0.0107923	-0.195464	0.848508	0.911056	-7.16332	0.243137	5.9043	0.000429813	0.00326442	-0.630834	0.213042	6.47896	0.000497055	0.0036919	-0.368674	0.0493335	1.59325	0.155587	0.243462	-6.63863
Agk	0.115598	2.20285	0.0492657	0.131171	-5.00198	0.173969	4.06999	0.00395117	0.017038	-3.05149	-0.0598258	-1.7328	0.130797	0.201994	-6.38903	-0.0780786	-2.74147	0.029158	0.0676131	-4.96798
Ola1	0.400042	7.28611	1.36891e-05	0.000319703	3.34657	0.0137786	0.260117	0.801648	0.862032	-7.98472	-0.11946	-3.0059	0.0220576	0.0511656	-4.56142	-0.0332135	-1.07051	0.320269	0.426674	-7.26818
Uqcrb	0.0720813	1.37423	0.19607	0.352393	-6.23931	-0.105915	-2.4803	0.039445	0.0922793	-5.4748	-0.253116	-7.62393	0.000195226	0.00197508	0.681072	-0.0185396	-0.645064	0.539656	0.634098	-7.64317
Cct3	0.389692	7.10953	1.72431e-05	0.000377001	3.10685	0.111994	2.27055	0.0543624	0.116721	-5.79815	0.0240888	0.677573	0.521802	0.612419	-7.55357	0.0423791	1.44791	0.191349	0.285695	-6.82781
Slc25a3	0.0734958	1.35379	0.202317	0.359846	-6.26519	0.132521	3.21183	0.0131778	0.0411657	-4.33765	-0.136366	-3.97916	0.0064113	0.0207178	-3.21837	-0.0295286	-0.995393	0.35304	0.458205	-7.34498
Kifap3	-0.244179	-4.50425	0.000841511	0.00631887	-0.927864	-0.0662171	-1.51828	0.169194	0.27432	-6.88501	0.132085	3.90075	0.00704503	0.0220716	-3.322	-0.108745	-3.83205	0.00657148	0.0229924	-3.3764
Vdac1	0.184391	3.50012	0.00479274	0.023557	-2.70722	0.15069	3.11773	0.0151288	0.045537	-4.48301	-0.14176	-4.14283	0.00528214	0.0181415	-3.00491	-0.0254875	-0.835709	0.4312	0.535146	-7.49388
Rsu1	-0.135283	-2.57569	0.0253457	0.0804982	-4.36431	0.104317	2.3641	0.0471103	0.105538	-5.65447	0.193449	4.80099	0.00252298	0.0108039	-2.18596	-0.0869825	-2.91755	0.0226851	0.0561586	-4.70437
Qars	0.0438438	0.665628	0.519034	0.675523	-6.94876	0.385169	8.30497	4.36895e-05	0.000597808	1.89385	0.193281	5.29317	0.00151097	0.00758324	-1.61427	0.0399713	1.39459	0.206235	0.30271	-6.89482
Diap2	0.0439165	0.811929	0.433639	0.600145	-6.83724	0.179722	3.46839	0.00909512	0.0313314	-3.94491	0.370732	7.8831	0.000160555	0.00174817	0.900713	-0.262752	-8.47742	6.67432e-05	0.0011498	1.70443
Msn	0.119428	2.17402	0.0518275	0.136447	-5.0498	-0.012821	-0.245357	0.812644	0.869731	-7.9889	0.283848	8.41515	0.000109243	0.00136567	1.33307	-0.149003	-4.98601	0.00164027	0.0087949	-1.85545
Rps18	0.0438693	0.833496	0.42187	0.59082	-6.81912	0.208821	4.84482	0.00146035	0.00812485	-1.97128	0.165691	4.97316	0.00210091	0.00949478	-1.98209	0.113667	3.53498	0.00970052	0.0303777	-3.79777
Rab11b	-0.270414	-4.20826	0.00138843	0.00927974	-1.44317	0.207786	4.38784	0.00259859	0.0124056	-2.5982	0.110914	2.70709	0.0331095	0.0690843	-4.99324	-0.104666	-2.93254	0.022209	0.0552857	-4.68199
Nup160	0.349203	6.50041	3.93966e-05	0.000665854	2.24798	0.0409159	0.972651	0.360519	0.484812	-7.51901	0.143196	3.67896	0.00924429	0.0269296	-3.61978	-0.0787683	-2.67527	0.03207	0.0727198	-5.06732
Ppm1f	0.249033	4.74858	0.000561486	0.00465684	-0.510151	-0.152392	-3.52467	0.00839431	0.0296477	-3.85957	-0.0221811	-0.660587	0.531952	0.62121	-7.56583	-0.0336176	-1.02148	0.341371	0.446813	-7.31877
Galk1	-0.170034	-3.19365	0.00830401	0.0357262	-3.26094	-0.0587652	-1.01975	0.33906	0.463099	-7.47211	0.249825	7.50838	0.000213389	0.00209836	0.581132	0.022108	0.778098	0.462258	0.563985	-7.54243
Mrpl4	0.0537231	1.02442	0.327112	0.500693	-6.64097	0.151636	3.39548	0.0100969	0.0338297	-4.05592	-0.233329	-6.96873	0.00032832	0.00278943	0.0970615	0.0653017	2.152	0.0688237	0.129477	-5.84867
Mrps34	-0.174569	-3.12777	0.00935143	0.0390155	-3.37986	0.171137	3.23669	0.0127081	0.0400701	-4.29936	-0.167274	-4.46102	0.00366641	0.0139644	-2.60109	0.0778417	2.61255	0.0351107	0.0776661	-5.16151
Ipo7	0.0403201	0.695182	0.501017	0.659347	-6.92786	0.19569	2.87777	0.0216101	0.0593361	-4.85581	0.138357	4.15511	0.00520678	0.0179577	-2.98906	-0.106811	-2.99394	0.0203667	0.0517271	-4.59047
Mat2b	0.0371035	0.703018	0.496304	0.655384	-6.92217	0.34167	7.83188	6.55466e-05	0.000804265	1.44503	0.0954051	2.85211	0.0271483	0.059725	-4.78297	0.253473	7.21652	0.000184003	0.00208712	0.574115
Eif3a	0.0563982	1.03168	0.323846	0.49762	-6.63359	0.216336	4.11627	0.00371382	0.0162812	-2.98463	0.161241	4.65468	0.00295729	0.0119478	-2.36256	0.0388752	1.293	0.237465	0.338064	-7.01849
Ppp1r14b	0.136873	2.32758	0.039509	0.11154	-4.79233	0.194357	4.55845	0.00208803	0.0105154	-2.36067	0.132023	3.86778	0.00733184	0.0227129	-3.36583	-0.0553104	-1.72699	0.128265	0.20978	-6.45728
Thada	0.1958	3.73325	0.00316967	0.0172702	-2.28747	0.184085	4.28917	0.00295483	0.0137238	-2.73743	0.0766173	2.25508	0.0623055	0.112157	-5.65088	0.0266722	0.769484	0.467031	0.567651	-7.54944
Acot2	-0.0173814	-0.330304	0.747226	0.846395	-7.12519	0.178245	4.11536	0.00371835	0.0162958	-2.98595	-0.109567	-3.04132	0.0210368	0.0495528	-4.51067	-0.0139515	-0.421076	0.686458	0.763135	-7.77402
Dnajc19	-0.0560383	-1.02378	0.327402	0.500913	-6.64162	-0.0727235	-1.34041	0.218613	0.3337	-7.11142	-0.214309	-5.12117	0.00180078	0.00855161	-1.81019	0.0801603	2.32216	0.0536083	0.107363	-5.59647
Ruvbl2	0.0432302	0.80472	0.43762	0.604069	-6.8432	0.277561	6.55161	0.000218493	0.00197123	0.114624	0.139403	4.26645	0.00457537	0.0163707	-2.84627	0.195176	6.48149	0.000355466	0.00322906	-0.159302
Uqcrc1	0.114678	2.17479	0.0517578	0.136305	-5.04853	0.141828	3.02259	0.0174133	0.050698	-4.63051	-0.293673	-7.89317	0.000159357	0.0017393	0.909125	0.00786002	0.266994	0.797248	0.851171	-7.83353
Sumo1	-0.200348	-3.54337	0.00443726	0.022248	-2.62917	-0.116208	-2.36396	0.0471205	0.105538	-5.65468	0.23352	7.01692	0.000315587	0.00271606	0.141495	0.0483585	1.68032	0.13724	0.220995	-6.52127
Suclg1	-0.00284769	-0.0518129	0.959584	0.978437	-7.18251	0.0417357	0.956019	0.368339	0.493391	-7.53516	-0.352231	-10.3327	3.1855e-05	0.000613765	2.71314	0.00540248	0.189295	0.855289	0.893958	-7.85363
Ppat	0.282255	5.28531	0.000237649	0.00248305	0.380353	0.0439667	1.03006	0.334493	0.459188	-7.46161	0.0364628	1.02006	0.344749	0.440381	-7.25306	0.0302697	0.739145	0.484109	0.583304	-7.5736
Gtf2i	-0.166605	-3.15412	0.00891735	0.0376497	-3.33231	0.220621	4.79297	0.00155664	0.00851572	-2.04092	0.00104514	0.0288321	0.977878	0.983958	-7.80903	-0.199202	-6.99168	0.00022377	0.00234999	0.356085
Snx12	0.128513	2.44968	0.0317767	0.0952976	-4.5833	-0.10407	-1.80619	0.110294	0.198612	-6.48864	0.186026	5.68084	0.00103157	0.00588421	-1.18738	-0.118687	-4.18304	0.00421931	0.0168984	-2.89368
Mtch1	-0.225052	-3.1445	0.00907337	0.0381674	-3.34967	-0.0795358	-1.67234	0.13479	0.230485	-6.67691	0.264698	6.34412	0.000559554	0.00400835	-0.501614	0.0551649	1.48536	0.181478	0.274091	-6.77993
S100a1	-0.0788632	-1.35679	0.201388	0.358701	-6.2614	-0.122718	-2.16805	0.0635983	0.131193	-5.95426	-0.470929	-11.5792	1.58926e-05	0.000411886	3.48748	0.220656	7.18868	0.000188466	0.00211774	0.547405
Inpp1	0.114598	1.97712	0.0729944	0.174273	-5.36909	0.091187	2.18617	0.0618587	0.128702	-5.92678	0.207537	5.88646	0.000848807	0.00517033	-0.968944	0.164244	4.6783	0.00232997	0.0112645	-2.24233
Stx12	0.0438179	0.803448	0.438325	0.604838	-6.84424	-0.14111	-3.35635	0.0106825	0.0352402	-4.11571	-0.130216	-3.66673	0.00938591	0.0272358	-3.6364	-0.123924	-4.10016	0.00467679	0.0181937	-3.00611
Memo1	0.348468	5.42075	0.00019253	0.00212965	0.598853	-0.107169	-2.42938	0.042635	0.0979393	-5.55367	-0.020063	-0.504926	0.630546	0.706181	-7.66519	-0.0293259	-0.839916	0.428991	0.532919	-7.49023
Gm3839	0.403867	7.70075	8.07915e-06	0.000219975	3.89372	-0.121877	-2.82536	0.0233786	0.0629308	-4.93751	0.00920422	0.271763	0.794371	0.841542	-7.76712	0.0351923	1.21652	0.263611	0.366286	-7.1078
Naca	-0.149291	-2.806	0.016728	0.0594181	-3.95738	0.173813	4.08272	0.00388431	0.0168257	-3.03308	0.116653	3.55325	0.0108193	0.0302364	-3.79153	0.0351524	1.18828	0.273866	0.377143	-7.13989
Cyb5r3	-0.0596055	-1.13661	0.279282	0.450162	-6.52215	-0.170347	-3.76596	0.00598244	0.0230851	-3.49759	0.28668	7.74303	0.000178329	0.00187257	0.782774	-0.137247	-4.71281	0.0022385	0.010972	-2.19825
Prune	0.22892	3.89292	0.00239504	0.0139997	-2.00169	0.0914455	2.11059	0.0694408	0.13993	-6.04104	-0.0713078	-1.8338	0.11336	0.180491	-6.2503	0.127392	3.05089	0.0188024	0.0487605	-4.5058
Hmgb1	-0.289523	-5.51888	0.000165563	0.00189731	0.755539	0.0405946	0.859053	0.416457	0.541163	-7.62487	0.0842113	2.45638	0.0469158	0.0902906	-5.35832	-0.0416406	-1.29381	0.237202	0.33779	-7.01753
Lars2	-0.0201629	-0.356491	0.728054	0.834752	-7.11556	-0.0839412	-2.03439	0.0780117	0.152782	-6.15516	-0.353545	-9.92013	4.07796e-05	0.000717553	2.43721	-0.0856956	-2.90992	0.0229314	0.0566001	-4.71575
Wdr91	-0.157556	-2.82694	0.0161066	0.0577196	-3.92005	-0.0688499	-1.42778	0.192941	0.303763	-7.00225	0.0349182	1.06659	0.32478	0.419963	-7.20518	0.169865	5.71776	0.000749759	0.00522872	-0.988816
Fubp3	0.0554662	0.950804	0.36164	0.533325	-6.71337	0.0611779	1.3205	0.224864	0.34115	-7.13571	0.442964	10.7437	2.51249e-05	0.000537363	2.97789	0.0886432	2.87667	0.0240391	0.0585715	-4.76545
Rps13	0.0792904	1.48788	0.164206	0.311556	-6.09048	0.215299	4.51404	0.00220945	0.0109789	-2.4221	0.220545	6.67965	0.000418171	0.00326902	-0.17464	0.141609	4.93961	0.00172794	0.00911908	-1.91292
Psma5	0.159252	2.73045	0.0191746	0.0654831	-4.09165	-0.197128	-3.95011	0.00464578	0.0192472	-3.22599	-0.115351	-2.63741	0.0364542	0.0744148	-5.0946	0.0107985	0.325597	0.754344	0.81811	-7.81394
Pdia4	-0.00855715	-0.152436	0.881537	0.931866	-7.1714	0.332478	7.85739	6.40964e-05	0.000793082	1.46978	0.095368	2.58936	0.0389667	0.0782763	-5.16456	0.13391	4.50661	0.00285081	0.0128346	-2.46412
Aspscr1	0.19241	3.5715	0.00422072	0.0214289	-2.57846	-0.177905	-4.15452	0.0035293	0.0156512	-2.92959	-0.117399	-3.2597	0.0157675	0.0398508	-4.20032	-0.056593	-1.24811	0.252527	0.35477	-7.07132
Irf2bp2	-0.323985	-6.09428	7.02212e-05	0.00100236	1.64695	0.0879643	1.71333	0.126792	0.219958	-6.61992	0.157535	2.78662	0.0296852	0.0637835	-4.87779	0.217757	7.03736	0.000214964	0.00229147	0.400815
Zc3hav1	0.029084	0.517499	0.614809	0.753147	-7.04071	-0.357077	-7.47862	8.99034e-05	0.00102279	1.09556	-0.0357379	-0.78712	0.459396	0.555448	-7.46816	-0.163705	-5.18755	0.00131277	0.00760644	-1.60937
Pofut1	-0.0244091	-0.465236	0.650618	0.77968	-7.06792	-0.0615554	-1.44102	0.18929	0.299069	-6.98534	0.239321	6.54753	0.00046834	0.00354393	-0.301866	-0.115636	-4.01364	0.00521315	0.0195691	-3.12452
Mthfd1	0.347576	6.30668	5.17591e-05	0.000804655	1.96417	0.0676855	1.53864	0.164229	0.267939	-6.8581	-0.0505034	-1.09195	0.314296	0.40885	-7.17845	0.0781328	2.41345	0.0469038	0.0969036	-5.46012
Xpnpep1	0.272588	5.05329	0.00034292	0.0032708	0.000153626	-0.0963959	-2.28562	0.053123	0.114707	-5.77508	0.164204	4.96569	0.00211749	0.00954149	-1.99085	-0.0764287	-2.45054	0.0444311	0.0928656	-5.40458
Uba3	0.377874	7.06966	1.81752e-05	0.000388291	3.05216	0.01075	0.260081	0.801675	0.862032	-7.98473	-0.127028	-3.05435	0.020674	0.0489001	-4.49202	-0.0780669	-2.68317	0.0317071	0.0721245	-5.05547
Utp20	0.154032	2.8264	0.0161223	0.0577438	-3.92101	0.175876	3.92971	0.0047766	0.0196181	-3.25587	0.206626	3.3118	0.0147344	0.0379047	-4.12703	-0.0554999	-1.71355	0.130791	0.213068	-6.47578
Fxr2	0.216358	3.48097	0.00495927	0.0241295	-2.74178	-0.0837704	-1.65307	0.138709	0.235782	-6.70347	-0.201033	-4.81955	0.00247319	0.0106582	-2.16378	0.0637533	1.57106	0.160616	0.249356	-6.66808
Ubxn7	0.255031	4.77458	0.000538079	0.00449902	-0.466132	0.218565	5.19382	0.000959695	0.00595521	-1.51247	-0.0112384	-0.250843	0.809806	0.853237	-7.77336	0.00538889	0.154996	0.881244	0.914575	-7.86035
Pex3	0.050459	0.905136	0.384326	0.555228	-6.75597	-0.111038	-2.48704	0.0390416	0.0915649	-5.46435	-0.341951	-8.90856	7.78396e-05	0.00109273	1.71331	0.0873115	2.73489	0.0294347	0.0681418	-4.97785
Tnpo1	0.160221	2.99927	0.0117945	0.0461099	-3.61133	0.13094	2.71982	0.0274102	0.0704581	-5.10207	0.270733	6.92656	0.00033994	0.00284581	0.0579901	-0.169449	-4.63116	0.00246161	0.0116435	-2.3028
Sco1	0.337482	6.10686	6.89523e-05	0.00098891	1.66591	-0.0654459	-1.29449	0.23326	0.349961	-7.16709	0.0304202	0.844035	0.429103	0.52575	-7.41963	0.201937	5.21399	0.0012755	0.00748079	-1.57752
Ptar1	0.448864	7.96391	5.8411e-06	0.000181132	4.22985	-0.0516926	-1.25507	0.246493	0.365241	-7.21389	-0.0579704	-1.40626	0.206355	0.290919	-6.81508	0.0646221	1.93195	0.0950922	0.166895	-6.16875
Cox4i1	-0.0675084	-1.2826	0.225372	0.387829	-6.35312	0.0614109	1.48056	0.178753	0.28596	-6.93435	-0.239354	-6.67268	0.00042066	0.00328598	-0.181304	0.0713807	2.33651	0.0524924	0.105694	-5.57506
1810014F10Rik	-0.0363315	-0.481518	0.639358	0.77231	-7.05974	0.0511552	1.18911	0.270049	0.390959	-7.29004	0.382207	10.777	2.46553e-05	0.000531537	2.99892	0.172805	4.60582	0.00253577	0.0118977	-2.33544
Eif3k	-0.00736643	-0.134585	0.895312	0.939871	-7.17416	0.160585	3.28836	0.0117875	0.0376992	-4.21991	0.248349	7.35776	0.000240033	0.00227167	0.448942	0.135583	4.605	0.00253822	0.0119018	-2.3365
Mrpl39	0.1886	3.52622	0.0045749	0.0227549	-2.66012	0.13252	2.87938	0.0215582	0.0592328	-4.85332	-0.186972	-5.67178	0.0010406	0.00592418	-1.19714	0.12562	3.92165	0.00585833	0.0212384	-3.25156
Pmpcb	0.145574	2.63015	0.0229784	0.0749248	-4.26878	-0.0742664	-1.66048	0.137189	0.233752	-6.69327	-0.331326	-9.8823	4.17326e-05	0.000728708	2.41138	0.0400525	1.22994	0.258852	0.361359	-7.09238
Chmp4b	-0.11957	-2.07965	0.0611259	0.153296	-5.2045	-0.0153719	-0.34754	0.737568	0.814973	-7.95508	0.273119	7.36771	0.000238162	0.00225895	0.457737	-0.00522112	-0.140869	0.891982	0.922737	-7.86273
Fech	-0.231869	-4.40814	0.00098886	0.00715852	-1.09413	0.000427323	0.0100774	0.992218	0.995414	-8.02272	-0.190639	-5.67481	0.00103756	0.00591018	-1.19387	-0.0417478	-1.36142	0.216009	0.313806	-6.9358
Fkbp9	-0.194685	-3.70136	0.00335315	0.0180214	-2.34474	-0.0612625	-1.44957	0.186966	0.296195	-6.97439	-0.0544192	-1.4558	0.192744	0.275318	-6.75313	-0.100988	-3.4458	0.0109314	0.0329562	-3.92639
Slc9a6	-0.0520822	-0.896863	0.38854	0.558834	-6.76349	0.600632	10.8121	6.7216e-06	0.000139538	3.96406	-0.0561944	-1.53197	0.173413	0.253232	-6.65581	-0.219091	-6.93337	0.000235608	0.00243572	0.298654
Rpsa	0.109245	1.98844	0.0715857	0.172074	-5.35111	0.24804	4.83533	0.00147747	0.00818019	-1.98398	0.178507	5.15703	0.00173554	0.00834748	-1.769	0.0372689	1.30007	0.235166	0.335587	-7.01007
Pfas	-0.0178045	-0.331525	0.746328	0.845704	-7.12476	0.274353	6.01069	0.000383251	0.00301553	-0.504661	0.145775	4.35396	0.00413871	0.015219	-2.73531	0.0490415	1.17553	0.278605	0.382134	-7.15422
Yars2	0.111643	1.41416	0.184328	0.337879	-6.18795	0.103453	2.41699	0.0434499	0.0992865	-5.57283	-0.400444	-6.87993	0.000353341	0.0029156	0.0145587	0.138801	2.96582	0.0211893	0.0533482	-4.63234
Fermt2	-0.0856323	-1.62997	0.130701	0.265826	-5.8935	-0.223923	-5.12383	0.00104256	0.00635052	-1.6031	0.0356334	0.776921	0.46498	0.560627	-7.47656	0.0354221	1.20097	0.269217	0.372164	-7.12554
Nsfl1c	0.0648136	1.09532	0.29622	0.468069	-6.56704	-0.234001	-5.37473	0.000777201	0.00507725	-1.28141	-0.0597017	-1.7435	0.128833	0.199682	-6.37446	0.0740628	2.41028	0.047121	0.0972417	-5.46485
Mrpl16	0.0948561	1.80205	0.0983077	0.216041	-5.6405	0.151357	3.28804	0.011793	0.0376992	-4.22041	-0.269044	-6.09493	0.000700041	0.00461877	-0.752917	0.136523	4.3599	0.00339888	0.0144805	-2.65703
2005-03-01	0.184581	3.47783	0.00498719	0.0242481	-2.74746	-0.11138	-2.68131	0.029055	0.0734308	-5.16211	-0.132396	-3.86666	0.0073418	0.0227208	-3.36732	-0.0740445	-2.46936	0.0432282	0.0909435	-5.37638
Ndufv2	0.0542744	0.961342	0.356543	0.52919	-6.70328	0.138922	2.88767	0.0212921	0.0586902	-4.84039	-0.242495	-5.77756	0.000940569	0.00551192	-1.08396	0.0294832	0.954216	0.372081	0.477163	-7.38531
Psmb6	0.198735	3.59585	0.00404203	0.0207628	-2.53458	-0.103731	-2.18705	0.061776	0.128582	-5.92545	-0.0874634	-2.07697	0.0802252	0.136834	-5.90737	0.0853707	2.21018	0.0631837	0.121439	-5.76279
Tbc1d24	-0.0706951	-1.28059	0.226052	0.388479	-6.35555	-0.180569	-4.32844	0.00280705	0.0131533	-2.68185	-0.0619625	-1.86203	0.108906	0.175067	-6.21107	0.0909171	2.3418	0.0520874	0.105023	-5.56718
Prkaa1	-0.12043	-2.23769	0.0463299	0.125121	-4.94385	0.138109	2.44161	0.0418459	0.0964608	-5.53475	0.298081	8.2761	0.000120563	0.00146703	1.2224	0.0570117	1.62356	0.148954	0.235341	-6.59809
Mesdc2	-0.089469	-1.6937	0.117734	0.246579	-5.80153	-0.105086	-2.37737	0.0461638	0.104019	-5.63401	0.177893	4.88588	0.00230404	0.0101311	-2.08491	0.00228269	0.0795379	0.938854	0.957129	-7.87044
Tbl1x	0.190309	3.5872	0.0041046	0.0209845	-2.55016	-0.119759	-2.86844	0.0219144	0.0599349	-4.87035	-0.0515632	-1.56306	0.166053	0.244587	-6.61543	-0.240906	-7.18948	0.000188337	0.00211774	0.548171
Naa15	0.159293	3.02732	0.0112113	0.0445331	-3.56086	-0.115824	-2.67375	0.0293895	0.0739849	-5.17389	0.0784279	2.32694	0.056287	0.103675	-5.54665	-0.333095	-9.99801	2.29933e-05	0.000606287	2.89056
Nup62	0.190236	3.21538	0.00798516	0.0346738	-3.22168	0.182916	3.10642	0.0153831	0.0461066	-4.50052	0.0943912	2.59994	0.0383984	0.0773842	-5.14916	0.241646	8.07309	9.10721e-05	0.00136125	1.35805
Eci2	-0.0801383	-1.46996	0.168917	0.316981	-6.11448	0.153646	3.44305	0.00943072	0.0321747	-3.98344	-0.145488	-4.42298	0.00382697	0.0143946	-2.64859	-0.00315463	-0.0958386	0.926363	0.948799	-7.8688
Srpk1	0.123672	2.32495	0.0396946	0.111959	-4.7968	0.144167	3.41217	0.00985766	0.0332498	-4.03047	0.128042	3.4852	0.0117928	0.0322637	-3.88534	0.128076	4.11933	0.00456637	0.0178872	-2.98003
Acy3	-0.058068	-0.944986	0.364476	0.53643	-6.71889	-0.44725	-5.42312	0.00073512	0.00487518	-1.22038	-0.103696	-2.53732	0.0418949	0.0826636	-5.24038	0.0407696	0.996962	0.352329	0.457572	-7.34342
Samm50	0.186981	3.49695	0.00481989	0.0236529	-2.71293	0.0605359	1.20464	0.26434	0.384645	-7.27236	-0.278233	-7.27167	0.000256959	0.00237242	0.372389	0.013423	0.427507	0.681986	0.759273	-7.77098
Ubr1	-0.0864118	-1.6468	0.12716	0.260688	-5.86943	0.306505	6.92777	0.000150744	0.00147387	0.524361	0.123807	3.42398	0.012751	0.0341221	-3.97027	-0.135935	-3.39416	0.0117204	0.0347686	-4.00126
Usp10	0.36185	6.80211	2.601e-05	0.000501931	2.67967	0.155582	3.5735	0.007833	0.028125	-3.78579	-0.0182017	-0.430039	0.681291	0.748844	-7.70426	0.0682453	2.11105	0.0730947	0.135694	-5.90885
Gtpbp4	0.15225	2.89063	0.0143544	0.0528316	-3.80624	0.146421	3.11897	0.0151011	0.0454938	-4.48109	0.107019	3.18443	0.0174017	0.0429546	-4.30675	0.0917839	3.16235	0.0160994	0.0437896	-4.34081
Dopey2	0.172523	3.28874	0.00699786	0.0313675	-3.08912	-0.319233	-6.67561	0.000192999	0.00178672	0.251529	0.0396671	0.842004	0.430159	0.526699	-7.42141	0.00122085	0.03865	0.97026	0.980035	-7.8732
Arfgap3	-0.19114	-3.61446	0.00391068	0.0202602	-2.50105	0.01999	0.432448	0.677366	0.767348	-7.91841	0.242594	5.09606	0.00184812	0.00870761	-1.83914	0.094622	3.08525	0.017921	0.0471047	-4.45484
Calcoco1	-0.214606	-2.809	0.0166376	0.0591891	-3.95204	0.222359	3.82762	0.00549375	0.0216713	-3.40618	0.116539	2.68089	0.0343273	0.0710396	-5.03133	0.234973	4.98518	0.00164178	0.00879613	-1.85647
Mbnl1	0.18435	3.50769	0.00472843	0.0233098	-2.69354	0.111743	2.30145	0.0518506	0.11273	-5.7508	-0.0912667	-2.73103	0.0320367	0.0674608	-4.95846	-0.146711	-5.10119	0.00144324	0.00808878	-1.71411
Cmpk1	0.165406	3.04691	0.0108214	0.0434207	-3.5256	-0.130339	-3.12282	0.0150159	0.0453057	-4.47514	-0.160773	-4.69013	0.00284484	0.0116237	-2.31948	-0.0608545	-2.09612	0.0747174	0.137994	-5.93073
Uap1	0.225892	4.14661	0.00154319	0.0100271	-1.55166	-0.0835411	-1.92508	0.0921353	0.173131	-6.31662	-0.0593495	-1.58087	0.161968	0.240016	-6.59213	0.201507	5.56697	0.000876002	0.00582641	-1.16143
Nln	0.160247	3.02635	0.011231	0.0445597	-3.56261	-0.330245	-7.87238	6.32611e-05	0.000784637	1.48429	-0.00156663	-0.0394904	0.969704	0.978512	-7.80861	-0.191567	-5.04229	0.00154048	0.00843417	-1.78615
Eif2b1	0.270712	4.04022	0.00185387	0.0115352	-1.7397	0.166593	3.47321	0.00903267	0.0311999	-3.93759	-0.0991684	-2.49153	0.044662	0.0868313	-5.3071	0.180695	5.91547	0.000613992	0.00458865	-0.76703
M6pr	-0.00652019	-0.114086	0.911175	0.949146	-7.17692	-0.243496	-5.1966	0.000956565	0.00594931	-1.5089	-0.107496	-2.86167	0.0267977	0.0591884	-4.76914	-0.0632379	-2.16591	0.0674316	0.127658	-5.82819
Tmem126a	0.262997	5.00167	0.000372455	0.00347782	-0.0854315	-0.119853	-1.82468	0.107261	0.194481	-6.46217	0.0405136	1.05689	0.328861	0.424358	-7.21528	0.126413	3.95478	0.00561643	0.0206233	-3.20567
Vasp	0.117161	2.23418	0.0466182	0.1256	-4.94973	-0.0239578	-0.519817	0.617916	0.719187	-7.87278	0.240679	6.0914	0.000702299	0.00462024	-0.756529	-0.147052	-4.6413	0.00243261	0.0115756	-2.28977
Tmx3	0.0162348	0.305209	0.765767	0.859172	-7.13375	-0.12288	-2.90042	0.0208896	0.0578916	-4.82053	0.339639	10.0078	3.86653e-05	0.000698901	2.49672	-0.186268	-4.42936	0.00312613	0.0136623	-2.56531
Prpf40b	0.0268762	0.378726	0.711926	0.823382	-7.10682	0.107071	1.94834	0.0889367	0.168667	-6.28251	0.179075	4.22126	0.00482077	0.0169651	-2.904	0.232061	7.09621	0.000204189	0.0022239	0.458116
Ndufb11	-0.0779235	-1.41116	0.18519	0.338916	-6.19185	0.0553234	1.22123	0.258354	0.378292	-7.25331	-0.241601	-6.61435	0.000442161	0.00341499	-0.237281	0.0791387	2.66673	0.0324674	0.0733961	-5.08015
Pafah1b3	0.0512928	0.971527	0.351666	0.524373	-6.69345	0.143117	2.19648	0.0608903	0.127241	-5.91112	0.613357	18.4236	8.83458e-07	7.44132e-05	6.63622	0.200138	6.99939	0.000222257	0.00234007	0.363644
Aatf	-0.251335	-4.26035	0.00127028	0.00865037	-1.3518	-0.048491	-1.00906	0.34384	0.467987	-7.4829	0.113393	3.18205	0.0174562	0.0430581	-4.31012	0.0932901	2.26645	0.0581724	0.1142	-5.67936
Tbc1d15	-0.0320509	-0.610584	0.553583	0.705434	-6.98545	0.272509	6.53252	0.00022274	0.00199791	0.093387	0.132071	3.39408	0.0132495	0.0350364	-4.0119	0.00919963	0.306272	0.768398	0.829723	-7.82081
Ndufb10	-0.0428006	-0.70677	0.494057	0.653527	-6.91943	0.0839329	1.54126	0.1636	0.267147	-6.85462	-0.353767	-8.09186	0.00013769	0.00158444	1.07325	0.0717	2.12982	0.0711051	0.132721	-5.88129
Abcf2	0.225238	4.29127	0.00120516	0.00830601	-1.2977	0.0603255	1.39676	0.201734	0.313856	-7.04147	0.0783488	2.32025	0.0568214	0.1044	-5.55637	0.0135287	0.464295	0.656676	0.738819	-7.75276
Srsf2	-0.0661696	-1.25938	0.233339	0.397611	-6.38105	-0.277135	-5.589	0.000608877	0.00423473	-1.01361	-0.218301	-6.5679	0.000460176	0.00350539	-0.282121	-0.0522493	-1.72445	0.128739	0.210371	-6.46078
Psmc3	0.324343	5.69152	0.000127376	0.00156475	1.02792	-0.185557	-3.55684	0.00801987	0.0286501	-3.81094	0.0112419	0.292649	0.77906	0.829383	-7.76039	-0.0132573	-0.443753	0.670753	0.750139	-7.76311
Snx1	0.072081	1.37066	0.197148	0.353559	-6.24384	0.159897	3.04393	0.016871	0.0495475	-4.59738	0.2101	5.18176	0.0016921	0.00822022	-1.74071	0.0977622	2.63921	0.0337831	0.0755445	-5.12148
Pdlim5	0.0256173	0.488497	0.634559	0.769066	-7.05615	-0.207982	-4.55958	0.00208505	0.0105081	-2.35912	0.298383	5.45901	0.00128041	0.00677454	-1.4292	-0.0701045	-2.31553	0.0541319	0.108096	-5.60635
Picalm	0.202419	3.81636	0.00273859	0.0155522	-2.13851	-0.0592481	-1.0045	0.345897	0.469946	-7.48748	-0.133981	-3.72327	0.00875058	0.0258877	-3.55974	-0.0670159	-1.99812	0.0862913	0.154631	-6.07342
Ube3a	0.301427	5.56494	0.000154311	0.00179083	0.828634	0.01589	0.269243	0.794873	0.857005	-7.98202	-0.105307	-2.95145	0.0237322	0.0538791	-4.63967	-0.196471	-5.935	0.000602151	0.00453478	-0.745399
Nup155	0.110106	1.90455	0.0826543	0.190759	-5.48316	0.13007	2.84662	0.0226436	0.0613947	-4.90436	0.132104	3.83219	0.00765607	0.0234882	-3.41332	-0.0395558	-1.28344	0.240607	0.341833	-7.02984
Rbm10	0.303295	5.10359	0.000316509	0.00308582	0.0832017	0.138194	2.67051	0.0295346	0.0742682	-5.17895	0.138037	3.74099	0.00856134	0.0255152	-3.5358	0.178538	6.01641	0.000555469	0.00430248	-0.655745
Gm10071	0.0375035	0.714278	0.489579	0.649527	-6.91391	0.248812	5.96629	0.000401967	0.00310923	-0.557137	0.200849	6.14202	0.000670677	0.00451482	-0.704857	0.0640001	2.24085	0.0604009	0.117397	-5.71737
Psmd4	0.217084	3.89909	0.00236935	0.0139009	-1.99067	-0.0393075	-0.833024	0.430109	0.553629	-7.64761	-0.111812	-3.24241	0.0161276	0.0405697	-4.22471	0.036805	1.11649	0.301443	0.406806	-7.2192
Usp5	0.147175	2.80653	0.016712	0.0593922	-3.95644	-0.199792	-4.60163	0.00197693	0.0101397	-2.30121	-0.140192	-3.90196	0.00703473	0.022046	-3.32039	-0.0959926	-3.31307	0.0130859	0.0376932	-4.11943
Sord	-0.233082	-4.38382	0.00103026	0.00739314	-1.13637	-0.0472696	-1.14241	0.287829	0.410825	-7.34224	-0.02587	-0.608332	0.563948	0.650444	-7.60184	-0.0833321	-2.61878	0.0347953	0.0771511	-5.15215
Plod3	0.18501	3.43261	0.00540679	0.0258119	-2.82912	-0.152224	-3.55393	0.00805299	0.0287535	-3.81533	-0.0439553	-1.22206	0.264832	0.356602	-7.03485	-0.064789	-1.99845	0.0862502	0.154584	-6.07295
Ppa2	-0.246386	-4.32529	0.00113752	0.00797194	-1.23829	-0.0270563	-0.492336	0.63632	0.733996	-7.88798	-0.241553	-5.41105	0.00134273	0.00698095	-1.48234	0.0369121	1.2427	0.254399	0.356657	-7.07762
Dcaf8	-0.237992	-3.82105	0.00271615	0.0154718	-2.13012	0.159038	3.21941	0.0130326	0.0408252	-4.32597	0.119541	2.86535	0.0266641	0.0589878	-4.76383	0.00476908	0.162757	0.875357	0.910073	-7.85894
Ncl	0.105092	1.96668	0.0743162	0.176633	-5.38563	0.138443	2.98065	0.0185329	0.0531669	-4.69568	0.205792	5.53539	0.00118778	0.0064597	-1.3452	-0.128793	-3.10787	0.0173647	0.0460549	-4.42133
Ap2a2	-0.0529754	-1.0019	0.33741	0.510246	-6.6636	0.450343	7.41061	9.56711e-05	0.00106311	1.02681	0.164157	4.43381	0.00378047	0.0142771	-2.63504	-0.181594	-6.37727	0.000392033	0.00344319	-0.268264
Pdk3	-0.0897745	-1.70421	0.11571	0.24383	-5.78617	0.0598473	1.41824	0.195609	0.306812	-7.01437	0.321135	6.93234	0.000338321	0.00283738	0.0633535	-0.131796	-4.19355	0.0041649	0.0167493	-2.8795
Mrpl10	0.0261751	0.482292	0.638825	0.77191	-7.05935	0.059625	1.41919	0.195342	0.306534	-7.01316	-0.203273	-6.04253	0.000734442	0.00472123	-0.806714	0.0288256	0.995583	0.352954	0.45818	-7.34479
Carkd	-0.280044	-3.89847	0.00237193	0.0139121	-1.99179	0.181009	3.79802	0.0057228	0.0223178	-3.45001	0.0180395	0.444005	0.671679	0.741212	-7.69742	0.0589431	1.65256	0.142857	0.228181	-6.55899
Nudt21	-0.0312533	-0.592699	0.56508	0.713844	-6.99673	0.210464	4.44386	0.00241734	0.0117256	-2.51976	0.283132	8.41665	0.000109128	0.00136507	1.33425	0.0247979	0.840461	0.428706	0.532607	-7.48975
Mrps23	0.0949791	1.77257	0.103284	0.223985	-5.68488	0.123538	2.65833	0.0300848	0.0752911	-5.19793	-0.182079	-5.06008	0.00191839	0.00888793	-1.88077	0.0383945	1.31235	0.231217	0.331518	-6.99537
Bcap31	0.172891	3.21103	0.00804802	0.0348657	-3.22954	-0.165281	-3.80743	0.00564888	0.0221051	-3.43607	-0.182665	-5.12113	0.00180086	0.00855161	-1.81024	0.0686885	2.06935	0.0777164	0.14233	-5.96988
U2af1	0.194581	3.64381	0.00371244	0.0195336	-2.44822	0.0361641	0.850518	0.420899	0.545347	-7.63239	0.232128	6.88754	0.000351115	0.00290387	0.0216582	0.170196	3.5661	0.009307	0.0294863	-3.75311
Thoc5	0.21688	3.93199	0.00223719	0.0133349	-1.93202	0.0562901	1.20907	0.262733	0.383005	-7.2673	0.167683	4.74899	0.00266858	0.0111224	-2.24837	0.0423375	1.36031	0.216341	0.314146	-6.93715
Pdia6	0.202073	3.71325	0.00328348	0.0177631	-2.32337	0.214612	4.78449	0.00157303	0.0085792	-2.05233	0.0505743	1.50043	0.181189	0.261941	-6.69639	0.0371594	0.905356	0.395677	0.500521	-7.43145
Arhgap1	-0.0395464	-0.743632	0.472311	0.634042	-6.89179	0.137835	3.31874	0.0112795	0.0365873	-4.17331	0.211024	6.26713	0.000599215	0.00418094	-0.578461	-0.103064	-2.78805	0.0272756	0.0642985	-4.89812
Mpdu1	-0.224537	-4.28108	0.00122623	0.00840608	-1.31552	-0.101423	-2.11896	0.0685583	0.138546	-6.02844	-0.123154	-3.42334	0.0127614	0.0341227	-3.97115	0.02391	0.740694	0.483227	0.58248	-7.57239
Adprhl2	-0.158672	-3.01072	0.0115529	0.0454683	-3.59075	0.194804	3.77227	0.00593036	0.0229228	-3.48822	-0.093592	-2.12895	0.0745121	0.12899	-5.83287	0.270694	7.60442	0.000132754	0.00172572	0.937974
Tln1	-0.115003	-2.09987	0.0590105	0.149505	-5.17161	0.156962	2.33622	0.0491636	0.108892	-5.69739	0.302798	9.02204	7.21685e-05	0.00103215	1.79812	-0.0819051	-2.85023	0.0249599	0.0602792	-4.80499
Coro1c	0.180367	2.87181	0.0148515	0.0542146	-3.83992	0.107004	2.48283	0.039293	0.0919656	-5.47087	0.241959	5.09147	0.00185692	0.00873105	-1.84444	-0.126574	-2.25265	0.0593633	0.11605	-5.69986
Vars	0.0522968	0.995235	0.3405	0.513085	-6.67021	0.254279	5.76455	0.000500765	0.00366514	-0.798851	0.161411	4.28094	0.00449965	0.0162027	-2.82781	-0.0282912	-0.90659	0.395068	0.499934	-7.43031
Rragc	-0.0597357	-1.13784	0.278789	0.449597	-6.52079	-0.238387	-5.22439	0.000925802	0.00582046	-1.47311	-0.0950527	-2.68299	0.0342281	0.0708486	-5.02828	-0.134353	-4.26503	0.00381467	0.015784	-2.78342
Patl1	0.0109744	0.209247	0.837988	0.904249	-7.16031	0.335641	8.09392	5.22316e-05	0.000684161	1.69625	0.0840678	2.5331	0.0421424	0.0830272	-5.24654	0.142304	4.804	0.00201545	0.0101546	-2.08265
Eif3m	-0.100155	-1.61057	0.134891	0.271712	-5.92107	0.135758	3.08932	0.0157761	0.0470308	-4.52701	0.17992	4.40677	0.00389775	0.0145622	-2.66889	0.0399354	1.18906	0.273579	0.376824	-7.13902
Slc30a9	0.189706	3.40215	0.00570967	0.0268894	-2.88415	0.103524	2.1386	0.066529	0.135726	-5.99881	-0.07181	-1.38905	0.211284	0.296626	-6.83634	0.0116198	0.371969	0.721035	0.791979	-7.79577
Gcdh	-0.105531	-1.92957	0.0791979	0.184732	-5.44408	0.0653812	1.16334	0.279747	0.402093	-7.31903	-0.296452	-6.93318	0.000338088	0.00283738	0.0641283	0.0532936	1.83183	0.110101	0.18687	-6.31109
Aldh9a1	-0.139538	-2.60337	0.0241137	0.0777755	-4.31581	0.00979607	0.221249	0.830699	0.88294	-7.99521	-0.25323	-7.63077	0.000194209	0.00197008	0.686942	-0.0152481	-0.463681	0.657095	0.73925	-7.75307
Atic	0.278495	5.21803	0.000264105	0.0026991	0.270863	-0.165365	-3.856	0.0052834	0.0210966	-3.36426	-0.0267598	-0.719616	0.497221	0.590142	-7.52207	-0.0789855	-1.88114	0.102441	0.176759	-6.24129
Abce1	0.270947	5.12756	0.000304688	0.003012	0.122656	0.134095	2.91031	0.0205828	0.057311	-4.80513	-0.0247278	-0.72265	0.495477	0.588854	-7.51973	-0.150563	-5.28794	0.00117734	0.0070979	-1.48892
Snx9	-0.226762	-4.20997	0.00138436	0.00926152	-1.44016	-0.0501862	-1.19148	0.269172	0.389952	-7.28736	0.176807	4.62782	0.00304578	0.0122067	-2.39531	-0.132835	-4.25039	0.00388364	0.0160048	-2.80303
Sumf2	0.140782	2.55761	0.0261831	0.0824788	-4.39591	-0.0605309	-1.35626	0.213745	0.328285	-7.09192	-0.134055	-3.78829	0.00807791	0.0244466	-3.47213	-0.0818066	-2.84344	0.0252024	0.0607934	-4.81516
Rpl36-ps3	-0.0190201	-0.323572	0.752185	0.849867	-7.12755	0.27505	5.80172	0.000480708	0.00354613	-0.753914	0.203085	5.67529	0.00103709	0.00590911	-1.19335	0.240788	6.92017	0.000238386	0.00245826	0.285596
Lemd2	-0.231144	-4.37507	0.0010456	0.00747774	-1.15157	0.156934	3.21347	0.0131463	0.0410861	-4.33513	0.0617043	1.39096	0.210732	0.295952	-6.83398	0.151503	5.21377	0.0012758	0.00748079	-1.57777
Abcd4	0.286107	5.17673	0.000281873	0.00284477	0.203343	0.0951374	1.63825	0.141793	0.239673	-6.7238	0.0917437	2.788	0.0296293	0.0637035	-4.87579	0.207204	6.84729	0.000254396	0.00257681	0.21319
Gna11	-0.0662484	-1.2399	0.240195	0.405694	-6.40417	-0.192127	-4.33438	0.00278539	0.0130667	-2.67346	-0.246942	-6.91192	0.000344087	0.00287	0.0443704	-0.167087	-5.78453	0.000700474	0.00498478	-0.913351
Sub1	-0.140462	-2.39182	0.0352385	0.102697	-4.68279	-0.291655	-5.55547	0.000632322	0.00435068	-1.05509	-0.0455112	-1.06418	0.32579	0.421003	-7.20769	0.081137	2.72942	0.0296668	0.0685608	-4.98606
Myl6	-0.116093	-2.11824	0.0571475	0.146154	-5.14159	-0.281385	-6.41335	0.000251419	0.00217932	-0.0401966	-0.139173	-3.88502	0.00718025	0.0223589	-3.34288	0.0053764	0.178477	0.863456	0.900617	-7.85589
Baiap2	0.0345207	0.645859	0.531295	0.685878	-6.96228	0.429112	9.81226	1.34862e-05	0.000241017	3.19444	-0.0351314	-0.960164	0.371874	0.468134	-7.3124	0.216752	6.45567	0.000364153	0.00327961	-0.186173
Trap1	-0.0915897	-1.579	0.141962	0.281949	-5.96549	0.0654538	1.45279	0.186098	0.295123	-6.97025	-0.223678	-6.30463	0.000579512	0.00409283	-0.540944	0.0398501	1.36276	0.215606	0.313265	-6.93416
Jak1	0.138829	1.72124	0.112495	0.238924	-5.76115	-0.269072	-4.92116	0.00133026	0.00759226	-1.86944	0.0372619	1.01614	0.346473	0.442234	-7.25702	-0.230868	-6.53574	0.000337958	0.00311328	-0.103085
Dstn	-0.16981	-3.23469	0.00771236	0.033854	-3.18679	0.102407	2.37978	0.045994	0.103682	-5.6303	0.23534	7.16625	0.000279569	0.00251488	0.27764	0.00234006	0.0794866	0.938893	0.957129	-7.87044
Asap1	-0.0788064	-1.4495	0.174434	0.324257	-6.14164	-0.0571011	-1.15107	0.284464	0.407266	-7.33268	0.25464	6.60422	0.000446022	0.00343118	-0.247043	-0.114366	-3.22426	0.0147801	0.0411847	-4.24962
Cops3	0.297339	4.96193	0.000397014	0.00361516	-0.151559	-0.129459	-2.25252	0.0558845	0.119231	-5.82572	-0.123613	-3.65987	0.0094663	0.0273978	-3.64572	0.0629496	1.87392	0.103529	0.178352	-6.25154
Rala	0.157428	3.00038	0.0117708	0.0460422	-3.60933	-0.168697	-3.66913	0.0068467	0.025561	-3.64206	0.134437	3.83628	0.00761801	0.0233854	-3.40785	0.0303169	0.914202	0.391324	0.496236	-7.42324
Plxna1	-0.016961	-0.279997	0.78455	0.871122	-7.14167	-0.250492	-5.08135	0.00109667	0.00659607	-1.65845	0.230332	6.04873	0.000730273	0.00471302	-0.80033	-0.240173	-6.08046	0.000521585	0.0041454	-0.585795
Impa1	0.319064	5.23871	0.000255657	0.00263239	0.304582	-0.0556728	-1.19774	0.266865	0.387468	-7.28024	0.0640089	1.75134	0.127412	0.198017	-6.36377	0.0495104	1.72308	0.128995	0.210697	-6.46267
Nudt2	0.0174857	0.32358	0.752178	0.849867	-7.12755	-0.444882	-8.35807	4.17943e-05	0.000575322	1.94293	-0.0110487	-0.30362	0.77106	0.822656	-7.75667	0.114919	3.6465	0.00836829	0.0273426	-3.63828
Dek	-0.290419	-4.72331	0.000585262	0.0048094	-0.553013	0.0112768	0.272293	0.792613	0.85551	-7.9811	0.156474	4.17023	0.00511561	0.0177199	-2.96956	0.0126102	0.401278	0.700307	0.774718	-7.7831
Ccdc58	0.0502296	0.732275	0.478946	0.640173	-6.90044	0.224222	4.73696	0.00166853	0.00893087	-2.11657	0.220585	6.31825	0.00057254	0.00406226	-0.527361	0.330554	9.05924	4.3595e-05	0.000893285	2.17887
Mrpl9	-0.0208482	-0.361806	0.724186	0.831857	-7.11352	0.227705	4.37601	0.00263872	0.0125419	-2.61482	-0.183238	-5.04489	0.00194896	0.00899104	-1.8984	0.112941	3.93685	0.00574598	0.0209716	-3.23049
Abcc1	0.173652	3.27924	0.00711839	0.0317692	-3.10629	-0.119954	-2.6639	0.0298315	0.0748672	-5.18924	0.0786983	2.23943	0.0637013	0.11417	-5.67353	-0.115179	-2.67714	0.031984	0.0725776	-5.06453
Atp6v1f	-0.165113	-3.1143	0.00958151	0.0398058	-3.40415	-0.0327121	-0.728179	0.488225	0.606549	-7.73321	0.209387	6.29764	0.000583131	0.00410569	-0.547929	0.114388	3.55537	0.00944069	0.0298133	-3.76849
Pef1	0.0785389	1.47266	0.1682	0.316429	-6.11088	-0.211726	-4.95041	0.00128382	0.00741362	-1.83064	-0.20806	-5.05273	0.00193312	0.00893801	-1.88929	-0.0510241	-1.66368	0.14058	0.225349	-6.5439
Gars	0.297269	5.64338	0.00013698	0.00164956	0.952396	0.0319692	0.748189	0.47675	0.595453	-7.71763	0.0881353	2.6177	0.0374636	0.0759846	-5.1233	0.00536927	0.17357	0.867167	0.903479	-7.85687
Gm3452	0.0428172	0.815219	0.43183	0.598689	-6.8345	-0.0961998	-2.29929	0.0520228	0.112925	-5.75412	-0.2675	-7.53894	0.000208406	0.00206716	0.607681	0.1314	4.59356	0.00257254	0.0120025	-2.35127
Lman1	0.235418	4.22001	0.0013608	0.00913063	-1.42253	-0.192549	-4.62841	0.00191126	0.0098941	-2.26446	0.0522282	1.38854	0.211432	0.296755	-6.83696	-0.130266	-4.18442	0.00421212	0.0168748	-2.89182
Trmt112	-0.115486	-2.19745	0.0497362	0.132116	-5.01096	0.160884	3.40216	0.0100004	0.0336051	-4.04573	0.192466	5.59013	0.00112605	0.00624969	-1.28548	0.0637391	2.11544	0.0726249	0.134941	-5.90241
Supt5h	0.0724861	1.30657	0.217382	0.377908	-6.32391	0.219627	4.56721	0.00206496	0.0104452	-2.34859	0.215857	6.02394	0.000747104	0.00476108	-0.82588	0.0559228	1.79379	0.116386	0.194993	-6.3645
Rpl10a	-0.0215759	-0.405592	0.692632	0.808668	-7.09557	0.168492	3.99568	0.00436732	0.0183853	-3.15944	0.14956	4.56147	0.0032774	0.0128463	-2.47669	0.0828909	2.66059	0.0327561	0.0739215	-5.08937
Taf5	-0.0124299	-0.223403	0.827217	0.898429	-7.15701	0.391927	6.51843	0.000225934	0.00202238	0.0776805	0.187316	4.75655	0.00264685	0.011105	-2.23927	0.0282574	0.797557	0.451599	0.55427	-7.52635
Fam82a2	0.203702	3.75217	0.00306572	0.0168964	-2.25351	-0.142081	-2.9657	0.01895	0.0540317	-4.71893	-0.0511026	-1.50887	0.179077	0.259383	-6.68557	0.066567	1.68934	0.135461	0.218919	-6.50896
Isca2	0.0414475	0.750193	0.468504	0.630839	-6.88674	-0.0117865	-0.276793	0.789281	0.852721	-7.97971	-0.286021	-8.67754	9.10372e-05	0.00120096	1.53765	0.123514	4.2933	0.00368517	0.0153813	-2.74562
Hsp90ab1	0.180794	3.43662	0.00536821	0.0256629	-2.82188	-0.0691031	-1.66918	0.135424	0.231301	-6.68127	0.148036	3.92858	0.00681248	0.0216667	-3.28512	0.0163287	0.573052	0.584725	0.674104	-7.69073
Trip10	0.0502189	0.915187	0.37925	0.550525	-6.74675	0.291104	5.91549	0.000424635	0.00323585	-0.617501	0.129934	3.78526	0.00810803	0.0245161	-3.47621	0.253204	8.18392	8.35283e-05	0.00128397	1.45442
Ints2	0.296486	4.97472	0.000388931	0.0035893	-0.130261	-0.133939	-3.16346	0.0141452	0.04342	-4.4123	-0.0867112	-1.43549	0.198222	0.281576	-6.77865	0.0698435	2.08326	0.0761426	0.140109	-5.94954
Slc25a40	0.243858	3.92202	0.00227644	0.013514	-1.9498	0.0773372	1.57413	0.155888	0.257748	-6.81074	-0.08962	-1.92694	0.0993084	0.162538	-6.12023	0.0680022	2.18804	0.0652735	0.124617	-5.79553
Hspa5	0.281104	5.35751	0.00021235	0.00227896	0.497151	-0.184747	-4.13891	0.00360338	0.0158848	-2.95203	0.0243437	0.69244	0.513022	0.604879	-7.54262	0.19454	6.82949	0.000258488	0.00261182	0.195415
Paox	-0.105031	-1.9036	0.0827879	0.190918	-5.48464	-0.0312133	-0.488958	0.638601	0.735739	-7.8898	-0.175649	-4.52717	0.00340479	0.0131979	-2.519	0.081211	2.62919	0.0342757	0.0762541	-5.13652
Atp1b3	0.134382	2.49057	0.0295327	0.0903881	-4.51259	-0.0739332	-1.75001	0.120016	0.210656	-6.56843	-0.187535	-5.65168	0.00106093	0.00599445	-1.2188	-0.0390673	-1.08931	0.312459	0.418457	-7.24832
Palm2	0.23028	4.2512	0.00129024	0.00874798	-1.36782	0.0210103	0.391303	0.706263	0.791243	-7.93714	-0.043084	-0.855392	0.423235	0.520111	-7.40962	0.042864	1.49219	0.179727	0.27204	-6.77113
Ddah1	0.03768	0.690105	0.504085	0.662009	-6.93151	0.0210785	0.511023	0.623774	0.723874	-7.87773	0.600199	15.6665	2.44082e-06	0.000131733	5.54578	-0.137799	-4.84344	0.00192669	0.0098403	-2.033
Ddhd2	-0.126269	-2.3519	0.0378368	0.108425	-4.75098	0.153412	3.28174	0.0119013	0.0379807	-4.23008	-0.0788196	-2.3191	0.0569137	0.104509	-5.55804	-0.10552	-3.46772	0.010614	0.0322786	-3.89469
Pmpca	0.181934	3.37579	0.00598574	0.0278575	-2.93179	-0.0198819	-0.473042	0.649407	0.745204	-7.89819	-0.186102	-5.57341	0.00114451	0.00631295	-1.30368	-0.0585726	-2.01758	0.0838601	0.151091	-6.04523
Timm17b	-0.118762	-2.17184	0.0520265	0.13682	-5.05341	-0.201231	-3.68949	0.00665444	0.024984	-3.6116	-0.12807	-3.8069	0.00789611	0.0240442	-3.44717	0.116567	3.91415	0.00591468	0.0213538	-3.26197
Atl3	0.16687	3.14947	0.0089925	0.0379105	-3.34071	-0.174648	-3.70628	0.00650027	0.0245351	-3.58651	-0.0711757	-2.14895	0.0724245	0.125917	-5.8041	-0.147196	-4.54319	0.00272987	0.0124843	-2.4165
Lmf1	0.0703618	1.29178	0.222285	0.38377	-6.34199	-0.165143	-3.75041	0.00611301	0.0234192	-3.52073	-0.117883	-3.4106	0.0129714	0.0345233	-3.98888	0.0405677	0.946822	0.375582	0.480603	-7.39241
Dnajc2	0.192632	3.66331	0.00358644	0.0190167	-2.41313	0.049623	1.12273	0.295602	0.41898	-7.3638	0.171448	4.19338	0.00497943	0.0174043	-2.93977	0.00363977	0.0814687	0.937373	0.956227	-7.87026
Strn4	0.13059	2.45326	0.031574	0.0947728	-4.57713	-0.101209	-2.37297	0.0464754	0.104515	-5.64079	0.120255	3.48199	0.0118411	0.0323473	-3.88979	-0.113675	-3.01912	0.0196586	0.0503144	-4.55301
Nme2	0.172101	3.11209	0.00961984	0.0399086	-3.40814	0.0894513	2.12355	0.0680783	0.137847	-6.02152	0.188951	5.32701	0.00146035	0.00741978	-1.5762	0.0102173	0.291335	0.779327	0.837388	-7.82585
Faf1	0.245208	4.6755	0.000633188	0.00509127	-0.63433	0.0147819	0.314916	0.761256	0.833448	-7.96712	-0.0721424	-2.14139	0.0732064	0.127075	-5.81498	-0.0215163	-0.734136	0.486968	0.586061	-7.57751
Fkbp3	-0.00825905	-0.139615	0.891427	0.937499	-7.17342	0.268576	4.87071	0.00141472	0.00795062	-1.93664	0.20388	5.56068	0.0011588	0.00635933	-1.31756	0.130224	4.43774	0.00309489	0.0135837	-2.55429
Prkcd	0.174626	3.29691	0.00689595	0.0309918	-3.07436	0.0352221	0.718004	0.494128	0.612136	-7.74099	0.129412	2.98323	0.0227389	0.0523085	-4.59397	0.0781823	2.7273	0.029757	0.0687152	-4.98923
Ppa1	0.00830155	0.147407	0.885413	0.934391	-7.17221	0.00448584	0.0984686	0.924095	0.949743	-8.0173	-0.431814	-11.4583	1.69489e-05	0.000425622	3.416	0.0626526	2.12837	0.0712565	0.132964	-5.88342
Ccdc47	0.229182	4.26878	0.00125216	0.00854679	-1.33703	0.0413633	0.945285	0.373453	0.498552	-7.54547	-0.227877	-6.80792	0.000375236	0.00303616	-0.0529708	0.0362606	0.958037	0.370282	0.475828	-7.38162
Mrps5	0.161212	3.04638	0.0108319	0.043429	-3.52657	0.0665674	1.57224	0.156323	0.258208	-6.81328	-0.155579	-4.70803	0.00278991	0.0114691	-2.29781	0.030203	0.950614	0.373784	0.478808	-7.38877
Rab21	0.212034	4.00827	0.00195939	0.0120135	-1.79639	-0.194048	-4.16301	0.00348973	0.0155165	-2.91741	0.0384959	1.17451	0.282086	0.374658	-7.08855	-0.148262	-4.50138	0.00286857	0.0128891	-2.47094
Rps17	-0.0244811	-0.458666	0.655189	0.783147	-7.07115	0.223908	5.20004	0.000952698	0.00594049	-1.50446	0.181516	5.5268	0.00119781	0.00648337	-1.35461	0.102959	3.33061	0.0127767	0.0370779	-4.09382
Osbpl9	-0.258172	-4.92005	0.000424753	0.00380117	-0.221477	0.00799512	0.188771	0.855192	0.899161	-8.00269	0.247566	5.64499	0.00106779	0.00601405	-1.22602	-0.0371907	-1.2827	0.24085	0.342108	-7.03071
Rheb	0.125856	2.39316	0.0351541	0.10251	-4.68049	-0.122045	-2.96334	0.0190169	0.0541697	-4.72261	-0.190744	-5.69741	0.0010153	0.0058156	-1.16958	-0.0270107	-0.929297	0.383979	0.489397	-7.40907
Slc12a4	-0.167516	-2.67318	0.021263	0.0707895	-4.19297	-0.111969	-2.70756	0.0279232	0.07144	-5.12119	0.247344	5.56459	0.00115439	0.00634357	-1.31329	-0.0161893	-0.548604	0.600505	0.688858	-7.70572
Nap1l1	0.0471245	0.89554	0.389217	0.559383	-6.76469	0.0181302	0.415944	0.688892	0.776893	-7.92614	0.258472	7.32209	0.000246887	0.00231268	0.417313	-0.0137852	-0.428853	0.681052	0.758603	-7.77034
Ap3b1	-0.002724	-0.0504809	0.960622	0.979054	-7.18258	0.1434	3.18911	0.0136232	0.0421603	-4.3727	0.243687	6.37488	0.000544547	0.00393237	-0.471102	-0.105288	-3.20116	0.0152582	0.042143	-4.2836
Hsdl2	-0.0809278	-1.53133	0.15325	0.296515	-6.03148	-0.0293989	-0.552765	0.596227	0.701411	-7.85355	-0.392513	-11.1868	1.96308e-05	0.000460037	3.25268	-0.00418375	-0.138436	0.893835	0.923956	-7.86311
Prkra	-0.0525993	-0.985218	0.345186	0.51764	-6.68009	-0.205007	-3.69118	0.00663874	0.0249478	-3.60907	0.0669994	1.92404	0.09972	0.163056	-6.12432	0.118289	3.3818	0.0119183	0.0351982	-4.01924
Uqcr10	-0.0287456	-0.531454	0.605416	0.745591	-7.03298	0.173371	3.61249	0.00741369	0.0270296	-3.72708	-0.224114	-5.98867	0.000771813	0.00485234	-0.86236	0.16867	5.18114	0.001322	0.00763407	-1.61711
Stub1	0.0163608	0.306555	0.764769	0.8586	-7.13331	0.198074	4.77321	0.00159514	0.00865908	-2.06755	0.179481	5.12243	0.00179845	0.00854407	-1.80874	0.0478282	1.55549	0.164234	0.253518	-6.68863
Gripap1	0.170007	3.23222	0.0077467	0.0339612	-3.19125	-0.140652	-3.3171	0.0113062	0.0366649	-4.17581	-0.0713854	-1.84837	0.111039	0.177787	-6.23007	0.0202882	0.426099	0.682965	0.760033	-7.77165
Dynll2	0.0840375	1.60251	0.136667	0.274215	-5.93247	-0.268565	-6.07013	0.000359686	0.00287078	-0.434799	-0.186931	-3.29349	0.0150889	0.0385369	-4.15275	0.059961	1.7222	0.12916	0.210859	-6.46388
H1f0	0.0455615	0.790579	0.4455	0.610924	-6.85475	-0.202972	-4.19856	0.0033291	0.015001	-2.86647	-0.256569	-4.55149	0.0033139	0.012942	-2.48897	0.159036	5.39884	0.00104555	0.00655725	-1.35749
Npm3	-0.0902203	-1.64799	0.126912	0.26031	-5.86772	0.0530776	0.984672	0.354946	0.478916	-7.5072	0.385358	3.04336	0.0209796	0.0494559	-4.50775	0.158035	1.44055	0.193342	0.287648	-6.83713
Kdm1b	0.0865102	1.6312	0.13044	0.265399	-5.89175	0.172804	3.4204	0.00974194	0.0329757	-4.01793	0.100249	2.35054	0.0544442	0.101042	-5.51236	0.131656	4.6206	0.00249223	0.0117451	-2.31639
Tmem209	0.0726868	1.37217	0.196692	0.353111	-6.24193	-0.279829	-4.67781	0.00179632	0.00944195	-2.19695	0.159671	3.79579	0.00800414	0.0242734	-3.46207	-0.0593667	-2.04954	0.0800124	0.145807	-5.99876
Eml3	-0.199575	-2.62904	0.023024	0.0749975	-4.27072	0.0514906	1.18728	0.270728	0.391631	-7.29211	0.101291	2.9542	0.0236443	0.0537364	-4.6357	-0.040259	-1.12198	0.299254	0.404516	-7.21324
Ralb	0.012018	0.215517	0.833213	0.902508	-7.15887	-0.360221	-7.3457	0.000101563	0.00111443	0.960738	-0.0299853	-0.884214	0.408607	0.505441	-7.38374	-0.0168904	-0.531108	0.611942	0.698974	-7.71608
Vamp7	-0.0760463	-1.4114	0.185121	0.33882	-6.19154	-0.150603	-3.36315	0.0105782	0.0350254	-4.10531	0.224045	6.42915	0.000519167	0.00380272	-0.417532	-0.00747253	-0.254191	0.806729	0.85877	-7.8373
Atp5h	-0.0359064	-0.664154	0.519942	0.67632	-6.94978	0.0843755	1.82036	0.107962	0.195543	-6.46835	-0.188565	-4.93444	0.00218845	0.0097585	-2.02757	0.118212	3.85597	0.00637224	0.0225253	-3.34296
Eif5a	0.293868	5.57543	0.000151865	0.00177107	0.845231	0.0148271	0.359188	0.729181	0.808485	-7.95051	-0.0375293	-1.13507	0.297113	0.391227	-7.13204	-0.0397356	-1.3264	0.226768	0.326574	-6.97844
Cops5	0.271098	4.96895	0.000392555	0.0035893	-0.139864	-0.0352869	-0.690024	0.510597	0.626921	-7.76188	-0.142352	-4.16157	0.00516762	0.0178492	-2.98072	0.0286458	0.84507	0.426296	0.530117	-7.48573
Rps3a	-0.126142	-2.37126	0.0365543	0.105531	-4.71796	0.190991	4.63607	0.00189293	0.00983652	-2.25397	0.156127	4.73875	0.00269836	0.0112099	-2.26071	0.0258263	0.851056	0.423181	0.527041	-7.48047
Aars2	0.0415316	0.790612	0.445481	0.610924	-6.85473	0.198808	4.43089	0.00245802	0.0118669	-2.53787	0.0337432	0.983776	0.360987	0.457005	-7.28932	-0.0170245	-0.590115	0.573853	0.665228	-7.67992
Cars	0.219125	3.82799	0.00268328	0.0153143	-2.1177	-0.00846489	-0.205013	0.84292	0.890793	-7.9991	0.133445	3.98933	0.00633383	0.0205251	-3.20499	-0.0774541	-1.84133	0.108583	0.184904	-6.29769
Rap1b	-0.0146444	-0.267332	0.79404	0.877419	-7.1454	-0.000254561	-0.00610514	0.995285	0.997474	-8.02275	0.330551	9.64043	4.8467e-05	0.000809174	2.24403	-0.147643	-4.76748	0.00210168	0.0104497	-2.1288
Noa1	0.183856	3.30438	0.00680392	0.0306721	-3.06084	0.109594	1.97666	0.0851856	0.163345	-6.24079	-0.177929	-5.35409	0.00142123	0.00727528	-1.54585	0.161584	4.41592	0.00317695	0.0138185	-2.583
Mfn1	0.230053	4.38649	0.00102563	0.00736506	-1.13173	0.202116	4.48177	0.00230251	0.0112998	-2.46692	-0.0473801	-1.40928	0.205502	0.290054	-6.81134	0.0103476	0.357279	0.731521	0.800672	-7.80178
Pnpla6	0.0891714	1.59994	0.137236	0.274874	-5.93608	0.286756	4.44405	0.00241674	0.0117256	-2.51949	0.131763	3.93667	0.00674648	0.0215	-3.27441	0.0955381	3.31594	0.0130347	0.0375931	-4.11523
Bet1	0.230445	4.3584	0.00107548	0.0076482	-1.18058	-0.165186	-3.22004	0.0130206	0.040805	-4.325	-0.0930811	-2.27146	0.0608773	0.110149	-5.62714	0.125548	4.16666	0.00430569	0.0171261	-2.91583
Gusb	-0.182745	-3.46164	0.00513344	0.0248046	-2.77669	0.318887	7.17512	0.000119071	0.00124982	0.784946	0.00539781	0.150165	0.885262	0.913395	-7.79651	-0.090078	-3.00978	0.0199182	0.0508143	-4.5669
Ptgr2	-0.115369	-2.18594	0.0507532	0.13421	-5.03005	0.0174849	0.331782	0.748975	0.823856	-7.96104	-0.17208	-4.78333	0.00257142	0.0109018	-2.20711	-0.0497104	-1.48675	0.18112	0.273684	-6.77814
Igf2bp3	0.00216602	0.0411908	0.967864	0.982744	-7.18304	0.17112	3.83676	0.00542502	0.0214738	-3.39267	0.195791	5.298	0.00150362	0.0075556	-1.60882	-0.11196	-3.79633	0.00688173	0.0238023	-3.42646
Pygm	-0.0772836	-1.4701	0.168881	0.316967	-6.1143	0.0322178	0.691071	0.509975	0.626478	-7.76111	-0.199616	-6.05839	0.000723828	0.00469047	-0.79039	-0.0861921	-2.488	0.0420699	0.0890994	-5.34844
Amotl1	-0.122197	-1.78768	0.100706	0.219836	-5.66219	0.0760215	1.71605	0.126278	0.219269	-6.61612	-0.265913	-7.82535	0.000167626	0.00180369	0.8523	-0.343844	-10.3639	1.81765e-05	0.000518838	3.15167
Tomm70a	0.222252	3.84001	0.00262733	0.0150367	-2.0962	-0.0620215	-1.2871	0.235692	0.352814	-7.17593	-0.0837645	-2.42008	0.049368	0.0936161	-5.41119	-0.0732765	-2.55577	0.0381221	0.0826287	-5.24676
Rps3	-0.0563563	-1.00903	0.334121	0.507079	-6.65647	0.208679	4.76661	0.00160824	0.00870728	-2.07646	0.213572	6.22837	0.000620386	0.00428002	-0.617417	0.0663918	2.24843	0.0597315	0.116537	-5.70611
Ubr3	-0.0773763	-1.37665	0.19534	0.351636	-6.23622	-0.0883914	-1.95593	0.0879158	0.167248	-6.27135	-0.191588	-5.57438	0.00114343	0.00631295	-1.30262	-0.136972	-4.37257	0.00334723	0.0143204	-2.64024
Ccdc51	0.27592	4.7938	0.000521443	0.00440291	-0.433661	0.155624	2.97018	0.0188241	0.0537032	-4.71197	-0.0376534	-0.739917	0.485631	0.580104	-7.50628	0.118227	3.65951	0.00822623	0.0270332	-3.61977
Tceb1	0.167366	3.08793	0.0100487	0.0410744	-3.45171	-0.257358	-4.80307	0.00153735	0.00842552	-2.02732	-0.0759263	-2.27578	0.0605065	0.109639	-5.62089	0.0710915	2.24097	0.0603896	0.117386	-5.71718
Atp5c1	0.0523131	0.861935	0.406681	0.576491	-6.7946	0.0731471	1.63889	0.141659	0.23958	-6.72292	-0.211553	-4.90241	0.00226393	0.00999964	-2.06535	0.0142462	0.470247	0.652626	0.735308	-7.74968
Slc25a32	0.131857	1.97662	0.0730573	0.174367	-5.36988	0.179183	3.7602	0.00603049	0.0232138	-3.50617	-0.0278916	-0.829045	0.436939	0.533252	-7.43267	0.349123	9.46439	3.28535e-05	0.000757425	2.49374
Cad	0.0757798	1.38657	0.192375	0.347914	-6.22354	0.274873	6.2737	0.000290367	0.00243975	-0.19897	0.0433303	1.24132	0.258105	0.349009	-7.01273	0.065205	1.62835	0.147929	0.234073	-6.59164
Eea1	-0.147582	-2.70111	0.0202179	0.0681363	-4.14361	0.0651226	1.45358	0.185886	0.294889	-6.96924	0.310379	8.90004	7.82858e-05	0.00109636	1.7069	-0.198221	-5.6039	0.000843027	0.00567504	-1.11888
Tmem33	0.180592	3.04243	0.0109093	0.0436289	-3.53367	0.118082	2.67918	0.0291489	0.0736047	-5.16543	-0.0457928	-1.32501	0.230566	0.318176	-6.91419	0.0489837	1.7027	0.132864	0.215706	-6.49067
Dip2c	-0.148089	-2.82218	0.0162457	0.0580662	-3.92853	-0.211577	-5.01684	0.00118482	0.00700331	-1.74297	-0.00267337	-0.0349051	0.97322	0.980808	-7.8088	-0.290153	-6.42404	0.000375126	0.00334984	-0.21921
Trrap	0.0907121	1.57027	0.143972	0.284812	-5.97766	0.0513156	1.19167	0.269101	0.389915	-7.28714	0.233869	3.47214	0.0119904	0.0326653	-3.90343	0.0137052	0.374268	0.7194	0.790689	-7.79481
Rpl34	-0.108899	-1.99813	0.0703999	0.169939	-5.33568	0.130378	3.10937	0.0153163	0.0459467	-4.49595	0.206021	6.25579	0.000605324	0.00420922	-0.589842	0.0882065	2.9027	0.0231672	0.0569809	-4.72654
Rhot1	0.223407	3.4173	0.00555695	0.0263513	-2.85678	0.0228257	0.45058	0.664807	0.757459	-7.90959	-0.118781	-3.39893	0.0131672	0.0348856	-4.00514	0.0100959	0.322753	0.756407	0.819401	-7.81497
Tmem14c	-0.0991344	-1.86074	0.0890415	0.201125	-5.55097	0.0406312	0.976513	0.358722	0.482901	-7.51523	-0.189112	-5.02167	0.00199676	0.00915194	-1.92541	0.128864	2.74851	0.0288647	0.0671214	-4.95741
Ano6	-0.214655	-4.02553	0.00190164	0.0117436	-1.76576	-0.00188177	-0.0451602	0.965138	0.977842	-8.02162	0.13687	4.03949	0.00596663	0.0197373	-3.13924	-0.193848	-6.49089	0.00035236	0.00320571	-0.149533
Aldh16a1	-0.0102388	-0.190082	0.852624	0.913186	-7.16444	0.157781	3.32027	0.0112545	0.0365175	-4.17096	0.204466	5.74272	0.000972262	0.00564302	-1.12108	0.0179359	0.504457	0.629588	0.714602	-7.73126
Adi1	0.0155008	0.289648	0.777342	0.867222	-7.13872	0.287243	5.63233	0.000579975	0.00407649	-0.960206	0.0609598	1.73551	0.130296	0.201402	-6.38534	0.14058	4.91217	0.00178222	0.00931068	-1.94705
Eif2a	-0.066718	-1.20933	0.251282	0.418777	-6.43992	0.168469	3.35567	0.0106931	0.0352512	-4.11676	0.218286	5.117	0.00180855	0.00857641	-1.81499	0.151701	3.68045	0.0080032	0.0265272	-3.59004
Esrra	0.175429	3.27752	0.0071405	0.0318541	-3.1094	-0.0135362	-0.326239	0.753003	0.826827	-7.96307	-0.408367	-10.1083	3.63951e-05	0.000675083	2.56434	0.119461	3.0057	0.0200327	0.0510774	-4.57297
Gnl3	0.0157495	0.29913	0.770282	0.862106	-7.13572	0.269982	5.16279	0.000995504	0.00612379	-1.55257	0.110314	3.28267	0.0153026	0.0389329	-4.16797	0.231348	6.57684	0.00032534	0.00303926	-0.0607245
Etfb	0.0927239	1.70321	0.115902	0.244077	-5.78764	-0.0617433	-1.31282	0.227315	0.34374	-7.14501	-0.228709	-5.82549	0.000898868	0.0053438	-1.03315	0.05889	2.06806	0.0778634	0.142523	-5.97175
Rps7	-0.0242654	-0.452081	0.659784	0.785486	-7.07433	0.196702	4.48267	0.00229985	0.0112943	-2.46566	0.21719	6.42883	0.000519315	0.00380272	-0.417851	0.051949	1.7394	0.125974	0.206708	-6.44015
Tax1bp3	-0.130942	-2.4338	0.0326925	0.0971443	-4.61068	-0.0995911	-1.92639	0.0919517	0.172884	-6.3147	0.195014	5.48678	0.00124582	0.00666853	-1.39857	-0.0546554	-1.88177	0.102347	0.17664	-6.24039
Kpna4	0.048443	0.923762	0.374956	0.546454	-6.73881	-0.148011	-3.36206	0.0105949	0.0350467	-4.10698	0.122244	3.16982	0.0177397	0.0435379	-4.32747	-0.0821732	-2.88263	0.0238363	0.0582294	-4.75653
Igbp1	-0.0751694	-1.33878	0.207009	0.365754	-6.28401	0.168551	3.04433	0.0168611	0.0495254	-4.59676	0.21552	6.45841	0.000506043	0.00373841	-0.388791	0.126567	4.32354	0.00355199	0.0149622	-2.70531
Lmf2	-0.0288241	-0.533847	0.603813	0.744559	-7.03163	0.225285	5.03909	0.00115357	0.00685603	-1.71375	0.0996307	2.84436	0.0274362	0.0602168	-4.79418	0.0763697	1.9968	0.0864586	0.15485	-6.07533
Diap1	0.0830616	1.5589	0.14663	0.287881	-5.99347	0.158498	3.699	0.00656665	0.0247175	-3.59738	0.089941	2.56438	0.0403446	0.0804075	-5.20096	-0.0150011	-0.47114	0.652019	0.735028	-7.74921
Eml4	-0.0692309	-1.27713	0.227227	0.389879	-6.35973	-0.199736	-4.38634	0.00260362	0.0124239	-2.6003	0.251537	5.87217	0.000860251	0.00521992	-0.983952	-0.210549	-5.85824	0.000650225	0.00475688	-0.830707
Diablo	0.226846	4.32413	0.00113975	0.00798372	-1.24031	-0.0623993	-1.31825	0.225578	0.34192	-7.13843	-0.135747	-3.82412	0.00773178	0.0236606	-3.42411	-0.0248301	-0.87053	0.413162	0.517553	-7.46317
Arhgef18	0.135914	2.47064	0.0306065	0.092599	-4.5471	0.168666	4.05671	0.00402228	0.0172539	-3.07073	0.120998	3.36378	0.0137764	0.0360008	-4.0542	-0.056774	-1.99112	0.0871838	0.155972	-6.08356
Exoc8	0.126528	2.38871	0.0354348	0.103152	-4.68812	-0.0706131	-1.66079	0.137126	0.233664	-6.69285	-0.239561	-7.08898	0.000297586	0.00260698	0.207477	-0.0928323	-2.92495	0.0224488	0.0557207	-4.69332
Eif6	0.117862	2.16434	0.0527156	0.137979	-5.06579	0.0237479	0.539717	0.604766	0.708132	-7.8613	0.238636	6.82607	0.000369576	0.00301268	-0.0358979	0.0728204	2.49903	0.0413993	0.0880603	-5.33189
Acot9	0.0910111	1.68139	0.120147	0.25028	-5.81947	0.214432	3.92517	0.00480621	0.0197042	-3.26251	0.086636	2.51814	0.0430317	0.0844204	-5.26834	0.0012966	0.0427362	0.967118	0.978063	-7.87301
Ggcx	-0.0499778	-0.915073	0.379307	0.550531	-6.74685	-0.21301	-4.98232	0.00123518	0.00720176	-1.78845	0.140973	3.56456	0.0106662	0.0299428	-3.77599	0.0219894	0.774236	0.464394	0.565952	-7.54558
Mrps25	0.288582	5.03087	0.000355435	0.00335468	-0.0369846	-0.0299325	-0.542856	0.602706	0.706324	-7.85945	-0.14101	-2.93505	0.0242628	0.0548448	-4.66327	0.0986058	3.13397	0.0167458	0.0448916	-4.38273
Adrbk1	0.155828	2.61899	0.023445	0.0761083	-4.28839	-0.102991	-2.35462	0.0477986	0.106778	-5.66907	-0.0251158	-0.697717	0.509928	0.602335	-7.53868	-0.116416	-3.6784	0.00802467	0.0265715	-3.59294
Stk38l	0.0584999	1.08671	0.299848	0.472304	-6.57623	-0.392419	-8.87848	2.7388e-05	0.000418212	2.41066	0.0188087	0.430516	0.680961	0.748674	-7.70403	-0.00709291	-0.219975	0.832233	0.877997	-7.8465
H13	-0.219144	-3.8005	0.0028159	0.015899	-2.1669	-0.233723	-5.37231	0.000779369	0.0050898	-1.28447	0.0365352	1.1026	0.309978	0.404333	-7.16711	0.00570274	0.156133	0.880381	0.913818	-7.86015
Clpb	-0.0454136	-0.865338	0.404889	0.574732	-6.79161	0.139559	3.31628	0.0113198	0.0366922	-4.17708	0.0734097	2.18953	0.0683705	0.1205	-5.74563	0.0923893	3.21526	0.0149644	0.0415663	-4.26285
Stx6	-0.0147266	-0.275222	0.788124	0.873044	-7.1431	-0.312026	-5.66015	0.000562223	0.00397893	-0.926059	0.0763746	2.32026	0.0568203	0.1044	-5.55635	-0.0442101	-1.3958	0.205884	0.302259	-6.89331
Ap1g1	0.358463	6.82976	2.50539e-05	0.000487602	2.7186	-0.0125975	-0.296519	0.774736	0.843972	-7.97339	-0.0610107	-1.83832	0.112635	0.179635	-6.24403	-0.165957	-4.96686	0.00167583	0.00892363	-1.87913
Psmb3	0.344751	5.15972	0.000289556	0.00290291	0.175462	-0.0162263	-0.316935	0.759782	0.83216	-7.96641	-0.131574	-2.98427	0.0227069	0.052259	-4.59247	0.0466357	1.20479	0.267832	0.370705	-7.1212
Mrpl17	-0.111387	-2.09608	0.0594017	0.150218	-5.17778	-0.0728101	-1.54528	0.162638	0.265927	-6.84928	-0.202547	-5.844	0.000883328	0.00531445	-1.01362	0.156287	4.82455	0.00196867	0.00997854	-2.05676
Hsp90aa1	0.305126	5.78853	0.000110128	0.00139875	1.17913	-0.0196119	-0.447987	0.666596	0.758856	-7.91088	-0.00236578	-0.069818	0.946472	0.961585	-7.80669	0.20792	6.01388	0.000556857	0.00430444	-0.658517
Ints1	0.318754	5.68077	0.000129457	0.00158558	1.01109	-0.051092	-1.23556	0.253275	0.372659	-7.23671	0.0462805	0.867459	0.417065	0.513942	-7.39887	-0.0144821	-0.480979	0.645353	0.728753	-7.74403
Pepd	0.00916276	0.167677	0.869807	0.925129	-7.16876	0.0172612	0.347041	0.737928	0.815295	-7.95528	-0.276481	-6.80457	0.000376292	0.0030405	-0.0561277	-0.00910305	-0.260298	0.802202	0.855172	-7.83552
Mprip	-0.0324566	-0.61202	0.552666	0.704614	-6.98453	0.0157839	0.343418	0.740545	0.817428	-7.95667	0.198334	5.59363	0.00112223	0.00623519	-1.28167	-0.0672076	-2.33263	0.0527916	0.106162	-5.58085
Uros	0.147425	2.8085	0.0166526	0.0592323	-3.95293	-0.111603	-2.44365	0.0417157	0.0962116	-5.53159	-0.188474	-5.53615	0.0011869	0.00645662	-1.34437	0.0820737	2.5442	0.0387679	0.0836227	-5.26413
Rps16	-0.010311	-0.191831	0.851286	0.912574	-7.16408	0.190784	4.4859	0.00229037	0.0112585	-2.46117	0.216962	6.07847	0.000710644	0.00465429	-0.769777	0.0884019	2.83604	0.0254696	0.0612172	-4.82624
Mrpl38	-0.0344794	-0.635966	0.537493	0.6913	-6.9689	0.410606	9.29306	1.98473e-05	0.00032528	2.767	0.0228783	0.687171	0.516122	0.607528	-7.54652	0.154448	5.36915	0.00107915	0.00671265	-1.39251
Prpf4	-0.0124257	-0.233706	0.819402	0.893536	-7.15447	0.122978	2.94223	0.0196248	0.0552429	-4.75545	-0.131399	-3.97161	0.00646952	0.0208621	-3.22832	0.0286889	0.921695	0.387665	0.492733	-7.41623
Irgq	-0.0125507	-0.228476	0.823367	0.896474	-7.15577	0.180983	4.27222	0.0030212	0.0139657	-2.76148	-0.105324	-2.86069	0.0268337	0.0592416	-4.77057	0.122475	3.63808	0.00846153	0.0275832	-3.65026
Ptpn23	-0.172772	-3.0079	0.0116119	0.045613	-3.59581	0.000224088	0.00512477	0.996042	0.998033	-8.02276	0.238871	5.5894	0.00112684	0.00625239	-1.28627	0.107987	3.4527	0.0108304	0.0327637	-3.9164
Bax	-0.214577	-3.74017	0.00313126	0.0171137	-2.27505	0.0258642	0.559903	0.591583	0.697358	-7.84923	0.322653	7.29825	0.000251593	0.00234112	0.396098	0.0664507	1.96105	0.0911189	0.161438	-6.12695
Msh2	0.0733084	1.39779	0.189068	0.343994	-6.20913	0.251298	3.75063	0.0061111	0.0234188	-3.52039	0.172045	3.76884	0.00827303	0.0248542	-3.49828	0.142079	4.21148	0.00407382	0.0165081	-2.85532
Eif3d	0.192024	3.57769	0.00417453	0.0212556	-2.5673	0.100424	2.27559	0.0539451	0.116056	-5.79044	0.0825893	2.38424	0.0519196	0.097332	-5.46335	0.0682575	2.26844	0.0580033	0.113966	-5.67641
Dazap1	0.328931	6.15181	6.46129e-05	0.000945142	1.73351	0.0762804	1.56863	0.157154	0.259289	-6.81811	0.029416	0.639966	0.54444	0.632595	-7.58035	0.168012	5.07272	0.00148936	0.00827727	-1.74887
Cdk5	-0.217098	-3.62167	0.00386102	0.0200874	-2.48807	0.0403325	0.957775	0.367508	0.492502	-7.53346	0.120756	3.65552	0.00951772	0.0274962	-3.65164	-0.0320945	-1.07674	0.317664	0.423993	-7.26163
Fau	-0.0922602	-1.72174	0.112402	0.238855	-5.76042	0.134173	3.18887	0.0136279	0.0421618	-4.37306	0.175306	4.77906	0.00258326	0.0109286	-2.21223	0.0674401	2.33941	0.0522702	0.105319	-5.57075
Ctnnb1	0.0753056	1.41237	0.184842	0.33852	-6.19027	-0.142672	-2.93089	0.0199597	0.0559862	-4.77309	0.174815	4.72226	0.00274706	0.0113661	-2.2806	-0.149306	-5.08529	0.00146881	0.00819671	-1.73351
Las1l	-0.0704868	-1.25645	0.234359	0.39872	-6.38454	0.260006	6.02731	0.000376493	0.00297603	-0.485076	0.0983224	2.71401	0.0327956	0.068574	-4.98319	0.0933727	3.25356	0.0141963	0.0400615	-4.20657
Nars2	0.0268873	0.507781	0.621393	0.757382	-7.04598	0.14968	3.10551	0.0154038	0.0461418	-4.50193	-0.171905	-3.9852	0.00636517	0.0205979	-3.21043	0.03695	1.15727	0.28551	0.389991	-7.17456
Chmp7	-0.000383856	-0.00708639	0.99447	0.997479	-7.18393	-0.11749	-2.83463	0.0230551	0.0622722	-4.92306	-0.149374	-4.51826	0.0034388	0.0133046	-2.53002	0.0463929	1.45251	0.19011	0.284176	-6.82196
Pfkm	0.0723485	1.35213	0.202832	0.360496	-6.26728	-0.108753	-2.55949	0.0349596	0.0843001	-5.35181	-0.238818	-6.77446	0.00038593	0.00309031	-0.0845329	0.00248377	0.0861613	0.933776	0.953446	-7.86981
Naa35	0.29105	5.53871	0.000160615	0.00185136	0.787047	-0.0752405	-1.78561	0.113765	0.203097	-6.51799	0.0633518	1.62543	0.152162	0.228315	-6.53334	0.0234265	0.793419	0.453851	0.556138	-7.5298
Clip2	-0.0895466	-1.5465	0.149576	0.291659	-6.01062	-0.149422	-2.60616	0.0325638	0.0801629	-5.27919	-0.0845491	-1.70379	0.136268	0.208781	-6.42837	-0.079755	-1.88741	0.101506	0.175558	-6.23238
Ctnnbl1	0.171861	2.48651	0.0297481	0.0906155	-4.51961	0.104793	2.00964	0.0810117	0.157323	-6.19196	0.170073	5.06789	0.00190288	0.00884597	-1.87171	0.128172	4.51757	0.00281399	0.0127486	-2.44984
Ddx46	0.159262	2.79756	0.0169851	0.060137	-3.97241	0.225338	4.60016	0.00198059	0.0101534	-2.30323	0.092729	2.53432	0.0420709	0.0829445	-5.24476	-0.026522	-0.878259	0.409234	0.513855	-7.45622
Rps25	-0.0684026	-1.25031	0.236513	0.40138	-6.39185	0.168679	3.94917	0.00465168	0.0192512	-3.22735	0.135612	3.96438	0.00652576	0.0209755	-3.23784	0.0667148	2.22903	0.0614581	0.118879	-5.73488
Pde12	0.31614	4.83235	0.000489674	0.00421431	-0.368651	-0.0716439	-1.36651	0.210648	0.324264	-7.07924	-0.0942734	-2.33894	0.0553418	0.102283	-5.52922	0.069581	2.36136	0.0506165	0.102743	-5.53798
Tpp1	-0.110604	-2.10051	0.0589439	0.14941	-5.17055	-0.0824079	-1.79624	0.111959	0.200713	-6.50284	0.141602	4.24156	0.00470877	0.0166891	-2.87803	0.00973061	0.334773	0.747706	0.813405	-7.81053
Sbf1	0.175671	2.67189	0.0213122	0.0709097	-4.19523	0.131114	2.49126	0.0387908	0.0911535	-5.4578	0.181139	4.93196	0.00219418	0.00977558	-2.03049	-0.149954	-3.97475	0.00547593	0.0202412	-3.17809
Rps26	0.0513191	0.978477	0.348366	0.520927	-6.68669	0.192889	4.58001	0.00203172	0.0103177	-2.33095	0.212859	6.50127	0.0004875	0.00364994	-0.346881	0.103792	3.53059	0.00975754	0.030486	-3.80409
Pik3r4	0.02307	0.412573	0.687655	0.805784	-7.09252	0.118041	1.9495	0.0887795	0.168476	-6.2808	0.263767	7.6458	0.000191992	0.00195628	0.69984	0.178277	6.10921	0.000507133	0.00407298	-0.554561
Lamp1	-0.065329	-1.2095	0.251221	0.418776	-6.43972	-0.136013	-3.28466	0.011851	0.0378437	-4.2256	0.0655832	1.9844	0.0915151	0.152322	-6.03914	-0.0709791	-2.32659	0.0532613	0.106855	-5.58986
Xrcc5	-0.210397	-4.01127	0.0019492	0.0119733	-1.79105	0.0441909	0.631112	0.546385	0.658378	-7.80346	0.198779	6.05331	0.000727207	0.00470282	-0.795613	-0.0140398	-0.419314	0.687685	0.764299	-7.77484
Mrpl22	0.146301	2.36281	0.0371087	0.106845	-4.73238	0.0804471	1.3547	0.21422	0.328777	-7.09384	-0.16149	-4.02866	0.00604386	0.0198876	-3.15341	0.05058	1.75087	0.12389	0.204366	-6.42426
Usp39	0.0766891	1.30517	0.217841	0.378451	-6.32562	0.178997	2.8741	0.0217293	0.0595964	-4.86153	0.197211	5.62747	0.00108602	0.00609003	-1.24497	0.062663	2.20691	0.0634876	0.121887	-5.76762
Mapk8ip3	-0.201467	-3.84054	0.00262488	0.0150351	-2.09525	0.0621162	0.99508	0.350174	0.474033	-7.49688	0.187755	4.05279	0.00587321	0.0195254	-3.12186	0.0538568	1.74908	0.124215	0.204704	-6.42675
Herc1	-0.120835	-2.15176	0.0538921	0.140397	-5.08655	0.59	8.39807	4.04275e-05	0.000563299	1.97973	-0.000888604	-0.0239805	0.981599	0.986737	-7.80918	-0.248462	-7.49783	0.000145016	0.00179323	0.839497
Itpa	0.296623	5.52555	0.000163881	0.00188263	0.766144	0.0945037	1.85727	0.102108	0.187184	-6.41524	-0.0547491	-1.58888	0.160164	0.237858	-6.58162	0.147309	3.44629	0.0109242	0.0329489	-3.92567
Herc4	0.284206	4.81714	0.000501957	0.00429306	-0.394276	0.0835626	1.87181	0.0998863	0.184179	-6.39421	0.0780828	2.18516	0.0687957	0.121114	-5.75194	0.0189802	0.631881	0.547745	0.641586	-7.65226
Dip2b	-0.146003	-2.75793	0.0182462	0.0632129	-4.0429	-0.220862	-5.16707	0.00099048	0.00610075	-1.54703	-0.0583524	-1.2482	0.255738	0.346469	-7.00478	-0.176416	-6.01999	0.000553509	0.00429947	-0.651817
Prkar2a	-0.044955	-0.840672	0.418002	0.587202	-6.813	0.235303	5.14768	0.00101347	0.00621941	-1.57214	-0.14088	-3.92575	0.0068357	0.0217002	-3.28886	-0.206277	-6.48039	0.00035583	0.00322906	-0.16044
Lclat1	0.141109	2.66145	0.0217176	0.071886	-4.21366	-0.189218	-4.30422	0.00289722	0.013502	-2.7161	-0.109368	-3.22516	0.0164959	0.0412387	-4.24909	-0.136594	-3.58019	0.00913455	0.0291014	-3.73293
Ndufa9	0.0695681	1.27141	0.229183	0.392245	-6.36663	0.0713181	1.61589	0.14657	0.245831	-6.75431	-0.299082	-8.67135	9.14246e-05	0.00120341	1.53288	0.0332187	1.1371	0.293301	0.398646	-7.19677
Tmem55b	-0.255939	-4.58072	0.000740779	0.00569353	-0.796353	0.122214	2.8766	0.021648	0.0594242	-4.85764	0.0933454	2.05003	0.0833583	0.1412	-5.94585	0.220513	7.17671	0.000190423	0.0021339	0.535895
Cars2	-0.157768	-2.94791	0.0129421	0.0489395	-3.70359	-0.0763271	-1.79882	0.111525	0.200302	-6.49917	-0.145136	-4.07039	0.0057522	0.0192759	-3.09892	0.0853152	2.91335	0.0228203	0.0564248	-4.71063
Trappc5	0.177861	3.3881	0.00585514	0.0273737	-2.90954	0.261074	4.80367	0.00153621	0.00842372	-2.0265	0.0733104	2.24007	0.0636434	0.114076	-5.6726	0.349345	12.3133	5.81964e-06	0.00024763	4.41219
Ttc38	-0.168551	-3.18745	0.00839724	0.0360177	-3.27213	-0.0171667	-0.375101	0.717787	0.79952	-7.94402	-0.133579	-4.00076	0.00624799	0.0203565	-3.18998	-0.0899788	-2.16316	0.0677038	0.128043	-5.83223
Gm10268	-0.0768539	-1.45823	0.172063	0.321097	-6.13009	0.166672	3.85005	0.00532675	0.0211997	-3.37304	0.20326	6.11869	0.000685041	0.00456665	-0.728626	0.111003	3.52655	0.00981021	0.0305672	-3.80989
Erc1	0.114127	2.12856	0.0561258	0.144386	-5.12468	-0.147936	-2.85124	0.022487	0.0610506	-4.89715	-0.111109	-3.29381	0.0150825	0.0385255	-4.1523	-0.198963	-6.59821	0.000318988	0.00300914	-0.0387737
Mipep	-0.0839054	-1.53435	0.152512	0.295532	-6.02734	0.0125863	0.240817	0.816035	0.872226	-7.99014	-0.272357	-7.4876	0.000216856	0.0021223	0.563024	-0.0162361	-0.398552	0.702224	0.77642	-7.78432
Arl6ip5	-0.0501361	-0.955399	0.359411	0.531877	-6.70898	0.19108	4.59571	0.00199176	0.0101828	-2.30935	0.273313	7.13725	0.00028618	0.00254724	0.251382	0.00847861	0.188799	0.855663	0.894258	-7.85374
Rpl6	0.0996503	1.89271	0.0843382	0.193429	-5.50157	0.141463	3.39119	0.0101595	0.0339674	-4.06248	0.16696	5.06938	0.00189995	0.00884597	-1.86999	0.00389583	0.127056	0.902506	0.930672	-7.86484
Ndufs5	0.0242962	0.461396	0.653288	0.781785	-7.06981	-0.116989	-2.14133	0.0662523	0.135282	-5.99469	-0.326088	-9.9239	4.0686e-05	0.000717134	2.43977	0.14963	4.83532	0.0019446	0.00989979	-2.0432
Cacybp	0.159616	2.99516	0.0118823	0.046371	-3.61871	-0.181137	-3.66164	0.00691897	0.0257606	-3.65329	0.0351647	0.922753	0.38964	0.486239	-7.3481	0.0725313	2.48957	0.0419735	0.0889595	-5.34608
Kif21a	0.147989	2.65905	0.0218117	0.0721278	-4.21788	-0.184488	-4.02644	0.00418956	0.0177871	-3.11466	0.034855	0.842772	0.42976	0.526347	-7.42073	-0.158408	-4.57987	0.0026143	0.0121226	-2.36897
Cept1	-0.206347	-3.69787	0.00337389	0.018114	-2.35101	0.129703	3.09263	0.0156992	0.0468626	-4.52188	0.0346694	0.805519	0.449442	0.545643	-7.45277	-0.035032	-1.16638	0.282047	0.386235	-7.16444
Mrpl49	0.0649642	1.1327	0.280851	0.451689	-6.52645	0.0985668	2.13815	0.0665756	0.135794	-5.9995	-0.300698	-8.67234	9.13625e-05	0.00120341	1.53365	0.102498	3.22147	0.014837	0.0412793	-4.25372
Hspe1	0.257986	4.59592	0.000722308	0.00558691	-0.770295	-0.0226105	-0.498529	0.632148	0.730678	-7.88463	-0.0929698	-2.22946	0.0646078	0.115307	-5.68796	0.116592	4.09336	0.00471669	0.0183212	-3.01539
Hadh	-0.0223786	-0.40766	0.691157	0.807541	-7.09467	0.0296418	0.707236	0.500426	0.618037	-7.74911	-0.30668	-8.32239	0.000116653	0.00142875	1.25941	-0.0053286	-0.183766	0.859461	0.897452	-7.8548
Ttc35	0.0250138	0.455231	0.657584	0.784481	-7.07281	-0.146586	-3.10131	0.0154994	0.0463877	-4.50843	0.382414	10.9159	2.28024e-05	0.000507182	3.08596	-0.0626534	-2.15614	0.0684062	0.129029	-5.84257
Skiv2l2	0.270007	4.55128	0.000777979	0.00591748	-0.846906	0.173408	3.57246	0.00784451	0.0281558	-3.78736	-0.0171333	-0.384529	0.713057	0.775425	-7.72512	0.0627838	1.95192	0.0923478	0.163221	-6.14008
Skiv2l	-0.299617	-3.37708	0.00597189	0.0278183	-2.92945	-0.303162	-4.94251	0.00129619	0.0074633	-1.84111	-0.153031	-2.4583	0.0467894	0.0901313	-5.35552	-0.048585	-1.17936	0.277172	0.380698	-7.14992
Ubxn6	-0.202591	-3.40084	0.00572308	0.0269278	-2.88652	0.126475	2.92851	0.0200308	0.0561321	-4.7768	0.0630744	1.79352	0.120024	0.18876	-6.30593	-0.00412249	-0.138363	0.89389	0.923967	-7.86313
Ppcs	0.126641	1.90375	0.0827675	0.190918	-5.48441	-0.0363175	-0.588739	0.573031	0.681615	-7.8313	-0.236096	-4.1003	0.00555269	0.0188253	-3.06001	0.346382	10.7979	1.3884e-05	0.000438992	3.45057
Cdipt	0.189994	2.94999	0.0128935	0.0488187	-3.69986	0.0920852	1.52031	0.168694	0.273639	-6.88234	0.157868	2.99587	0.0223563	0.0516405	-4.57582	-0.095173	-2.94963	0.0216789	0.054229	-4.65648
Thoc3	-0.0479321	-0.886124	0.394057	0.563844	-6.77317	0.211885	4.76546	0.00161053	0.00871041	-2.07801	-0.082659	-2.37519	0.0525851	0.0982391	-5.47651	0.0409507	1.41618	0.200085	0.295733	-6.86785
Hdac6	-0.0257271	-0.477049	0.642439	0.773985	-7.06201	-0.243751	-5.89676	0.000433344	0.00328309	-0.639835	-0.0259015	-0.608939	0.563569	0.65008	-7.60143	0.00842705	0.288696	0.781263	0.838811	-7.82671
Mfn2	-0.042574	-0.698257	0.499164	0.657701	-6.92563	-0.0721248	-1.35187	0.215086	0.32954	-7.09734	-0.224791	-6.81441	0.000373201	0.00302685	-0.0468612	-0.117325	-2.99578	0.020314	0.0516118	-4.58773
Rpl32	0.0483031	0.911078	0.381319	0.55271	-6.75053	0.156836	3.80779	0.00564608	0.0221006	-3.43553	0.146671	4.39841	0.00393486	0.0146697	-2.67939	0.0856698	2.8901	0.0235849	0.0577873	-4.74536
Rfc2	0.27062	5.06279	0.000337761	0.00324085	0.0158585	0.0497341	1.18798	0.270468	0.391318	-7.29132	0.0843514	2.56129	0.0405189	0.0805916	-5.20547	-0.0401124	-1.39849	0.205113	0.301385	-6.88997
Rdh13	0.168259	3.00029	0.0117727	0.0460422	-3.60949	0.210893	3.19368	0.0135323	0.0419608	-4.36564	0.0614633	1.61311	0.154816	0.231385	-6.54967	0.169706	5.81486	0.000679288	0.0048865	-0.879257
Oxa1l	-0.0800548	-1.45405	0.173196	0.322304	-6.13563	0.138019	3.21717	0.0130754	0.0409332	-4.32943	-0.118816	-3.23848	0.0162107	0.0407238	-4.23026	-0.0024459	-0.0823185	0.936722	0.955742	-7.87018
Ddx50	-0.059486	-1.13317	0.280662	0.45152	-6.52594	0.119502	2.67691	0.0292495	0.0737498	-5.16898	0.133534	3.90149	0.00703872	0.0220552	-3.32102	0.0645352	2.24318	0.0601944	0.117073	-5.71391
Ndufa6	-0.200987	-3.78225	0.00290765	0.0162563	-2.19958	0.148433	3.29764	0.0116298	0.0373462	-4.20567	-0.042202	-1.08455	0.317326	0.412112	-7.1863	0.289464	8.92644	4.79447e-05	0.000948373	2.07296
Tnfaip8	0.00344469	0.0536321	0.958167	0.977443	-7.1824	-0.187235	-3.84809	0.00534112	0.0212415	-3.37593	0.0492825	1.16522	0.285567	0.378472	-7.09888	0.210733	7.15068	0.000194756	0.00216124	0.510823
Psmc6	0.27133	5.05418	0.000342435	0.0032688	0.00161824	-0.163747	-2.70908	0.0278589	0.0713021	-5.11881	-0.0588642	-1.66738	0.143445	0.217634	-6.47739	0.0892067	3.11528	0.0171865	0.0456971	-4.41036
Ap2b1	0.0540913	1.0097	0.333816	0.506878	-6.65581	0.133271	2.50265	0.0381227	0.0899331	-5.44012	0.245043	6.81701	0.00037239	0.00302572	-0.0444186	-0.121958	-1.80642	0.114261	0.192326	-6.34681
Dnajc11	0.205622	3.76254	0.00301029	0.0166984	-2.23493	0.0325118	0.754376	0.473238	0.592506	-7.71274	-0.111032	-3.15887	0.0179976	0.0440499	-4.34302	-0.0555547	-1.85709	0.106111	0.181581	-6.27541
S100a11	0.207486	3.95566	0.00214685	0.0129277	-1.88988	0.0654391	1.56739	0.157441	0.259647	-6.81977	0.0617393	1.83714	0.112823	0.179817	-6.24566	-0.0828947	-2.81309	0.0263169	0.0626509	-4.8606
Pter	0.110919	2.11507	0.0574647	0.146698	-5.14677	-0.313474	-4.48472	0.00229384	0.0112701	-2.46282	0.0400863	1.22057	0.265356	0.357145	-7.03655	0.0177635	0.569167	0.587216	0.676218	-7.69316
Lrpprc	0.235832	4.29437	0.00119883	0.00827639	-1.29228	0.178672	3.8365	0.00542697	0.0214738	-3.39306	-0.0293227	-0.642907	0.542648	0.630976	-7.5783	-0.0591629	-1.61594	0.150595	0.237586	-6.6083
Chd4	-0.111209	-2.1077	0.0582094	0.148206	-5.15882	-0.273121	-5.44695	0.000715328	0.00476699	-1.19044	-0.0828452	-2.53327	0.0421324	0.0830206	-5.24629	-0.0729163	-1.78475	0.117929	0.196647	-6.37713
Acbd3	0.161981	3.08883	0.0100324	0.0410237	-3.45008	-0.0586396	-1.30755	0.229011	0.345415	-7.15138	0.130954	3.29329	0.0150927	0.0385419	-4.15303	0.0275404	0.906636	0.395045	0.499934	-7.43026
Ndufa5	0.088404	1.57267	0.143417	0.284041	-5.97432	0.175853	2.97168	0.018782	0.0536491	-4.70963	-0.169116	-3.6201	0.00994803	0.0283961	-3.69994	0.120719	3.78771	0.00695893	0.0239966	-3.43857
Zyg11b	0.00160352	0.0296135	0.976893	0.98829	-7.18349	0.30477	6.19085	0.00031661	0.00260592	-0.294309	0.125432	3.51819	0.0113094	0.0312913	-3.8398	-0.170274	-5.26271	0.00120985	0.00722816	-1.51906
Acaa1a	0.0649881	1.17344	0.264812	0.434111	-6.481	-0.224083	-4.92329	0.0013268	0.00758511	-1.86661	-0.125628	-3.7299	0.00867927	0.0257472	-3.55078	0.101599	3.05113	0.0187961	0.048753	-4.50544
Nup85	0.166418	2.66896	0.0214252	0.0711704	-4.2004	0.131097	2.40977	0.0439319	0.100187	-5.58398	0.165655	4.85084	0.00239172	0.0104075	-2.12649	0.117992	3.7693	0.00712707	0.0244053	-3.46446
Cutc	-0.251038	-3.45628	0.00518284	0.024969	-2.78637	0.132014	2.13645	0.0667489	0.136094	-6.00207	0.0310172	0.769861	0.468872	0.564382	-7.48232	0.263221	6.81869	0.000261007	0.00262823	0.184613
Far1	0.091166	1.73232	0.110447	0.235542	-5.7448	0.0914423	1.98379	0.0842659	0.161914	-6.23025	0.229143	6.78028	0.000384046	0.00308076	-0.0790354	-0.0854455	-2.55011	0.0384365	0.083161	-5.25525
Pxn	0.0195013	0.360074	0.725446	0.832785	-7.11419	-0.261154	-5.74998	0.00050888	0.00370384	-0.816522	0.0695047	1.66782	0.143355	0.217531	-6.47679	-0.0493372	-1.60543	0.15289	0.240395	-6.62238
Eif3g	-0.0554898	-0.953789	0.360191	0.531877	-6.71052	0.272277	5.00387	0.00120347	0.00708299	-1.76004	0.165244	4.31162	0.00434392	0.0157732	-2.78886	0.0967436	3.28129	0.0136668	0.0389679	-4.16593
Mdp1	-0.0251974	-0.414314	0.686417	0.805026	-7.09175	0.359583	8.62636	3.35222e-05	0.000490704	2.187	0.0603826	1.83417	0.1133	0.180424	-6.24978	0.149618	4.67573	0.00233693	0.0112894	-2.24562
Hrsp12	-0.0318017	-0.588659	0.567695	0.716047	-6.99924	-0.257905	-4.78321	0.00157553	0.00858665	-2.05406	-0.102445	-2.53772	0.0418716	0.0826493	-5.2398	0.245729	7.33978	0.000165625	0.00193624	0.69139
Hadha	-0.00498724	-0.0785067	0.938801	0.965629	-7.18063	-0.087622	-1.18025	0.273353	0.394491	-7.30006	-0.290121	-7.62024	0.000195778	0.00197717	0.677901	0.0430442	1.02521	0.339729	0.44549	-7.31498
Prep	0.303992	4.35415	0.00108326	0.00768752	-1.18799	-0.0161039	-0.306411	0.767478	0.837697	-7.97006	0.17671	3.9798	0.00640639	0.0207084	-3.21753	-0.202383	-6.86761	0.000249814	0.00254167	0.233434
Ndufa7	-0.314637	-5.87134	9.73669e-05	0.00128427	1.30714	0.117179	2.72862	0.0270479	0.0696428	-5.08834	-0.0534408	-1.5903	0.159845	0.237589	-6.57975	0.207972	6.94609	0.000232966	0.00241833	0.311215
Agap3	-0.238833	-3.1708	0.00865308	0.0368271	-3.30219	0.167484	3.95702	0.00460232	0.0191162	-3.21587	0.0615545	1.07699	0.320445	0.415402	-7.19427	0.0366478	0.978203	0.360896	0.466392	-7.36197
Eif2b3	0.279536	3.73305	0.0031708	0.0172718	-2.28783	-0.0239745	-0.441191	0.671297	0.762574	-7.9142	-0.184424	-5.61353	0.00110077	0.00615093	-1.26007	0.142052	4.39587	0.0032545	0.0140408	-2.60945
Aldoart2	0.0762352	1.38274	0.193516	0.349393	-6.22844	0.0389102	0.939497	0.376233	0.501351	-7.55098	0.0623131	1.48884	0.184128	0.265352	-6.71121	0.000392983	0.0116661	0.991021	0.994214	-7.87397
Mrps27	0.117863	2.13933	0.0550777	0.14251	-5.10699	0.0870811	1.57221	0.156329	0.258208	-6.81331	-0.209043	-5.87239	0.000860071	0.00521992	-0.983717	0.0757969	2.55806	0.0379957	0.0824068	-5.24333
Zmpste24	0.239751	3.93018	0.00224428	0.0133675	-1.93526	-0.0312346	-0.637749	0.542279	0.65466	-7.79894	-0.0913681	-2.24763	0.0629657	0.113088	-5.66166	-0.0806693	-2.77038	0.0279742	0.0654808	-4.92462
Pkn1	-0.194258	-3.39155	0.00581913	0.0272612	-2.90331	0.191237	3.76649	0.00597804	0.0230724	-3.4968	0.159403	3.40225	0.0131111	0.034796	-4.00051	0.0166022	0.572622	0.585	0.674309	-7.691
Pi4ka	-0.0504709	-0.951246	0.361425	0.533135	-6.71295	0.0928281	2.22898	0.0579348	0.122573	-5.86164	0.232431	6.17343	0.000651865	0.00443027	-0.672944	-0.032702	-0.991506	0.354804	0.460117	-7.34884
Acsf2	-0.0340058	-0.64661	0.530826	0.685488	-6.96177	0.0825856	1.78923	0.113146	0.202207	-6.51283	0.0792954	2.40761	0.0502407	0.0948857	-5.42934	0.282405	8.18439	8.34984e-05	0.00128397	1.45482
Ppm1a	0.0876328	1.57195	0.143583	0.284288	-5.97532	-0.170658	-3.96911	0.0045274	0.0188698	-3.1982	-0.0591558	-1.65244	0.146492	0.221359	-6.49737	-0.00900693	-0.280031	0.787632	0.843929	-7.8295
Ppp2r1b	-0.115593	-1.92003	0.0804998	0.186864	-5.45901	-0.221358	-5.16622	0.000991475	0.00610449	-1.54813	-0.0228258	-0.680251	0.520214	0.611218	-7.55161	-0.0570255	-1.92374	0.0962443	0.168442	-6.18051
Rfc4	0.205398	3.00647	0.011642	0.0457138	-3.59839	0.236523	2.70023	0.0282345	0.0719917	-5.13262	0.128982	3.3434	0.0141436	0.036767	-4.08271	0.179678	6.13587	0.00049413	0.00401336	-0.525685
Pnpla8	0.0243979	0.443785	0.665594	0.79023	-7.07829	-0.0777785	-1.85457	0.102526	0.187833	-6.41914	-0.134706	-3.7929	0.00803245	0.0243451	-3.46594	0.0312825	1.0473	0.330126	0.437219	-7.29234
Farsb	0.366437	5.92807	8.95381e-05	0.00120589	1.39428	-0.147991	-2.76414	0.0256358	0.0671169	-5.03296	-0.0375542	-1.03038	0.340235	0.435697	-7.24256	-0.0197743	-0.693399	0.510635	0.607676	-7.60846
Nucb2	0.175536	2.74249	0.0187624	0.06445	-4.07031	-0.0316989	-0.565324	0.58807	0.69424	-7.84593	0.235011	6.72039	0.000403959	0.00319068	-0.135808	0.146532	4.7479	0.0021496	0.0106403	-2.15363
Ppm1g	0.142395	2.21362	0.0483397	0.129226	-4.98405	0.150862	3.46635	0.00912156	0.031389	-3.948	-0.0895704	-2.43435	0.0483884	0.092165	-5.39041	0.00583039	0.149451	0.885456	0.917788	-7.86131
Hdac2	0.104352	1.98369	0.0721739	0.172921	-5.35866	-0.188608	-4.56542	0.00206965	0.0104587	-2.35106	-0.0702776	-2.12566	0.0748604	0.129466	-5.83758	-0.060945	-2.10608	0.0736308	0.136362	-5.91614
Mov10	-0.00111113	-0.0208491	0.98373	0.991709	-7.18373	-0.142046	-3.4011	0.0100157	0.0336333	-4.04735	0.114814	2.9933	0.0224335	0.0517819	-4.57951	-0.173843	-6.08222	0.000520685	0.0041454	-0.583874
Aaas	-0.198075	-3.74273	0.00311712	0.0170817	-2.27045	0.13245	3.18849	0.0136355	0.0421727	-4.37365	0.04634	1.05126	0.331252	0.426846	-7.22112	0.146276	4.78829	0.00205206	0.0102738	-2.10248
Fuk	-0.176287	-2.89934	0.0141302	0.0522215	-3.79065	0.223476	4.08138	0.00389129	0.0168472	-3.03501	0.00196912	0.043252	0.96682	0.976786	-7.80843	0.0608117	1.89775	0.0999797	0.173473	-6.21764
Capza1	0.178686	3.15435	0.00891355	0.0376472	-3.33188	0.0440317	1.0084	0.34414	0.468239	-7.48357	0.125559	3.79467	0.0080151	0.0243031	-3.46357	-0.0496546	-1.59341	0.15555	0.243422	-6.63841
Ndufab1	0.0605759	1.105	0.292181	0.463874	-6.55664	-0.0306968	-0.684425	0.513934	0.629879	-7.76597	-0.368091	-10.5278	2.84326e-05	0.000572889	2.83998	0.0915431	3.13119	0.0168106	0.0450092	-4.38683
Uhrf1bp1	0.175434	3.09866	0.00985596	0.040593	-3.43237	-0.0798133	-1.93092	0.0913216	0.171998	-6.30807	-0.131056	-2.91607	0.0248928	0.0558269	-4.69062	-0.0564915	-1.85476	0.106472	0.182078	-6.27871
Slc25a13	-0.0762405	-1.44352	0.176078	0.326485	-6.14954	-0.203712	-4.37303	0.00264893	0.0125759	-2.61901	0.00239106	0.062835	0.951817	0.965535	-7.80723	-0.297311	-8.87981	4.95872e-05	0.000967585	2.03545
Hnrpll	0.110311	2.10289	0.0587003	0.149087	-5.16668	0.173786	4.10284	0.00378108	0.0165274	-3.00401	0.126094	3.85462	0.0074499	0.0229896	-3.38336	-0.192466	-6.58348	0.00032335	0.00303447	-0.0538941
Gnpnat1	0.211399	3.93074	0.00224209	0.0133602	-1.93426	-0.184662	-4.10506	0.00376986	0.0164882	-3.0008	-0.037778	-1.09255	0.314051	0.408582	-7.17781	0.0881035	2.81322	0.0263121	0.0626509	-4.86041
Nup205	0.286206	5.12935	0.000303825	0.00300636	0.125595	0.00259306	0.0617138	0.952375	0.968971	-8.02062	0.105312	2.94926	0.0238021	0.0539875	-4.64281	-0.149204	-4.77097	0.00209326	0.0104242	-2.12438
Yes1	0.00442821	0.0756825	0.940998	0.967114	-7.18086	0.400337	7.1621	0.00012054	0.00126243	0.771393	0.128391	3.16723	0.0178004	0.0436504	-4.33115	-0.0851164	-1.98482	0.0879938	0.157052	-6.09266
Mcart1	0.00627963	0.119561	0.906934	0.947381	-7.17623	0.147873	3.49889	0.00870782	0.0304307	-3.89861	-0.11053	-3.24146	0.0161477	0.0405854	-4.22606	0.0168466	0.565544	0.589546	0.678559	-7.6954
Cox15	-0.00759403	-0.134787	0.895156	0.939834	-7.17414	-0.0316058	-0.706121	0.501081	0.61866	-7.74995	-0.243428	-6.38021	0.000541992	0.00392108	-0.465824	-0.0549067	-1.7052	0.132384	0.215164	-6.48725
Itsn1	0.199036	3.78765	0.00288022	0.0161449	-2.18992	-0.0639065	-1.55199	0.161044	0.264039	-6.84034	0.0122793	0.345973	0.740469	0.7986	-7.74105	-0.0261759	-0.800722	0.449881	0.552427	-7.52371
Ctage5	0.235042	4.14704	0.00154203	0.0100227	-1.55089	0.132392	2.3197	0.0504225	0.110454	-5.72279	-0.096056	-2.89473	0.0256225	0.0571204	-4.72141	0.0760124	2.38778	0.048697	0.0997429	-5.49851
Mrps6	0.080968	1.54392	0.150195	0.292473	-6.01418	-0.311876	-6.2383	0.000301274	0.0025068	-0.239604	-0.0491002	-1.31858	0.232586	0.320447	-6.92189	0.0263643	0.869574	0.41365	0.518121	-7.46403
Ears2	-0.00118402	-0.0224818	0.982457	0.991013	-7.18369	0.268547	6.3226	0.000276016	0.00234991	-0.143101	-0.0731516	-2.11592	0.0759044	0.130836	-5.85157	0.131658	3.98632	0.00539629	0.0200442	-3.16214
Akap8	0.0185067	0.352252	0.731145	0.835641	-7.11717	0.253396	3.79589	0.00573962	0.0223707	-3.45316	0.0909087	2.63728	0.0364605	0.0744202	-5.09479	0.127686	4.28888	0.00370509	0.01543	-2.75152
Copz1	0.125614	2.17689	0.051567	0.135855	-5.04505	-0.302269	-6.04842	0.000368102	0.00292094	-0.460265	-0.0686711	-1.92808	0.0991477	0.162326	-6.11863	-0.0422702	-1.16532	0.282447	0.386758	-7.16562
Aga	-0.0152527	-0.265121	0.795701	0.878474	-7.14603	-0.29927	-6.24107	0.000300404	0.00250274	-0.236417	0.0313316	0.762532	0.472937	0.568443	-7.48826	0.0835331	2.85781	0.0246921	0.0597236	-4.79365
Exoc2	0.192344	3.45697	0.0051764	0.0249493	-2.78511	0.110854	2.53745	0.036153	0.0863271	-5.38608	0.117447	3.18012	0.0175007	0.0431329	-4.31286	-0.00427321	-0.141323	0.891637	0.922552	-7.86265
Lancl2	0.0273853	0.518329	0.614248	0.752685	-7.04026	-0.243236	-5.78833	0.000487828	0.00358963	-0.770078	-0.0921	-2.6527	0.0356907	0.0732125	-5.07234	-0.108844	-3.53818	0.00965933	0.0303101	-3.79318
Radil	-0.260529	-4.96312	0.000396257	0.00360987	-0.149582	0.0777972	1.65923	0.137444	0.234089	-6.69499	-0.0278717	-0.716391	0.499079	0.591646	-7.52454	0.106821	3.5988	0.00891212	0.0285833	-3.70631
Tfg	0.194541	3.67337	0.00352319	0.0187636	-2.39504	-0.122876	-2.79212	0.0245771	0.0652848	-4.98932	-0.022542	-0.653297	0.536346	0.625275	-7.57101	0.00502424	0.169333	0.870374	0.906085	-7.8577
Mrps36	0.0745656	1.40358	0.187379	0.341706	-6.20165	-0.170788	-2.85231	0.0224511	0.060961	-4.89549	-0.133016	-3.97018	0.00648055	0.0208759	-3.23019	0.181682	5.9674	0.000583063	0.00442077	-0.709614
Dock1	-0.0681886	-1.29691	0.220574	0.38165	-6.33573	-0.225985	-5.16758	0.000989889	0.00610021	-1.54638	0.0697356	1.8392	0.112494	0.179498	-6.2428	-0.236424	-7.70233	0.000122515	0.0016457	1.02745
Celf2	-0.131894	-2.51486	0.0282731	0.0874576	-4.4704	0.0737369	1.68087	0.133086	0.228313	-6.66509	-0.188011	-4.63142	0.00303375	0.0121801	-2.39092	-0.256833	-8.62163	5.99203e-05	0.00109405	1.82459
Dcakd	0.0351045	0.657223	0.524226	0.679956	-6.95455	-0.533569	-12.5682	2.24991e-06	6.19842e-05	5.17064	0.0135379	0.327565	0.753706	0.808801	-7.74808	-0.0034954	-0.104747	0.919545	0.943509	-7.86779
Fut8	-0.268271	-4.02343	0.00190854	0.011772	-1.76947	0.0581125	1.2985	0.231947	0.348503	-7.16228	-0.0786178	-2.3241	0.0565131	0.104008	-5.55077	-0.156921	-4.85182	0.00190841	0.00977852	-2.02249
Epb4.1l2	-0.0849348	-1.61912	0.133029	0.269176	-5.90894	-0.174095	-3.1891	0.0136233	0.0421603	-4.37271	0.0838469	2.32274	0.0566216	0.10418	-5.55275	-0.186561	-5.12963	0.00139875	0.0079322	-1.6795
Cpne3	-0.169624	-3.07864	0.0102188	0.0416286	-3.46846	-0.0252175	-0.589069	0.572821	0.681452	-7.83109	0.185954	5.53636	0.00118666	0.00645662	-1.34414	-0.162881	-4.85378	0.00190415	0.00977039	-2.02003
Parg	0.213379	3.97011	0.00209361	0.0126644	-1.86419	-0.0830899	-1.75807	0.118572	0.208531	-6.55703	0.136853	3.27307	0.0154951	0.0392768	-4.18149	-0.131377	-3.84863	0.00643261	0.0226685	-3.3532
D730040F13Rik	-0.212595	-3.60322	0.00398948	0.0205648	-2.5213	0.113122	1.95467	0.0880847	0.167479	-6.27321	-0.13499	-2.56771	0.0401584	0.0801651	-5.19612	-0.214665	-6.53753	0.000337396	0.00311228	-0.101229
Tpt1	-0.0688753	-1.31327	0.21519	0.375166	-6.31567	0.0685073	1.63803	0.141841	0.239673	-6.72411	-0.0239965	-0.710123	0.502703	0.595033	-7.52932	0.0229379	0.790747	0.45531	0.557261	-7.53202
Armc10	-0.172978	-3.08943	0.0100215	0.0409954	-3.449	-0.0669787	-1.37306	0.20869	0.321924	-7.0711	0.176014	4.6618	0.0029343	0.0118829	-2.35389	-0.00511676	-0.166373	0.872616	0.907867	-7.85827
Cdc42bpb	0.027579	0.512464	0.618215	0.755427	-7.04345	0.16418	3.88616	0.00506933	0.0204685	-3.31982	0.171393	5.13888	0.00176822	0.00845556	-1.78982	-0.104996	-3.59491	0.0089582	0.0286774	-3.71188
Cox5a	0.146565	2.79487	0.0170678	0.0603437	-3.9772	0.0942886	2.0234	0.0793298	0.154759	-6.17152	-0.146168	-4.18035	0.00505556	0.0175713	-2.95652	0.0761014	2.62651	0.0344091	0.0764844	-5.14055
Tmlhe	-0.012898	-0.224904	0.826078	0.898103	-7.15664	0.146107	3.40749	0.00992413	0.0334307	-4.0376	-0.157607	-3.94032	0.00671697	0.0214226	-3.26959	0.0849088	2.75674	0.0285262	0.0665083	-4.94507
Capzb	0.0598274	1.14086	0.27758	0.448527	-6.51745	-0.0562298	-1.33844	0.219225	0.33441	-7.11383	0.176804	4.745	0.00268014	0.0111548	-2.25318	-0.109686	-3.67549	0.00805535	0.0266549	-3.59707
Mob1a	-0.102203	-1.78744	0.100747	0.219874	-5.66255	0.176638	3.42367	0.00969628	0.0328679	-4.01294	0.0911794	2.37823	0.052361	0.0979274	-5.4721	-0.223379	-6.68158	0.000295509	0.00287018	0.0463471
Sec24b	-0.229163	-4.30974	0.00116794	0.00813678	-1.26544	0.0929475	1.32808	0.222466	0.3382	-7.12649	-0.0518928	-1.05701	0.328812	0.424321	-7.21516	-0.103006	-2.68728	0.0315201	0.0717627	-5.0493
Ccdc22	-0.0338202	-0.624091	0.544988	0.697977	-6.97672	0.0862478	1.49689	0.174558	0.280774	-6.91308	0.186865	4.56554	0.00326264	0.0128136	-2.47167	0.0536584	1.83088	0.110254	0.187067	-6.31243
Ndufa12	0.105334	1.95882	0.075326	0.17825	-5.39805	0.0112104	0.239767	0.81682	0.872667	-7.99042	-0.2089	-6.27342	0.00059586	0.00416393	-0.572161	0.0905184	3.17922	0.0157278	0.0430524	-4.31592
Rdh14	0.114374	2.17667	0.0515869	0.135873	-5.04541	-0.146212	-2.88111	0.0215024	0.0590955	-4.85062	-0.154578	-4.49052	0.00354706	0.0136006	-2.5644	0.173089	5.56748	0.000875534	0.00582518	-1.16083
Sec24d	0.185485	3.22887	0.00779361	0.0340869	-3.19731	-0.148516	-2.77028	0.0253994	0.0667065	-5.02338	0.0170328	0.489272	0.640988	0.715225	-7.67384	0.0386395	1.15484	0.286438	0.390973	-7.17725
Dhx36	0.168602	3.21249	0.00802686	0.0347936	-3.2269	-0.152418	-3.62957	0.00723758	0.0266619	-3.7014	-0.0544025	-1.40464	0.206814	0.291415	-6.81708	-0.0940548	-2.78277	0.0274824	0.0646297	-4.90604
Cask	0.0801953	1.25917	0.233414	0.397705	-6.3813	-0.191331	-4.51376	0.00221025	0.0109802	-2.42249	0.195087	5.70199	0.00101085	0.00580075	-1.16467	-0.205014	-5.66566	0.000790925	0.00542741	-1.04812
Plcd3	-0.200408	-3.7783	0.00292795	0.016352	-2.20667	0.164099	3.95911	0.00458929	0.0190659	-3.21282	-0.0358514	-1.08296	0.31798	0.412754	-7.18798	0.359402	11.4407	9.47916e-06	0.000344806	3.87329
Idh1	-0.0222852	-0.406257	0.692158	0.808389	-7.09528	-0.0281332	-0.662715	0.527002	0.641378	-7.78157	-0.132582	-3.85516	0.00744506	0.0229781	-3.38265	-0.154895	-5.35738	0.00109279	0.00677091	-1.40643
Kcmf1	0.259909	4.9437	0.000408851	0.00369258	-0.181978	0.0502973	1.07877	0.313579	0.438264	-7.41098	-0.0939474	-2.85734	0.026956	0.0594165	-4.77541	0.104428	3.63284	0.00852024	0.0276632	-3.65773
Gnl1	-0.114426	-2.01644	0.0682095	0.166115	-5.30643	-0.0432606	-1.04806	0.326643	0.451417	-7.44311	0.196563	4.02683	0.006057	0.0199174	-3.1558	0.0796018	2.55444	0.0381956	0.0827445	-5.24875
Rnf123	-0.074444	-1.31773	0.213741	0.37364	-6.31017	0.262095	6.12278	0.000340148	0.00275117	-0.373297	0.0492812	1.19474	0.274633	0.366677	-7.06587	0.0787675	2.49907	0.0413969	0.0880603	-5.33183
Fxc1	0.137059	2.47301	0.0304767	0.0922812	-4.543	0.205641	3.74773	0.00613579	0.0234697	-3.52472	-0.0165765	-0.434099	0.67849	0.74678	-7.7023	0.152014	4.76819	0.00209996	0.0104474	-2.1279
Map4k4	-0.0312638	-0.573222	0.577748	0.724281	-7.00866	-0.0267651	-0.543999	0.601956	0.705727	-7.85877	0.429166	7.96867	0.000150695	0.00167863	0.971897	-0.0244926	-0.651878	0.535504	0.630337	-7.63841
Hspa8	-0.0346783	-0.569837	0.579964	0.725291	-7.0107	0.202959	4.86347	0.00142732	0.00799079	-1.94631	0.104189	2.75732	0.0309008	0.0657494	-4.92029	0.252215	8.67247	5.77063e-05	0.00106749	1.86654
Rpl23	-0.107693	-2.05161	0.0641787	0.15882	-5.2499	0.187521	4.40884	0.00252895	0.012138	-2.56874	0.144182	4.34577	0.00417753	0.0153315	-2.74564	0.0449878	1.56475	0.162073	0.251031	-6.67642
Mapk1	0.0791887	1.50648	0.159437	0.30561	-6.06537	0.137551	3.28206	0.0118959	0.0379694	-4.2296	0.0730747	2.19909	0.0674503	0.119205	-5.73185	-0.0995597	-2.76612	0.0281452	0.0657916	-4.931
Ddx17	-0.105548	-2.00625	0.0694201	0.168464	-5.32272	0.162434	3.01654	0.0175703	0.0510106	-4.63991	0.238345	5.78056	0.000937894	0.00550664	-1.08077	0.0152898	0.484042	0.643285	0.726839	-7.7424
Carm1	-0.138772	-2.63529	0.0227662	0.0744811	-4.25972	0.179398	4.04331	0.00409544	0.0174952	-3.09017	0.103263	2.78937	0.0295739	0.0636176	-4.87381	-0.104536	-3.57318	0.00921991	0.0293098	-3.74296
Anapc5	0.00630537	0.11352	0.911615	0.949402	-7.17699	0.0733981	1.68707	0.131863	0.226706	-6.6565	0.18679	5.69618	0.00101649	0.00581922	-1.1709	-0.10766	-3.73989	0.00740494	0.0250471	-3.50591
Myo19	0.115353	2.19957	0.0495502	0.131796	-5.00742	-0.00575307	-0.111819	0.913849	0.942745	-8.01572	-0.222959	-5.00374	0.00203457	0.00927768	-1.94632	0.0537109	1.63622	0.146262	0.232123	-6.58105
Dhx38	0.126907	2.41934	0.0335486	0.0990364	-4.63557	0.13436	3.19381	0.0135298	0.0419594	-4.36545	0.149836	3.26509	0.0156571	0.0396335	-4.19272	-0.0346146	-1.04734	0.330107	0.437219	-7.2923
Slc12a7	-0.0970913	-1.84712	0.0911186	0.204395	-5.57189	0.207495	4.59847	0.00198484	0.0101625	-2.30556	0.122256	3.69656	0.0090446	0.0265057	-3.59589	-0.0509775	-1.7361	0.12658	0.207652	-6.44471
Slc25a31	0.14076	2.18248	0.0510628	0.134838	-5.03579	0.130003	3.01585	0.0175885	0.051049	-4.64099	0.119894	2.92704	0.0245267	0.0552703	-4.67481	0.125465	2.47355	0.0429652	0.0905384	-5.37011
Tmem11	0.121844	2.32035	0.0400197	0.112529	-4.80459	-0.153285	-2.63594	0.031124	0.0774502	-5.23281	-0.0960821	-2.46753	0.0461887	0.0891919	-5.34208	0.278727	9.45932	3.29678e-05	0.000758514	2.48988
Rpn2	-0.0744631	-1.33637	0.207772	0.366653	-6.28703	-0.122147	-2.95351	0.0192974	0.0545039	-4.73789	0.138119	4.16655	0.00513761	0.0177698	-2.9743	-0.0192141	-0.576254	0.582676	0.67227	-7.68873
Fpgt	0.0546716	1.0171	0.330435	0.504036	-6.64837	-0.176853	-4.28968	0.00295284	0.0137176	-2.7367	-0.110363	-2.76178	0.0307125	0.0654774	-4.91382	0.247711	7.66156	0.000126666	0.00168386	0.990301
Gbf1	0.327758	6.24844	5.62409e-05	0.000848652	1.87781	-0.0562195	-1.35897	0.212923	0.32725	-7.08857	-0.0383118	-0.867544	0.417021	0.513919	-7.39879	-0.0831408	-2.81948	0.026078	0.0622625	-4.85103
Cpd	-0.0652265	-1.20277	0.253713	0.421632	-6.4475	-0.200503	-3.91785	0.00485448	0.0198506	-3.27326	0.111785	3.08394	0.0198754	0.0474313	-4.44974	-0.260169	-7.10696	0.000202287	0.00221395	0.468546
Rpl18a	-0.155164	-2.95853	0.012696	0.0482573	-3.68453	0.0998686	2.42101	0.0431839	0.0988544	-5.56661	0.110366	3.36789	0.0137035	0.0358633	-4.04845	0.0273669	0.90756	0.394589	0.499667	-7.42941
Prmt1	0.128455	2.33434	0.0390377	0.110617	-4.78086	-0.0815788	-1.28645	0.235909	0.353073	-7.17672	0.186754	4.47042	0.00362792	0.0138435	-2.58939	0.0425891	1.23196	0.258142	0.360686	-7.09004
Mrpl46	0.177129	3.04288	0.0109005	0.0436022	-3.53286	0.115708	1.88802	0.0974631	0.180651	-6.37067	-0.201067	-5.38331	0.00138032	0.00713308	-1.51321	0.136716	4.20893	0.00408666	0.0165105	-2.85876
Trappc8	0.169211	3.01582	0.0114468	0.0451941	-3.58156	0.177046	4.28564	0.00296851	0.0137717	-2.74243	0.054712	1.45597	0.192699	0.275273	-6.75291	-0.0691883	-2.04912	0.0800618	0.145884	-5.99937
Arl3	0.186892	3.32207	0.00659128	0.0299169	-3.02889	-0.341174	-6.2829	0.000287604	0.00242446	-0.188432	-0.00430744	-0.0899238	0.9311	0.94977	-7.80484	0.112726	3.76359	0.00718009	0.024537	-3.47249
Tbca	-0.0249399	-0.459413	0.654668	0.782867	-7.07078	-0.085832	-1.61866	0.145971	0.244997	-6.75054	0.177321	5.11017	0.00182136	0.00862426	-1.82287	0.137015	4.61793	0.00250004	0.0117765	-2.31984
Ap1s1	0.34954	6.51284	3.87192e-05	0.000656566	2.26602	-0.00494321	-0.116951	0.909916	0.939492	-8.01506	0.104927	3.18678	0.017348	0.0428425	-4.30341	-0.00160685	-0.0561768	0.956787	0.970721	-7.87225
Atp5j	0.0672794	1.27935	0.226472	0.388974	-6.35705	0.0567306	1.27681	0.239119	0.356812	-7.1882	-0.190404	-4.90973	0.00224642	0.00995439	-2.0567	0.0772638	2.58706	0.0364309	0.0798918	-5.19979
Hdgf	-0.0505447	-0.929762	0.371972	0.543516	-6.73322	-0.0246592	-0.57866	0.579478	0.687324	-7.83766	0.256802	7.33678	0.000244038	0.00229972	0.43035	-0.0237415	-0.755314	0.474956	0.575379	-7.56083
Crkl	0.130599	2.4793	0.0301354	0.0914826	-4.53212	-0.122762	-2.79492	0.0244737	0.0650943	-4.98496	0.0790899	2.11824	0.0756544	0.130539	-5.84824	-0.0777506	-2.29168	0.0560586	0.111015	-5.64186
Lsm5	-0.0975045	-1.62877	0.130956	0.266056	-5.89521	0.128367	2.44905	0.0413725	0.0956417	-5.52322	0.206712	5.11698	0.00180859	0.00857641	-1.81502	0.113608	3.18371	0.0156304	0.0428429	-4.3093
Trim56	0.103835	1.9462	0.0769751	0.181213	-5.41795	0.0964841	2.08519	0.0721902	0.14396	-6.07922	-0.155022	-3.76471	0.00831511	0.0249441	-3.50384	0.220825	5.42118	0.00102104	0.00645082	-1.33122
Abcf3	0.0082047	0.155799	0.878946	0.93018	-7.17084	0.125795	2.78522	0.024834	0.0657633	-5.00009	0.119033	3.63254	0.00979443	0.0281021	-3.68295	0.0816887	2.74889	0.0288489	0.0671009	-4.95684
Atp6v1a	0.064956	1.10186	0.293486	0.465265	-6.56002	-0.299417	-5.58764	0.000609807	0.00423833	-1.01529	0.0195712	0.563416	0.592356	0.67448	-7.63067	-0.0892727	-2.7005	0.0309259	0.070739	-5.02946
Tsfm	0.124229	2.32565	0.0396449	0.111859	-4.79561	0.0039268	0.0842543	0.935021	0.957379	-8.01877	-0.216037	-6.26058	0.000602737	0.00420056	-0.585035	0.0385853	1.31849	0.229262	0.329266	-6.98798
Zc3h15	0.289255	5.5088	0.000168137	0.00191762	0.739515	-0.168857	-3.88584	0.00507156	0.0204735	-3.3203	0.0125783	0.36986	0.723435	0.783889	-7.73137	0.0214854	0.634419	0.546182	0.640302	-7.65052
Gm5045	-0.0225841	-0.424243	0.67937	0.800276	-7.08732	0.168565	3.9661	0.00454593	0.0189241	-3.2026	0.178796	5.31621	0.0014763	0.00746308	-1.58834	0.0613658	2.02549	0.0828914	0.149805	-6.03375
Derl1	-0.0352394	-0.634325	0.538525	0.692082	-6.96999	-0.19992	-4.71618	0.00171224	0.00909301	-2.14474	-0.154075	-4.41737	0.00385132	0.014456	-2.65562	-0.0749946	-2.57657	0.0369886	0.0807252	-5.21553
Fmnl2	-0.35212	-6.40141	4.52645e-05	0.000725644	2.1036	0.00185182	0.0353514	0.972706	0.983134	-8.02207	0.0313961	0.715054	0.499851	0.592441	-7.52557	-0.25778	-8.16089	8.50358e-05	0.00130131	1.43449
Matr3	-0.0677616	-1.28745	0.223736	0.385531	-6.34725	0.225625	5.32898	0.000819434	0.00529592	-1.33941	0.121755	3.30783	0.0148105	0.0380463	-4.1326	0.113662	3.9793	0.00544443	0.0201792	-3.17181
Calu	0.0138573	0.262969	0.797318	0.879622	-7.14665	-0.18071	-4.36772	0.00266724	0.0126307	-2.62648	0.0588233	1.68675	0.139583	0.212876	-6.45136	-0.169643	-5.70478	0.00075979	0.00528076	-1.00356
Adprh	0.0297213	0.555404	0.589468	0.733488	-7.01925	-0.171047	-3.78722	0.0058089	0.0225808	-3.46603	-0.101914	-2.54552	0.0414185	0.0819113	-5.22843	-0.0727463	-2.45413	0.0441986	0.0925438	-5.3992
Lace1	-0.0613705	-1.09011	0.298414	0.470653	-6.57261	0.104492	1.93672	0.0905212	0.170888	-6.29957	-0.247614	-7.05302	0.000306418	0.00266054	0.174617	0.0806528	2.73908	0.029258	0.0678221	-4.97156
Eif5b	0.00516662	0.0844294	0.934195	0.964028	-7.1801	0.173607	3.44385	0.00941997	0.0321433	-3.98222	0.147958	4.45093	0.00370824	0.0140768	-2.61366	0.0143305	0.380469	0.714996	0.786944	-7.79219
Aldh3a2	-0.068283	-1.28176	0.225655	0.388122	-6.35414	-0.00144133	-0.0311192	0.975972	0.985447	-8.02223	0.201488	5.87688	0.000856458	0.00520259	-0.978999	-0.018092	-0.607922	0.562634	0.655224	-7.66834
Bak1	0.100482	1.06728	0.308166	0.481114	-6.59677	-0.136705	-2.11408	0.0690716	0.139378	-6.03579	0.182976	3.73346	0.00864127	0.0256898	-3.54598	-0.0450408	-1.30023	0.235115	0.335561	-7.00988
Sec23b	0.313502	5.34459	0.000216659	0.00230953	0.476303	-0.0683521	-1.5622	0.158648	0.26103	-6.82672	0.00418445	0.0979922	0.92494	0.94494	-7.80397	0.0199166	0.656901	0.532456	0.6279	-7.63488
Sec11a	-0.0840024	-1.60121	0.136954	0.274491	-5.93429	0.241715	5.12125	0.00104576	0.00635948	-1.60645	0.144881	4.25722	0.00462436	0.0164727	-2.85804	0.0893825	2.96024	0.0213569	0.0536509	-4.64067
Dhx29	0.319601	6.09453	7.01952e-05	0.00100236	1.64734	0.0323856	0.730135	0.487095	0.605393	-7.7317	-0.0448782	-1.18307	0.278911	0.371207	-7.07898	-0.0664371	-1.78909	0.117187	0.195893	-6.37108
Map2k3	0.138187	2.592	0.0246126	0.0789507	-4.33575	-0.144783	-3.23892	0.0126668	0.0399521	-4.29593	-0.0359796	-0.963529	0.370307	0.466533	-7.30913	-0.0594062	-1.88283	0.102189	0.176412	-6.23889
Pdcd5	0.157346	2.47752	0.0302314	0.0916801	-4.53519	0.16928	3.00906	0.0177665	0.0514495	-4.65153	0.117414	2.9424	0.0240233	0.0544291	-4.65268	0.103246	3.61531	0.00871969	0.0281531	-3.68274
Anp32b	0.087652	1.66906	0.122606	0.253833	-5.83735	0.130571	2.91512	0.0204356	0.0570176	-4.79765	0.130205	3.87335	0.00728246	0.0226129	-3.35841	0.00730378	0.238837	0.818144	0.867711	-7.84159
Rpl26	-0.0240349	-0.457416	0.65606	0.783733	-7.07175	0.164122	3.71253	0.00644386	0.0243937	-3.57718	0.174691	5.15289	0.00174293	0.00836736	-1.77375	0.0953181	3.1172	0.0171406	0.0456031	-4.40752
Pex1	-0.101286	-1.80049	0.098565	0.216514	-5.64286	-0.041552	-0.669504	0.522894	0.637473	-7.77674	-0.0664198	-2.0058	0.0887712	0.148585	-6.0088	0.049759	1.5872	0.156943	0.24508	-6.64667
Sec23ip	0.0783992	1.24279	0.239169	0.40456	-6.40076	0.180134	4.243	0.00313947	0.0143647	-2.80304	0.0814518	2.46855	0.0461224	0.0891225	-5.34059	-0.0389714	-1.2578	0.249208	0.351168	-7.06002
Dhx8	0.0857362	1.62583	0.131585	0.267073	-5.8994	0.216155	4.91929	0.00133327	0.00760517	-1.87192	0.00947443	0.260035	0.803012	0.847812	-7.77068	-0.141152	-4.0363	0.00506646	0.0192417	-3.09341
Phgdh	-0.028881	-0.547297	0.594841	0.737746	-7.02396	-0.120178	-2.31164	0.051048	0.11148	-5.73516	-0.405854	-9.03609	7.15e-05	0.00102881	1.80855	-0.0419035	-1.40502	0.203243	0.299259	-6.88182
Gnb1	0.151777	2.85938	0.0151892	0.05529	-3.86214	-0.015547	-0.367757	0.723037	0.803593	-7.94705	0.146193	4.30048	0.00439977	0.0159282	-2.80299	-0.14517	-5.0658	0.00150082	0.00830678	-1.75733
Pds5a	0.19954	3.12275	0.00943655	0.0392909	-3.38892	0.0331164	0.404666	0.696819	0.783683	-7.93125	0.190503	3.83325	0.00764619	0.0234684	-3.4119	-0.220379	-6.46994	0.000359322	0.00324891	-0.171309
Slc25a11	-0.0335809	-0.624685	0.544611	0.697765	-6.97633	-0.0412509	-0.982401	0.355994	0.480046	-7.50944	-0.230719	-6.34448	0.000559374	0.00400835	-0.501253	-0.0582823	-1.65855	0.141626	0.226619	-6.55086
Ube4a	0.247032	4.70745	0.000600719	0.00489531	-0.57995	-0.0382586	-0.877992	0.406719	0.531736	-7.60796	-0.0584086	-1.606	0.156367	0.233296	-6.55906	-0.187048	-4.64985	0.00240845	0.0115006	-2.27879
Nemf	0.236477	4.34604	0.00109821	0.00776419	-1.20211	0.0574061	1.33409	0.220582	0.336007	-7.11916	0.081894	2.11285	0.076236	0.131267	-5.85598	0.124126	3.82447	0.00663598	0.0231549	-3.387
Sart1	0.00791388	0.143905	0.888116	0.935945	-7.17276	0.21907	5.25482	0.000893365	0.00566171	-1.43405	0.139504	4.26869	0.00456358	0.0163481	-2.84341	0.106257	3.30758	0.0131843	0.0379024	-4.12746
Pecr	0.0354152	0.592837	0.564991	0.713844	-6.99665	-0.110705	-2.06468	0.0744868	0.147311	-6.10994	-0.158759	-3.99076	0.00632302	0.0205099	-3.20311	0.169362	5.06558	0.00150119	0.00830678	-1.75761
Ecsit	0.0391553	0.632621	0.539598	0.693157	-6.97112	-0.00412972	-0.0926423	0.928572	0.952388	-8.01793	-0.352529	-10.6401	2.66529e-05	0.000557244	2.91208	0.08083	2.11678	0.0724816	0.134724	-5.90044
Pet112l	0.0531923	1.01359	0.332036	0.505332	-6.65191	0.317951	6.78262	0.00017364	0.00164151	0.368213	-0.0420156	-1.18531	0.278086	0.370421	-7.07647	0.0457901	1.14685	0.289512	0.394252	-7.18607
Rpl35	0.0456351	0.869933	0.402477	0.572555	-6.78757	0.166389	3.83996	0.0054012	0.0214131	-3.38794	0.173076	5.23962	0.00159514	0.00790148	-1.67482	0.109353	3.60948	0.00878713	0.0283106	-3.69106
Galnt2	0.13779	2.34737	0.038143	0.108953	-4.75869	-0.170127	-3.36896	0.0104899	0.0347781	-4.09643	0.159955	3.72008	0.00878524	0.025958	-3.56406	-0.188755	-5.42522	0.00101668	0.00642718	-1.32647
Kpna1	0.158206	3.015	0.0114637	0.0452211	-3.58303	0.00824499	0.1802	0.861685	0.903815	-8.00447	-0.153124	-4.67612	0.0028887	0.0117492	-2.33648	-0.217953	-6.69545	0.000291795	0.00284621	0.060432
Gcn1l1	-0.0621285	-1.11598	0.28765	0.459596	-6.54475	0.166955	3.83242	0.00545757	0.02157	-3.39909	0.101341	2.48022	0.0453746	0.0879174	-5.32359	-0.134691	-4.50938	0.00284146	0.0128197	-2.46051
Dnajb4	0.117024	2.23113	0.0468693	0.12618	-4.95482	-0.0119049	-0.237339	0.818636	0.873688	-7.99107	-0.168676	-4.86202	0.00236334	0.0103152	-2.1132	0.713035	18.8464	3.29924e-07	4.15868e-05	7.52836
Ethe1	-0.113347	-1.79433	0.0995892	0.218181	-5.65216	0.215763	4.61622	0.00194085	0.0100021	-2.28118	-0.0140989	-0.299006	0.774421	0.825483	-7.75825	0.190285	6.12388	0.000499932	0.00404487	-0.538664
Mrpl44	0.161748	2.98256	0.012156	0.0471467	-3.64135	0.183382	3.44151	0.00945153	0.0322243	-3.98578	-0.132931	-3.28006	0.0153547	0.0390365	-4.17165	0.169274	5.6612	0.000794563	0.00544329	-1.05321
Mrpl18	-0.0861564	-1.64103	0.128364	0.262605	-5.87769	-0.0714896	-1.13232	0.291795	0.414642	-7.35333	-0.324957	-7.91014	0.00015736	0.00172796	0.923283	-0.241224	-8.37342	7.22104e-05	0.00120754	1.6167
Ywhag	-0.0407855	-0.706855	0.494005	0.653502	-6.91937	-0.168351	-2.52539	0.0368236	0.0873094	-5.40481	-0.20486	-5.27659	0.00153648	0.00767379	-1.63297	-0.049873	-1.44268	0.192764	0.286954	-6.83444
Parl	-0.110804	-2.06271	0.062953	0.156561	-5.23195	-0.0339383	-0.606334	0.561876	0.672393	-7.81995	-0.194772	-5.9262	0.000817879	0.00504928	-0.927344	0.0599961	1.90094	0.0995136	0.172894	-6.21309
Slc25a42	-0.138891	-1.58784	0.139949	0.278651	-5.9531	0.33334	5.93517	0.00041569	0.00318722	-0.594077	0.00629129	0.133887	0.897609	0.923121	-7.79917	0.0839526	2.46311	0.0436241	0.0915795	-5.38576
Ccdc90b	-0.155827	-2.71548	0.0197002	0.066867	-4.11818	-0.244278	-4.2266	0.00320807	0.0145964	-2.82642	0.102384	2.61659	0.0375213	0.0760791	-5.12491	0.051655	1.70232	0.132937	0.21579	-6.49119
Set	-0.0110346	-0.210421	0.837094	0.904044	-7.16004	0.126319	3.03103	0.0171969	0.050196	-4.61742	0.198999	4.91711	0.00222894	0.00989611	-2.048	0.0297569	1.00122	0.350409	0.45548	-7.33917
Fam98b	-0.159226	-2.99337	0.0119209	0.0464742	-3.62194	-0.256033	-5.46076	0.000704129	0.00471223	-1.17313	0.0571158	1.63698	0.149713	0.225299	-6.518	-0.0349615	-0.768786	0.46742	0.567889	-7.55
Mrps30	0.0822266	1.56289	0.145692	0.286587	-5.98793	0.129742	2.71878	0.0274534	0.0705541	-5.10369	-0.213057	-5.93198	0.000813489	0.00503336	-0.921312	0.047979	1.64938	0.143514	0.228927	-6.56329
Myef2	0.361061	6.67836	3.0795e-05	0.000564584	2.50411	0.0145189	0.250054	0.809139	0.8672	-7.9876	-0.0580662	-1.55002	0.169103	0.248066	-6.63241	-0.0426993	-1.19478	0.271475	0.374503	-7.13255
Tenc1	-0.118007	-1.37796	0.194946	0.351142	-6.23455	0.153742	2.66877	0.0296121	0.0744241	-5.18165	0.175276	3.27992	0.0153575	0.0390385	-4.17184	0.269675	8.55059	6.31774e-05	0.00111577	1.76562
Ufsp2	0.342658	6.22896	5.78304e-05	0.000864834	1.84883	0.0128255	0.302056	0.770671	0.840414	-7.97154	0.0720265	2.16834	0.0704577	0.123406	-5.77619	0.077127	2.65462	0.0330397	0.074248	-5.09834
Nudc	0.0634018	1.20646	0.252342	0.420063	-6.44323	-0.136099	-2.71221	0.0277275	0.0710366	-5.11394	0.0593962	1.78978	0.120662	0.189562	-6.31108	-0.0175339	-0.461794	0.658382	0.740414	-7.75404
Lnpep	0.204508	3.8501	0.00258127	0.0148351	-2.07815	-0.018349	-0.215151	0.835283	0.886437	-7.99671	-0.109763	-2.27113	0.0609062	0.110189	-5.62763	-0.372337	-7.33634	0.000166109	0.00193885	0.688132
Naa38	0.180924	3.15313	0.00893325	0.0376803	-3.33409	-0.176115	-3.26708	0.0121578	0.0386492	-4.25261	-0.0813629	-2.42643	0.0489293	0.0929543	-5.40194	0.0372672	1.1081	0.304807	0.410242	-7.22823
Pmm2	0.235406	4.47889	0.000878019	0.00651916	-0.971644	-0.103623	-2.33096	0.0495609	0.109489	-5.70548	-0.0527977	-1.60271	0.157089	0.234213	-6.5634	0.0206899	0.677866	0.519851	0.616324	-7.61985
Txnl1	0.169106	3.16405	0.00875905	0.0371703	-3.31438	-0.127875	-2.62664	0.0315666	0.0782389	-5.2473	-0.0641488	-1.92175	0.100045	0.163431	-6.12753	0.154548	5.2773	0.00119093	0.00715255	-1.50162
Svil	-0.0886942	-1.68411	0.119611	0.24959	-5.81552	0.173303	3.92501	0.00480729	0.0197047	-3.26276	-0.112384	-2.83281	0.0278711	0.0608398	-4.81089	-0.0980236	-2.91276	0.0228394	0.0564651	-4.71151
Tmem160	-0.180146	-3.41833	0.00554666	0.0263146	-2.85491	-0.186533	-3.40502	0.00995948	0.0335113	-4.04138	0.0166648	0.410218	0.695044	0.760585	-7.71362	0.0542332	1.83691	0.109287	0.185825	-6.30393
Raph1	0.114189	2.1605	0.0530724	0.138743	-5.07214	0.178854	3.37251	0.0104364	0.0346589	-4.091	0.0141539	0.184189	0.859571	0.893346	-7.78997	0.0145604	0.283407	0.785148	0.842015	-7.82842
Tceb2	0.14493	2.75604	0.0183087	0.0633149	-4.04626	0.0978599	1.85168	0.102975	0.18832	-6.42331	0.0794049	2.31898	0.0569227	0.104509	-5.5582	0.106934	3.50841	0.0100508	0.031095	-3.83599
Rps6ka4	-0.037631	-0.674188	0.513776	0.670634	-6.94279	-0.0603962	-1.38157	0.206169	0.318897	-7.0605	0.263568	7.98809	0.000148553	0.0016638	0.98797	-0.0920313	-3.17343	0.0158542	0.043335	-4.32446
Zc3hc1	0.194215	3.46302	0.00512077	0.0247512	-2.77419	-0.140178	-2.75005	0.0261866	0.068168	-5.05493	0.0486719	1.3705	0.216715	0.302371	-6.85909	0.238998	6.33035	0.000409864	0.00355273	-0.317749
Ctdp1	-0.134331	-2.14782	0.0542655	0.141038	-5.09304	0.186115	4.28338	0.00297733	0.0138044	-2.74564	0.0818685	2.25955	0.0619127	0.111626	-5.64441	0.139811	3.87477	0.00622027	0.022114	-3.31674
Arf6	0.135548	2.56941	0.0256335	0.0812367	-4.37529	0.072498	1.37485	0.208157	0.321247	-7.06888	0.215509	5.5337	0.00118975	0.00646592	-1.34705	0.290208	9.10489	4.22046e-05	0.000873573	2.21496
Qdpr	0.022491	0.428865	0.6761	0.797654	-7.08522	-0.0853301	-1.84535	0.103965	0.189709	-6.43244	-0.243301	-5.82617	0.000898288	0.0053419	-1.03243	0.0161304	0.521217	0.61846	0.70493	-7.7218
Uba1	0.250776	4.75598	0.00055472	0.00460642	-0.49762	-0.148393	-2.96451	0.0189837	0.0541037	-4.72079	-0.0362689	-1.08865	0.315646	0.410294	-7.18196	-0.102235	-3.44046	0.0110102	0.0331367	-3.9341
Rpl5	-0.0706973	-1.33591	0.207917	0.366823	-6.2876	0.111992	2.7182	0.0274776	0.070581	-5.1046	0.138779	4.1865	0.00501946	0.0174978	-2.94861	0.0119858	0.390776	0.707704	0.781009	-7.78775
Gm10320	0.221576	4.13571	0.00157236	0.010178	-1.57087	-0.169374	-2.73501	0.0267883	0.0691566	-5.07839	0.100425	2.3217	0.0567048	0.104267	-5.55426	0.0888251	2.8799	0.0239291	0.0583798	-4.76062
Abcb10	-0.0809492	-1.52709	0.15429	0.297961	-6.03729	-0.0544035	-1.16262	0.280023	0.402384	-7.31984	-0.129367	-3.46003	0.0121769	0.0330294	-3.92021	-0.170986	-5.1453	0.00137489	0.00784079	-1.66049
Ndufc2	-0.160343	-2.85785	0.0152311	0.0553837	-3.86486	0.0959655	1.80959	0.10973	0.197839	-6.48378	-0.22936	-5.42086	0.0013297	0.0069394	-1.47144	0.0715301	2.48872	0.0420255	0.089042	-5.34735
Denr	0.217018	3.97003	0.00209389	0.0126644	-1.86433	-0.194263	-4.23157	0.00318711	0.0145251	-2.81933	-0.0134226	-0.402677	0.70031	0.764882	-7.71707	0.0368248	1.28908	0.238748	0.339685	-7.02315
Sars	0.070558	1.31529	0.214533	0.374519	-6.31318	0.0635167	1.41594	0.196257	0.307547	-7.01728	0.239225	6.46142	0.000504719	0.00373398	-0.38585	-0.0985691	-3.28378	0.0136203	0.0388621	-4.16228
Ebp	-0.089116	-1.66665	0.123093	0.25464	-5.84084	-0.0430798	-0.932048	0.379833	0.504801	-7.55805	0.243255	6.70645	0.000408757	0.00321131	-0.14907	-0.0509913	-1.68117	0.137072	0.220793	-6.52011
Ndufs3	-0.129374	-2.44602	0.031986	0.0957696	-4.58963	-0.00665635	-0.147882	0.886265	0.922394	-8.01044	-0.306323	-9.22167	6.33025e-05	0.000958317	1.94501	-0.0123238	-0.429796	0.680398	0.758121	-7.76989
Letmd1	0.018042	0.342053	0.738601	0.841402	-7.12096	0.179814	4.08295	0.00388312	0.0168257	-3.03275	-0.140623	-3.96474	0.00652293	0.0209744	-3.23736	-0.0126995	-0.428323	0.68142	0.758848	-7.77059
Sec63	0.169028	3.22126	0.00790117	0.0344254	-3.21107	0.183555	4.19683	0.0033367	0.0150188	-2.86894	0.0548113	1.56374	0.165895	0.24439	-6.61454	-0.036815	-1.02937	0.337904	0.444312	-7.31075
Ndufb9	-0.0402931	-0.750156	0.468525	0.630839	-6.88677	0.0804684	1.68866	0.131551	0.226341	-6.6543	-0.198026	-5.10808	0.0018253	0.00863507	-1.82527	0.115739	3.9106	0.00594148	0.0214302	-3.26688
Snrpd3	0.319367	6.00471	8.00091e-05	0.00110869	1.51127	0.0549431	1.03947	0.330371	0.455201	-7.45196	0.0674431	1.53477	0.172738	0.252461	-6.65219	0.0999656	3.143	0.0165371	0.0445733	-4.36938
Actn4	0.21607	4.01143	0.00194865	0.0119733	-1.79076	0.0975372	2.12904	0.067509	0.137018	-6.01324	0.0390691	1.11723	0.304124	0.398341	-7.15139	-0.141929	-4.8346	0.0019462	0.00990302	-2.04411
Nek9	-0.123089	-2.22674	0.0472341	0.126996	-4.96216	0.157061	3.60956	0.00744429	0.0271076	-3.73148	0.15083	4.37999	0.00401792	0.0149055	-2.70252	-0.15542	-4.9342	0.00173849	0.00914969	-1.91964
Eif3b	0.236747	4.40189	0.000999324	0.00722664	-1.10497	0.066247	1.55176	0.161099	0.26407	-6.84065	0.0142132	0.374997	0.719793	0.781014	-7.72921	-0.104586	-3.44031	0.0110124	0.0331371	-3.93432
Cast	-0.152803	-2.88112	0.0146034	0.0535276	-3.82325	0.0691982	1.62761	0.144048	0.242642	-6.73834	0.0841365	2.22239	0.065258	0.11618	-5.69818	-0.159408	-4.93945	0.00172824	0.00911908	-1.91312
Prps1l1	0.124874	2.38111	0.0359184	0.104171	-4.70113	0.114936	1.78124	0.114516	0.20398	-6.5242	-0.0661419	-1.57711	0.162824	0.240911	-6.59706	-0.0790953	-2.0382	0.081357	0.147616	-6.01527
Lap3	0.173905	3.27931	0.00711749	0.0317692	-3.10616	-0.0400956	-0.905281	0.392978	0.518222	-7.58306	-0.151963	-4.43465	0.00377691	0.0142663	-2.634	0.0247718	0.763459	0.47039	0.570823	-7.5543
Amdhd2	0.0114248	0.209557	0.837751	0.904199	-7.16024	-0.0677507	-1.22438	0.257231	0.377103	-7.24967	0.0896996	1.8184	0.115863	0.183524	-6.27161	0.0625613	2.15242	0.0687818	0.129415	-5.84806
Syncrip	0.285734	5.40074	0.000198581	0.00217087	0.566732	-0.100992	-2.39991	0.0445991	0.10136	-5.59921	0.039285	1.1258	0.300739	0.395039	-7.14212	-0.199209	-6.25291	0.000441315	0.00372634	-0.399989
2410018M08Rik	-0.068202	-1.23928	0.240419	0.405837	-6.40491	-0.00942255	-0.204567	0.843256	0.89085	-7.9992	-0.161866	-4.6219	0.00306568	0.0122603	-2.40254	-0.0504572	-1.70569	0.13229	0.215031	-6.48657
Mars	0.142043	2.6289	0.0230298	0.0749975	-4.27096	0.298641	5.87995	0.000441331	0.00332486	-0.659925	0.0268055	0.817049	0.443283	0.539662	-7.44298	-0.0440226	-1.50238	0.177147	0.268967	-6.75797
Nup214	0.0811691	1.54387	0.150207	0.292473	-6.01425	0.114954	2.7638	0.0256492	0.0671307	-5.0335	0.127837	3.42228	0.0127787	0.0341342	-3.97263	0.0685792	2.36284	0.0505071	0.102606	-5.53577
Aarsd1	0.00161864	0.0308662	0.975916	0.987641	-7.18345	0.386667	8.09387	5.22339e-05	0.000684161	1.6962	-0.00698539	-0.208442	0.841369	0.879413	-7.78451	0.112333	3.15609	0.0162395	0.0439572	-4.35004
Adk	-0.123104	-2.16756	0.052419	0.137465	-5.06048	0.186323	4.26426	0.00305294	0.0140682	-2.77279	0.0513404	1.41105	0.205003	0.289549	-6.80914	-0.138553	-4.80616	0.00201047	0.010142	-2.07992
Tanc1	0.0477773	0.908436	0.382654	0.553785	-6.75295	-0.126578	-2.29632	0.0522595	0.113367	-5.75867	0.161632	4.56115	0.00327856	0.0128467	-2.47708	-0.169354	-5.24598	0.00123195	0.00731743	-1.53909
Cog8	-0.12173	-2.26385	0.0442364	0.12091	-4.89998	0.141633	2.8972	0.0209905	0.0581085	-4.82555	-0.0503341	-1.52248	0.175719	0.255837	-6.66806	0.163996	5.13135	0.00139611	0.0079234	-1.67741
Rpl21	-0.0183317	-0.344705	0.73666	0.839886	-7.11998	0.156152	3.60766	0.00746431	0.0271756	-3.73434	0.164475	4.76104	0.00263403	0.0110772	-2.23387	0.0808572	2.63859	0.0338135	0.0755775	-5.12241
Rod1	-0.181238	-3.29831	0.00687853	0.0309338	-3.07182	-0.15585	-3.17679	0.0138714	0.0427393	-4.39172	0.00612143	0.151547	0.884216	0.912498	-7.79627	-0.225307	-7.16066	0.000193082	0.0021473	0.520443
Fkbp4	0.0841609	1.60444	0.136239	0.273782	-5.92973	0.0473012	1.0779	0.31394	0.43865	-7.41189	-0.0965795	-2.80177	0.0290769	0.0627588	-4.85584	0.0647222	2.15693	0.0683268	0.128937	-5.84141
Exoc1	0.126164	2.37424	0.0363609	0.105163	-4.71287	0.135132	2.99418	0.0181637	0.0523415	-4.67465	0.127099	3.88833	0.00715156	0.0222965	-3.33849	-0.0156579	-0.498237	0.633745	0.718289	-7.7347
Papss1	0.161591	3.06164	0.0105372	0.0425129	-3.49907	-0.0558608	-1.27515	0.239673	0.357467	-7.19017	-0.0492299	-1.49125	0.183512	0.264577	-6.70813	0.0267716	0.887054	0.404797	0.509516	-7.44824
Smchd1	-0.0957369	-1.72379	0.112022	0.238281	-5.7574	0.192014	4.34984	0.00272992	0.0128653	-2.65166	0.1881	2.90729	0.0251902	0.0563769	-4.70328	-6.05918e-05	-0.00154733	0.998809	0.999344	-7.87405
Nup188	-0.00458901	-0.0875081	0.931802	0.962574	-7.17982	0.325572	7.28286	0.000107655	0.00115597	0.896346	0.0346237	0.918903	0.391504	0.48821	-7.35172	-0.148614	-4.62539	0.00247827	0.0116975	-2.31022
Vars2	0.104563	1.83889	0.0923947	0.206402	-5.58449	0.133248	2.90506	0.0207451	0.0576231	-4.8133	0.0151801	0.452653	0.66576	0.736381	-7.69308	0.150769	5.22003	0.00126714	0.00745345	-1.57025
Ddx6	-0.304881	-5.37344	0.000207163	0.00224321	0.522814	-0.0568241	-0.937426	0.377231	0.502258	-7.55295	-0.0570185	-1.1185	0.303621	0.397885	-7.15002	-0.082928	-2.30161	0.0552478	0.109833	-5.62707
Otub1	-0.0650188	-1.23873	0.240613	0.406073	-6.40555	-0.0172253	-0.374932	0.717908	0.79955	-7.94409	0.254986	7.67348	0.000187984	0.00194143	0.723539	-0.165513	-5.25005	0.00122653	0.0072939	-1.53421
Rps27a	0.00174908	0.0321211	0.974937	0.986921	-7.1834	0.177501	4.0675	0.0039644	0.017056	-3.05509	0.194532	5.88815	0.000847468	0.00516676	-0.967175	0.136998	4.63643	0.00244649	0.0115973	-2.29602
Cpped1	-0.200364	-3.37935	0.00594764	0.0277179	-2.92535	-0.024702	-0.540473	0.604269	0.707655	-7.86085	-0.0425557	-1.16637	0.285135	0.378046	-7.09761	-0.0445632	-1.49303	0.179513	0.271909	-6.77005
Nt5dc2	-0.286345	-5.42971	0.000189885	0.00210946	0.613217	0.0601156	1.00084	0.347555	0.471543	-7.49114	-0.0238858	-0.725334	0.493938	0.5875	-7.51766	-0.0672476	-1.85132	0.10701	0.18279	-6.28358
Tmbim6	0.0650087	0.747437	0.4701	0.632297	-6.88887	-0.192558	-3.04106	0.0169431	0.0496174	-4.60185	-0.0222574	-0.516128	0.623131	0.699966	-7.65885	-0.0419906	-1.31571	0.230147	0.330236	-6.99133
Eprs	0.258413	3.82549	0.00269506	0.0153773	-2.12217	-0.0414191	-0.963817	0.364657	0.489384	-7.52761	-0.0288073	-0.769083	0.469302	0.564768	-7.48296	-0.132715	-3.96211	0.00556439	0.0204725	-3.19554
Rars	0.217926	4.15488	0.00152141	0.00994532	-1.53708	-0.0616046	-1.21097	0.262042	0.38222	-7.26511	0.142097	3.46627	0.0120804	0.0328364	-3.91156	-0.0252053	-0.830549	0.43392	0.53777	-7.49835
Tra2a	0.272204	4.62631	0.000686808	0.00538265	-0.718272	-0.095923	-2.19174	0.0613335	0.12792	-5.91832	-0.0635637	-1.48392	0.185386	0.266699	-6.71747	0.447437	15.3915	1.30279e-06	9.39472e-05	6.05143
Tcea1	0.0943914	1.77153	0.103464	0.224255	-5.68643	-0.0905359	-1.55229	0.160974	0.263992	-6.83995	0.196731	5.18165	0.00169228	0.00822022	-1.74083	-0.0673142	-2.23761	0.0606882	0.117867	-5.72216
Sp1	-0.153445	-2.92609	0.0134628	0.0503801	-3.74271	0.0956566	1.70052	0.129243	0.223341	-6.6378	0.0539605	1.56281	0.166111	0.244619	-6.61575	0.0121758	0.292268	0.778642	0.83709	-7.82554
Trnt1	0.160106	3.04547	0.0108496	0.0434829	-3.52819	0.151097	3.22217	0.0129802	0.0406908	-4.32172	-0.00859904	-0.240615	0.817387	0.859413	-7.77624	0.113944	3.87801	0.0061945	0.0220492	-3.31222
Ap3d1	0.0199774	0.375492	0.714263	0.825249	-7.10812	-0.216804	-4.94913	0.00128582	0.00742214	-1.83234	-0.0907705	-2.44157	0.0479006	0.0914705	-5.37989	-0.0795398	-2.58123	0.0367395	0.080301	-5.20853
Csnk2a2	-0.0809681	-1.32874	0.210197	0.369956	-6.29652	0.210977	3.78343	0.00583938	0.0226582	-3.47164	0.171717	4.67138	0.00290372	0.0117916	-2.34225	0.0644532	2.06823	0.077844	0.1425	-5.9715
Spr	-0.210421	-3.80275	0.00280481	0.0158494	-2.16287	0.0611218	1.39447	0.202398	0.31439	-7.04435	0.158621	3.90801	0.00698347	0.0219188	-3.31236	0.214298	3.0637	0.0184684	0.0481252	-4.48679
Ergic1	0.371831	6.9446	2.14661e-05	0.000435081	2.87923	0.00103112	0.0239789	0.981484	0.989589	-8.02245	0.00847383	0.233874	0.822395	0.863486	-7.77807	-0.037986	-1.24322	0.254219	0.35644	-7.07702
Atp6v1c1	0.185979	3.50874	0.00471963	0.0232832	-2.69166	-0.036739	-0.56471	0.588467	0.694389	-7.8463	0.128041	2.9101	0.0250947	0.0561999	-4.69923	0.0268461	0.935273	0.3811	0.486452	-7.40342
Cbl	0.220913	3.3146	0.00668022	0.0302405	-3.04238	-0.134088	-2.59724	0.0330087	0.0808575	-5.29308	-0.129481	-2.6012	0.0383311	0.077294	-5.14732	-0.179948	-5.01013	0.00159664	0.00862398	-1.82569
Cct7	0.335953	6.38592	4.62638e-05	0.000738783	2.08089	-0.0206907	-0.459567	0.658625	0.753175	-7.9051	-0.00545924	-0.164081	0.874734	0.905441	-7.794	0.0538139	1.60621	0.152718	0.240179	-6.62133
Lcmt1	-0.011729	-0.211353	0.836383	0.903974	-7.15983	-0.266609	-4.58441	0.00202043	0.0102884	-2.32489	-0.0810683	-2.36705	0.053192	0.0991747	-5.48836	0.00128461	0.0414198	0.96813	0.978663	-7.87307
Nono	0.00388537	0.0735619	0.942648	0.967842	-7.18103	0.121825	2.75483	0.0259983	0.0678325	-5.04747	0.181196	5.29716	0.0015049	0.00755732	-1.60977	-0.0168656	-0.577362	0.581968	0.671906	-7.68803
Brd2	-0.114269	-2.16716	0.0524553	0.137543	-5.06114	-0.101639	-2.1817	0.0622838	0.129259	-5.93357	-0.040593	-0.974192	0.365376	0.461679	-7.29874	0.365989	12.256	6.00319e-06	0.000252823	4.37794
Fcho2	-0.243504	-4.62725	0.000685737	0.00537911	-0.716661	0.071742	1.56178	0.158747	0.26111	-6.82729	-0.0229569	-0.563986	0.59199	0.67416	-7.63031	0.106346	3.71652	0.00763417	0.0255941	-3.53894
Rnh1	-0.00281866	-0.0534347	0.958321	0.977488	-7.18242	0.388566	7.64376	7.74463e-05	0.000912136	1.2605	0.0334661	0.961892	0.371069	0.467292	-7.31072	0.0184991	0.588848	0.574656	0.665884	-7.68074
Gnai3	0.0427911	0.781295	0.450722	0.615334	-6.86224	0.106963	2.38734	0.0454648	0.102703	-5.61862	0.191392	5.38688	0.00137542	0.00711494	-1.50923	-0.0851953	-2.75025	0.0287929	0.0669856	-4.9548
Efha1	-0.180768	-3.44635	0.00527557	0.0253149	-2.80429	-0.0812505	-1.90187	0.0954389	0.177846	-6.35052	0.113985	2.955	0.0236188	0.0537008	-4.63455	-0.113908	-3.83765	0.00652418	0.0228695	-3.36855
Rab3gap1	-0.0634697	-1.19742	0.255708	0.42344	-6.45365	0.357932	6.97102	0.000144587	0.00142863	0.570421	-0.00739791	-0.22512	0.828912	0.868421	-7.78037	-0.0750747	-1.57241	0.160304	0.249004	-6.66628
Rtn4	-0.144672	-2.75834	0.0182326	0.0631877	-4.04216	-0.16331	-3.36737	0.010514	0.0348353	-4.09885	-0.0169569	-0.473151	0.651834	0.724762	-7.68248	-0.181843	-5.47045	0.000969223	0.00622865	-1.27351
Clptm1	0.160955	2.81145	0.0165639	0.0589679	-3.94766	-0.172053	-3.60652	0.0074763	0.0271961	-3.73606	-0.116554	-3.43477	0.0125761	0.033826	-3.95527	-0.0529636	-1.81888	0.112203	0.189559	-6.32931
Anpep	-0.186496	-3.54822	0.00439913	0.0221044	-2.62043	0.0298933	0.557827	0.592931	0.698494	-7.85049	-0.0308782	-0.61624	0.559032	0.646152	-7.59656	-0.0210385	-0.372407	0.720723	0.791721	-7.79559
Plcg1	-0.251516	-4.79509	0.000520341	0.00439903	-0.431474	0.146402	2.87495	0.0217018	0.0595561	-4.86022	0.0252321	0.709613	0.502999	0.595314	-7.52971	-0.105664	-3.09948	0.0175689	0.0464169	-4.43376
Pus7	0.111737	2.09147	0.05988	0.151149	-5.18528	0.186984	4.15334	0.00353486	0.0156671	-2.93129	0.0684701	1.4249	0.201136	0.284987	-6.7919	0.12106	3.90224	0.00600529	0.0216035	-3.2785
Ubr5	-0.0461465	-0.841831	0.41738	0.58669	-6.81201	0.129794	3.11949	0.0150896	0.0454792	-4.48029	0.131324	3.40818	0.0130117	0.034599	-3.99224	-0.0680289	-2.39584	0.0481266	0.0987123	-5.48646
Rraga	-0.0276513	-0.34078	0.739534	0.841858	-7.12143	-0.231702	-4.86495	0.00142474	0.00798725	-1.94434	-0.0880883	-1.70891	0.135285	0.207476	-6.42144	0.034409	0.593298	0.571838	0.663491	-7.67787
Glmn	0.086366	1.55994	0.146386	0.287456	-5.99203	-0.180437	-3.4279	0.00963768	0.0326918	-4.0065	-0.112786	-2.22021	0.0654604	0.116419	-5.70134	0.0892955	2.37048	0.0499455	0.101742	-5.52436
Fam98a	0.302829	4.86409	0.000465048	0.00405502	-0.315272	-0.0532085	-1.23813	0.252373	0.371587	-7.23372	0.0423769	0.842818	0.429736	0.526347	-7.42069	0.105924	3.12986	0.0168415	0.0450637	-4.38879
Abi1	0.0546469	0.993977	0.341086	0.513643	-6.67146	0.131144	3.0838	0.015905	0.0472985	-4.53555	0.140622	3.578	0.0104873	0.0295738	-3.75754	0.0830923	2.5051	0.0410356	0.0874585	-5.3228
Dap	0.278328	4.92974	0.000418162	0.00375123	-0.20529	0.0663728	1.40169	0.200313	0.312259	-7.03527	0.0665102	1.66747	0.143426	0.217622	-6.47726	0.0577747	1.86885	0.104301	0.179372	-6.25874
Ufd1l	0.136254	2.59664	0.0244078	0.0783797	-4.32762	0.0499712	1.14294	0.287622	0.4107	-7.34166	-0.164054	-4.6774	0.00288466	0.0117416	-2.33493	0.202391	6.61673	0.000313597	0.00297555	-0.0197986
Rpl13a	0.00421846	0.0803509	0.937367	0.965346	-7.18047	0.150582	3.59979	0.00754756	0.0273672	-3.74618	0.215932	6.54252	0.000470374	0.00355141	-0.306731	0.136407	4.6925	0.00229184	0.0111499	-2.22418
Aimp1	0.1497	2.70072	0.0202321	0.0681434	-4.1443	0.125129	2.41539	0.0435563	0.0994743	-5.5753	0.116965	3.52527	0.0112084	0.0310544	-3.83003	0.0392337	1.16249	0.283522	0.387868	-7.16877
Rictor	0.00265581	0.0502956	0.960767	0.97906	-7.18259	0.0684225	1.52719	0.167005	0.271542	-6.87326	0.346196	9.5715	5.06086e-05	0.000830945	2.19564	-0.0268223	-0.879898	0.408404	0.513365	-7.45473
Mttp	-0.281733	-5.34096	0.000217888	0.00232142	0.470432	-0.0616676	-1.40201	0.200222	0.312165	-7.03487	-0.00698027	-0.159677	0.878063	0.907909	-7.79482	-0.0166481	-0.556784	0.595199	0.683993	-7.70077
Cpsf2	0.116924	2.22805	0.0471247	0.126751	-4.95996	-0.100972	-2.22446	0.0583372	0.123234	-5.86854	0.163392	4.47547	0.00360739	0.0137703	-2.5831	-0.223834	-5.66078	0.000794908	0.00544383	-1.05369
Larp7	0.0827125	1.49825	0.161532	0.308046	-6.0765	-0.303321	-4.99609	0.00121482	0.00712123	-1.7703	0.0626551	1.90199	0.102895	0.167316	-6.15526	0.0274478	0.895875	0.400382	0.505321	-7.44018
Rpl23a-ps3	-0.0917472	-1.74581	0.107998	0.231761	-5.7248	0.106346	2.47999	0.0394637	0.0922809	-5.47528	0.158426	4.80267	0.00251844	0.0107921	-2.18395	0.0569175	1.95461	0.0919831	0.162674	-6.1362
Mtch2	0.108007	2.05342	0.0639771	0.158512	-5.24697	-0.0202255	-0.476829	0.646827	0.742952	-7.89622	-0.168744	-4.80901	0.00250132	0.0107412	-2.17636	0.0136832	0.473334	0.650529	0.733429	-7.74807
Adss	0.0463977	0.881363	0.39652	0.566591	-6.77743	0.200263	4.83619	0.00147591	0.00817451	-1.98284	0.0994636	2.76515	0.0305711	0.065237	-4.90894	0.0140055	0.423871	0.684512	0.761384	-7.7727
Pikfyve	-0.0410416	-0.782576	0.449999	0.614796	-6.86121	-0.378137	-4.69579	0.00175638	0.00927706	-2.17246	-0.090767	-1.47641	0.187325	0.26911	-6.72702	-0.191447	-5.20502	0.00128801	0.00752876	-1.58831
Coro7	-0.224557	-4.23309	0.00133075	0.00897588	-1.39959	0.0693784	1.6598	0.137327	0.233929	-6.6942	0.0245227	0.701592	0.507664	0.600041	-7.53577	-0.0462931	-1.60234	0.15357	0.241148	-6.62651
Aplp2	-0.127166	-2.25871	0.0446408	0.121714	-4.90862	-0.0651471	-0.961572	0.365714	0.490579	-7.52979	0.159939	4.06575	0.00578381	0.0193251	-3.10496	-0.203123	-5.95399	0.000590881	0.00446955	-0.724409
Prkar1a	0.0416459	0.793606	0.443806	0.609413	-6.85229	0.000475434	0.0111273	0.991407	0.994931	-8.02271	0.0734083	2.20153	0.0672173	0.118814	-5.72832	-0.0773426	-2.71149	0.0304407	0.0698623	-5.01295
Uba2	0.125856	2.28865	0.0423356	0.117198	-4.85822	0.20986	4.37496	0.00264232	0.0125532	-2.6163	-0.0411703	-1.1454	0.293112	0.3869	-7.12074	-0.0463465	-1.57325	0.160112	0.248799	-6.66517
Ide	0.0287657	0.542456	0.598062	0.740214	-7.02674	-0.114818	-2.68195	0.0290268	0.07338	-5.16111	-0.229715	-6.39441	0.000535253	0.00388849	-0.451783	-0.156293	-4.4298	0.00312447	0.0136623	-2.56473
Ccdc90a	-0.226691	-2.21497	0.0482247	0.129034	-4.98179	-0.339431	-3.92455	0.00481026	0.019713	-3.26342	-0.164351	-1.79443	0.119869	0.18859	-6.30468	-0.292814	-8.93653	4.75976e-05	0.000943322	2.08106
Abhd10	0.0402255	0.74929	0.469027	0.631266	-6.88744	-0.102878	-1.99273	0.0831263	0.160324	-6.21703	-0.16383	-4.54825	0.00332585	0.0129726	-2.49297	0.102242	3.54459	0.00957718	0.0301378	-3.78397
Elmo2	-0.0333028	-0.624912	0.544467	0.697624	-6.97618	0.0600696	1.34329	0.217722	0.332627	-7.10789	-0.121072	-3.40431	0.0130765	0.0347176	-3.99764	-0.00538714	-0.182753	0.860226	0.898204	-7.85501
Tfam	0.069515	1.19876	0.255209	0.423057	-6.45212	0.189509	4.12435	0.003674	0.016148	-2.97299	0.110059	3.25283	0.0159097	0.0401296	-4.21002	0.269075	8.25217	7.92358e-05	0.00127092	1.51322
Gm10247	-6.69412e-05	-0.00119853	0.999065	0.999578	-7.18396	0.123977	2.74603	0.0263462	0.0684016	-5.06121	0.192579	5.83761	0.000888653	0.00531452	-1.02035	0.10158	3.24987	0.0142686	0.0401105	-4.212
Pabpc4	-0.157172	-2.72815	0.0192545	0.0656972	-4.09573	0.178346	3.87474	0.00514926	0.020714	-3.33664	0.032251	0.935812	0.383366	0.479703	-7.33576	0.102991	3.03804	0.0191438	0.0493345	-4.52488
Rbm39	0.146164	2.18749	0.0506152	0.133948	-5.02749	0.0856999	1.15188	0.284148	0.407012	-7.33177	0.202366	5.70778	0.00100526	0.00577824	-1.15846	0.313219	8.89079	4.91947e-05	0.000963823	2.0443
Smarcal1	0.184926	3.11334	0.00959819	0.0398434	-3.40589	0.00774651	0.166555	0.872045	0.911762	-8.00713	0.11074	3.27554	0.0154453	0.0391698	-4.17801	0.0934335	2.93272	0.0222034	0.0552784	-4.68172
Acp1	0.088355	1.62149	0.132518	0.268406	-5.90558	-0.227969	-4.39094	0.00258815	0.0123673	-2.59384	-0.111845	-3.25755	0.0158119	0.0399437	-4.20336	-0.0194133	-0.669813	0.52467	0.620679	-7.62567
Rasa1	0.0991206	1.86593	0.0882628	0.199909	-5.54299	-0.0605135	-1.41512	0.196488	0.307791	-7.01832	0.270726	7.01027	0.000317311	0.00272291	0.135375	-0.233425	-7.34703	0.00016461	0.00193318	0.698236
Dlg1	0.0751323	1.32419	0.211656	0.371221	-6.30217	-0.104317	-2.36848	0.0467956	0.104982	-5.64771	0.152904	4.65693	0.00295002	0.0119301	-2.35982	-0.166517	-5.41378	0.00102909	0.00648925	-1.33991
Fnbp1	-0.0736758	-1.38013	0.194295	0.350399	-6.23177	0.14243	3.27964	0.0119378	0.0380767	-4.23331	0.146328	3.97559	0.00643876	0.0207869	-3.22307	0.0478862	1.63357	0.146823	0.23276	-6.58462
Gnaq	-0.241966	-4.48484	0.000869298	0.00647078	-0.961355	-0.150088	-3.48336	0.0089028	0.0308967	-3.92218	-0.00604836	-0.178732	0.86368	0.896573	-7.79111	-0.215224	-7.04571	0.000213397	0.00228374	0.408967
Cwc22	-0.43494	-6.44717	4.24437e-05	0.00069896	2.17051	-0.0268338	-0.28117	0.786046	0.851127	-7.97835	0.0771739	0.897677	0.401904	0.498818	-7.37143	0.73675	20.1567	2.08666e-07	3.1303e-05	8.01307
Ndufb4	-0.145374	-2.58172	0.0250722	0.0798518	-4.35376	0.0800364	1.70976	0.12747	0.220854	-6.62491	-0.0956209	-2.43424	0.0483956	0.092165	-5.39056	0.189942	6.57899	0.000324693	0.00303734	-0.0585084
Ctr9	0.356708	6.7985	2.6138e-05	0.000503929	2.67457	0.024402	0.489239	0.638412	0.735652	-7.88965	-0.0223627	-0.672875	0.524597	0.614541	-7.55699	0.0485414	1.24421	0.253874	0.356079	-7.07586
Dis3	0.202659	3.36786	0.00607141	0.0281726	-2.94612	0.100435	2.31367	0.0508899	0.111158	-5.73205	-0.0203808	-0.579301	0.582215	0.665574	-7.6207	-0.0737746	-2.38909	0.0486039	0.099582	-5.49655
Gm15800	0.253315	4.55596	0.00077194	0.00588679	-0.838866	-0.028335	-0.64251	0.539345	0.652374	-7.79568	-0.0343536	-0.664057	0.529869	0.619552	-7.56335	-0.0905014	-3.0749	0.0181817	0.0475952	-4.47017
Hspa2	-0.023512	-0.423966	0.679566	0.800408	-7.08744	-0.326253	-7.73734	7.12501e-05	0.000855334	1.35273	-0.00202099	-0.0604738	0.953625	0.966951	-7.8074	0.547873	14.7837	1.7096e-06	0.000112478	5.75572
Lrrc47	-0.00142825	-0.0244048	0.980956	0.990548	-7.18364	0.388576	8.943	2.60277e-05	0.000402197	2.46703	-0.0483893	-1.45349	0.19336	0.276045	-6.75604	0.0763632	2.31667	0.054041	0.107949	-5.60464
Cpsf3l	0.283526	5.39213	0.000201248	0.00219303	0.552883	-0.0310509	-0.66433	0.526023	0.640376	-7.78042	0.0530527	1.62154	0.152994	0.229282	-6.5385	0.0504825	1.70101	0.13319	0.216098	-6.49299
Psmb4	0.1467	2.77802	0.0175957	0.0615955	-4.00719	-0.0678347	-1.4114	0.197541	0.308829	-7.02302	-0.127795	-3.656	0.00951204	0.0274837	-3.65099	0.0681927	2.13902	0.0701502	0.131484	-5.86777
Agpat1	-0.120819	-1.81495	0.0961996	0.212568	-5.62096	-0.156606	-2.73164	0.0269249	0.0694218	-5.08364	-0.179503	-3.77152	0.00824584	0.0248087	-3.49468	-0.144945	-3.58541	0.00907161	0.0289464	-3.72546
Ranbp3	0.173495	3.05743	0.0106177	0.0427789	-3.50666	0.0611799	1.34044	0.218603	0.3337	-7.11138	0.124768	3.6535	0.0095417	0.0275461	-3.65439	0.0197675	0.687365	0.514203	0.611037	-7.61291
Por	-0.0383248	-0.724458	0.483547	0.644161	-6.90633	-0.0198258	-0.395341	0.703403	0.788843	-7.93538	-0.246591	-7.275	0.000256279	0.00236828	0.375363	-0.0184917	-0.627756	0.550291	0.644064	-7.65506
Mrps15	-0.0564649	-1.03295	0.323273	0.496926	-6.63229	-0.185954	-3.36971	0.0104786	0.0347684	-4.09528	-0.0394179	-0.902206	0.399668	0.496669	-7.36725	0.0390206	1.34901	0.219768	0.318075	-6.95098
Nploc4	0.178932	3.37186	0.00602802	0.0280289	-2.93889	-0.0693253	-1.46316	0.183325	0.291792	-6.9569	-0.154344	-4.02795	0.00604896	0.0199005	-3.15433	-0.0854543	-2.60555	0.0354681	0.078221	-5.17202
Hars	0.169892	3.04759	0.0108082	0.0433764	-3.52439	0.0179158	0.348421	0.736933	0.81449	-7.95474	0.0783814	2.19208	0.0681235	0.120178	-5.74195	0.0258391	0.849549	0.423964	0.527696	-7.4818
Abcd1	0.085233	1.55271	0.148095	0.28954	-6.00205	-0.189906	-4.35825	0.00270025	0.0127547	-2.63981	-0.0315328	-0.917289	0.392288	0.489158	-7.35323	-0.0191058	-0.67014	0.524474	0.620552	-7.62544
Psma2	0.242404	4.21435	0.00137403	0.00919836	-1.43246	-0.167912	-3.16547	0.0141035	0.0433137	-4.40919	0.0219882	0.49638	0.636236	0.710831	-7.66994	-0.0217458	-0.659884	0.530651	0.626202	-7.63276
Osbp	0.01929	0.361865	0.724144	0.831857	-7.11349	0.169741	3.29401	0.0116913	0.0375026	-4.21125	-0.0919899	-2.76259	0.0306786	0.0654188	-4.91265	0.0151425	0.482803	0.644121	0.727641	-7.74306
Mrpl45	-0.100812	-1.82683	0.0942939	0.209619	-5.60289	0.28752	6.54162	0.000220704	0.00198508	0.103516	-0.0787131	-2.09787	0.0778765	0.133499	-5.87745	0.131454	3.78825	0.0069541	0.023984	-3.43781
Vps18	-0.174056	-2.99852	0.0118104	0.0461545	-3.61267	0.00941689	0.223625	0.828914	0.881751	-7.99462	0.160117	3.96606	0.0065126	0.0209594	-3.23562	0.109236	2.73008	0.0296386	0.0685112	-4.98507
Gnas	-0.0656184	-1.24835	0.237203	0.401896	-6.39418	-0.122215	-2.73866	0.0266411	0.06888	-5.0727	-0.0434926	-1.29961	0.238638	0.327271	-6.94449	-0.070272	-2.4615	0.0437267	0.091718	-5.38817
Atp5l	0.0342729	0.586211	0.569283	0.71717	-7.00075	0.0999737	2.09064	0.0715911	0.143127	-6.07104	-0.132327	-2.69411	0.0337071	0.0699957	-5.01211	0.108473	3.48003	0.0104401	0.0319149	-3.87691
Iws1	0.173114	3.14762	0.00902248	0.0380135	-3.34404	-0.100573	-2.12248	0.0681904	0.138019	-6.02314	0.129873	2.82209	0.0282815	0.0614955	-4.82641	-0.0176344	-0.566388	0.589003	0.67801	-7.69488
Mllt4	-0.231263	-4.11879	0.00161878	0.0104031	-1.60072	-0.0652857	-1.38958	0.20382	0.316072	-7.05048	0.0635473	1.89579	0.103806	0.168492	-6.16394	0.0336528	0.751876	0.476892	0.577044	-7.56356
Cdc42	0.124341	2.36799	0.0367678	0.106027	-4.72354	-0.107898	-2.54328	0.0358334	0.0858932	-5.37702	-0.0755841	-2.29175	0.0591559	0.107648	-5.59774	-0.117286	-4.06408	0.00489276	0.018792	-3.05537
2002-09-01	-0.157431	-2.91618	0.0137063	0.0510958	-3.76048	0.0335682	0.555035	0.594748	0.699952	-7.85218	0.136825	3.15249	0.0181497	0.0443219	-4.35208	-0.14561	-5.01627	0.00158575	0.00859917	-1.81813
Plekhg5	-0.124458	-2.37258	0.0364681	0.105429	-4.7157	0.124449	2.74229	0.0264954	0.0686762	-5.06704	-0.120327	-2.6297	0.0368456	0.0749965	-5.10582	-0.0221182	-0.70313	0.504915	0.602663	-7.60121
Cox6c	0.00101199	0.0192578	0.984972	0.992457	-7.18376	0.130803	2.87338	0.0217528	0.0596188	-4.86266	-0.169934	-5.05815	0.00192225	0.00890039	-1.883	0.14747	5.06633	0.00149994	0.00830678	-1.75669
Zcchc8	0.0532699	1.01559	0.331122	0.50453	-6.64989	0.146997	3.3232	0.011207	0.0364612	-4.16648	0.0848752	2.53344	0.0421226	0.083015	-5.24605	0.238594	7.21442	0.000184335	0.0020873	0.572103
Lzic	0.306955	5.85134	0.000100297	0.00130297	1.27632	-0.0653636	-1.50111	0.173489	0.27954	-6.90756	-0.0229836	-0.678513	0.521244	0.612044	-7.55288	0.0224392	0.737946	0.484792	0.583761	-7.57454
Nup54	0.343609	6.13129	6.65564e-05	0.000968745	1.70269	0.0176686	0.355394	0.731909	0.810506	-7.95201	0.05439	1.37616	0.215045	0.300448	-6.85217	0.168239	5.91272	0.000615679	0.00459408	-0.770078
Csnk2a1	0.190671	3.61759	0.00388906	0.0201788	-2.49542	-0.00107226	-0.0251665	0.980567	0.988843	-8.02242	-0.0702553	-2.09956	0.0776894	0.133211	-5.87503	-0.0692184	-1.94641	0.0930965	0.164119	-6.14799
Ppp1r10	0.0594695	1.13368	0.280459	0.451327	-6.52538	-0.169785	-2.77002	0.0254094	0.0667065	-5.02379	-0.142048	-2.78511	0.0297468	0.0638817	-4.87999	1.13534	39.0763	2.21161e-09	1.16546e-06	12.4493
Ctsb	-0.0644652	-1.21295	0.249948	0.417195	-6.43572	0.0400678	0.875475	0.408004	0.53284	-7.61022	0.122805	3.16913	0.0177559	0.0435602	-4.32846	-0.0527099	-1.78694	0.117554	0.196453	-6.37408
Atp6v0d1	-0.127261	-2.39101	0.0352896	0.102803	-4.68418	0.0771888	1.8589	0.101856	0.186772	-6.41288	-0.0557961	-1.52549	0.174986	0.255039	-6.66418	-0.0687944	-2.39193	0.0484026	0.0991993	-5.49231
Acbd5	0.0631327	1.19593	0.256267	0.424126	-6.45536	-0.0809498	-1.90338	0.0952206	0.177584	-6.34832	-0.104016	-2.82746	0.028075	0.061194	-4.81863	-0.0645471	-2.16247	0.0677728	0.128127	-5.83325
Epn1	-0.0712724	-1.15843	0.270634	0.441054	-6.49789	0.0139296	0.277361	0.788862	0.852492	-7.97954	-0.1067	-2.68438	0.0341623	0.0707561	-5.02626	-0.0713775	-2.11934	0.0722095	0.13434	-5.89669
Ascc2	0.152486	2.89681	0.014195	0.0524168	-3.79518	-0.0356986	-0.712578	0.497295	0.615094	-7.74509	0.156858	4.08078	0.00568201	0.019128	-3.08539	-0.0148835	-0.425789	0.68318	0.760197	-7.7718
Purb	0.0407551	0.775411	0.454053	0.618157	-6.86694	-0.206679	-4.73663	0.0016692	0.00893087	-2.11701	-0.0911614	-1.96707	0.0937994	0.15544	-6.06366	-0.0654805	-1.60774	0.152381	0.239741	-6.61928
Ptpra	-0.0652499	-1.23005	0.243724	0.410038	-6.41576	0.0566666	1.33973	0.218826	0.333951	-7.11226	0.177204	5.3964	0.00136243	0.00706375	-1.49863	-0.104596	-3.19646	0.0153575	0.0423319	-4.29052
Glrx3	0.137207	2.39865	0.0348116	0.102003	-4.67109	0.282272	3.97451	0.00449433	0.0187663	-3.19031	-0.0164365	-0.419494	0.688592	0.755011	-7.70929	0.13561	4.0379	0.00505627	0.0192118	-3.09122
Lbr	-0.0496313	-0.930935	0.37139	0.542939	-6.73212	-0.387066	-8.40885	4.00676e-05	0.000560183	1.98962	-0.00737262	-0.216397	0.835421	0.874303	-7.78257	-0.0529097	-1.86256	0.105265	0.180524	-6.26766
Calr	0.134585	2.56589	0.0257962	0.0815838	-4.38144	0.0677083	1.49099	0.176062	0.282491	-6.92078	0.11403	3.39261	0.0132745	0.035071	-4.01395	0.00809735	0.279147	0.788283	0.844495	-7.82978
Clptm1l	0.226152	4.20977	0.00138483	0.00926165	-1.44051	-0.15513	-3.09405	0.0156662	0.0467846	-4.51967	0.0291695	0.696247	0.510789	0.603179	-7.53978	-0.0763638	-2.68502	0.031623	0.071973	-5.0527
Nmral1	0.121129	2.07562	0.0615565	0.154145	-5.21105	-0.222785	-4.7009	0.00174521	0.0092228	-2.16551	-0.0905994	-2.22419	0.0650919	0.115985	-5.69558	0.0509022	1.53594	0.168883	0.258924	-6.71429
Pgm3	0.0405313	0.597441	0.562019	0.711556	-6.99377	0.0208723	0.335783	0.746072	0.821807	-7.95955	0.208973	5.32191	0.00146785	0.00744204	-1.58193	0.0668315	2.11921	0.0722227	0.134352	-5.89687
Fig4	0.0826872	1.53848	0.151508	0.294143	-6.02167	0.00892739	0.186621	0.856819	0.900323	-8.00315	0.0908509	2.43362	0.048438	0.092227	-5.39147	-0.137729	-4.38927	0.00328046	0.0141253	-2.61816
Esd	0.187546	3.56917	0.00423828	0.0214952	-2.58267	0.0866245	2.00485	0.0816064	0.158	-6.19908	0.115083	3.14425	0.0183485	0.0447222	-4.3638	0.074515	2.39373	0.0482753	0.0989779	-5.48962
Capns1	0.121	2.30702	0.0409785	0.114537	-4.82718	-0.0995987	-2.34802	0.0482836	0.107499	-5.67923	0.014067	0.405519	0.698324	0.763118	-7.71578	-0.00593325	-0.190156	0.85464	0.893552	-7.85344
Dtymk	0.0385419	0.648149	0.529866	0.684937	-6.96073	0.152809	2.46003	0.0406848	0.0943954	-5.50622	-0.00263166	-0.0547894	0.957979	0.970158	-7.80777	0.173819	5.62015	0.000828954	0.00560417	-1.10021
Cap1	0.0355827	0.662421	0.521011	0.677457	-6.95098	0.114099	2.24549	0.0564889	0.120203	-5.83646	0.259592	5.8114	0.000910909	0.00539355	-1.04806	-0.220942	-7.7524	0.000117625	0.00159989	1.07285
Acp2	0.0627445	1.09964	0.294413	0.46609	-6.56241	-0.232272	-5.35091	0.000798881	0.0051974	-1.31157	0.0449391	1.2755	0.246527	0.33605	-6.97294	-0.132487	-4.57445	0.00263103	0.0121539	-2.37598
Preb	0.3295	5.33652	0.000219398	0.00233055	0.463265	0.109186	1.93276	0.0910673	0.171613	-6.30538	-0.0471862	-1.22541	0.26365	0.355501	-7.03102	0.104339	3.50555	0.0100893	0.0311906	-3.84011
Stt3a	0.0960552	1.71075	0.114467	0.24193	-5.77659	0.00537477	0.122331	0.905794	0.936467	-8.01433	0.211002	5.31496	0.00147814	0.00746308	-1.58973	-0.00499431	-0.173038	0.86757	0.903723	-7.85698
Pdcd6ip	-0.00761033	-0.141827	0.889719	0.936607	-7.17308	0.142331	3.12586	0.0149487	0.0451603	-4.47042	0.138465	3.9329	0.00677714	0.0215843	-3.2794	-0.0533859	-1.46636	0.186426	0.27987	-6.8043
Arf1	0.159297	3.03759	0.0110053	0.043899	-3.5424	-0.0920291	-2.17585	0.0628438	0.130211	-5.94244	-0.0902962	-2.7039	0.0332555	0.0692469	-4.99788	-0.0910697	-3.19781	0.0153289	0.0422758	-4.28853
Trappc9	-0.0664489	-1.20481	0.252957	0.420749	-6.44515	-0.0509617	-1.22246	0.257914	0.377852	-7.25189	-0.140686	-4.27052	0.00455394	0.0163167	-2.84108	-0.143539	-4.49744	0.00288206	0.0129354	-2.47609
Shc1	0.046937	0.797135	0.441835	0.607637	-6.84942	-0.283279	-4.74243	0.00165721	0.00889268	-2.10915	0.139553	2.67611	0.0345547	0.0714455	-5.03829	-0.116686	-3.32993	0.0127885	0.0371017	-4.09481
Tmed2	-0.0413987	-0.778277	0.452428	0.616846	-6.86465	-0.159458	-3.452	0.00931064	0.0318549	-3.96982	-0.0958996	-2.81769	0.0284518	0.061735	-4.83278	-0.0851748	-2.98077	0.0207477	0.0524389	-4.61008
Chm	-0.157282	-2.99873	0.0118059	0.046146	-3.6123	-0.0511378	-1.15545	0.282771	0.405577	-7.32781	0.207551	5.19698	0.00166596	0.00812696	-1.72333	-0.0742801	-2.49672	0.041539	0.0883026	-5.33536
Snx3	0.0317229	0.598494	0.561341	0.710999	-6.99311	-0.169343	-3.79242	0.00576725	0.0224529	-3.45831	-0.000710437	-0.0194187	0.985099	0.988997	-7.80929	-0.0169449	-0.566211	0.589117	0.678103	-7.69499
Vti1b	0.0160455	0.248	0.808593	0.887302	-7.15076	-0.0847059	-1.51745	0.1694	0.274502	-6.8861	0.221227	5.61946	0.00109447	0.00612069	-1.25364	-0.0202039	-0.698385	0.507699	0.605093	-7.60475
Acy1	0.247842	4.51759	0.000822964	0.00621342	-0.904883	-0.0908807	-1.9762	0.0852451	0.163429	-6.24146	-0.0272037	-0.731722	0.490288	0.584308	-7.5127	0.0378072	1.19577	0.271114	0.374136	-7.13143
Lpp	-0.155141	-2.84576	0.0155678	0.0562896	-3.88647	-0.0117491	-0.235402	0.820085	0.87478	-7.99159	0.132812	2.24112	0.0635492	0.113957	-5.67109	-0.379807	-12.5635	5.08951e-06	0.000225917	4.55994
Eif3l	0.185245	3.34922	0.00627773	0.0289347	-2.9798	0.115244	2.29317	0.0525121	0.113787	-5.7635	0.0430228	1.19137	0.275862	0.367984	-7.06967	-0.0448393	-1.54573	0.166539	0.256057	-6.70145
Mrpl19	0.123035	2.33945	0.0386846	0.109932	-4.77218	0.133084	3.15201	0.0143849	0.043961	-4.42999	-0.109118	-3.29142	0.0151295	0.0386023	-4.15566	0.0849557	2.60986	0.0352477	0.0779356	-5.16555
Stx8	-0.158092	-2.97311	0.0123657	0.0476349	-3.65835	0.0597627	1.12741	0.293738	0.416855	-7.35869	0.0996878	2.56818	0.0401319	0.0801235	-5.19543	-0.0945319	-3.02936	0.0193781	0.0497762	-4.53778
Apeh	-0.163786	-3.00991	0.0115697	0.0454996	-3.59219	-0.0132344	-0.295278	0.775649	0.844653	-7.9738	0.117931	3.59866	0.0102187	0.0289635	-3.72924	-0.0136317	-0.388784	0.70911	0.782141	-7.78861
Arpc2	0.0207313	0.39457	0.700522	0.814455	-7.10027	-0.039719	-0.774735	0.461805	0.582092	-7.69641	0.157248	4.50848	0.00347654	0.0134052	-2.54213	-0.132152	-4.46994	0.00297802	0.0132203	-2.51205
Pcbp2	-0.109162	-2.07737	0.0613689	0.153755	-5.2082	0.096925	2.22602	0.0581983	0.123055	-5.86616	0.139278	4.11372	0.00546573	0.0186041	-3.0426	-0.0516984	-1.7614	0.122007	0.201843	-6.40965
Pdia3	-0.131681	-1.9561	0.0756784	0.178857	-5.40234	-0.160054	-2.3756	0.0462885	0.104211	-5.63673	0.207331	4.3749	0.00404123	0.0149757	-2.70892	-0.128925	-3.73417	0.00746034	0.0251878	-3.51399
Klhl22	-0.120027	-2.2417	0.0460032	0.124376	-4.93714	0.152572	2.95316	0.0193076	0.0545039	-4.73844	-0.00162803	-0.0442315	0.96607	0.976523	-7.80838	0.148006	5.15901	0.00135437	0.00775349	-1.64386
Rnmt	0.0845389	1.29134	0.222431	0.383925	-6.34252	0.173768	3.41824	0.00977213	0.0330432	-4.02121	0.10565	2.31892	0.056928	0.104509	-5.5583	0.206228	6.6176	0.000313346	0.00297454	-0.0189066
Pfn1	0.0520856	0.915576	0.379054	0.55028	-6.74639	-0.139664	-2.20566	0.0600405	0.126081	-5.89716	0.203469	5.29232	0.00151226	0.00758605	-1.61523	-0.374998	-10.5737	1.59376e-05	0.000479056	3.29756
Prkacb	-0.176154	-3.21637	0.00797102	0.034627	-3.2199	-0.125837	-2.78124	0.0249836	0.0660201	-5.0063	-0.0206565	-0.524964	0.617315	0.695677	-7.65375	-0.186863	-5.54747	0.000893997	0.00590781	-1.18397
Yars	0.237857	4.45317	0.000916721	0.00674559	-1.0161	-0.00459002	-0.0958168	0.926132	0.951361	-8.01759	0.100195	2.80834	0.0288172	0.062316	-4.84633	-0.0303925	-1.03176	0.33686	0.443606	-7.30831
Csrp1	-0.082078	-1.56514	0.145166	0.28602	-5.98481	0.0343643	0.749365	0.476081	0.594915	-7.7167	0.283475	7.12547	0.000288916	0.0025561	0.240691	-0.0141097	-0.281147	0.786811	0.843401	-7.82914
Gm6900	-0.0718189	-1.36802	0.197951	0.35438	-6.2472	0.0888476	2.14316	0.0660671	0.134998	-5.99193	-0.072119	-2.1518	0.0721326	0.12559	-5.80001	0.095281	3.32204	0.0129266	0.0373865	-4.10632
Wdr48	0.0282196	0.536349	0.602138	0.743073	-7.03022	0.151837	3.55613	0.008028	0.0286742	-3.81202	0.205838	6.27563	0.000594683	0.00415853	-0.569942	0.0340516	1.16206	0.283683	0.388021	-7.16924
Actr2	-0.0544929	-1.03913	0.320516	0.493686	-6.62597	0.0254138	0.574602	0.582085	0.689471	-7.8402	0.218517	6.46511	0.000503093	0.00372732	-0.382228	-0.174271	-4.90018	0.00180653	0.00941854	-1.96199
Rab10	-0.0565867	-0.954548	0.359823	0.531877	-6.70979	-0.0897862	-2.11141	0.0693537	0.139808	-6.03981	-0.156801	-3.92692	0.00682607	0.0216957	-3.28731	-0.183787	-4.76793	0.00210059	0.010448	-2.12823
Ptrh2	0.103553	1.7001	0.116498	0.245013	-5.79218	-0.0495438	-0.980644	0.356806	0.480935	-7.51117	-0.107523	-2.99892	0.0222649	0.0514837	-4.57144	0.170541	5.12404	0.00140737	0.00795646	-1.68629
Mcat	-0.0726156	-1.2701	0.229634	0.392665	-6.36821	0.214329	4.0214	0.00421813	0.0178855	-3.12198	-0.0593436	-1.38462	0.212571	0.297848	-6.84179	0.232602	6.32211	0.000413088	0.00357465	-0.326466
Dad1	0.120211	2.29229	0.0420638	0.116666	-4.85208	-0.00744689	-0.143269	0.889785	0.924934	-8.0112	-0.165619	-4.56978	0.00324732	0.0127754	-2.46645	-0.0609899	-2.03135	0.0821805	0.148848	-6.02523
Pds5b	0.0821035	1.55743	0.146977	0.288398	-5.99551	-0.108979	-2.64211	0.0308342	0.0768219	-5.22321	0.11053	2.84161	0.0275389	0.0603808	-4.79815	-0.105511	-3.06775	0.0183642	0.0479324	-4.48078
Ube2v1	0.127483	2.25715	0.0447635	0.121868	-4.91123	-0.0122161	-0.267315	0.796303	0.858096	-7.9826	0.195008	5.61179	0.00110263	0.00615295	-1.26196	-0.0287943	-1.01208	0.345541	0.45075	-7.32827
Poldip3	0.0214479	0.385879	0.706768	0.819261	-7.10389	0.0802232	1.89566	0.0963409	0.179072	-6.35956	0.14484	4.01247	0.0061614	0.0201703	-3.17461	0.0715585	2.4003	0.047814	0.0982409	-5.47979
Srm	0.180376	3.31104	0.00672309	0.030361	-3.04882	0.052193	0.982802	0.355808	0.479922	-7.50904	-0.152309	-3.02212	0.0215836	0.0503104	-4.53817	-0.0237072	-0.717164	0.496739	0.595533	-7.59059
Itpr1	0.0200237	0.371716	0.716995	0.827104	-7.10963	0.0585226	1.35967	0.212712	0.326975	-7.08771	0.322069	7.69987	0.000184252	0.00191057	0.746067	-0.0843115	-2.68012	0.0318466	0.0723537	-5.06004
Xrcc6	0.31367	5.4222	0.000192102	0.00212834	0.601166	-0.0804733	-1.40138	0.200402	0.312376	-7.03566	0.0506913	1.50178	0.180849	0.261655	-6.69466	0.108115	2.59434	0.0360482	0.0792197	-5.18884
Kif1b	-0.0296934	-0.565247	0.582978	0.727775	-7.01344	0.0326676	0.606584	0.561719	0.672283	-7.81979	-0.177751	-4.27615	0.00452452	0.0162453	-2.83391	-0.117024	-3.32608	0.0128556	0.0372554	-4.10042
Myo9b	0.0138529	0.261293	0.798578	0.880587	-7.14712	0.0341445	0.751139	0.475074	0.593972	-7.7153	0.292215	7.76169	0.000175837	0.00185745	0.798584	-0.0106794	-0.368779	0.723307	0.793753	-7.7971
Me2	0.0327298	0.622416	0.54605	0.698954	-6.97781	-0.0978181	-2.27738	0.0537976	0.115835	-5.7877	-0.0953917	-2.43101	0.048616	0.0924717	-5.39528	-0.113813	-3.84961	0.00642458	0.0226558	-3.35185
Rbm17	0.0816426	1.50931	0.15872	0.304435	-6.06152	0.0236613	0.473083	0.649378	0.745204	-7.89817	0.177861	5.12568	0.00179243	0.00853867	-1.805	0.113692	3.97122	0.00550049	0.0203169	-3.18296
Cox5b	0.108245	2.0327	0.0663173	0.162838	-5.28035	-0.0142256	-0.309103	0.765506	0.836222	-7.96914	-0.288129	-8.11994	0.000134908	0.00157179	1.09617	0.0437826	1.54344	0.167086	0.256706	-6.70447
Iqsec2	0.197234	3.71997	0.00324478	0.0175954	-2.31131	-0.0989826	-2.17348	0.0630719	0.130518	-5.94603	0.0660457	1.69035	0.138877	0.212018	-6.44651	0.0356343	1.02398	0.34027	0.445627	-7.31623
Tcerg1	0.108905	2.06646	0.0625444	0.156088	-5.22589	0.0472939	1.14674	0.286141	0.409012	-7.33746	0.143351	4.21848	0.00483636	0.0169996	-2.90757	-0.056985	-1.7139	0.130724	0.213022	-6.47529
Ndufa11	0.148367	2.8092	0.0166314	0.0591775	-3.95167	0.0365891	0.697071	0.506417	0.62304	-7.75669	-0.157189	-3.54171	0.010978	0.0305552	-3.8074	0.133156	4.54358	0.00272863	0.0124841	-2.416
Igf2bp1	0.123818	2.35334	0.0377401	0.108178	-4.74853	0.0852633	1.8564	0.102242	0.18738	-6.4165	0.180354	5.163	0.00172493	0.00830812	-1.76216	0.0233556	0.679208	0.51905	0.615553	-7.61888
Stk4	0.205022	3.89296	0.00239486	0.0139997	-2.00162	-0.0873606	-1.97431	0.0854914	0.163764	-6.24426	0.102352	2.60792	0.0379752	0.0767572	-5.13753	-0.1471	-4.01302	0.00521725	0.0195773	-3.12538
Kpnb1	0.161013	3.04655	0.0108284	0.0434236	-3.52625	-0.0377099	-0.825644	0.434036	0.556963	-7.65395	0.0530143	1.52916	0.174093	0.253978	-6.65944	-0.0835405	-2.22161	0.0621318	0.119824	-5.74587
Dnajc7	0.0743347	1.41745	0.183388	0.336518	-6.18367	0.142656	2.6048	0.0326312	0.0802101	-5.2813	0.010221	0.252506	0.808576	0.852372	-7.77288	0.0990871	3.3325	0.0127438	0.0370086	-4.09106
Atp5j2	-0.0138697	-0.256662	0.802062	0.882818	-7.14841	-0.000194717	-0.00433475	0.996652	0.998109	-8.02277	-0.191367	-5.34018	0.00144118	0.007346	-1.56143	0.0940385	3.096	0.0176543	0.0465647	-4.43891
Osbpl3	-0.119898	-2.28338	0.0427326	0.117916	-4.8671	-0.0930667	-2.24901	0.0561859	0.119761	-5.83109	0.0901644	2.72091	0.0324858	0.0681553	-4.97317	0.0926704	2.90513	0.0230878	0.0568604	-4.72292
Gsto1	-0.0294745	-0.561451	0.585476	0.729697	-7.01569	0.363247	7.63452	7.80898e-05	0.000916562	1.25135	0.0233066	0.676712	0.522314	0.612847	-7.5542	0.141547	4.64786	0.00241406	0.0115086	-2.28134
Fah	0.116802	2.18035	0.051254	0.135134	-5.03931	0.136355	3.20604	0.0132899	0.0414188	-4.34659	-0.0599129	-1.59731	0.158284	0.235677	-6.57053	0.0636856	2.20705	0.0634753	0.121874	-5.76743
Hexim1	0.0803214	1.28095	0.225931	0.388357	-6.35512	-0.00102084	-0.0237152	0.981688	0.989681	-8.02246	-0.218296	-5.06146	0.00191565	0.00888321	-1.87917	0.498146	15.092	1.48752e-06	0.000103985	5.90726
Gm10288	0.0399547	0.738736	0.475164	0.636443	-6.89554	0.136638	3.2477	0.0125057	0.0395411	-4.28241	0.114538	3.4822	0.011838	0.0323473	-3.88951	0.0514713	1.67984	0.137335	0.221095	-6.52192
Dap3	0.111392	1.92855	0.0793359	0.184912	-5.44567	0.0923596	1.87364	0.0996094	0.183801	-6.39155	-0.151373	-4.06597	0.00578232	0.019325	-3.10467	0.032859	1.15674	0.285713	0.390164	-7.17515
Tspo	-0.211862	-3.75948	0.00302652	0.0167608	-2.24041	0.0565983	1.29489	0.23313	0.349831	-7.16662	0.049241	1.42377	0.201448	0.285312	-6.79331	0.13419	4.24703	0.00389971	0.01601	-2.80755
Rer1	0.222945	4.10432	0.00165963	0.0106022	-1.62628	-0.171705	-3.07042	0.0162226	0.0480967	-4.55629	-0.0113457	-0.243026	0.815598	0.858058	-7.77557	0.0206336	0.656368	0.532779	0.628209	-7.63525
Xpo7	0.181434	3.4598	0.00515038	0.0248534	-2.78002	0.0809659	1.68692	0.131893	0.22672	-6.65671	-0.00416329	-0.120968	0.90743	0.930521	-7.80107	-0.00951942	-0.292756	0.778284	0.83688	-7.82538
Fam63a	0.046252	0.875905	0.399357	0.569282	-6.78229	0.207528	3.97861	0.00446944	0.018696	-3.18433	0.0234181	0.714258	0.500311	0.592918	-7.52617	0.180719	6.1563	0.000484425	0.0039539	-0.503633
Arhgef40	-0.154532	-2.73643	0.0189688	0.0650177	-4.08105	-0.135032	-2.74198	0.0265076	0.0686904	-5.06751	0.10296	1.71616	0.133908	0.205917	-6.41162	0.0037295	0.114383	0.912179	0.937918	-7.86658
Dguok	-0.28141	-5.36564	0.000209685	0.00225619	0.510255	-0.0654598	-1.44723	0.1876	0.297015	-6.97739	0.0206709	0.613213	0.560911	0.647668	-7.59858	0.0584069	2.05379	0.0795137	0.145001	-5.99256
Txndc12	0.166607	3.14131	0.00912579	0.0383074	-3.35543	-0.105108	-2.11823	0.0686348	0.138675	-6.02954	0.0334948	0.745954	0.48222	0.576867	-7.50152	0.0492915	1.40917	0.202065	0.298057	-6.87664
Nfu1	0.101517	1.93584	0.0783529	0.183469	-5.43424	-0.0603733	-1.07626	0.314631	0.439257	-7.41363	-0.101998	-3.08946	0.01973	0.0471721	-4.44185	0.0621232	2.18134	0.0659194	0.125547	-5.80542
Rpl19	0.0215047	0.410068	0.68944	0.806438	-7.09362	0.0796528	1.93361	0.090949	0.171453	-6.30412	0.173917	5.22156	0.00162471	0.00797876	-1.69534	0.0537513	1.85919	0.105785	0.181159	-6.27244
Hnrnpul1	-0.244855	-4.25015	0.00129256	0.00875856	-1.36967	-0.00225653	-0.047587	0.963266	0.976758	-8.0215	0.0493747	1.33987	0.225958	0.312798	-6.89631	-0.0690241	-1.90439	0.099013	0.172217	-6.20818
Ybx2	-0.0768892	-1.46531	0.170159	0.318526	-6.12068	-0.100425	-2.22782	0.0580381	0.122741	-5.86342	-0.0865364	-2.10158	0.0774665	0.132874	-5.87213	-0.00188616	-0.035514	0.972672	0.981266	-7.87333
Rps11	-0.0124027	-0.230087	0.822145	0.895521	-7.15537	0.175564	4.02818	0.00417972	0.0177543	-3.11213	0.142632	4.11818	0.00543711	0.0185313	-3.03681	0.130096	4.16709	0.0043034	0.0171253	-2.91525
Etf1	0.172663	3.26543	0.00729744	0.0324204	-3.13125	0.0591719	1.40246	0.200094	0.312013	-7.03431	0.0465633	1.38655	0.21201	0.297239	-6.83942	-0.00939696	-0.282498	0.785817	0.842563	-7.82871
Nup133	0.124063	2.33508	0.0389863	0.110562	-4.7796	0.124366	2.549	0.0355228	0.0852979	-5.36813	0.103147	3.01152	0.0218919	0.0508388	-4.55336	-0.0310567	-1.08527	0.314126	0.420279	-7.25261
Myadm	0.226233	3.57703	0.00417942	0.0212718	-2.56848	0.0708083	1.5686	0.157161	0.259289	-6.81815	0.0467357	1.36724	0.217685	0.303498	-6.86308	-0.134701	-3.93241	0.00577855	0.0210584	-3.23664
Brd3	-0.0801709	-1.43081	0.17961	0.3313	-6.16623	0.0434066	1.00124	0.347375	0.471393	-7.49075	0.105459	3.22366	0.0165282	0.0412653	-4.2512	-0.0941223	-2.62706	0.0343813	0.0764426	-5.13971
Rabgap1	-0.0993139	-1.88938	0.084817	0.194116	-5.50674	0.0307523	0.735193	0.484182	0.602721	-7.72779	0.179301	5.23795	0.00159786	0.00790733	-1.67672	-0.247169	-6.38519	0.00038911	0.0034263	-0.259936
Sae1	0.148961	2.83534	0.0158638	0.0571363	-3.90506	-0.0728915	-1.76925	0.116598	0.206028	-6.54121	0.0704533	1.81602	0.116256	0.183961	-6.2749	-0.0721567	-2.52837	0.0396696	0.0851478	-5.28788
Ncln	-0.0272194	-0.410892	0.688852	0.806206	-7.09326	0.152804	2.99247	0.01821	0.0524602	-4.67731	0.073874	1.69047	0.138852	0.211996	-6.44634	-0.038614	-0.994196	0.353583	0.458793	-7.34617
Mrps28	0.152717	2.75754	0.0182592	0.0632189	-4.04359	-0.0294994	-0.490348	0.637662	0.73501	-7.88905	-0.126916	-2.53238	0.0421848	0.083092	-5.24759	0.133444	4.65509	0.00239379	0.0114492	-2.27207
Ubr2	0.0465856	0.711258	0.491377	0.651161	-6.91614	0.205365	4.14301	0.00358378	0.0158361	-2.94614	0.0718913	1.97361	0.0929317	0.154148	-6.05442	0.00372021	0.0862081	0.93374	0.953446	-7.86981
Usp15	0.235469	3.61868	0.00388154	0.0201601	-2.49345	-0.0358949	-0.716523	0.494991	0.612983	-7.74211	0.0717096	1.56867	0.164755	0.243024	-6.6081	-0.077761	-2.05208	0.0797147	0.145327	-5.99507
Cct6a	0.211055	4.01018	0.00195288	0.0119876	-1.79298	-0.0478425	-1.16142	0.28048	0.402899	-7.32117	-0.0524143	-1.59097	0.159694	0.237381	-6.57886	-0.0885271	-3.10147	0.0175203	0.046342	-4.43081
Fam114a2	0.207722	3.93341	0.00223166	0.0133223	-1.92949	0.0266771	0.554667	0.594987	0.700153	-7.8524	0.0776988	2.20646	0.0667489	0.118138	-5.7212	0.0599302	2.11104	0.0730962	0.135694	-5.90887
Nmt1	0.166639	3.05248	0.0107132	0.0431128	-3.51558	-0.15524	-3.67447	0.00679571	0.0253937	-3.63407	-0.0287877	-0.849607	0.426217	0.523337	-7.41473	-0.0478048	-1.54557	0.166577	0.256083	-6.70167
Chid1	-0.00262008	-0.0490071	0.961771	0.979646	-7.18266	-0.124961	-2.57936	0.0339184	0.0826025	-5.32091	-0.00552083	-0.1445	0.889555	0.91692	-7.79747	-0.0070316	-0.218276	0.833506	0.878913	-7.84692
Gss	0.209766	3.97193	0.00208699	0.0126384	-1.86095	-0.0617856	-1.43125	0.191976	0.302615	-6.99782	0.0067895	0.184523	0.859319	0.893219	-7.7899	0.0993866	2.97309	0.0209732	0.0528762	-4.62151
Mrpl1	0.128981	2.28293	0.0427674	0.117981	-4.86787	0.0779397	1.35298	0.214747	0.329265	-7.09597	-0.146887	-3.8246	0.00772728	0.0236572	-3.42347	0.132782	3.7169	0.00763031	0.0255863	-3.53839
S100a13	0.125881	2.03485	0.0660711	0.162486	-5.2769	-0.0876486	-2.07751	0.0730419	0.145271	-6.09073	-0.168796	-3.23968	0.0161853	0.04067	-4.22857	0.187651	6.548	0.000334138	0.00308916	-0.0904281
Git1	-0.201202	-2.74864	0.0185551	0.0639411	-4.05939	0.0533897	1.23755	0.252576	0.371817	-7.23439	0.112223	2.76182	0.0307108	0.0654774	-4.91376	-0.0533208	-1.52999	0.170322	0.260735	-6.72207
Tmco1	-0.143669	-2.43418	0.0326707	0.0971142	-4.61004	-0.106719	-2.22974	0.0578678	0.122482	-5.86049	-0.0989861	-2.8945	0.0256303	0.0571254	-4.72173	0.0689477	2.20004	0.0641325	0.122815	-5.77779
Itgb1	-0.0846445	-1.50566	0.159644	0.305924	-6.06647	0.156616	2.70199	0.0281596	0.0718419	-5.12988	0.205402	5.70959	0.00100352	0.0057739	-1.15651	-0.266574	-8.71038	5.61156e-05	0.00105358	1.89768
Larp4	0.129819	2.45428	0.0315163	0.0946271	-4.57537	-0.0728694	-1.39978	0.200863	0.312909	-7.03767	-0.120459	-3.07178	0.0201993	0.0480426	-4.46709	-0.00600365	-0.189504	0.855132	0.893885	-7.85358
Gigyf2	0.127006	2.42112	0.0334419	0.0988208	-4.6325	-0.0823786	-1.80705	0.11015	0.198423	-6.48741	0.0202897	0.484473	0.644207	0.718006	-7.67644	0.0413857	1.18632	0.274588	0.378012	-7.1421
Psmd5	0.2042	2.96011	0.0126596	0.0481549	-3.68168	0.126568	2.90414	0.0207737	0.0576559	-4.81474	-0.0308606	-0.874342	0.413575	0.510498	-7.39268	0.0681364	2.23189	0.0612004	0.118626	-5.73064
Snx14	-0.0787108	-1.30399	0.21823	0.378934	-6.32707	0.186149	4.1707	0.00345427	0.0154096	-2.90637	0.0682615	1.7309	0.131148	0.202461	-6.39161	0.0195823	0.616151	0.557493	0.650445	-7.66288
Ngly1	-0.0693653	-1.2203	0.247257	0.414135	-6.42716	0.122822	1.92517	0.0921235	0.173131	-6.3165	-0.0469812	-1.30297	0.237558	0.325986	-6.94051	0.0237189	0.818936	0.440086	0.543418	-7.50831
Ttc37	0.233339	4.35918	0.00107408	0.00764085	-1.17924	-0.0972788	-2.20401	0.0601925	0.126348	-5.89967	-0.0636804	-1.91992	0.100305	0.163752	-6.1301	-0.0708325	-2.46976	0.0432028	0.0909271	-5.37578
Pycr2	0.0768908	1.37615	0.195489	0.351812	-6.23685	0.0778697	1.28752	0.235556	0.352699	-7.17544	-0.095803	-2.28782	0.0594852	0.108161	-5.60343	0.248179	5.9308	0.000604675	0.00454546	-0.750045
Rplp2	-0.00796183	-0.151782	0.88204	0.932111	-7.1715	0.26289	6.29965	0.00028265	0.00239547	-0.16928	0.0310245	0.870858	0.415339	0.512122	-7.39582	0.0646898	2.24982	0.05961	0.116411	-5.70405
Tmem85	0.171078	3.19323	0.00831031	0.0357458	-3.2617	-0.0267551	-0.525846	0.613916	0.715788	-7.86934	-0.130698	-3.74061	0.00856535	0.0255234	-3.53631	0.125174	3.6029	0.00886393	0.0284865	-3.70046
Mrrf	-0.0223573	-0.395403	0.699924	0.813944	-7.09992	0.0772478	1.7122	0.127008	0.220257	-6.62151	0.0806443	2.14544	0.0727861	0.12646	-5.80915	0.0747133	2.04653	0.0803674	0.146233	-6.00315
Cltc	0.0756088	1.4116	0.185063	0.338784	-6.19127	-0.0101173	-0.227972	0.825652	0.879258	-7.99352	0.174127	4.00038	0.00625086	0.0203577	-3.19048	-0.14727	-3.95363	0.00562466	0.0206462	-3.20726
Eif2s3x	0.177221	3.28341	0.00706522	0.0315799	-3.09875	0.0317976	0.680491	0.516287	0.631779	-7.76883	0.0865337	2.27937	0.0602005	0.109167	-5.61569	-0.187315	-5.73173	0.000739136	0.00517571	-0.97298
Slc25a5	0.100928	1.90587	0.0824684	0.190437	-5.48111	-0.00716045	-0.170079	0.869367	0.90969	-8.00647	-0.127751	-3.72003	0.00878572	0.025958	-3.56412	-0.00074428	-0.0261178	0.9799	0.986331	-7.87366
Ndufa2	-0.0987149	-1.7384	0.109337	0.233927	-5.7358	0.121737	2.30992	0.0511829	0.11168	-5.7378	-0.0704633	-1.84254	0.111962	0.17882	-6.23817	0.213837	7.17359	0.000190936	0.00213426	0.532895
Copg2	0.0038785	0.0631261	0.950771	0.97272	-7.1818	-0.320058	-7.72326	7.21459e-05	0.00086206	1.33891	0.0692125	1.09322	0.313778	0.408279	-7.1771	-0.0907853	-1.50703	0.17598	0.26765	-6.75195
Lancl1	-0.013866	-0.255073	0.803259	0.883568	-7.14885	-0.194688	-4.23132	0.00318814	0.0145251	-2.81968	0.0119566	0.348706	0.738512	0.796949	-7.73997	0.00464331	0.154153	0.881884	0.915009	-7.8605
Ikbkb	-0.0647242	-1.22116	0.246944	0.413727	-6.42616	-0.108776	-2.62719	0.0315403	0.0782019	-5.24644	0.113977	3.27836	0.0153887	0.0390773	-4.17403	-0.107164	-3.655	0.00827519	0.0271423	-3.62619
Lman2	0.0635792	1.21241	0.250147	0.417461	-6.43635	-0.0488703	-1.1417	0.288106	0.411063	-7.34302	-0.2322	-6.00344	0.000761355	0.00481849	-0.847065	-0.0594092	-2.05723	0.0791131	0.144437	-5.98755
Pacsin2	0.0585089	1.10069	0.293972	0.46562	-6.56127	0.244374	4.95793	0.00127216	0.00736284	-1.82068	0.0919717	2.71937	0.0325547	0.0682301	-4.9754	-0.0998614	-3.20906	0.0150927	0.0418281	-4.27197
Rpl30	-0.0107997	-0.205614	0.840758	0.906095	-7.16112	0.143076	3.29891	0.0116084	0.0373007	-4.20372	0.171967	4.4927	0.00353843	0.0135852	-2.5617	0.0815959	2.79593	0.02697	0.0637992	-4.88631
Cul4a	-0.116412	-2.21894	0.0478886	0.128419	-4.97518	0.0836108	1.75007	0.120004	0.210656	-6.56833	0.0743088	2.2645	0.0614804	0.111056	-5.63724	0.0122761	0.41746	0.688978	0.76515	-7.77571
Gak	-0.0858342	-1.1988	0.255193	0.423057	-6.45207	0.0673533	1.51127	0.170937	0.276447	-6.89424	0.185049	4.91683	0.00222959	0.00989687	-2.04832	-0.136435	-3.57505	0.00919715	0.0292555	-3.7403
Rtf1	-0.14887	-2.61403	0.0236552	0.0765969	-4.29709	0.0422965	1.00847	0.344105	0.468224	-7.48349	0.164572	4.69453	0.00283123	0.0115958	-2.31415	-0.0987975	-3.21916	0.0148843	0.0413828	-4.25712
Yap1	-0.0504995	-0.962934	0.355777	0.528434	-6.70175	0.110564	2.05299	0.075828	0.149445	-6.12741	0.153301	3.84138	0.00757088	0.023279	-3.40104	-0.0937987	-2.59617	0.0359528	0.0790524	-5.1861
Kdm1a	-0.0705762	-1.1629	0.268891	0.438958	-6.49288	-0.0938422	-1.99485	0.0828592	0.159974	-6.2139	0.171039	4.00936	0.00618431	0.0202276	-3.1787	0.0333327	1.1687	0.281172	0.385243	-7.16186
Mrps9	-0.00893109	-0.165056	0.871822	0.926218	-7.16923	0.409303	5.48451	0.000685315	0.00462061	-1.14342	0.103339	2.4682	0.0461448	0.0891574	-5.34109	0.160798	4.85856	0.00189383	0.00973782	-2.01404
[truncated: 18,554 more rows]
