# Supplementary material for: The transcriptional response to oxidative stress is part of, but not sufficient for, insulin resistance in adipocytes
Source: Sci Rep. 2018 Jan 29;8:1774. doi: 10.1038/s41598-018-20104-x (PMC5789081; doi:10.1038/s41598-018-20104-x)
Supplement: Supplementary file 7 — Table S6 [file 41598_2018_20104_MOESM7_ESM.xlsx]

## Sheet: Cluster summary across 3 models
	CI	TNF	Dex
cluster1	2	2	0		0 = unchanged
cluster2	2	2	1		1 = up-regulated
cluster3	2	2	0		2 = down-regulated
cluster4	1	2	0
cluster5	0	0	0
cluster6	2	2	1
cluster7	2	2	0
cluster8	1	1	1
cluster9	1	1	1
cluster10	1	0	0

## Sheet: clusters in CI
Clusters	Up.pval	down.pval	Overlap with CI dataset	Overlapping.genes
cluster1	0.997784	0.00221647	225	RHOBTB1_-0.78;ARRDC3_-0.59;ID2_-0.56;BCL2L11_-0.49;GRK6_-0.43;AHNAK2_-0.41;IGF1R_-0.41;LY6C2_-0.41;2900097C17RIK_-0.35;MICALL1_-0.35;RAB11FIP3_-0.33;MFHAS1_-0.33;NRIP1_-0.32;CTIF_-0.31;AHNAK_-0.31;IRS1_-0.31;MED13L_-0.3;KIF1C_-0.29;SKI_-0.28;POU6F1_-0.27;ANKRD50_-0.26;STYXL1_-0.26;PLCG1_-0.25;RUNX2_-0.25;DUSP7_-0.24;LRFN3_-0.22;ZCCHC14_-0.22;B4GALT1_-0.22;CISH_-0.22;GIGYF1_-0.21;HSPA12B_-0.2;CCBE…
cluster2	1	1.34791e-47	453	ADM_-0.95;GULP1_-0.91;RASL11B_-0.89;AKR1C14_-0.87;ITGBL1_-0.85;THRSP_-0.84;SLC27A1_-0.82;LOX_-0.81;IGFBP3_-0.81;VEGFC_-0.79;COLEC12_-0.79;SFRP2_-0.79;DCN_-0.79;GDPD2_-0.78;OSR1_-0.77;AMY1_-0.77;SLIT2_-0.77;ABI3BP_-0.76;VEGFB_-0.76;GAS2_-0.75;OSR2_-0.74;RBP1_-0.74;MYL9_-0.72;FST_-0.7;DENND2A_-0.68;CSAD_-0.68;CNN2_-0.66;CPE_-0.66;VNN3_-0.65;CAR3_-0.65;LYZ2_-0.65;TIMP2_-0.64;GAS6_-0.64;C1RB_-0.63;PY…
cluster3	0.985415	0.014585	262	CTDSP1_-0.53;RALGAPA2_-0.5;GLI2_-0.49;APBB2_-0.47;D3ERTD751E_-0.42;ZFP395_-0.42;UCP3_-0.4;NFIA_-0.36;PPARGC1B_-0.35;BAG4_-0.34;SREBF1_-0.34;MTHFS_-0.31;NACC2_-0.29;SH3PXD2A_-0.29;PRKD3_-0.29;SLC25A16_-0.29;ZFHX4_-0.28;MAN1C1_-0.28;ZBTB4_-0.27;C330006A16RIK_-0.27;PHC3_-0.27;LGR4_-0.27;NOTCH2_-0.26;IMPAD1_-0.26;MTX3_-0.25;WFIKKN1_-0.25;PATZ1_-0.24;ZFP449_-0.23;MTUS1_-0.23;PDF_-0.22;TTYH3_-0.22;CNTN…
cluster4	0.0210934	0.978907	234	TMEM140_-0.69;FZD1_-0.57;LPAR1_-0.55;TNS3_-0.46;FMNL2_-0.35;HVCN1_-0.34;NUDT17_-0.32;RIN3_-0.32;HSCB_-0.31;SOX9_-0.23;TNIP2_-0.23;ABCG5_-0.23;CCDC112_-0.23;CLSTN1_-0.22;ETS1_-0.21;NDRG1_-0.2;HMGB2_-0.19;FGFR2_-0.19;KCNQ4_-0.18;SERPINA3I_-0.17;VOPP1_-0.17;ZC3HAV1L_-0.17;TGFB3_-0.16;MIR682_-0.16;PLEKHG2_-0.16;MEX3B_-0.13;DGKD_-0.13;BET1L_-0.13;SMAD3_-0.13;PRICKLE1_-0.13;NCS1_-0.13;RASSF9_-0.13;PCBD…
cluster5	0.89088	0.109122	155	DOCK9_-0.77;FLRT2_-0.5;LYRM1_-0.42;ATG7_-0.41;ZFP869_-0.38;BOLA1_-0.36;SHPK_-0.32;4930505A04RIK_-0.29;ABCA9_-0.29;ZBTB12_-0.28;ZFP1_-0.25;KLK1_-0.23;NEU1_-0.23;SPR_-0.21;GPN3_-0.21;2310010G23RIK_-0.19;ZFP408_-0.18;RASGRP3_-0.18;ZKSCAN14_-0.18;PPP1R2-PS7_-0.16;NME5_-0.16;MAD2L2_-0.16;4931423N10RIK_-0.16;ZFP354C_-0.16;EPC1_-0.16;ELOVL2_-0.14;FARP1_-0.14;4833422M21RIK_-0.13;DMRTA1_-0.13;CDKL4_-0.13;…
cluster6	1	7.56266e-11	213	PRSS23_-0.82;MAF_-0.75;GM2115_-0.73;PLAT_-0.72;LRCH2_-0.68;FAM102A_-0.68;AGTR2_-0.65;SELM_-0.63;LANCL3_-0.55;P2RX3_-0.53;S100A4_-0.48;SRGAP3_-0.45;SEMA3B_-0.43;KLK1B5_-0.43;THRA_-0.43;DNM1_-0.42;TCF7L2_-0.41;ALMS1_-0.41;PBXIP1_-0.41;SEPN1_-0.4;IDS_-0.4;SEMA3F_-0.39;NR2F2_-0.38;IFI27L2A_-0.38;ZEB1_-0.37;AMOT_-0.37;NRP1_-0.37;MEST_-0.36;NFIX_-0.36;LOXL1_-0.35;PLEKHH2_-0.35;CREB3L1_-0.34;PKNOX2_-0.3…
cluster7	0.999997	2.6087e-06	372	RALGDS_-0.77;FBXO45_-0.71;PRKG2_-0.67;ULK2_-0.65;RIN2_-0.63;SSPN_-0.59;FAM43A_-0.59;ZBTB16_-0.56;PKD1_-0.54;SETD7_-0.51;TFRC_-0.5;CYP2F2_-0.5;SNN_-0.47;ACVR2B_-0.47;RNPEPL1_-0.45;IQSEC1_-0.42;DEPTOR_-0.4;PLIN4_-0.4;RARG_-0.39;WNK4_-0.38;MAN1A_-0.37;FAM102B_-0.36;EPAS1_-0.36;NDST1_-0.34;OCEL1_-0.34;TBC1D2B_-0.34;ACVR1B_-0.33;BC037032_-0.33;BLCAP_-0.33;4632404H12RIK_-0.32;CEP250_-0.31;DDX6_-0.3;UGC…
cluster8	3.59983e-05	0.999964	546	CYR61_-0.87;TSPAN4_-0.83;CABP4_-0.75;CD14_-0.72;CYP2C44_-0.7;HMGA2_-0.6;PRL2C5_-0.58;KLHL2_-0.57;LRG1_-0.55;EML1_-0.46;RASL11A_-0.42;SQRDL_-0.41;KLF6_-0.41;STEAP4_-0.4;TACC1_-0.39;HSPA1B_-0.38;MMP13_-0.38;C2_-0.38;MGST2_-0.35;WEE1_-0.34;PLEC_-0.32;KLHL21_-0.32;SH3TC1_-0.31;CAMK2N2_-0.31;C2CD2_-0.31;PTPN22_-0.3;LRRC8C_-0.3;MUSTN1_-0.29;AIM1_-0.28;4921531C22RIK_-0.28;2810403D21RIK_-0.28;MICALL2_-0.…
cluster9	3.40274e-08	1	417	RASSF6_-1.03;MREG_-0.55;1190005I06RIK_-0.54;BRI3_-0.53;HECA_-0.51;SNORD65_-0.51;BACH1_-0.46;ARRDC2_-0.42;ID3_-0.42;E230016K23RIK_-0.41;RND3_-0.41;GABARAPL1_-0.4;MYOF_-0.34;RNF19B_-0.34;SAT1_-0.34;GSTO2_-0.34;ZSWIM7_-0.34;DDHD1_-0.33;ZFP36L1_-0.3;MYH9_-0.3;BRIP1_-0.3;IER5_-0.28;SNHG12_-0.28;IRX1_-0.27;OIT3_-0.27;IQUB_-0.27;ACER3_-0.26;LRRC51_-0.26;DVL2_-0.25;HORMAD2_-0.25;TRAPPC6A_-0.25;FAM171B_-0…
cluster10	6.68988e-08	1	365	LIMS2_-0.57;2410006H16RIK_-0.51;PHLDB2_-0.49;PTX3_-0.47;THBS1_-0.46;LY6H_-0.44;TMEM143_-0.4;CNKSR1_-0.4;CENPV_-0.39;DPP7_-0.37;PTGIS_-0.35;OBSL1_-0.34;ZFP827_-0.34;ALKBH6_-0.34;ADAMTS1_-0.32;SNHG5_-0.32;ALDH4A1_-0.31;HCLS1_-0.31;ZFP2_-0.3;CLK1_-0.29;FAT4_-0.29;COL16A1_-0.28;AACS_-0.28;CAR11_-0.26;TMEM55B_-0.26;NUDT8_-0.25;ACSS2_-0.25;PACS2_-0.25;ANKRD42_-0.23;ASL_-0.23;CSGALNACT1_-0.22;GATA6_-0.2…

## Sheet: clusters in Tnf
Clusters	Up.pval	down.pval	Overlap with TNFa dataset	Overlapping.genes
cluster1	0.97673	0.0232705	225	PPP1R3D_-1.21;LY6C2_-1.14;IRS1_-1;TANC2_-0.97;ANKRD50_-0.87;LPGAT1_-0.86;CHSY1_-0.75;HS6ST1_-0.64;HSPA12B_-0.63;FAT1_-0.63;SIPA1L2_-0.55;RUNX2_-0.52;CDON_-0.51;NFIC_-0.51;MAFB_-0.5;5330438D12RIK_-0.47;CHIC1_-0.46;GPSM2_-0.42;DSEL_-0.4;BACE1_-0.37;PPP1R18_-0.37;GSK3B_-0.35;TRAM2_-0.34;PRKCE_-0.32;SH3PXD2B_-0.31;SRGAP1_-0.31;APLN_-0.31;ZFP518B_-0.3;PLEKHA6_-0.27;HEG1_-0.26;CCL7_-0.26;PRKCA_-0.25;TN…
cluster2	1	1.34083e-49	453	CAR3_-3.91;LUM_-3.07;DPT_-2.7;IFI44_-2.34;CMPK2_-2.26;PCK1_-2.22;TGFBI_-2.19;IFIT1_-2.14;HERC6_-2.01;LRRC17_-1.99;PTN_-1.79;DCN_-1.79;GAS2_-1.79;PLAGL1_-1.69;IRF7_-1.6;SFRP2_-1.59;DOCK11_-1.55;IDI1_-1.52;CNDP1_-1.5;COL1A1_-1.48;VNN3_-1.36;COL5A2_-1.32;TIMP3_-1.31;COL3A1_-1.29;RTP4_-1.29;FBN1_-1.27;DPYSL3_-1.24;LGALS9_-1.22;SYCP2_-1.19;MARCKS_-1.18;KLB_-1.17;OSR2_-1.16;SERPINE2_-1.16;GLIS3_-1.14;S…
cluster3	0.999991	9.45346e-06	262	B3GALT2_-1.69;G0S2_-1.49;FAM69A_-1.35;LPAR6_-1.23;SESN3_-1.14;APCDD1_-1.12;MMD_-0.97;STAT1_-0.92;CML1_-0.91;PCDHB22_-0.85;NFIB_-0.79;CTDSPL_-0.74;A530020G20RIK_-0.67;PCDH1_-0.6;PFKFB1_-0.6;NNMT_-0.59;C1QTNF6_-0.58;TMEM88B_-0.57;TSC22D1_-0.49;BC034090_-0.48;NLK_-0.47;HDHD3_-0.46;RNFT2_-0.45;NACC2_-0.45;ZEB2_-0.42;MTUS1_-0.4;KLF15_-0.38;TGFB2_-0.38;GYPC_-0.37;ZBTB20_-0.37;GM14327_-0.36;S1PR1_-0.36;…
cluster4	0.983769	0.0162309	234	STARD4_-1.61;MVD_-1.39;CYP51_-1.19;FZD1_-0.8;HPX_-0.64;TMEM2_-0.63;TMEM140_-0.63;HVCN1_-0.57;CXXC5_-0.55;TGFB3_-0.53;NR3C1_-0.51;STC1_-0.5;SMAD3_-0.41;TUBB2A_-0.41;SH3BP2_-0.38;PSPH_-0.37;LPAR1_-0.34;HMOX1_-0.33;LENG1_-0.31;RND1_-0.3;TMEM158_-0.29;MYL6_-0.28;SGTB_-0.27;TCEB1_-0.26;BSDC1_-0.25;ASAP3_-0.25;SOX9_-0.24;RNF138_-0.23;CLEC10A_-0.21;ZC3HAV1L_-0.2;STAMBPL1_-0.2;GNPNAT1_-0.18;HINFP_-0.18;E…
cluster5	0.8659	0.134102	155	OASL2_-2.47;IFIT2_-1.5;LHFPL2_-0.93;GT(ROSA)26SOR_-0.7;UBA7_-0.69;PARP10_-0.67;SPRY4_-0.66;ABCA9_-0.62;HAS2_-0.51;9630013D21RIK_-0.51;AFAP1L2_-0.49;FAP_-0.45;HIST1H3D_-0.43;HIVEP2_-0.41;CDC42EP2_-0.35;3110045C21RIK_-0.32;AGRN_-0.32;CYP2C70_-0.31;4931423N10RIK_-0.31;DTWD2_-0.3;KLK1_-0.28;GIMAP7_-0.23;4930505A04RIK_-0.22;ORAI1_-0.21;BCL2_-0.17;2410004B18RIK_-0.17;D6ERTD474E_-0.16;RUSC1_-0.16;CIDEB_…
cluster6	1	2.78293e-18	213	AGTR2_-3.22;TRIM30A_-2.22;PLAT_-1.62;COL15A1_-1.54;PPP1R3B_-1.38;MEST_-1.37;OLFML2B_-1.29;P2RX3_-1.26;ADRB3_-1.24;ZFP467_-1.12;NID2_-1.08;PRICKLE2_-1.06;PCDHB20_-1.02;PRLR_-0.98;WNT5A_-0.98;ZNFX1_-0.93;PCDHB16_-0.82;BMPER_-0.8;IFI27L2A_-0.71;KLK1B5_-0.7;PCDHB17_-0.67;SEMA6D_-0.67;SLFN9_-0.66;INHBB_-0.65;FAM102A_-0.65;FASN_-0.65;MRC2_-0.64;MAGED2_-0.63;PCDHB19_-0.63;TTC28_-0.62;CDKN2C_-0.62;CREB3L…
cluster7	0.993561	0.00643915	372	MYLIP_-1.34;SERTAD4_-1.27;FZD4_-1.09;ARMCX4_-1.08;RASD1_-1.04;RNF213_-1.01;ENC1_-1.01;TRPS1_-0.88;FGF2_-0.81;BHLHE40_-0.77;2510009E07RIK_-0.75;PDZD2_-0.71;IFITM3_-0.67;PTGFRN_-0.63;LFNG_-0.59;TFRC_-0.58;EFNA5_-0.56;EXTL3_-0.56;HIST1H2AI_-0.55;SFXN5_-0.54;ACACA_-0.52;A930033H14RIK_-0.52;PANK3_-0.51;HIPK2_-0.5;LIFR_-0.48;TIMP1_-0.47;BLCAP_-0.46;ADAR_-0.45;PER3_-0.44;RBM47_-0.44;EPAS1_-0.43;4632428N…
cluster8	3.88632e-08	1	546	ZBP1_-2.44;TNFAIP6_-2.26;LY6A_-1.98;MMP3_-1.39;IL6_-1.38;MMP13_-1.29;TMIGD1_-1.25;PHLDA1_-1.05;IL33_-1.02;C2_-0.89;LRG1_-0.77;CD44_-0.75;CXCL1_-0.74;PCOLCE2_-0.68;STEAP4_-0.59;DUSP6_-0.58;1700023H06RIK_-0.58;SOX4_-0.57;KLHL2_-0.56;4930579G24RIK_-0.56;CDC42EP3_-0.54;TUBB4B_-0.53;TRIM25_-0.52;TTC39B_-0.52;TRAF3_-0.5;OSMR_-0.49;PTPN22_-0.49;HIST1H4B_-0.47;SPRED1_-0.47;GSTA4_-0.44;4921531C22RIK_-0.41…
cluster9	8.00605e-05	0.99992	417	MELK_-1.5;PLK2_-1.04;ROPN1L_-0.69;ARHGAP18_-0.62;MLLT11_-0.54;FAM171B_-0.54;RAB32_-0.53;PLA2G4A_-0.49;DHRS7B_-0.45;COQ10B_-0.42;EPHX4_-0.41;CBR3_-0.4;ARRDC4_-0.4;F11R_-0.38;UNC5B_-0.37;JUN_-0.37;PSMB2_-0.37;GATA3_-0.35;PVR_-0.35;NR1D2_-0.32;SLC20A1_-0.31;LARP7_-0.3;RNF19B_-0.3;FAIM_-0.3;EDA2R_-0.3;PLK3_-0.29;RND3_-0.29;SNHG12_-0.28;MRC1_-0.28;SLC7A11_-0.28;ZFAND2A_-0.28;STAP2_-0.28;MYD88_-0.26;DN…
cluster10	0.684563	0.31544	365	USP18_-2.01;FDPS_-1.67;HSD17B7_-1.55;ACSS2_-1.53;PSMB8_-1.4;THBS1_-1.23;LSS_-1.03;LDLR_-1.02;CSGALNACT1_-0.95;GADD45A_-0.87;ELOVL6_-0.86;FAT4_-0.82;ISG20_-0.82;SPRY1_-0.76;FAM57B_-0.75;HMGCR_-0.73;APOBEC1_-0.69;PMVK_-0.66;PTX3_-0.6;RASGEF1B_-0.6;VLDLR_-0.54;ACSL4_-0.51;GCHFR_-0.48;GSTM7_-0.47;COL8A1_-0.46;SIX1_-0.37;MPP4_-0.37;ALS2_-0.36;CNKSR1_-0.36;DHTKD1_-0.35;LAMB1_-0.35;SLC7A1_-0.34;ZFP566_-…

## Sheet: clusters in Dex
Clusters	Up.pval	down.pval	Overlap with Dex dataset	Overlapping.genes
cluster1	0.0711234	0.928878	225	SBK1_-0.74;RHOB_-0.5;HS6ST1_0.04;ZFP703_0.12;PPP1R3D_0.08;DYSF_-0.09;ARRDC3_-0.39;IRX5_0.01;HMGN5_-0.77;CCNE2_-0.02;GRK6_0.55;SLC22A23_-0.59;NRIP1_0.04;KPRP_-0.12;DOT1L_0.38;CCBE1_0.05;ANKRD50_-0.23;SNX31_-0.28;NDUFA12_0.39;TANC2_0.82;NCOA1_-0.14;APLN_0;ARHGAP19_0.32;TBC1D4_0.05;CIT_0.11;TADA2B_0.25;NFIC_-0.07;NAV1_-0.04;IRS1_-0.22;PRKCE_0.12;NAALADL1_0.07;AAK1_-0.32;L3MBTL3_-0.03;GPSM2_-0.14;GYL…
cluster2	0.000736765	0.999263	453	LRRC17_-1.52;CAR3_-0.19;THRSP_2.81;PCK1_-0.21;DPT_-0.23;OGN_0.36;CAR2_-0.07;CNDP1_0.3;AMY1_0.3;PTN_-0.09;GM6484_0.47;ASPN_-1.64;DGAT2_-0.41;FBLN7_-0.06;CLEC3B_-0.43;POSTN_-0.86;OSR2_0.12;TST_-0.21;LPIN1_0.02;VNN3_0.18;COL11A1_-0.67;PNPLA3_0.46;MORC4_0.28;ITGBL1_-1.32;DOCK11_0.19;IDI1_-0.68;KLB_-0.11;PLAGL1_0.84;MCCC1_-0.46;GRAMD1B_-0.77;TSHR_0.21;CRLF1_-0.19;SYCP2_0.37;PYROXD2_1.02;PYGB_0.02;MFAP…
cluster3	0.808867	0.191136	262	PFKFB3_0.04;MCAM_-0.34;FAM73B_0.44;B3GALT2_-0.62;APCDD1_0.97;HDHD3_-0.67;KLF15_-0.17;CEBPA_3.09;A530016L24RIK_-0.15;SH3PXD2A_-0.44;G0S2_-0.45;LRIG1_-0.27;PFKFB1_0.47;PPP1R3C_1.92;APEX2_0.06;SORT1_-0.19;LPAR6_0.35;TMEM88B_-0.05;RALGAPA2_-0.45;GPAM_-0.1;CTDSPL_-0.1;MMD_-0.23;FAM69A_-0.22;PPARGC1B_0.13;SESN3_0.02;PCDH1_-0.23;SIK2_-0.1;TET1_0.11;SLC25A16_-0.05;DDO_0;ZBTB20_-0.34;PPP1R9B_-0.12;UTRN_0.…
cluster4	0.892871	0.107131	234	PRICKLE1_-0.74;CYP51_-0.6;MVD_0.14;DGKD_0.15;STARD4_-0.02;OLFR67_-0.33;MEX3B_-0.31;STC1_-0.49;TUBB2A_-0.01;5530400C23RIK_0.04;TIMM8A1_0.34;4930522H14RIK_0.4;BSDC1_-0.09;SGTB_-0.3;4930435E12RIK_0.05;E130116L18RIK_-0.02;HTATIP2_-0.24;HMOX1_-0.09;HVCN1_-0.73;TMEM2_0.19;SLC25A33_-0.28;AKNAD1_0.37;DOCK5_-0.27;ELOVL3_-0.27;4930480G23RIK_-0.06;PLCD4_-0.25;CXXC5_-0.26;ABCG5_0.13;KCNQ4_0.01;CAR12_-0.2;STM…
cluster5	0.896897	0.103105	155	9630013D21RIK_0.08;FAP_0;4930505A04RIK_-0.45;ABCA9_0.19;KLK1_-0.79;SHPK_-0.39;RASIP1_0;SPRY4_0.02;GIMAP7_-0.16;CYP2C70_-0.47;LECT1_-0.17;4931423N10RIK_-0.02;LRTM1_-0.01;CCDC106_-0.02;COMTD1_-0.37;GP5_0.09;3110045C21RIK_0.16;1700001L05RIK_-0.15;DPPA2_-0.02;DTWD2_0.01;CES2B_-0.15;RUSC1_-0.37;PPP1R2-PS7_-0.25;PNMA2_-0.06;PARP10_0;TRPC5_-0.03;TSPYL3_-0.3;LYRM1_-0.1;4833422M21RIK_-0.02;A830005F24RIK_-…
cluster6	0.0365235	0.963477	213	FASN_0.14;PRLR_0.94;COL15A1_-0.71;ACSL1_-0.65;TIMP4_-0.32;ADAM12_-0.67;OLFML2B_0.04;ITGA6_0.31;PDE3B_-0.78;HSPA12A_-0.02;CDKN2C_-0.51;P2RX3_0.3;CREB3L1_0.5;ADRB3_0.21;WNT5A_0.25;KLK1B5_0.1;PPP2R4_0.28;YWHAB_-0.24;CNNM2_0.4;MAF_-0.69;COL6A2_-0.12;GNB5_0.01;SEMA6D_0.53;LTBP1_0.11;PPP1R3B_0.09;KLHDC10_-0.39;AMOTL1_-0.34;TLR8_-0.36;PRICKLE2_0.38;1700029I15RIK_0.06;EXOC8_-0.34;ADAMTS9_0.08;NID2_0.05;Z…
cluster7	0.0664057	0.933595	372	WNK4_-0.11;TFRC_1.29;RGS2_1.39;JARID2_0.13;ARMCX4_-0.09;ACACA_0;PANK3_0.16;CACHD1_0.26;FZD4_-0.1;RASD1_-0.38;MAPK6_-0.3;HIPK2_-0.49;SLC25A15_0.01;FBXO45_-0.14;ADCY6_0.39;LFNG_0.08;MYLIP_-0.27;PIK3R1_-0.33;ENC1_0.16;CNST_-0.25;BC037032_0.06;4930432B10RIK_-0.44;KCNK3_-0.03;COX15_-0.05;RREB1_0.67;AOX1_0.09;MARVELD1_-0.26;RDH10_0.34;ANO8_-0.02;THNSL1_-0.22;TET3_-0.03;FASTKD1_-0.11;HYAL2_-0.27;DEPTOR_…
cluster8	0.0154243	0.984576	546	HFE_-0.35;TUBB4B_-0.15;IMPDH1_-0.08;GSTM1_-0.46;KLHL2_1.07;NRM_-0.02;PGD_-0.21;RNF128_-0.12;ABCB6_0.15;1700023H06RIK_-0.21;SPATC1_-0.04;SPRR1A_0.08;HIST1H4B_-0.13;GSTA3_0.13;MARS2_0.74;KLHL30_0.23;HPDL_-0.74;SPATA3_-0.31;GSTA4_-0.11;ALPL_0.14;MGST2_-0.46;HSPD1_-0.48;GM7008_0.34;MPDZ_0.53;GADD45G_-0.17;4921531C22RIK_0.3;KRTAP4-16_0.03;ATP1B2_-0.26;GM9947_-0.07;ALOX5AP_-0.28;SNAP25_0;BPIFB2_0.62;PI…
cluster9	0.0327615	0.967239	417	JUN_0.83;DUSP16_-1.09;PKP2_-0.52;MRC1_-0.5;HSPB8_0.28;NDRG2_-0.24;MLLT11_-0.14;CBR3_0.09;DHRS7B_-0.13;ACAT3_-0.09;PROM1_-0.1;PVR_-0.16;SRXN1_-0.08;BAG2_-0.23;DCLRE1C_0.12;ZYG11A_-0.31;TMEM117_-0.64;D130043K22RIK_-0.08;CIDEA_0.22;NRIP3_-0.07;IQUB_-0.13;CBR1_0.09;FAM110C_0.55;TRIM16_0.46;E230016M11RIK_-0.13;COQ10B_0.34;1700104B16RIK_-0.03;PIM3_0.02;GABRB1_0.21;HORMAD2_0.02;AMPD1_0.08;1600002H07RIK_…
cluster10	0.254963	0.74504	365	HSD17B7_0.04;FDPS_0;ACSS2_-0.85;STBD1_-0.12;OSGIN1_-0.1;GSTM7_3.17;PMVK_1.02;FAM57B_-0.84;HCLS1_-0.09;DEB1_-0.19;LSS_1.03;FAM195A_1.69;GCHFR_-0.04;CNKSR1_0.02;COX7A1_-0.04;LY6H_-0.23;HPD_0.29;DHTKD1_-0.08;MTHFD2_-0.56;BBOX1_-0.04;IRX3_-0.37;DEPDC7_-0.32;ELOVL6_-0.08;ALDH4A1_0.34;RASGEF1B_0.08;SELENBP2_-0.64;EAF2_-0.18;DUSP10_-0.19;USP18_0.06;SELENBP1_-0.13;LDLR_-0.18;FOS_0.41;CSRNP2_-0.03;HMGCR_0…
