# Supplementary material for: The transcriptional response to oxidative stress is part of, but not sufficient for, insulin resistance in adipocytes
Source: Sci Rep. 2018 Jan 29;8:1774. doi: 10.1038/s41598-018-20104-x (PMC5789081; doi:10.1038/s41598-018-20104-x)
Supplement: Supplementary file 8 — Table S7 [file 41598_2018_20104_MOESM8_ESM.xlsx]

## Sheet: CI.Mntbap vs CI
	logFC	AveExpr	t	P.Value	adj.P.Val	B
BC023105	-0.83532	7.93788	-9.6483	3.5361e-09	7.33281e-05	9.65203
RASD1	1.04003	8.94775	8.18561	5.59639e-08	0.000580262	7.57164
ANGPTL1	0.675826	7.37629	7.38148	2.87791e-07	0.00198931	6.27609
CHST1	0.522881	8.93282	6.87734	8.39707e-07	0.00435325	5.40696
MPEG1	-0.664125	9.35981	-6.7443	1.12017e-06	0.0046458	5.17033
1810011O10RIK	0.935787	8.66211	6.4001	2.38629e-06	0.00805007	4.54423
IRGM1	-0.820601	10.8075	-6.34164	2.71739e-06	0.00805007	4.43594
GPX1	0.4052	12.2394	6.0376	5.37751e-06	0.0128984	3.86384
BBS12	0.473986	7.2302	5.97628	6.17946e-06	0.0128984	3.74668
TOR1AIP2	-0.420051	11.3908	-5.9734	6.22001e-06	0.0128984	3.74116
CRY2	0.520547	10.1348	5.83128	8.59878e-06	0.01568	3.46739
BCAR3	0.454105	10.2643	5.80778	9.07362e-06	0.01568	3.42184
BMF	0.484228	7.71935	5.72811	1.08931e-05	0.0165642	3.26676
RSAD2	-1.0683	10.5636	-5.71409	1.12498e-05	0.0165642	3.23938
TRIM21	-0.641375	9.23779	-5.6867	1.19816e-05	0.0165642	3.18581
HLX	0.590293	8.50537	5.5568	1.61729e-05	0.0209611	2.93028
CHST12	0.495459	9.88764	5.41165	2.26586e-05	0.0276395	2.64203
6720475J19RIK	-0.385504	8.31761	-5.27672	3.10553e-05	0.0344751	2.37166
FAM46A	-0.876075	8.75928	-5.26946	3.15873e-05	0.0344751	2.35706
RASL11B	0.650071	9.48076	5.22728	3.48711e-05	0.0361561	2.27205
TRIM32	0.414136	9.7317	5.18012	3.89554e-05	0.0384675	2.17675
WFDC21	0.613101	11.4202	5.10729	4.62388e-05	0.0435843	2.02909
ZFP810	0.55284	8.47491	5.07085	5.03867e-05	0.0454291	1.95499
TLR3	-0.726562	8.93241	-5.02279	5.64403e-05	0.0467002	1.85706
PSRC1	0.405429	8.67649	5.01065	5.80837e-05	0.0467002	1.83227
0610011F06RIK	0.395784	9.54945	5.00724	5.85526e-05	0.0467002	1.82532
KLF10	0.699051	10.1331	4.95757	6.58529e-05	0.0505775	1.72377
HELZ2	-0.691748	9.56553	-4.93843	6.89064e-05	0.0510326	1.68457
BIRC5	0.70537	6.84039	4.92171	7.16895e-05	0.0512629	1.65032
PCDHGC4	-0.620569	6.46983	-4.85752	8.34786e-05	0.0577032	1.5185
AI607873	-0.927754	9.64083	-4.83075	8.8955e-05	0.0595052	1.46345
GM20559	-0.566324	9.33414	-4.76997	0.000102782	0.0630907	1.33817
OXLD1	0.397944	8.86231	4.76032	0.000105168	0.0630907	1.31826
CBR2	0.419697	11.2241	4.75821	0.000105698	0.0630907	1.3139
KANK1	0.359215	9.59351	4.74503	0.000109064	0.0630907	1.28669
NRIP1	0.649599	11	4.74325	0.000109527	0.0630907	1.28302
ZFP1	0.492591	8.63182	4.72198	0.000115215	0.0645734	1.23907
FAM101B	0.548231	8.01814	4.68431	0.000126031	0.0677456	1.16114
PELO	0.35045	8.63281	4.67435	0.00012906	0.0677456	1.14051
UBE2C	0.57903	7.93023	4.6585	0.000134027	0.0677456	1.1077
TGFB2	0.525725	7.42533	4.65577	0.000134903	0.0677456	1.10203
4921511H03RIK	-0.426296	6.29492	-4.64741	0.00013762	0.0677456	1.08471
MAP3K1	0.383134	7.54975	4.63249	0.000142605	0.0677456	1.05377
HOXA4	0.405724	7.9975	4.6212	0.000146497	0.0677456	1.03036
KRT73	-0.341276	5.70893	-4.61973	0.00014701	0.0677456	1.02732
IFIT1BL1	-0.54276	8.32831	-4.60624	0.000151821	0.0684414	0.999323
LOC102636700	0.752371	7.57608	4.55593	0.000171192	0.0751414	0.894848
TRAF4	0.364416	9.41465	4.54929	0.00017393	0.0751414	0.881039
AGRN	-0.35633	9.69467	-4.52264	0.000185359	0.0784448	0.825638
KCND3	-0.410078	7.0573	-4.48424	0.000203178	0.084266	0.745705
RANBP6	0.455206	7.98317	4.47509	0.000207668	0.0844394	0.726663
IRS2	0.286733	8.98125	4.45312	0.000218868	0.087282	0.680897
HOXD3OS1	-0.823374	7.57713	-4.44371	0.000223847	0.0875834	0.661294
AU014972	-0.732651	5.88527	-4.42501	0.00023409	0.0898948	0.622299
GM20274	-0.346095	6.38122	-4.41097	0.000242085	0.090716	0.593021
AP5S1	0.308635	9.33965	4.406	0.000244977	0.090716	0.582668
TK1	0.347868	7.52759	4.38601	0.000256983	0.0934921	0.540952
CD28	-0.322339	5.85765	-4.34831	0.000281243	0.0988683	0.46227
AU015892	-0.421666	5.38661	-4.34823	0.000281296	0.0988683	0.462106
5830469G19RIK	-0.710254	7.17008	-4.33485	0.000290447	0.100383	0.434176
ZBTB1	0.39126	9.0908	4.31884	0.000301793	0.102595	0.400739
CDC42EP4	0.306874	9.14715	4.2918	0.000321977	0.105959	0.34424
CDC25B	0.427566	8.13693	4.29178	0.000321989	0.105959	0.344208
LRIT1	0.308764	4.06272	4.28004	0.00033117	0.105959	0.319668
INCENP	0.349925	8.15199	4.27867	0.000332254	0.105959	0.316815
4921525O09RIK	-0.452187	7.82556	-4.27245	0.000337238	0.105959	0.303818
SERPINB9C	-0.44775	5.84114	-4.252	0.000354163	0.109442	0.261065
SLC13A4	0.342451	10.1536	4.24648	0.000358877	0.109442	0.24952
LPAR6	-0.331548	9.58641	-4.21819	0.000384027	0.113767	0.190373
ITGB2	-0.386428	7.73111	-4.21818	0.000384034	0.113767	0.190355
IFITM5	-0.267964	7.62639	-4.19707	0.000403945	0.116517	0.146207
NCAPD2	0.316656	8.04475	4.19644	0.000404555	0.116517	0.144889
PDGFA	0.333366	9.10877	4.17768	0.00042314	0.118422	0.105654
NXT1	0.295231	9.90046	4.17583	0.000425021	0.118422	0.101779
9530006C21RIK	-0.515034	6.549	-4.17261	0.000428301	0.118422	0.0950617
HIP1	0.31962	8.7091	4.16093	0.000440456	0.120181	0.0706131
D930003E18RIK	0.587542	8.1936	4.14796	0.000454341	0.122359	0.0434948
C77097	-0.341757	6.79522	-4.13881	0.000464403	0.123466	0.0243531
OAS3	-0.421599	8.23851	-4.13325	0.000470633	0.123538	0.0127096
SNAI1	0.746848	8.73146	4.12416	0.000480977	0.124675	-0.00628905
CD200	-0.407047	4.90462	-4.11308	0.000493911	0.125445	-0.0294796
NAIF1	0.339924	8.02235	4.11128	0.000496046	0.125445	-0.0332504
MRPL17	0.36725	11.1149	4.09241	0.000518962	0.127461	-0.0727225
ABTB1	0.284054	9.21656	4.07257	0.000544196	0.127461	-0.114223
BCL6	0.607368	9.25256	4.06123	0.000559165	0.127461	-0.137943
SYT11	-0.376411	8.77785	-4.05785	0.000563701	0.127461	-0.145006
SLFN8	-0.790989	8.21484	-4.05774	0.000563852	0.127461	-0.145241
RNF113A2	0.284506	5.85733	4.05495	0.000567626	0.127461	-0.151072
CMAH	-0.304274	7.7085	-4.05178	0.000571953	0.127461	-0.157711
GALE	0.326025	9.66928	4.04977	0.000574706	0.127461	-0.161909
PEX10	0.32925	8.69128	4.0497	0.000574797	0.127461	-0.162047
SKAP1	-0.28163	5.50512	-4.0464	0.000579363	0.127461	-0.168964
1110018N20RIK	0.493476	4.29815	4.0455	0.000580614	0.127461	-0.170849
2900022B07RIK	-0.312982	7.59011	-4.04372	0.000583092	0.127461	-0.174573
ACTL6B	-0.307119	5.85362	-4.04312	0.00058392	0.127461	-0.175814
SPSB2	0.272165	9.73579	4.03874	0.000590071	0.127461	-0.184975
4632427E13RIK	-0.451923	7.33221	-4.02925	0.00060362	0.12768	-0.204823
SAT1	-0.289247	12.0932	-4.01863	0.000619152	0.12768	-0.227036
TOR3A	-0.61235	10.3734	-4.01638	0.000622497	0.12768	-0.231746
LYSMD1	0.311259	7.35574	4.00656	0.00063729	0.12768	-0.252282
SLC2A10	0.368294	7.87026	4.00639	0.000637549	0.12768	-0.252637
MRPL45	0.369151	10.7958	3.99875	0.000649314	0.12768	-0.268625
GAMT	0.49846	9.37243	3.99793	0.000650587	0.12768	-0.270338
2410006H16RIK	0.386147	11.1191	3.99471	0.000655603	0.12768	-0.277053
ABCG3	-0.313051	6.85348	-3.99405	0.000656645	0.12768	-0.278442
LCMT2	0.461326	8.92919	3.99275	0.000658687	0.12768	-0.281158
UACA	0.278926	7.25222	3.99267	0.00065881	0.12768	-0.28132
ING2	0.374875	9.38837	3.97259	0.000691225	0.132722	-0.323319
ADAR	-0.355748	10.3702	-3.96464	0.000704486	0.134027	-0.339938
GPR62	0.438918	5.02669	3.95563	0.000719811	0.135568	-0.358756
C80918	-0.473829	4.92618	-3.95225	0.000725662	0.135568	-0.365836
ELN	-0.271919	8.38176	-3.94701	0.000734807	0.136051	-0.376788
5730458M16RIK	-0.274315	6.46109	-3.93909	0.000748842	0.137422	-0.393334
ID1	0.598285	10.1533	3.93149	0.00076256	0.137455	-0.40921
AA408251	-0.37781	6.13818	-3.92858	0.000767886	0.137455	-0.415297
DISP1	0.244198	7.99166	3.92802	0.000768906	0.137455	-0.416457
A430102J17RIK	-0.475848	7.90436	-3.91833	0.000786925	0.138681	-0.436715
NRBF2	0.292099	10.9732	3.91715	0.000789136	0.138681	-0.43917
GM2990	-0.317251	6.26212	-3.90389	0.000814536	0.140818	-0.466875
4921504P05RIK	-0.27539	5.95217	-3.90371	0.000814882	0.140818	-0.467247
2900012M01RIK	-0.38039	5.99773	-3.89591	0.000830207	0.142281	-0.483542
ID3	0.982198	9.62003	3.89079	0.000840417	0.14285	-0.494232
TIPARP	0.382353	10.0834	3.87774	0.000867017	0.143826	-0.521484
GLCCI1	0.475781	9.29064	3.87448	0.000873801	0.143826	-0.528301
SOX8	-0.310185	5.05064	-3.87087	0.000881346	0.143826	-0.535821
PDE3A	-0.29733	7.38383	-3.86918	0.000884926	0.143826	-0.539366
GM4814	-0.313782	7.44972	-3.86786	0.000887706	0.143826	-0.542109
GM19966	-0.343077	6.9123	-3.8666	0.00089038	0.143826	-0.54474
ZBTB16	0.567574	9.40921	3.86333	0.000897349	0.143826	-0.551559
H2-T24	-0.509658	6.74541	-3.86133	0.000901643	0.143826	-0.555734
E2F8	0.328646	5.99384	3.85222	0.000921463	0.144738	-0.574751
OLFR71	-0.32696	6.41627	-3.84887	0.000928857	0.144738	-0.581741
DUSP5	-0.351012	8.40223	-3.84649	0.000934145	0.144738	-0.586706
ETV3	0.34694	9.66492	3.84599	0.000935277	0.144738	-0.587765
D3ERTD254E	0.415805	9.41431	3.83549	0.000958979	0.147306	-0.609653
PRORSD1	0.437497	10.3823	3.82821	0.000975779	0.148785	-0.624842
CARHSP1	0.325403	10.6725	3.81588	0.00100491	0.150495	-0.650572
1700017B05RIK	0.3544	10.4383	3.81454	0.00100811	0.150495	-0.653352
FBXO45	0.453448	10.3249	3.81197	0.00101431	0.150495	-0.658713
TRAM1L1	0.383156	6.64413	3.80667	0.00102722	0.150495	-0.669771
XRCC6BP1	0.365495	7.61021	3.80067	0.00104201	0.150495	-0.682278
LPIN2	0.274861	9.4652	3.79931	0.00104538	0.150495	-0.685101
MX2	-0.529801	10.0018	-3.79343	0.00106015	0.150495	-0.69737
AI194348	0.25841	3.29475	3.79111	0.00106603	0.150495	-0.702204
TMEM140	-0.433999	11.3286	-3.79099	0.00106632	0.150495	-0.702447
ZFP408	0.422943	7.60812	3.78972	0.00106955	0.150495	-0.705094
TRIM30D	-0.573967	6.87039	-3.78938	0.00107042	0.150495	-0.705799
EIF2AK2	-0.456085	9.22138	-3.78735	0.00107561	0.150495	-0.710031
ZFP324	0.342781	6.48643	3.78512	0.00108134	0.150495	-0.714681
MSH6	0.256749	9.15166	3.77602	0.00110505	0.151825	-0.73365
ZFP438	0.375556	8.19004	3.76633	0.00113086	0.151825	-0.753837
MXD1	0.309616	8.60265	3.76483	0.0011349	0.151825	-0.756957
KCNK3	0.427114	9.66188	3.76446	0.00113591	0.151825	-0.757733
5930436O19RIK	-0.540175	6.46372	-3.76342	0.00113871	0.151825	-0.759886
FOXO1	0.268662	10.0339	3.76249	0.00114124	0.151825	-0.761828
ZP2	-0.411577	6.44862	-3.76215	0.00114215	0.151825	-0.762525
AA617406	-0.47822	7.19915	-3.75826	0.00115279	0.152264	-0.770637
9630010G10RIK	-0.675165	9.15764	-3.75542	0.00116061	0.152327	-0.77655
5430435K18RIK	-0.394016	6.19585	-3.75055	0.00117414	0.153133	-0.786684
GTPBP2	-0.269599	10.9877	-3.73948	0.00120551	0.154478	-0.809735
TMEM263	0.288304	10.4836	3.73834	0.00120877	0.154478	-0.812101
SNAP25	0.462737	4.03991	3.73749	0.00121121	0.154478	-0.813866
GADD45GIP1	0.389786	9.25213	3.73579	0.00121612	0.154478	-0.817401
GMPPB	0.361984	8.6148	3.73387	0.0012217	0.154478	-0.821403
PAK1	-0.235806	8.64286	-3.72945	0.00123461	0.154626	-0.830593
TRAF5	0.315665	8.15114	3.72837	0.00123778	0.154626	-0.832839
PTOV1	0.392302	11.3222	3.71381	0.00128142	0.156416	-0.863136
TSFM	0.233965	9.37525	3.71367	0.00128184	0.156416	-0.863425
IIGP1B	-0.313458	6.6632	-3.71058	0.00129129	0.156416	-0.869844
MKRN3	0.443236	5.09819	3.70955	0.00129445	0.156416	-0.871982
AEN	0.306225	9.47219	3.7091	0.00129586	0.156416	-0.872938
MAP7D1	0.286699	10.8613	3.70861	0.00129737	0.156416	-0.873955
ECI1	0.229048	11.1376	3.70409	0.00131138	0.156583	-0.883348
CIART	0.37431	8.49273	3.70272	0.00131566	0.156583	-0.886194
AW209491	0.314414	9.12679	3.69665	0.00133477	0.156583	-0.898801
PARP14	-0.807376	9.64161	-3.69624	0.00133609	0.156583	-0.899664
ZFP821	0.327597	7.09521	3.6961	0.00133651	0.156583	-0.899943
B230110C06RIK	-0.34688	6.99152	-3.69179	0.0013503	0.157309	-0.908914
PPIL1	0.33197	8.58052	3.68566	0.00137011	0.158727	-0.921653
MMP3	-0.314056	6.95668	-3.68231	0.00138106	0.159105	-0.928608
TAF15	-0.729101	6.87452	-3.67927	0.00139108	0.159374	-0.934928
OPA3	0.236947	10.1111	3.67054	0.00142021	0.161358	-0.953046
1700008F19RIK	0.352991	6.63957	3.66533	0.00143789	0.161358	-0.963866
WBP1	0.269495	10.663	3.66511	0.00143866	0.161358	-0.964331
WDFY1	-0.262265	9.83245	-3.66486	0.00143951	0.161358	-0.96485
SCARB2	-0.251998	11.4992	-3.65891	0.00145999	0.162016	-0.977198
SOWAHC	0.3986	9.945	3.65849	0.00146143	0.162016	-0.978063
CTRL	-0.270967	7.77161	-3.65095	0.00148783	0.162016	-0.99371
TMX3	-0.251261	9.41334	-3.65058	0.00148914	0.162016	-0.994479
A530047J11RIK	0.30603	8.97466	3.64956	0.00149275	0.162016	-0.996596
LRG1	0.449591	9.37815	3.64803	0.00149819	0.162016	-0.999778
RGMA	0.348154	9.23997	3.6475	0.00150008	0.162016	-1.00088
GM26853	-0.456612	7.77558	-3.64093	0.00152367	0.163303	-1.01452
LEP	0.577454	5.92324	3.6398	0.00152774	0.163303	-1.01685
DEFA15	-0.389344	6.78338	-3.63653	0.00153963	0.16373	-1.02363
HRNR	0.33379	3.27588	3.62994	0.00156388	0.164723	-1.03729
LMO2	-0.34817	7.93968	-3.62943	0.00156577	0.164723	-1.03834
YDJC	0.33975	7.6187	3.62592	0.00157887	0.164723	-1.04563
KMO	-0.361121	5.43357	-3.62542	0.00158074	0.164723	-1.04666
D18ERTD289E	-0.34683	5.90511	-3.61658	0.00161424	0.165604	-1.06499
DDX28	0.289949	9.77814	3.61596	0.00161661	0.165604	-1.06627
N6AMT1	0.407249	8.60041	3.61302	0.00162792	0.165604	-1.07236
RNF213	-0.606551	10.9264	-3.61077	0.00163663	0.165604	-1.07703
BBC3	0.443736	9.17741	3.60909	0.00164318	0.165604	-1.08052
PPAN	0.280874	9.29839	3.60143	0.00167327	0.165604	-1.09638
MX1	-0.778072	8.07066	-3.59879	0.00168378	0.165604	-1.10185
TMEM86A	0.30922	9.80934	3.59659	0.00169258	0.165604	-1.1064
D9ERTD241E	-0.333206	6.6548	-3.59655	0.00169272	0.165604	-1.10648
FBXW2	0.300089	10.0058	3.59448	0.00170104	0.165604	-1.11076
SPSB1	0.45235	9.31018	3.59286	0.00170759	0.165604	-1.11412
LY6A	-0.402049	13.2085	-3.59177	0.00171203	0.165604	-1.11639
CNKSR3	0.358702	10.3126	3.5912	0.00171431	0.165604	-1.11755
HNRNPA1	0.296748	10.6447	3.58862	0.00172484	0.165604	-1.1229
TRIM45	0.317814	7.89724	3.58734	0.00173007	0.165604	-1.12555
TATDN3	0.23058	7.96857	3.58624	0.00173459	0.165604	-1.12783
TXK	-0.313315	6.16506	-3.58605	0.00173538	0.165604	-1.12823
C80763	-0.285922	4.21602	-3.58429	0.00174261	0.165604	-1.13186
SYDE2	0.3617	9.64949	3.5837	0.00174506	0.165604	-1.13309
LOC102641500	-0.300752	7.56921	-3.58277	0.00174891	0.165604	-1.13501
TBCC	0.403706	9.41195	3.57698	0.00177302	0.166499	-1.14698
DUSP14	0.382561	7.80218	3.57288	0.00179034	0.166499	-1.15547
3930402G23RIK	0.286801	7.9833	3.5716	0.00179578	0.166499	-1.15812
RAP1GAP2	0.271799	7.84981	3.57141	0.00179659	0.166499	-1.15852
ZFP608	0.338715	8.25987	3.57095	0.00179851	0.166499	-1.15945
CD209E	-0.297201	6.1858	-3.56588	0.00182022	0.16776	-1.16993
NR1D1	0.734927	9.39729	3.56231	0.00183567	0.167925	-1.17732
RPA2	0.331759	7.60329	3.56098	0.00184146	0.167925	-1.18007
NDUFA6	0.313651	11.5197	3.55987	0.0018463	0.167925	-1.18236
2010004M13RIK	0.355598	7.25335	3.55793	0.00185481	0.167961	-1.18638
FEM1A	0.223735	8.806	3.55389	0.00187261	0.168837	-1.19472
RORA	0.364744	9.13913	3.53872	0.00194103	0.17404	-1.22607
LRRC20	0.268263	8.09935	3.5372	0.00194801	0.17404	-1.2292
MVD	0.500229	9.48836	3.53558	0.0019555	0.17404	-1.23256
1700016P04RIK	0.314092	3.29786	3.52636	0.00199855	0.176569	-1.25158
B430316J06RIK	-0.862689	5.28272	-3.52585	0.00200095	0.176569	-1.25263
SEPT14	-0.326334	6.17846	-3.52047	0.00202659	0.178074	-1.26375
CNNM2	0.313753	10.1616	3.51379	0.00205882	0.179848	-1.27753
SLFN2	-0.479788	8.96624	-3.5127	0.00206413	0.179848	-1.27978
RNASEH2A	0.25204	9.21477	3.50865	0.00208397	0.179855	-1.28813
OTX1	0.45921	6.94024	3.50743	0.00208993	0.179855	-1.29063
ATP10D	-0.286601	8.65807	-3.50738	0.00209023	0.179855	-1.29075
9430034N14RIK	-0.436164	5.1993	-3.49938	0.00213004	0.182408	-1.30723
GM38654	-0.583263	4.19132	-3.4979	0.00213749	0.182408	-1.31028
ALDH3B1	0.258141	8.8023	3.49015	0.00217694	0.183945	-1.32624
TDRKH	0.289329	8.12115	3.49013	0.00217706	0.183945	-1.32629
NCAN	0.274169	7.34779	3.48625	0.00219706	0.183945	-1.33428
NFIL3	0.554006	8.89882	3.48612	0.00219777	0.183945	-1.33456
SHB	0.245279	8.96919	3.48497	0.0022037	0.183945	-1.33691
PXMP4	0.2485	11.8268	3.48401	0.00220872	0.183945	-1.3389
CSRNP2	0.308591	8.11237	3.48136	0.00222255	0.184356	-1.34435
GALNT12	0.424559	4.69238	3.47336	0.00226489	0.18712	-1.36082
SMAD6	0.330361	9.08379	3.47055	0.00227995	0.187593	-1.36661
9430081I23RIK	-0.259674	7.31502	-3.46892	0.00228871	0.187593	-1.36995
CXCL10	-1.0797	9.51491	-3.46289	0.00232148	0.189529	-1.38237
SMG9	0.259063	7.96098	3.46122	0.00233062	0.189529	-1.38579
CAR5B	0.329305	11.0394	3.45526	0.00236357	0.190749	-1.39805
D2ERTD612E	-0.355784	7.02575	-3.45518	0.00236402	0.190749	-1.39821
NUP62	0.44282	9.48985	3.45333	0.00237434	0.19084	-1.40202
FIBIN	-0.25359	9.17284	-3.44912	0.00239803	0.191869	-1.41068
RNF8	0.241697	9.82604	3.44777	0.00240565	0.191869	-1.41345
ZFP69	0.398681	5.174	3.4441	0.00242652	0.192792	-1.42099
S100A4	0.313898	11.6479	3.43789	0.00246226	0.194885	-1.43375
GM19313	-0.377097	7.46489	-3.42907	0.00251391	0.198216	-1.45186
DTX2	0.213898	10.5541	3.42278	0.00255139	0.200123	-1.46478
NUSAP1	0.356011	7.19282	3.42151	0.00255902	0.200123	-1.46738
USP30	0.247305	9.0689	3.42018	0.00256704	0.200123	-1.47011
GLT8D2	-0.288606	8.01375	-3.41223	0.00261545	0.202927	-1.48641
SLC9B2	-0.32226	5.29548	-3.40973	0.0026309	0.202927	-1.49155
DNAJC17	0.380148	10.1022	3.40727	0.00264615	0.202927	-1.49659
ARL2	0.225005	10.8655	3.40703	0.00264761	0.202927	-1.49707
ANKRD9	0.293984	8.69949	3.40619	0.00265284	0.202927	-1.49879
POC5	0.265983	7.92461	3.40477	0.00266172	0.202927	-1.50171
AZI2	-0.236499	10.5272	-3.40257	0.00267556	0.203116	-1.50623
C330027C09RIK	0.388441	5.98377	3.39835	0.00270221	0.203116	-1.51488
ANGPTL2	0.23645	11.6749	3.39619	0.00271591	0.203116	-1.51929
MPP4	-0.333436	4.37701	-3.39501	0.00272348	0.203116	-1.52172
TMEM67	-0.317459	5.46434	-3.39469	0.00272555	0.203116	-1.52238
PARP16	0.421823	7.68355	3.3928	0.00273767	0.203116	-1.52625
POLE3	0.210825	9.69083	3.39194	0.00274317	0.203116	-1.528
CDC25A	0.243766	8.54149	3.39121	0.00274786	0.203116	-1.52949
4933411D12RIK	-0.450653	7.86764	-3.38877	0.0027637	0.203116	-1.5345
TMEM216	0.240799	10.5813	3.38384	0.00279582	0.203116	-1.54458
BC021614	-0.250881	7.61585	-3.38226	0.00280622	0.203116	-1.54782
PIK3AP1	-0.248745	6.27102	-3.38124	0.00281297	0.203116	-1.54992
DCXR	0.26883	10.1502	3.38055	0.00281755	0.203116	-1.55133
BORCS6	0.304464	9.14423	3.38048	0.00281798	0.203116	-1.55147
SDF2L1	0.326275	7.29021	3.38004	0.00282088	0.203116	-1.55236
ZFP955B	0.25622	8.77963	3.37853	0.00283092	0.203116	-1.55546
SCN11A	-0.230796	6.94725	-3.37705	0.00284079	0.203116	-1.5585
NOS3	0.427883	7.35487	3.37691	0.00284172	0.203116	-1.55878
TBC1D2	0.277887	7.9776	3.37452	0.00285765	0.203116	-1.56366
BCL2L10	0.328401	6.76602	3.37293	0.00286835	0.203116	-1.56692
1500002K03RIK	0.495061	4.82905	3.3718	0.00287597	0.203116	-1.56923
OPN1SW	-0.377476	5.55682	-3.37125	0.00287968	0.203116	-1.57035
2300009A05RIK	0.30911	9.73209	3.36736	0.00290609	0.203756	-1.57831
ACKR3	0.545164	6.55867	3.36576	0.002917	0.203756	-1.58158
DKK2	0.459323	5.39995	3.36523	0.00292066	0.203756	-1.58268
CXCR2	-0.296477	6.44148	-3.36378	0.00293056	0.203756	-1.58563
ARID2	-0.259325	9.90106	-3.36034	0.00295434	0.203756	-1.59267
AMPD1	-0.416345	5.92157	-3.35876	0.00296526	0.203756	-1.59589
SLC7A6	0.244083	9.82781	3.35849	0.00296719	0.203756	-1.59645
CDC45	0.296618	7.77403	3.35846	0.00296737	0.203756	-1.59651
1110004M10RIK	-0.336281	6.92574	-3.35453	0.00299485	0.204964	-1.60454
ARRDC4	0.426698	8.54972	3.35119	0.00301837	0.205895	-1.61136
GM9706	-0.540079	9.17224	-3.34825	0.00303922	0.206637	-1.61736
TLE3	0.264071	9.56902	3.34652	0.00305156	0.206798	-1.62089
MMRN1	-0.281925	5.89829	-3.34483	0.00306368	0.206897	-1.62435
D3ERTD246E	-0.251836	3.63379	-3.34354	0.00307297	0.206897	-1.62699
VWA5A	-0.301881	10.2882	-3.34071	0.00309335	0.207595	-1.63275
CENPA	0.435556	6.69585	3.33897	0.00310598	0.207604	-1.6363
GLIS3	0.529136	7.057	3.33635	0.00312512	0.207604	-1.64166
ZFP9	0.266281	8.75827	3.33496	0.00313533	0.207604	-1.6445
NETO2	-0.309735	6.05531	-3.33238	0.00315432	0.207604	-1.64976
REL	0.352298	6.59049	3.3318	0.00315857	0.207604	-1.65094
ERP29	0.331202	10.856	3.32993	0.00317247	0.207604	-1.65476
D19ERTD409E	-0.35743	6.53292	-3.32946	0.00317593	0.207604	-1.65571
SGTB	0.271925	8.24432	3.3286	0.00318236	0.207604	-1.65747
D430020J02RIK	0.23561	5.9466	3.32823	0.0031851	0.207604	-1.65822
SEMA4A	0.306156	7.57594	3.32709	0.00319361	0.207604	-1.66055
TEX33	-0.365245	5.32766	-3.32084	0.00324063	0.210003	-1.67329
TCF19	0.372113	7.56704	3.31756	0.00326564	0.210875	-1.67998
TDGF1	0.25135	3.35269	3.31641	0.00327443	0.210875	-1.68232
8030456M14RIK	0.414171	4.92096	3.31253	0.00330428	0.211033	-1.69023
THY1	0.3566	10.1827	3.3114	0.00331298	0.211033	-1.69252
MDC1	0.309486	8.02927	3.31093	0.00331668	0.211033	-1.69349
B230114P17RIK	0.328202	7.37703	3.30869	0.00333407	0.211033	-1.69805
AAAS	0.24467	9.34541	3.30854	0.00333524	0.211033	-1.69836
IFI203	-0.2556	8.73428	-3.30819	0.00333794	0.211033	-1.69906
TCEA3	0.411615	6.09575	3.30241	0.00338332	0.212406	-1.71082
ZFP454	0.28236	5.87063	3.30078	0.00339629	0.212406	-1.71416
2900046D03RIK	0.446026	5.62853	3.29782	0.00341982	0.212406	-1.72017
GM30054	-0.229814	6.97842	-3.29697	0.00342665	0.212406	-1.72191
ABHD15	0.287052	10.5918	3.29569	0.00343689	0.212406	-1.72451
MRPS24	0.286555	10.9499	3.29451	0.00344642	0.212406	-1.72692
AA522020	-0.287344	3.91069	-3.29302	0.00345841	0.212406	-1.72994
GM9828	-0.236108	7.27264	-3.29206	0.00346614	0.212406	-1.73189
UBTD1	0.243201	10.2419	3.29126	0.00347268	0.212406	-1.73353
TADA2A	0.244329	8.44312	3.28975	0.00348493	0.212406	-1.7366
GM4354	-0.732597	11.8234	-3.28951	0.0034869	0.212406	-1.73709
9930031P18RIK	-0.310679	4.8585	-3.28921	0.00348934	0.212406	-1.7377
2210402A03RIK	-0.26776	5.90846	-3.28878	0.00349281	0.212406	-1.73856
TBX1	-0.281816	5.19766	-3.28736	0.00350439	0.212487	-1.74145
PUS3	0.263093	8.1742	3.28282	0.00354176	0.21394	-1.75068
PECAM1	-0.243555	5.6	-3.28159	0.00355197	0.21394	-1.75319
MRPS10	0.330465	9.16053	3.27758	0.00358538	0.21394	-1.76134
ABCG4	-0.227783	8.68662	-3.27702	0.00359003	0.21394	-1.76247
CLEC4N	-0.202634	6.15622	-3.27621	0.00359685	0.21394	-1.76412
RNASEH2C	0.275685	9.9192	3.27288	0.00362485	0.21394	-1.77088
SIPA1	0.274515	8.33498	3.27166	0.00363521	0.21394	-1.77336
2310010J17RIK	0.272478	8.75944	3.27148	0.0036367	0.21394	-1.77372
PARP12	-0.383151	11.8499	-3.2703	0.00364672	0.21394	-1.77611
ACADS	0.209399	11.2202	3.26799	0.00366649	0.21394	-1.78082
SLC43A3	0.245856	9.56798	3.26627	0.00368118	0.21394	-1.7843
KLRG1	-0.288386	6.86926	-3.26338	0.00370611	0.21394	-1.79018
KIF21B	-0.233462	8.13337	-3.26165	0.00372108	0.21394	-1.79369
COL9A3	-0.201819	7.99108	-3.2607	0.00372929	0.21394	-1.7956
9630009C16	-0.259067	4.77524	-3.26007	0.00373476	0.21394	-1.79688
NANP	0.289803	10.3818	3.25906	0.00374363	0.21394	-1.79894
C2CD5	0.203379	7.29173	3.2589	0.00374503	0.21394	-1.79927
ENKD1	0.268557	7.93982	3.25858	0.00374777	0.21394	-1.79991
ATP8A2	-0.24747	8.02211	-3.25691	0.00376237	0.21394	-1.80329
KANK2	0.273246	9.7969	3.25638	0.00376704	0.21394	-1.80437
CKS2	0.400275	8.70547	3.25616	0.00376899	0.21394	-1.80482
AI837181	0.256256	10.112	3.25383	0.00378952	0.21394	-1.80955
GPRC5B	0.269999	10.0239	3.25167	0.00380859	0.21394	-1.81392
FZD5	0.282131	8.14505	3.25139	0.00381111	0.21394	-1.81449
CLEC1A	-0.278594	6.43522	-3.25117	0.00381308	0.21394	-1.81494
MEX3B	0.609069	5.97786	3.25101	0.00381445	0.21394	-1.81526
CCDC28B	0.346887	7.2482	3.24939	0.00382889	0.21394	-1.81854
FZD9	-0.213781	6.69017	-3.24932	0.00382957	0.21394	-1.8187
CML1	0.237999	8.7619	3.24699	0.00385033	0.21394	-1.8234
FGL2	-0.315086	4.31126	-3.24654	0.0038544	0.21394	-1.82432
PDE1A	0.304745	8.95726	3.24555	0.00386329	0.21394	-1.82633
GLP1R	-0.24087	6.361	-3.24516	0.00386679	0.21394	-1.82712
MSN	-0.217151	11.9609	-3.24494	0.0038688	0.21394	-1.82757
DEPDC7	0.355986	6.21439	3.24192	0.00389608	0.214764	-1.83368
PRKRA	0.254175	9.63819	3.241	0.00390442	0.214764	-1.83554
TARS2	0.22498	9.28754	3.23862	0.00392617	0.215389	-1.84038
4633401B06RIK	-0.55965	5.40731	-3.2347	0.00396212	0.216787	-1.84831
DDIT4	1.12482	10.6242	3.2291	0.00401406	0.219051	-1.85964
ZCCHC17	0.23745	9.44951	3.22201	0.00408086	0.222112	-1.874
PELI2	0.291441	9.02626	3.21859	0.00411345	0.222298	-1.88092
NFIC	0.319901	10.6043	3.2162	0.00413631	0.222298	-1.88574
GSG2	0.366114	5.08053	3.21562	0.00414193	0.222298	-1.88692
ZBTB25	0.303778	7.81454	3.21473	0.00415045	0.222298	-1.88871
RNF125	0.525403	11.2598	3.21422	0.00415544	0.222298	-1.88975
KRT6A	-0.258918	8.5796	-3.21342	0.00416311	0.222298	-1.89135
HMGCLL1	-0.283314	6.78909	-3.21263	0.00417076	0.222298	-1.89295
NSA2	0.2182	10.7502	3.21259	0.00417117	0.222298	-1.89304
METTL8	0.254555	8.23275	3.21161	0.00418075	0.222298	-1.89503
2810021J22RIK	0.234226	7.57345	3.20705	0.00422519	0.223393	-1.90423
PSMG3	0.31887	9.29409	3.20685	0.00422716	0.223393	-1.90463
AU015621	-0.361618	4.82004	-3.20559	0.00423962	0.223393	-1.90719
LCN12	0.23305	6.17525	3.2051	0.00424443	0.223393	-1.90818
2700094K13RIK	0.291253	8.6449	3.20167	0.00427833	0.22414	-1.9151
JAKMIP2	-0.297063	4.41194	-3.20123	0.00428273	0.22414	-1.91599
AURKA	0.343101	7.32164	3.19936	0.00430134	0.22414	-1.91976
SULT3A1	-0.28441	3.58876	-3.19931	0.00430186	0.22414	-1.91986
KIF20A	0.454531	6.67686	3.19654	0.00432964	0.224677	-1.92546
EME1	0.280739	6.76728	3.19602	0.0043349	0.224677	-1.92652
TUBGCP4	-0.18893	9.4282	-3.19338	0.00436155	0.224677	-1.93185
SERHL	0.30672	9.47372	3.19327	0.00436265	0.224677	-1.93206
5830415G21RIK	-0.262988	7.56557	-3.19195	0.00437601	0.224677	-1.93472
SIVA1	0.256249	10.8387	3.19183	0.00437717	0.224677	-1.93495
GPR137B	-0.39118	8.83578	-3.18971	0.00439884	0.224908	-1.93925
SELENBP1	0.315148	10.259	3.18875	0.00440866	0.224908	-1.94119
ZFP661	0.254115	6.81338	3.1882	0.0044142	0.224908	-1.94228
APPBP2	0.363354	10.1277	3.18278	0.00447013	0.226649	-1.95322
MYCBP	0.363979	8.99185	3.18177	0.00448061	0.226649	-1.95526
ZNHIT2	0.23754	9.7985	3.18171	0.00448117	0.226649	-1.95537
NR2F2	0.409016	8.64217	3.17929	0.00450642	0.227371	-1.96025
A730090H04RIK	-0.273086	6.6265	-3.17757	0.00452447	0.227728	-1.96372
STAT2	-0.708189	9.20719	-3.17348	0.00456753	0.229192	-1.97196
PCDH20	-0.231031	6.04537	-3.17105	0.00459338	0.229192	-1.97686
PARD6G	0.286299	10.1141	3.17004	0.00460406	0.229192	-1.97888
HACD4	0.266649	7.92374	3.16983	0.00460632	0.229192	-1.97931
RAB3D	0.252859	9.58693	3.16909	0.00461423	0.229192	-1.98079
LOC553093	-0.287602	6.71848	-3.16856	0.00461987	0.229192	-1.98186
PTGR1	0.284465	8.13564	3.166	0.00464736	0.230006	-1.98701
FEZF1	0.258065	4.97719	3.16326	0.00467696	0.23022	-1.99253
TRAF2	0.25463	8.85347	3.16136	0.00469759	0.23022	-1.99635
TMEM141	0.263745	8.73509	3.15981	0.00471453	0.23022	-1.99948
LONRF3	-0.248006	6.80853	-3.1584	0.0047299	0.23022	-2.00231
HMGB2	0.742601	8.88355	3.15763	0.00473837	0.23022	-2.00386
TRMU	0.211746	8.28934	3.15739	0.00474099	0.23022	-2.00434
4631423B10RIK	-0.480243	7.20512	-3.15737	0.0047412	0.23022	-2.00438
FBXO5	0.478381	7.15864	3.15681	0.0047473	0.23022	-2.0055
KDM8	0.26118	5.67709	3.15642	0.0047516	0.23022	-2.00629
ZFP626	0.350005	6.41167	3.1544	0.0047739	0.230761	-2.01035
ATAD1	-0.181745	10.2135	-3.1507	0.00481501	0.231425	-2.0178
TMEM97	0.340945	9.45959	3.15034	0.004819	0.231425	-2.01852
NABP1	-0.38615	11.0874	-3.14958	0.0048275	0.231425	-2.02005
CWF19L1	0.224454	8.52352	3.14816	0.00484337	0.231425	-2.0229
SPATA4	-0.292665	5.01645	-3.14815	0.00484345	0.231425	-2.02292
ING1	0.27944	10.2779	3.1466	0.00486083	0.231722	-2.02603
TCAF1	0.273224	9.69364	3.14456	0.00488387	0.232286	-2.03013
D230040J21RIK	-0.374921	5.20358	-3.14238	0.00490859	0.232928	-2.03452
ARRDC3	0.573774	9.90867	3.13932	0.00494337	0.233389	-2.04065
TNFSF9	-0.30615	6.99957	-3.13916	0.00494522	0.233389	-2.04098
C76411	-0.31651	6.28186	-3.13856	0.00495207	0.233389	-2.04218
TMEM242	0.2595	9.2359	3.13403	0.00500419	0.235069	-2.05127
AU044157	-0.247621	7.6313	-3.1335	0.00501039	0.235069	-2.05234
DLX1	0.39974	6.21289	3.13235	0.00502365	0.235159	-2.05464
NKX3-2	-0.245451	5.33399	-3.12961	0.00505563	0.235603	-2.06015
CDR2	0.349109	8.53393	3.12959	0.00505586	0.235603	-2.06019
NME1	0.308502	11.1796	3.1225	0.00513934	0.238658	-2.07441
PRR32	-0.302236	7.99068	-3.12044	0.00516383	0.238658	-2.07853
GBP7	-0.501152	10.4562	-3.11506	0.00522837	0.238658	-2.08931
SPEER4B	0.366254	3.43219	3.11405	0.00524058	0.238658	-2.09134
DENND5B	-0.275195	7.22118	-3.11394	0.00524187	0.238658	-2.09155
NDNF	-0.235965	4.86122	-3.11329	0.00524973	0.238658	-2.09285
FZD3	0.233273	7.95908	3.11225	0.00526242	0.238658	-2.09495
FAM110A	0.3334	7.68259	3.11079	0.00528019	0.238658	-2.09787
C77691	-0.32394	4.91455	-3.11042	0.00528461	0.238658	-2.0986
ZC4H2	0.233576	8.26435	3.1104	0.00528491	0.238658	-2.09865
ERAP1	-0.224226	9.1963	-3.10872	0.0053054	0.238658	-2.10201
SIAH2	0.482388	9.36246	3.1065	0.0053327	0.238658	-2.10646
TMEM176A	0.235798	11.7422	3.10638	0.00533413	0.238658	-2.1067
ACAD9	0.284253	9.79027	3.10637	0.00533424	0.238658	-2.10671
BRF2	0.198849	8.88504	3.10609	0.00533775	0.238658	-2.10728
CYP4F18	0.282955	5.96178	3.10602	0.00533854	0.238658	-2.10741
C730049O14RIK	0.311523	10.9094	3.10589	0.00534017	0.238658	-2.10768
PRICKLE2	0.387796	8.11799	3.10533	0.00534707	0.238658	-2.1088
2310009B15RIK	0.381656	8.6211	3.10406	0.0053628	0.238658	-2.11135
KLF15	0.316249	10.4226	3.10403	0.00536314	0.238658	-2.1114
HSPA12B	0.251349	7.41446	3.10303	0.00537555	0.238658	-2.11341
DAXX	-0.458199	10.6333	-3.10202	0.00538802	0.238658	-2.11542
AIDA	-0.217999	10.4276	-3.10174	0.00539149	0.238658	-2.11598
CPOX	-0.248905	8.75032	-3.10125	0.00539762	0.238658	-2.11696
USP14	-0.244447	11.1594	-3.09633	0.0054592	0.240867	-2.1268
SWSAP1	0.424016	8.00752	3.09446	0.00548273	0.241197	-2.13054
C430003N24RIK	-0.637618	6.5023	-3.09356	0.00549419	0.241197	-2.13235
GM4951	-0.756404	9.372	-3.09208	0.00551288	0.241197	-2.13529
CDKN1A	0.256051	11.9766	3.09102	0.00552636	0.241197	-2.13741
STK38L	0.22877	9.28873	3.09005	0.00553877	0.241197	-2.13936
MELK	-0.547264	7.07766	-3.08835	0.00556046	0.241197	-2.14275
APOLD1	-0.233252	7.37889	-3.08782	0.0055673	0.241197	-2.14381
ZFP385A	0.301492	9.93698	3.08743	0.0055723	0.241197	-2.14459
NR3C2	0.246935	7.67852	3.08654	0.00558377	0.241197	-2.14637
ARFGAP2	0.204101	10.6066	3.08633	0.00558636	0.241197	-2.14678
PHYKPL	0.270328	8.27611	3.08539	0.00559858	0.241197	-2.14867
ADAM6A	-0.336477	4.91003	-3.08451	0.00560983	0.241197	-2.15041
IFI27L2A	0.23285	13.5962	3.08295	0.0056301	0.241197	-2.15354
FKBPL	0.297678	9.79912	3.08248	0.00563621	0.241197	-2.15448
MERTK	0.415263	8.8382	3.08084	0.00565752	0.241197	-2.15776
SNRK	0.213796	10.3149	3.07999	0.00566853	0.241197	-2.15944
CHTF8	0.2966	10.5893	3.07947	0.00567539	0.241197	-2.16049
SLC29A4	-0.223964	9.76442	-3.07942	0.00567603	0.241197	-2.16059
CCDC28A	-0.225984	8.27227	-3.07797	0.00569492	0.241504	-2.16347
CD274	-0.46251	8.93246	-3.07289	0.00576189	0.243718	-2.17361
RAP2C	-0.240485	9.77429	-3.06983	0.0058026	0.243718	-2.17971
FBXL12	0.460205	8.87421	3.06915	0.00581175	0.243718	-2.18108
TDP2	0.329804	7.49874	3.06865	0.00581838	0.243718	-2.18207
4930513L20RIK	-0.269062	7.45216	-3.06707	0.00583952	0.243718	-2.18521
GAB3	0.352335	5.74761	3.06653	0.00584682	0.243718	-2.18629
RAD52	0.372289	8.10814	3.06507	0.00586654	0.243718	-2.18921
RAB12	0.260155	8.41977	3.06492	0.00586853	0.243718	-2.18951
8030497I03RIK	-0.342855	5.37728	-3.06407	0.00587999	0.243718	-2.1912
SNHG5	0.772562	10.3371	3.06407	0.00588004	0.243718	-2.19121
5830415B17RIK	-0.34063	6.21144	-3.06386	0.00588279	0.243718	-2.19161
INTS9	0.268885	8.71244	3.06199	0.00590815	0.243718	-2.19534
GPRIN3	0.734158	6.87108	3.06112	0.00592004	0.243718	-2.19708
PI16	0.217234	6.61407	3.06019	0.00593263	0.243718	-2.19892
OSGIN2	0.251266	9.11331	3.05996	0.00593578	0.243718	-2.19938
SFT2D3	0.227274	6.99573	3.05939	0.00594359	0.243718	-2.20052
TMEM119	0.323929	10.3311	3.05915	0.00594692	0.243718	-2.20101
PPP1R3C	0.3837	11.6614	3.05789	0.00596417	0.243817	-2.20352
PER2	0.27553	7.90324	3.05725	0.00597284	0.243817	-2.20478
IRAK4	-0.22216	8.31944	-3.05572	0.0059939	0.244154	-2.20783
C79946	-0.251128	7.65632	-3.05393	0.00601862	0.244154	-2.2114
CHD8	0.22106	8.90335	3.053	0.00603156	0.244154	-2.21326
BCOR	0.30476	8.46542	3.05115	0.00605719	0.244154	-2.21693
IRGM2	-0.858397	10.5934	-3.04914	0.00608515	0.244154	-2.22092
H60C	-0.229775	6.32211	-3.04684	0.00611742	0.244154	-2.22551
ZFP870	0.506665	5.59882	3.04675	0.00611869	0.244154	-2.22569
DUSP6	-0.6734	7.5367	-3.04629	0.00612515	0.244154	-2.2266
FBXL8	0.233057	7.91505	3.0459	0.00613072	0.244154	-2.22739
AI256396	-0.437484	7.88848	-3.04509	0.00614208	0.244154	-2.22899
B230117O15RIK	-0.4936	4.43552	-3.04469	0.00614774	0.244154	-2.22979
PPM1F	0.203203	9.93466	3.04381	0.00616013	0.244154	-2.23154
UTP14B	0.255323	8.31239	3.04376	0.00616079	0.244154	-2.23163
GM4432	-0.357358	6.53701	-3.04312	0.00616991	0.244154	-2.23291
ME2	0.20775	8.58803	3.04201	0.00618564	0.244154	-2.23512
RXRA	0.224151	11.2698	3.04178	0.00618885	0.244154	-2.23557
IRX5	0.370558	8.43213	3.04155	0.00619223	0.244154	-2.23604
HEPHL1	-0.280875	5.87316	-3.04149	0.00619304	0.244154	-2.23615
CCL28	-0.278174	7.46827	-3.03863	0.00623378	0.245294	-2.24183
D230044B12RIK	-0.441043	5.20359	-3.03311	0.0063132	0.246903	-2.2528
MRPL52	0.262846	10.2869	3.03288	0.00631654	0.246903	-2.25326
PRICKLE1	0.434835	9.07493	3.03285	0.00631698	0.246903	-2.25332
A130012E19RIK	-0.461266	5.73149	-3.03248	0.00632231	0.246903	-2.25405
4930505M18RIK	-0.233372	7.10301	-3.02816	0.00638525	0.248706	-2.26263
ZCCHC2	-0.283226	8.9512	-3.02767	0.00639244	0.248706	-2.2636
CABS1	-0.23738	6.22103	-3.02536	0.00642644	0.24956	-2.2682
CDC42EP2	0.263653	10.7461	3.02305	0.00646047	0.250186	-2.27277
2310058N22RIK	-0.32893	5.72607	-3.02076	0.00649449	0.250186	-2.27732
ZFC3H1	-0.31712	8.6283	-3.01928	0.00651647	0.250186	-2.28024
IFIT2	-0.805148	9.88834	-3.01854	0.00652758	0.250186	-2.28172
SNORD104	0.39323	8.37772	3.01713	0.00654873	0.250186	-2.28452
ZFP846	0.260235	7.35631	3.01704	0.00655005	0.250186	-2.28469
SPG7	0.198059	9.46867	3.01701	0.00655046	0.250186	-2.28475
GATAD2B	0.353179	9.4059	3.01665	0.00655589	0.250186	-2.28547
PARP11	-0.411952	10.0098	-3.01652	0.00655791	0.250186	-2.28573
PEAR1	-0.195571	9.00342	-3.01617	0.0065632	0.250186	-2.28643
FTSJ2	0.317859	8.78263	3.01326	0.00660706	0.250997	-2.2922
CCDC184	-0.282742	8.02872	-3.01296	0.0066115	0.250997	-2.29278
STRIP1	0.199191	8.7	3.01235	0.00662079	0.250997	-2.294
SKIV2L	0.475474	8.43513	3.01064	0.00664673	0.251269	-2.29738
MYOT	0.259692	4.31994	3.00904	0.00667117	0.251269	-2.30056
USP4	0.223595	10.1011	3.00807	0.00668602	0.251269	-2.30248
NR6A1	-0.280799	7.67988	-3.00735	0.00669692	0.251269	-2.30389
ENPP4	-0.372142	10.1893	-3.00732	0.00669737	0.251269	-2.30395
SEC14L3	-0.261172	7.41947	-3.00711	0.00670067	0.251269	-2.30438
D330040H18RIK	-0.465373	3.89251	-3.00597	0.00671814	0.251469	-2.30663
A930013F10RIK	-0.45466	6.3306	-3.00373	0.00675268	0.252307	-2.31107
HAUS3	0.423224	8.35676	2.99915	0.00682378	0.254441	-2.32013
DNMT3L	0.335096	7.05225	2.99766	0.00684713	0.254441	-2.32309
MTFMT	0.253472	7.98717	2.99733	0.00685218	0.254441	-2.32373
DCP2	-0.379641	8.99912	-2.99691	0.00685888	0.254441	-2.32457
LPIN1	0.283748	12.1413	2.99294	0.00692129	0.256113	-2.33241
PSMB10	-0.252804	11.3045	-2.99248	0.00692866	0.256113	-2.33333
GM38529	-0.285264	5.48565	-2.99128	0.0069477	0.25636	-2.33571
ABLIM2	0.216344	8.50063	2.98977	0.00697169	0.256789	-2.33869
NEDD9	0.367332	9.82404	2.9882	0.00699678	0.257204	-2.3418
HEXIM1	0.211493	10.3782	2.98751	0.00700776	0.257204	-2.34315
IFI47	-0.777704	10.5389	-2.98327	0.00707595	0.258761	-2.35153
OMA1	0.25929	9.46149	2.98161	0.00710279	0.258761	-2.3548
GATSL2	0.179614	8.35216	2.98068	0.00711798	0.258761	-2.35665
PPDPF	0.259901	10.8962	2.98057	0.00711973	0.258761	-2.35687
UBA7	-0.259553	9.88337	-2.98049	0.00712102	0.258761	-2.35702
TAB3	0.261135	8.82649	2.9792	0.00714197	0.258761	-2.35956
MCPH1	0.246765	9.1742	2.97886	0.00714755	0.258761	-2.36024
TRIM12C	-0.40025	9.00927	-2.97834	0.00715611	0.258761	-2.36127
GBP6	-0.348649	11.3198	-2.97795	0.00716252	0.258761	-2.36205
PQLC3	0.250134	9.3598	2.97395	0.00722809	0.260676	-2.36993
EPSTI1	-0.229572	7.72046	-2.97118	0.00727393	0.261714	-2.3754
RABL6	0.213356	9.80311	2.97069	0.00728211	0.261714	-2.37637
JAGN1	0.201551	11.4497	2.96745	0.0073361	0.263198	-2.38275
BTC	-0.232226	7.74415	-2.96431	0.00738878	0.263556	-2.38894
HEXIM2	0.234989	8.73896	2.96426	0.00738964	0.263556	-2.38904
ZFP395	0.455749	8.96106	2.96369	0.00739927	0.263556	-2.39017
PLSCR2	-0.628148	7.06153	-2.96365	0.00739992	0.263556	-2.39024
NRN1	0.331197	10.1567	2.96252	0.00741896	0.263556	-2.39246
RAD9B	0.208284	7.17961	2.96232	0.00742231	0.263556	-2.39286
PTAR1	-0.220785	6.41859	-2.96156	0.00743525	0.263564	-2.39436
ELF1	-0.261094	8.70716	-2.95871	0.00748368	0.264378	-2.39997
RIMBP2	-0.223202	8.02627	-2.95837	0.00748951	0.264378	-2.40065
DDX60	-0.534276	8.71036	-2.95752	0.00750395	0.264378	-2.40231
SLC25A32	0.294831	8.49552	2.95722	0.00750923	0.264378	-2.40292
RRM2	0.335976	7.60509	2.95623	0.00752616	0.264525	-2.40487
CAR2	0.318749	9.24802	2.95541	0.00754021	0.264571	-2.40648
PPFIBP2	-0.29707	6.31588	-2.95408	0.00756305	0.264924	-2.40909
METTL4-PS1	0.238117	3.2077	2.94914	0.0076487	0.267032	-2.41882
FDXR	0.209417	8.02165	2.94813	0.00766631	0.267032	-2.42081
6430571L13RIK	0.305026	7.57822	2.94694	0.00768695	0.267032	-2.42313
TMEM177	0.214839	8.12051	2.94634	0.00769752	0.267032	-2.42432
D13ERTD212E	-0.209946	7.78147	-2.9456	0.00771047	0.267032	-2.42577
4930519D14RIK	-0.239614	6.89465	-2.94554	0.00771164	0.267032	-2.42591
HERPUD1	0.477496	11.2742	2.94447	0.00773045	0.267032	-2.42801
FANCF	0.367042	8.36377	2.94432	0.00773299	0.267032	-2.42829
4930556H04RIK	-0.268817	6.9379	-2.94397	0.00773911	0.267032	-2.42898
FAM53B	0.293343	8.8414	2.94104	0.00779091	0.268372	-2.43474
VPS54	-0.244826	9.50904	-2.93976	0.00781356	0.268516	-2.43725
D12ERTD247E	-0.269055	3.71358	-2.93935	0.00782097	0.268516	-2.43807
MFSD1	-0.201658	10.6777	-2.9373	0.00785746	0.268767	-2.44209
APOD	-0.251249	12.6027	-2.93691	0.00786449	0.268767	-2.44286
CDK5	0.246371	10.0567	2.93676	0.00786718	0.268767	-2.44316
BC028454	-0.277389	7.85793	-2.93498	0.00789912	0.269147	-2.44666
MTERF4	0.314816	8.5068	2.93469	0.00790426	0.269147	-2.44722
HES1	0.481602	9.15023	2.93313	0.00793239	0.269261	-2.45029
SPC25	0.323402	7.47237	2.93264	0.00794122	0.269261	-2.45125
GSTA2	-0.265606	5.24037	-2.93234	0.00794655	0.269261	-2.45183
ARID5B	0.403795	10.0521	2.93046	0.0079806	0.269821	-2.45552
NDUFA7	0.174151	12.8322	2.92999	0.00798911	0.269821	-2.45644
AGR3	-0.19313	5.06847	-2.92858	0.00801488	0.270016	-2.45922
GM1673	0.28485	9.55675	2.92824	0.00802093	0.270016	-2.45987
2310066F23RIK	-0.287385	5.91754	-2.92733	0.00803761	0.270139	-2.46167
LPPOS	0.260806	9.53505	2.92481	0.00808368	0.270569	-2.4666
MGST2	0.329826	8.60127	2.92474	0.00808502	0.270569	-2.46675
LRP1	-0.288904	10.7475	-2.92449	0.00808953	0.270569	-2.46723
DXERTD223E	-0.314787	6.99397	-2.9231	0.00811514	0.270571	-2.46996
TDRD7	-0.286801	10.5283	-2.92009	0.0081709	0.270571	-2.47587
KCTD14	0.25926	7.63914	2.91844	0.00820148	0.270571	-2.47909
PGM3	0.286403	8.25446	2.91841	0.00820211	0.270571	-2.47916
GBP2B	-0.303533	7.17055	-2.91826	0.00820486	0.270571	-2.47945
CASKIN1	-0.201117	7.72894	-2.91703	0.00822775	0.270571	-2.48186
OLFR870	-0.222544	7.29561	-2.91632	0.00824113	0.270571	-2.48326
AI480624	-0.232012	6.55561	-2.91567	0.00825332	0.270571	-2.48453
LGALS9	-0.2322	12.2718	-2.91488	0.00826804	0.270571	-2.48607
TOPORSOS	0.356381	9.02028	2.91427	0.00827946	0.270571	-2.48726
CYP24A1	0.240205	6.1439	2.91426	0.00827964	0.270571	-2.48728
MYL9	0.249949	7.97922	2.9142	0.00828087	0.270571	-2.48741
OGFR	-0.228149	11.8957	-2.91388	0.00828692	0.270571	-2.48804
PRR18	-0.223331	6.85954	-2.91333	0.00829729	0.270571	-2.48912
HSD3B1	-0.2414	5.62973	-2.91313	0.00830091	0.270571	-2.4895
PRG4	-0.341159	7.19587	-2.91278	0.0083076	0.270571	-2.49019
CNTROB	-0.20997	8.73634	-2.91191	0.00832398	0.270571	-2.49189
LASP1	-0.191203	11.4842	-2.91068	0.00834721	0.270571	-2.4943
TOE1	0.237002	8.52666	2.9099	0.0083621	0.270571	-2.49584
UBALD1	0.272272	10.1394	2.90985	0.00836296	0.270571	-2.49593
RBM47	0.329421	6.97352	2.90982	0.0083636	0.270571	-2.49599
ZFP248	0.312753	7.13332	2.90717	0.00841403	0.271778	-2.50118
PIK3CG	-0.245439	6.86555	-2.90522	0.00845124	0.272556	-2.50499
MAOA	-0.205798	11.8205	-2.90101	0.00853238	0.274745	-2.51323
9030409K20RIK	-0.233679	5.8873	-2.89969	0.00855789	0.27514	-2.51581
DKC1	0.2372	10.0942	2.89776	0.00859543	0.275737	-2.51959
AKR1D1	-0.249391	6.4984	-2.89737	0.00860306	0.275737	-2.52035
C1QL1	-0.200615	7.0263	-2.89304	0.00868783	0.277577	-2.52881
CRELD2	0.228479	8.89516	2.89269	0.00869464	0.277577	-2.52948
AAED1	0.26635	8.34213	2.89181	0.00871206	0.277577	-2.53121
ATL2	0.252701	11.7811	2.89133	0.00872141	0.277577	-2.53214
TEAD3	-0.218195	8.45898	-2.89103	0.00872742	0.277577	-2.53273
1600002H07RIK	0.295573	7.78149	2.88982	0.0087514	0.277697	-2.5351
1700063K16RIK	-0.213527	7.94176	-2.88949	0.00875796	0.277697	-2.53574
HIST1H1E	0.309996	5.12375	2.88808	0.00878591	0.278158	-2.53849
SLC25A2	-0.25605	5.41925	-2.88709	0.00880566	0.278358	-2.54043
AA409587	-0.29901	7.61601	-2.88574	0.0088325	0.278687	-2.54305
GPATCH1	0.242051	8.30474	2.88473	0.00885283	0.278687	-2.54504
RFX2	0.273983	7.0531	2.88455	0.00885638	0.278687	-2.54538
MOXD1	-0.255715	6.37629	-2.88192	0.00890923	0.278908	-2.55051
PMS1	0.254505	7.52683	2.88169	0.00891393	0.278908	-2.55097
CCDC59	0.31349	8.51975	2.88153	0.00891713	0.278908	-2.55128
ANKRD49	0.228654	7.784	2.88152	0.00891721	0.278908	-2.55129
GLB1L2	-0.230034	6.09566	-2.87876	0.00897309	0.280233	-2.55667
FBXO15	-0.314098	4.2932	-2.87723	0.00900417	0.280715	-2.55965
LRIG1	0.20675	12.5555	2.87667	0.00901557	0.280715	-2.56074
9130023H24RIK	0.226549	7.70511	2.87596	0.00903006	0.280744	-2.56213
WDR5B	0.361201	8.174	2.87469	0.00905605	0.281131	-2.56461
AMIGO1	-0.188589	7.504	-2.8715	0.00912169	0.282745	-2.57083
TMEM14C	0.287941	9.49739	2.86928	0.00916754	0.28297	-2.57515
CLUAP1	0.228151	7.94521	2.86917	0.00916979	0.28297	-2.57536
SSX2IP	-0.185237	7.55298	-2.86916	0.0091699	0.28297	-2.57537
D7ERTD526E	-0.231162	6.72433	-2.86684	0.00921808	0.284035	-2.57989
XDH	-0.2803	12.4101	-2.86207	0.00931802	0.28608	-2.58918
TRP53TG5	0.261224	3.36068	2.86048	0.00935146	0.28608	-2.59227
TTC4	0.2347	8.57316	2.86027	0.00935592	0.28608	-2.59268
PPP1R1A	0.296554	7.76398	2.85991	0.00936364	0.28608	-2.59339
PIGP	0.200602	11.9834	2.85954	0.00937143	0.28608	-2.59411
GRN	-0.19635	13.4165	-2.85933	0.00937573	0.28608	-2.5945
FAM214A	0.364284	9.40959	2.85872	0.00938879	0.28608	-2.5957
PLA2G4A	-0.244464	8.61511	-2.85843	0.00939483	0.28608	-2.59626
ABHD8	0.262757	8.75969	2.85647	0.00943645	0.286926	-2.60007
PRDM2	0.31658	8.82169	2.85463	0.00947587	0.286943	-2.60366
AU019559	-0.240387	7.15235	-2.8546	0.00947641	0.286943	-2.60371
SCN4B	-0.268474	5.15516	-2.85404	0.00948845	0.286943	-2.6048
A530079E22RIK	-0.254945	6.84187	-2.85386	0.00949236	0.286943	-2.60516
HSPA1A	-0.212691	3.42443	-2.85265	0.00951821	0.287263	-2.6075
SV2B	-0.25992	7.15962	-2.85203	0.00953155	0.287263	-2.6087
TBC1D24	0.281614	8.8515	2.85143	0.0095445	0.287263	-2.60987
FAM110C	0.285457	10.0299	2.85033	0.00956806	0.287476	-2.612
LFNG	0.370004	8.75963	2.84921	0.00959243	0.287476	-2.61419
GMPR	0.201869	7.45157	2.84917	0.00959317	0.287476	-2.61426
ETAA1	0.263811	6.9522	2.84807	0.00961707	0.287666	-2.6164
GOLT1B	0.327885	7.83868	2.8476	0.00962724	0.287666	-2.61731
ZFP637	0.207247	10.3759	2.84628	0.00965595	0.28796	-2.61987
GM11691	-0.237783	7.6817	-2.84587	0.00966487	0.28796	-2.62067
AA408213	-0.297017	6.84954	-2.84444	0.00969599	0.28826	-2.62344
NFIA	0.31753	9.82572	2.84414	0.00970272	0.28826	-2.62403
TMEM144	-0.259571	8.85317	-2.84103	0.00977082	0.289868	-2.63006
FAM47E	-0.234941	3.94315	-2.83913	0.00981282	0.290293	-2.63375
CATSPER2	0.211989	8.52097	2.83891	0.00981772	0.290293	-2.63418
ARHGEF25	-0.239085	9.86096	-2.83848	0.00982717	0.290293	-2.63501
THAP11	0.212799	10.586	2.83746	0.0098497	0.290545	-2.63698
DDAH1	0.293953	9.93995	2.83621	0.00987756	0.29072	-2.63941
SEC13	0.227199	11.2194	2.83511	0.00990208	0.29072	-2.64155
ARFGAP1	0.276134	9.14037	2.83484	0.00990797	0.29072	-2.64206
BCL2L11	0.285377	9.28336	2.83334	0.00994146	0.29072	-2.64496
NEIL1	0.215795	8.82417	2.83316	0.00994554	0.29072	-2.64532
HOXB13	0.332459	6.39019	2.83316	0.00994564	0.29072	-2.64533
FOXI1	0.25267	6.69989	2.8328	0.00995375	0.29072	-2.64603
RAD51AP1	0.284165	6.63963	2.8306	0.010003	0.290812	-2.65027
FAM20A	0.23864	6.41796	2.83057	0.0100038	0.290812	-2.65035
CHAF1B	-0.23657	7.14061	-2.82941	0.0100299	0.290812	-2.65258
CAMP	0.461561	7.90826	2.82798	0.0100623	0.290812	-2.65537
ARMCX4	0.343471	8.95724	2.82698	0.0100848	0.290812	-2.65729
NIPAL2	-0.256506	7.20307	-2.82673	0.0100906	0.290812	-2.65778
RHOB	0.2905	12.9322	2.82664	0.0100925	0.290812	-2.65794
UTS2R	-0.245392	7.39474	-2.82648	0.0100963	0.290812	-2.65826
C630001G18RIK	-0.310314	6.5101	-2.826	0.010107	0.290812	-2.65918
C85395	-0.215749	5.28286	-2.82585	0.0101107	0.290812	-2.65949
1810058I24RIK	0.210998	12.4384	2.82582	0.0101112	0.290812	-2.65954
IFI204	-0.490796	10.2823	-2.82247	0.0101876	0.291678	-2.66602
DHX38	0.204171	8.95613	2.82196	0.0101994	0.291678	-2.66701
MGMT	0.251908	8.61919	2.82184	0.0102022	0.291678	-2.66725
4930548G14RIK	-0.235155	6.43429	-2.82089	0.010224	0.291678	-2.66908
BHLHE40	0.397999	11.2327	2.82034	0.0102365	0.291678	-2.67014
AU022121	-0.241696	6.77294	-2.82002	0.0102439	0.291678	-2.67076
BET1L	0.216546	9.24503	2.81991	0.0102466	0.291678	-2.67098
CTU1	0.238724	7.94216	2.81959	0.0102538	0.291678	-2.67159
TIMM50	0.207372	9.78476	2.81879	0.0102724	0.291805	-2.67314
AA408650	0.326175	7.2041	2.81574	0.0103431	0.292595	-2.67904
IFI44	-0.469798	10.5422	-2.81564	0.0103453	0.292595	-2.67923
GPR26	-0.230341	7.59348	-2.81497	0.0103609	0.292595	-2.68052
CLCA2	-0.268371	5.14129	-2.81486	0.0103635	0.292595	-2.68074
UFSP1	0.329933	8.31838	2.81455	0.0103707	0.292595	-2.68134
GM10700	0.255849	5.62143	2.81335	0.0103986	0.292861	-2.68365
C80143	-0.238815	5.56554	-2.81231	0.0104231	0.292861	-2.68567
CLCF1	-0.337314	8.16751	-2.81114	0.0104506	0.292861	-2.68794
PNOC	-0.250164	5.82822	-2.81085	0.0104572	0.292861	-2.68848
HCN3	-0.192689	8.17041	-2.81014	0.010474	0.292861	-2.68986
DHFR	0.281049	6.99909	2.80951	0.0104889	0.292861	-2.69108
MRPL33	0.237228	10.1607	2.80944	0.0104904	0.292861	-2.69121
SLC22A30	-0.30222	5.16699	-2.80872	0.0105074	0.292861	-2.6926
ZFP719	0.312087	7.14871	2.80823	0.010519	0.292861	-2.69355
TMEM25	-0.263185	6.13788	-2.808	0.0105243	0.292861	-2.69398
CYP2G1	-0.230541	6.49271	-2.80739	0.0105389	0.292861	-2.69518
4930573G07RIK	-0.276659	6.53255	-2.80671	0.0105549	0.292861	-2.69648
JMJD4	0.187098	8.13114	2.8057	0.010579	0.292861	-2.69844
PDRG1	0.206197	11.387	2.80483	0.0105995	0.292861	-2.70011
ATP2A3	-0.198556	8.86184	-2.80448	0.0106079	0.292861	-2.70079
D730048M19RIK	-0.246443	6.70208	-2.804	0.0106194	0.292861	-2.70172
LCMT1	0.288391	9.03566	2.80396	0.0106202	0.292861	-2.70179
NRDE2	0.255159	8.68606	2.80322	0.0106379	0.292959	-2.70322
TMEM11	0.221501	10.0144	2.79891	0.0107412	0.295413	-2.71153
GLI2	0.275562	8.60796	2.79794	0.0107646	0.295663	-2.7134
DCST1	-0.249551	6.8575	-2.79592	0.0108136	0.296616	-2.7173
RPS27L	0.225602	12.5057	2.7928	0.0108895	0.298027	-2.72332
CERK	0.245935	7.91787	2.79146	0.0109222	0.298027	-2.72589
PDK3	0.2189	9.66004	2.79141	0.0109235	0.298027	-2.72599
4930591A17RIK	-0.276736	6.6082	-2.79076	0.0109394	0.298027	-2.72724
ADAM8	-0.263482	7.01094	-2.7904	0.0109483	0.298027	-2.72794
D430033H22RIK	-0.563073	6.64561	-2.7897	0.0109655	0.298027	-2.72929
ZFP560	0.280734	9.04833	2.78942	0.0109723	0.298027	-2.72982
E130308A19RIK	0.217448	7.6946	2.78864	0.0109914	0.298027	-2.73132
ZFP423	0.228095	8.90267	2.78806	0.0110058	0.298027	-2.73245
MRPS2	0.193351	10.4014	2.78741	0.0110219	0.298027	-2.7337
NFRKB	0.2058	9.68069	2.78736	0.0110231	0.298027	-2.7338
MRPL19	0.22395	10.3217	2.78512	0.0110785	0.298728	-2.73811
KCNQ1OT1	-0.36038	7.66964	-2.78479	0.0110868	0.298728	-2.73875
CLCN1	-0.203155	7.91954	-2.78427	0.0110997	0.298728	-2.73975
4930474N09RIK	-0.30728	4.84869	-2.7837	0.0111137	0.298728	-2.74083
PTK2B	0.255876	9.03657	2.78341	0.0111211	0.298728	-2.7414
PER1	0.472614	9.19364	2.78192	0.0111582	0.299011	-2.74426
TMEM203	0.22349	9.67925	2.78183	0.0111605	0.299011	-2.74444
NEK11	-0.249861	7.14366	-2.78117	0.0111769	0.299065	-2.7457
SLC35D3	-0.235914	3.88594	-2.77898	0.0112318	0.299972	-2.74991
CMPK2	-0.81951	9.32568	-2.77867	0.0112397	0.299972	-2.75052
MLKL	-0.2425	10.0709	-2.77619	0.0113023	0.301103	-2.75528
C430045I18RIK	-0.289927	6.5904	-2.77502	0.0113319	0.301103	-2.75753
ST3GAL2	0.279746	9.84619	2.77467	0.0113408	0.301103	-2.7582
CCNE1	0.250085	8.72542	2.77446	0.011346	0.301103	-2.7586
GRCC10	0.189748	11.8626	2.77367	0.0113661	0.301103	-2.76012
PDXP	0.36868	8.87881	2.77355	0.0113692	0.301103	-2.76036
SPAG1	-0.31621	6.20446	-2.77082	0.0114387	0.302243	-2.76559
RHBDD1	-0.204348	10.5095	-2.77072	0.0114414	0.302243	-2.76579
CCDC116	-0.319391	6.80784	-2.76931	0.0114775	0.30262	-2.7685
TRIM59	0.252061	6.92681	2.76902	0.0114849	0.30262	-2.76905
CACNG5	-0.25247	7.31206	-2.76797	0.011512	0.302629	-2.77108
NRP1	-0.205248	11.1901	-2.76788	0.0115144	0.302629	-2.77125
DHCR7	0.3707	10.4787	2.76496	0.0115898	0.304075	-2.77686
NIM1K	0.487042	5.51119	2.76416	0.0116104	0.304075	-2.77838
CHPF2	0.249456	10.2863	2.76404	0.0116134	0.304075	-2.77861
RALA	0.234701	10.3272	2.76237	0.0116571	0.304477	-2.78183
THEM7	-0.257255	6.08763	-2.7617	0.0116745	0.304477	-2.78311
FREM1	0.323416	3.69953	2.76027	0.0117117	0.304477	-2.78584
GM20066	-0.264673	3.85141	-2.76025	0.0117123	0.304477	-2.78588
TAP1	-0.26162	6.13737	-2.76009	0.0117164	0.304477	-2.78619
BMI1	-0.1764	11.3612	-2.76008	0.0117169	0.304477	-2.78622
SRD5A1	-0.209565	8.07926	-2.75774	0.0117781	0.305685	-2.79069
8430437O03RIK	-0.322405	6.20395	-2.75715	0.0117936	0.305706	-2.79183
RPS19	0.1796	12.6403	2.75483	0.0118549	0.306909	-2.79627
5033430I15RIK	0.268237	7.40033	2.75226	0.0119231	0.308291	-2.8012
CCDC64	0.254085	8.12482	2.75035	0.011974	0.309169	-2.80485
UBE2L6	-0.271654	8.32171	-2.74942	0.0119988	0.309169	-2.80663
HINT2	0.299935	9.77581	2.74931	0.0120018	0.309169	-2.80684
C77068	-0.253074	4.86094	-2.7469	0.0120665	0.31045	-2.81145
MRPS15	0.250597	10.4257	2.74566	0.0121001	0.310568	-2.81384
D16ERTD780E	-0.340655	6.33359	-2.74562	0.012101	0.310568	-2.81391
NOCT	0.416203	9.84093	2.74485	0.0121219	0.310719	-2.81538
KEAP1	0.192197	10.584	2.74311	0.0121691	0.311169	-2.81871
SNHG6	0.338786	10.2365	2.74309	0.0121695	0.311169	-2.81875
DXERTD11E	-0.220604	7.88035	-2.74172	0.0122068	0.311169	-2.82137
ANKRD54	0.329515	8.7954	2.74151	0.0122126	0.311169	-2.82178
BCKDK	0.223462	10.3983	2.74038	0.0122432	0.311169	-2.82393
4933437I04RIK	-0.280508	5.31654	-2.73914	0.0122773	0.311169	-2.82631
MTMR4	0.246966	8.61979	2.73865	0.0122905	0.311169	-2.82723
FFAR4	0.514934	7.34164	2.73834	0.012299	0.311169	-2.82783
1700067P10RIK	-0.27033	6.44894	-2.73775	0.0123153	0.311169	-2.82896
PRADC1	0.351566	9.86103	2.73742	0.0123244	0.311169	-2.8296
CDS2	-0.222004	10.1854	-2.73737	0.0123257	0.311169	-2.82969
PGAP1	0.325378	6.24072	2.73592	0.0123656	0.311169	-2.83246
4930485E13RIK	-0.299572	4.20329	-2.73498	0.0123915	0.311169	-2.83425
TRMT5	0.234121	8.69793	2.73485	0.0123952	0.311169	-2.8345
MEOX1	-0.210764	7.09874	-2.73457	0.0124029	0.311169	-2.83504
SLC2A4	0.259749	10.9901	2.73415	0.0124144	0.311169	-2.83583
A530016L24RIK	0.30075	11.3944	2.73407	0.0124165	0.311169	-2.83598
UNC119	0.344496	9.57232	2.73384	0.012423	0.311169	-2.83643
2610019N06RIK	0.263561	7.19973	2.73377	0.0124248	0.311169	-2.83655
ACVR1B	0.20665	10.0826	2.73319	0.0124409	0.311169	-2.83766
TMPRSS3	-0.261981	6.70662	-2.73133	0.0124926	0.311169	-2.84122
CCDC18	0.247639	4.5088	2.73067	0.012511	0.311169	-2.84248
NICN1	0.19015	9.45478	2.7296	0.0125408	0.311169	-2.84452
C430002N11RIK	-0.184691	7.59177	-2.7294	0.0125465	0.311169	-2.84491
OLFR66	-0.27744	7.13559	-2.7291	0.0125547	0.311169	-2.84547
BAIAP2	0.202342	9.94145	2.72854	0.0125705	0.311169	-2.84655
HIF3A	-0.237026	8.8653	-2.7285	0.0125716	0.311169	-2.84662
IGTP	-0.519649	10.665	-2.72837	0.0125752	0.311169	-2.84687
NUP133	0.202161	9.32101	2.72814	0.0125816	0.311169	-2.8473
PPNR	-0.540762	7.36881	-2.72761	0.0125964	0.311169	-2.84832
TM6SF2	-0.248446	6.04433	-2.72732	0.0126046	0.311169	-2.84887
LDOC1L	-0.198759	7.19017	-2.72622	0.0126354	0.311364	-2.85096
IFIT1BL2	-0.492225	8.66966	-2.72597	0.0126425	0.311364	-2.85145
UCK2	0.252246	9.56862	2.72535	0.01266	0.311425	-2.85263
NUAK1	0.284651	8.64741	2.72456	0.0126824	0.311442	-2.85414
5830431M20RIK	-0.278025	5.42132	-2.72376	0.0127049	0.311442	-2.85567
MMP2	-0.196648	12.6515	-2.7235	0.0127121	0.311442	-2.85615
SEC23IP	0.210136	9.80315	2.723	0.0127264	0.311442	-2.85712
MBTPS2	-0.220785	9.84868	-2.72267	0.0127358	0.311442	-2.85775
FNIP1	-0.194094	9.77434	-2.72083	0.0127879	0.311727	-2.86124
ELMSAN1	0.29246	9.68754	2.72057	0.0127954	0.311727	-2.86175
ZFP41	0.179984	8.36918	2.72049	0.0127977	0.311727	-2.8619
MRPS12	0.226854	10.2378	2.72014	0.0128076	0.311727	-2.86256
C030006K11RIK	0.217765	9.1441	2.71881	0.0128454	0.312281	-2.86509
RAP1B	-0.17125	12.6596	-2.71764	0.0128789	0.312728	-2.86732
CDT1	0.421149	8.95274	2.71649	0.0129118	0.313008	-2.86951
9930017N22RIK	-0.26191	6.65603	-2.71615	0.0129218	0.313008	-2.87017
POLR3E	0.187128	8.11525	2.71539	0.0129436	0.313008	-2.87162
KRTAP28-13	-0.207415	6.25517	-2.71514	0.0129508	0.313008	-2.87209
ENTPD6	0.221151	10.2439	2.71437	0.0129729	0.313177	-2.87355
P3H2	-0.19259	7.50911	-2.7103	0.0130906	0.315363	-2.88129
DSG1A	-0.268413	3.39458	-2.71019	0.0130939	0.315363	-2.88151
IRF8	-0.22069	7.39954	-2.70944	0.0131159	0.315526	-2.88294
SLC25A25	0.242436	9.46232	2.70847	0.0131441	0.315839	-2.88479
GORAB	0.309941	9.32131	2.70735	0.0131768	0.315901	-2.88691
PAOX	0.246045	9.10685	2.70734	0.0131771	0.315901	-2.88694
KLHL15	0.459694	7.45659	2.70447	0.0132613	0.316586	-2.89239
C130068B02RIK	-0.343016	7.41068	-2.70441	0.013263	0.316586	-2.8925
TAF10	0.273853	10.9968	2.70438	0.0132639	0.316586	-2.89256
SHMT2	-0.208741	10.2537	-2.70421	0.013269	0.316586	-2.89288
RPS6KC1	0.24955	8.21123	2.70377	0.013282	0.316586	-2.89373
GM11944	-0.238715	6.40064	-2.70239	0.0133225	0.31691	-2.89633
KIF22	0.34997	8.0442	2.7022	0.0133282	0.31691	-2.8967
CELSR2	-0.177328	7.32051	-2.70135	0.0133533	0.31691	-2.89831
A630033H20RIK	-0.279584	5.32426	-2.70116	0.0133592	0.31691	-2.89869
TADA3	0.220255	9.55247	2.69929	0.0134146	0.31691	-2.90223
AVPI1	0.309303	9.53337	2.69923	0.0134165	0.31691	-2.90235
XRCC3	0.254856	8.81225	2.69911	0.01342	0.31691	-2.90258
C80889	-0.279099	5.82196	-2.69846	0.0134393	0.31691	-2.90381
MAN2B1	-0.189301	11.5672	-2.69836	0.0134423	0.31691	-2.904
ELMO3	-0.298445	6.26457	-2.69699	0.0134832	0.31691	-2.9066
6720482G16RIK	-0.217549	5.44183	-2.69631	0.0135034	0.31691	-2.90788
NMI	-0.273684	9.87795	-2.69588	0.0135164	0.31691	-2.90871
1700018G05RIK	0.231078	5.1355	2.69587	0.0135168	0.31691	-2.90873
C330007P06RIK	0.236099	10.7468	2.69521	0.0135366	0.31691	-2.90998
TMPRSS11A	-0.306194	3.78361	-2.69519	0.0135372	0.31691	-2.91002
MEA1	0.202751	10.6041	2.69509	0.0135402	0.31691	-2.91021
VMN1R42	-0.238584	5.77894	-2.6941	0.01357	0.31692	-2.91209
ARRB1	0.259736	8.52195	2.69406	0.0135712	0.31692	-2.91217
A730009E18RIK	-0.262785	6.01761	-2.69305	0.0136016	0.316989	-2.91408
2610528A11RIK	0.382945	6.03711	2.69295	0.0136047	0.316989	-2.91428
D8ERTD82E	0.36558	8.26724	2.69232	0.0136236	0.317073	-2.91546
PSTK	0.20779	9.00991	2.69141	0.0136511	0.317357	-2.91719
GM8350	0.329736	7.49044	2.68749	0.0137702	0.319769	-2.92463
NUDT14	0.19806	8.47648	2.68514	0.013842	0.32073	-2.92908
PCDH10	-0.223855	6.14975	-2.6847	0.0138555	0.32073	-2.92991
TM9SF2	-0.23565	12.1653	-2.6839	0.0138801	0.32073	-2.93143
ZFP131	0.185567	9.81453	2.68321	0.0139012	0.32073	-2.93273
4930529I22RIK	-0.26675	5.27183	-2.68283	0.0139131	0.32073	-2.93346
4833427F10RIK	-0.178709	7.5037	-2.68252	0.0139224	0.32073	-2.93404
ASB8	0.218421	9.52392	2.68241	0.013926	0.32073	-2.93425
ZBTB7A	0.202612	8.1276	2.6821	0.0139354	0.32073	-2.93483
NCK1	0.189895	9.9611	2.68114	0.0139652	0.320835	-2.93666
ANXA4	-0.2136	11.5031	-2.68095	0.0139709	0.320835	-2.93701
4930404F17RIK	-0.162858	7.24696	-2.67993	0.0140027	0.321008	-2.93895
KCNH1	-0.218377	7.13133	-2.67963	0.0140117	0.321008	-2.9395
RTEL1	-0.21378	9.34211	-2.679	0.0140314	0.321008	-2.94071
ATF7	-0.202461	7.93275	-2.67871	0.0140403	0.321008	-2.94125
4933440J02RIK	-0.289545	6.15335	-2.67677	0.0141008	0.321783	-2.94493
RAB42	0.270304	7.38842	2.67663	0.0141053	0.321783	-2.9452
ATP5E	0.3015	11.2556	2.6756	0.0141373	0.322159	-2.94714
GHRH	0.281734	5.81724	2.67298	0.0142196	0.322908	-2.9521
GTF2E1	0.224835	9.72574	2.67228	0.0142414	0.322908	-2.95341
SLITRK5	-0.259092	5.06114	-2.67187	0.0142544	0.322908	-2.9542
GM4117	-0.214226	7.76328	-2.67097	0.0142827	0.322908	-2.95589
SLC34A2	-0.184644	8.21636	-2.67097	0.0142829	0.322908	-2.9559
APOBR	-0.288845	8.46765	-2.67052	0.014297	0.322908	-2.95674
CCDC177	-0.214581	6.33515	-2.67026	0.0143053	0.322908	-2.95724
ZFP874A	-0.1813	6.18	-2.67015	0.0143089	0.322908	-2.95745
1110032A03RIK	0.234354	9.35958	2.66968	0.0143238	0.322908	-2.95835
MCM9	0.271462	6.64231	2.66961	0.0143259	0.322908	-2.95847
9630013D21RIK	0.277852	9.52031	2.6683	0.0143674	0.323492	-2.96094
ACOT8	0.206649	9.00149	2.66707	0.0144064	0.324019	-2.96326
SERPINB9D	-0.318201	6.39848	-2.66618	0.0144348	0.324154	-2.96495
9330175E14RIK	-0.228344	7.52455	-2.6659	0.0144437	0.324154	-2.96547
KRTCAP3	-0.186053	7.60344	-2.66449	0.0144887	0.32459	-2.96813
1110038B12RIK	0.23195	11.509	2.663	0.0145366	0.32459	-2.97095
ST6GALNAC1	-0.187138	7.97082	-2.66255	0.014551	0.32459	-2.9718
FBXO11	-0.201386	10.0395	-2.66244	0.0145547	0.32459	-2.97202
4933411G06RIK	-0.2413	6.32634	-2.66143	0.0145871	0.32459	-2.97392
YBX1	0.177249	11.9465	2.66103	0.0145999	0.32459	-2.97467
RNFT2	0.287155	7.13271	2.66076	0.0146086	0.32459	-2.97518
KCNQ5	-0.210496	5.96448	-2.66073	0.0146096	0.32459	-2.97524
BLOC1S6	-0.174652	10.8431	-2.6607	0.0146106	0.32459	-2.9753
NAT8L	0.324506	9.16801	2.66042	0.0146196	0.32459	-2.97582
TCEA1	-0.205652	11.7006	-2.65978	0.0146402	0.324699	-2.97702
KLK7	-0.207809	7.17349	-2.65909	0.0146626	0.324849	-2.97833
GAL3ST2	-0.243335	7.64453	-2.65745	0.0147158	0.325679	-2.98143
INSIG1	0.370097	10.6517	2.65591	0.0147659	0.325791	-2.98433
ASIC3	0.257896	5.20006	2.65586	0.0147676	0.325791	-2.98443
HOXA2	0.599695	7.34758	2.65585	0.014768	0.325791	-2.98445
EPS8L2	-0.235115	8.22959	-2.6534	0.0148478	0.326611	-2.98906
ECHDC2	0.248865	10.0371	2.65323	0.0148536	0.326611	-2.98939
MBD4	0.234452	7.95983	2.65315	0.0148561	0.326611	-2.98954
NKX1-2	-0.256767	6.75973	-2.65238	0.0148813	0.326611	-2.99098
HDGFRP2	0.236146	8.00573	2.65222	0.0148865	0.326611	-2.99128
PWWP2B	0.181661	8.23746	2.6516	0.0149071	0.326611	-2.99247
OPN4	-0.232431	7.59951	-2.65135	0.0149154	0.326611	-2.99294
D230019N24RIK	-0.356244	5.3563	-2.64989	0.0149633	0.326822	-2.99568
MLYCD	0.237312	10.1147	2.64977	0.0149672	0.326822	-2.9959
MIRT1	-0.191058	5.0292	-2.64894	0.0149947	0.326822	-2.99747
MPP2	-0.207578	7.62313	-2.64854	0.0150079	0.326822	-2.99822
ZFPL1	0.215839	9.37995	2.64737	0.0150468	0.326822	-3.00044
CCSER1	0.171497	4.83489	2.64669	0.0150693	0.326822	-3.00171
GOLM1	0.244601	8.47907	2.64595	0.0150937	0.326822	-3.00309
NFKBID	-0.18263	6.44863	-2.64579	0.0150993	0.326822	-3.00341
ZFP119B	0.465403	6.93643	2.64572	0.0151015	0.326822	-3.00353
PINX1	0.199494	8.12918	2.64509	0.0151226	0.326822	-3.00473
EPPK1	-0.275545	7.65756	-2.64493	0.0151279	0.326822	-3.00503
RPUSD4	0.174024	8.94093	2.64403	0.0151578	0.326822	-3.00671
CCM2L	-0.215947	6.46589	-2.64392	0.0151616	0.326822	-3.00692
MAP3K11	0.157973	7.89639	2.64368	0.0151696	0.326822	-3.00738
KRTAP13	-0.275386	6.01825	-2.64341	0.0151785	0.326822	-3.00788
VGLL4	0.685935	8.42752	2.64322	0.0151849	0.326822	-3.00824
MRPL10	0.18115	10.847	2.64108	0.0152566	0.326822	-3.01226
CAMSAP3	0.234497	7.16138	2.64029	0.0152833	0.326822	-3.01375
A030003K21RIK	-0.296165	7.67566	-2.63979	0.0153	0.326822	-3.01468
GFRA2	-0.237261	8.81631	-2.63978	0.0153004	0.326822	-3.01471
SEL1L	-0.186899	10.9149	-2.63945	0.0153116	0.326822	-3.01533
RILPL2	0.224847	10.9315	2.63902	0.0153262	0.326822	-3.01615
DCTN6	-0.220201	11.3103	-2.63867	0.0153379	0.326822	-3.0168
ZBTB12	0.397746	7.98362	2.63855	0.015342	0.326822	-3.01703
9130221J17RIK	-0.269545	4.87366	-2.6379	0.0153639	0.326822	-3.01825
5430416N02RIK	0.388766	8.10162	2.63756	0.0153755	0.326822	-3.01889
D830036C21RIK	-0.241175	4.53766	-2.63736	0.0153821	0.326822	-3.01926
C78142	-0.228322	3.86833	-2.63728	0.015385	0.326822	-3.01942
NAA38	0.280401	10.8111	2.63699	0.0153946	0.326822	-3.01995
FDFT1	0.236	11.2422	2.6369	0.0153978	0.326822	-3.02013
SIGMAR1	0.258904	10.9685	2.6342	0.0154896	0.327963	-3.0252
LAMP2	-0.159551	13.0265	-2.63282	0.0155367	0.327963	-3.02779
ARL10	-0.31608	6.19725	-2.63239	0.0155513	0.327963	-3.0286
A630095E13RIK	-0.264042	3.82872	-2.63203	0.0155638	0.327963	-3.02928
KIF1C	0.192685	9.77407	2.63185	0.0155698	0.327963	-3.02961
EXOSC4	0.22823	9.57136	2.63179	0.015572	0.327963	-3.02973
INAFM1	0.214825	9.18458	2.63176	0.0155729	0.327963	-3.02978
ELMOD3	0.205445	9.0389	2.63121	0.0155917	0.327963	-3.03081
DDX47	0.155196	10.4135	2.63115	0.0155939	0.327963	-3.03093
WDR91	0.183464	7.97419	2.6303	0.0156232	0.328034	-3.03253
IZUMO3	0.25495	4.99464	2.63	0.0156334	0.328034	-3.03309
MAATS1	-0.223984	6.30418	-2.62957	0.0156483	0.328034	-3.0339
4930445E18RIK	-0.23836	5.48525	-2.6288	0.0156747	0.328034	-3.03534
CFAP97	0.220189	9.63747	2.62835	0.0156901	0.328034	-3.03618
PRAMEF8	0.209611	8.71942	2.62802	0.0157015	0.328034	-3.0368
OTUD4	-0.317034	10.2848	-2.62783	0.0157081	0.328034	-3.03715
TNK1	-0.209056	6.75469	-2.62729	0.0157269	0.328097	-3.03818
HSPA14	0.177854	9.60258	2.62649	0.0157545	0.328134	-3.03967
ARL6IP1	-0.182249	11.8937	-2.62632	0.0157603	0.328134	-3.03999
PKIB	-0.300142	4.44204	-2.62511	0.0158023	0.328448	-3.04226
B930025B16RIK	-0.354406	6.93726	-2.62405	0.0158393	0.328448	-3.04426
CXCR3	-0.175627	7.16104	-2.62388	0.0158451	0.328448	-3.04457
ZFP551	0.274436	5.67426	2.62368	0.0158521	0.328448	-3.04494
SETD6	0.225295	8.55917	2.62361	0.0158546	0.328448	-3.04508
INPP5A	0.220666	9.76779	2.62135	0.0159336	0.329395	-3.04932
ECM2	-0.257895	5.76473	-2.62088	0.0159499	0.329395	-3.05019
SP100	-0.320061	7.61841	-2.62075	0.0159544	0.329395	-3.05043
FGF8	0.231431	5.37636	2.62048	0.0159639	0.329395	-3.05094
L3MBTL2	0.180425	9.53771	2.61933	0.0160044	0.329585	-3.0531
KIF5A	-0.205164	6.90924	-2.61932	0.0160048	0.329585	-3.05313
3830422I06RIK	-0.268216	6.40684	-2.61833	0.0160395	0.329597	-3.05497
A030001D16RIK	0.332279	8.85694	2.61796	0.0160526	0.329597	-3.05567
B230307C23RIK	-0.222622	6.8023	-2.6173	0.0160759	0.329597	-3.0569
USMG2	0.243625	3.15707	2.61694	0.0160887	0.329597	-3.05758
GM30853	-0.224309	6.82027	-2.6169	0.0160899	0.329597	-3.05765
GABPB1	0.254638	7.66558	2.61632	0.0161105	0.329597	-3.05874
NFYB	0.227415	9.12689	2.61615	0.0161167	0.329597	-3.05907
CRISPLD1	-0.229627	6.5306	-2.61545	0.0161414	0.329779	-3.06038
P2RY13	-0.197465	6.34979	-2.61491	0.0161606	0.329844	-3.06138
CPA5	-0.196049	6.02254	-2.61281	0.016235	0.330906	-3.0653
GLUL	0.244549	12.146	2.61255	0.0162445	0.330906	-3.0658
THNSL1	0.237304	8.05914	2.61143	0.0162843	0.33139	-3.06789
SIMC1	0.180538	7.73549	2.61076	0.0163083	0.331503	-3.06915
PMVK	0.335701	10.3227	2.61039	0.0163217	0.331503	-3.06985
6720427H10RIK	-0.225867	6.53085	-2.60843	0.016392	0.332319	-3.07351
MYDGF	0.221695	10.1037	2.60837	0.016394	0.332319	-3.07361
GM12130	-0.231142	4.62899	-2.60739	0.0164293	0.332321	-3.07545
D15ERTD55E	-0.215064	4.94877	-2.60723	0.0164352	0.332321	-3.07575
D7ERTD443E	-0.24561	6.17956	-2.60703	0.0164422	0.332321	-3.07612
AU021025	-0.360185	7.82297	-2.60444	0.016536	0.332499	-3.08097
ADRB1	0.512515	4.1179	2.60436	0.016539	0.332499	-3.08112
CLMN	-0.173976	9.55146	-2.60432	0.0165405	0.332499	-3.0812
2810403D21RIK	0.33451	6.15123	2.60362	0.0165656	0.332499	-3.08249
REST	0.314065	8.88486	2.60361	0.0165659	0.332499	-3.08251
STARD4	0.297896	9.91535	2.60323	0.0165798	0.332499	-3.08322
TRMT13	0.281128	6.86911	2.60262	0.0166019	0.332499	-3.08436
KTI12	0.181457	9.61662	2.60247	0.0166074	0.332499	-3.08464
GNGT1	0.358024	5.39059	2.60241	0.0166098	0.332499	-3.08476
GM1123	-0.20728	7.88986	-2.60125	0.0166518	0.332499	-3.08692
MLEC	0.248097	10.956	2.60016	0.0166918	0.332499	-3.08896
ABCB11	-0.205491	6.2143	-2.59975	0.016707	0.332499	-3.08973
UCP2	0.195798	11.372	2.59971	0.0167083	0.332499	-3.08981
CC2D1A	0.26976	8.53052	2.59964	0.0167108	0.332499	-3.08993
DNAH5	-0.202723	6.65566	-2.5995	0.0167161	0.332499	-3.0902
DTX3L	-0.468799	10.2725	-2.59941	0.0167192	0.332499	-3.09036
SLC7A5	-0.298398	10.709	-2.5991	0.0167305	0.332499	-3.09093
ZFP687	0.204144	8.66804	2.59854	0.016751	0.332499	-3.09198
4930554C24RIK	-0.287236	5.24342	-2.59842	0.0167556	0.332499	-3.09221
D2ERTD93E	-0.470356	6.13688	-2.59643	0.0168287	0.333358	-3.09592
PET2	0.258369	3.87472	2.59595	0.0168466	0.333358	-3.09683
IL6	-0.753354	7.43684	-2.59593	0.0168472	0.333358	-3.09686
AI844869	0.193045	6.24862	2.59545	0.0168648	0.333389	-3.09775
IFNZ	-0.212827	7.76504	-2.59405	0.0169168	0.333818	-3.10037
PTGIS	0.231477	10.5331	2.59395	0.0169203	0.333818	-3.10054
PDE5A	-0.236445	5.87411	-2.59297	0.0169567	0.333818	-3.10238
KLHL26	0.175897	10.352	2.5921	0.0169892	0.333818	-3.10401
ZFP688	0.272546	8.24495	2.59149	0.0170117	0.333818	-3.10514
TRAF3IP2	0.23305	8.90057	2.59059	0.0170454	0.333818	-3.10682
4933413G19RIK	-0.24547	6.20625	-2.59053	0.0170474	0.333818	-3.10692
IPCEF1	-0.214184	5.8057	-2.58903	0.0171038	0.333818	-3.10973
CYTIP	-0.178384	7.97213	-2.58758	0.0171579	0.333818	-3.11243
NLGN1	-0.292761	5.36705	-2.58639	0.0172027	0.333818	-3.11465
SNHG8	0.1977	11.2697	2.5845	0.017274	0.333818	-3.11817
MCEMP1	-0.212074	6.99691	-2.584	0.0172929	0.333818	-3.1191
FKBP4	0.215949	10.6026	2.58357	0.0173092	0.333818	-3.1199
RASGRF2	-0.207553	7.33869	-2.58293	0.0173332	0.333818	-3.12108
1700019M22RIK	0.286035	5.1526	2.58278	0.0173392	0.333818	-3.12137
AI314180	0.232396	9.00687	2.58264	0.0173442	0.333818	-3.12162
9530026P05RIK	-0.25602	5.56501	-2.58219	0.0173616	0.333818	-3.12248
AU019823	0.27782	8.60665	2.58194	0.0173708	0.333818	-3.12293
YRDC	0.262758	9.66909	2.58189	0.0173726	0.333818	-3.12302
GABRE	-0.258715	7.66774	-2.58173	0.0173788	0.333818	-3.12332
PI15	-0.241178	7.68496	-2.58171	0.0173797	0.333818	-3.12336
GM15234	0.215346	5.63598	2.58142	0.0173907	0.333818	-3.1239
ESX1	-0.215589	6.88062	-2.5813	0.0173951	0.333818	-3.12412
ATP1A2	0.281098	10.6274	2.58105	0.0174047	0.333818	-3.12459
D12ERTD673E	-0.260099	6.45953	-2.58083	0.017413	0.333818	-3.12499
1110065P20RIK	0.265585	9.9392	2.58082	0.0174134	0.333818	-3.12501
ZFP157	0.294814	7.87172	2.5803	0.0174332	0.333818	-3.12598
DCAF17	0.17672	7.67951	2.58018	0.0174377	0.333818	-3.1262
SLC30A4	-0.184048	10.8861	-2.58007	0.017442	0.333818	-3.12641
AI606473	-0.264531	5.97071	-2.57962	0.0174592	0.333818	-3.12725
FFAR2	0.247301	10.7913	2.57957	0.0174612	0.333818	-3.12735
CYP2B10	-0.267089	8.14582	-2.5795	0.0174639	0.333818	-3.12748
SERTAD4	0.3456	8.04004	2.57825	0.0175116	0.333818	-3.1298
PPP2R2A	0.180449	10.9055	2.57794	0.0175233	0.333818	-3.13037
EPS8	-0.258749	9.18185	-2.57791	0.0175244	0.333818	-3.13042
GM11266	0.335499	4.75872	2.57791	0.0175247	0.333818	-3.13044
IQGAP2	-0.246639	6.61531	-2.57785	0.0175268	0.333818	-3.13054
SPINK8	-0.234889	6.37637	-2.57704	0.017558	0.333818	-3.13205
DCAF4	0.213908	8.96931	2.5769	0.0175633	0.333818	-3.13231
TRIM34A	-0.354745	7.47981	-2.57663	0.0175737	0.333818	-3.13281
UQCRC2	0.251998	11.5784	2.57628	0.0175873	0.333818	-3.13347
MST1R	0.256254	6.26511	2.5762	0.0175902	0.333818	-3.13361
IL23A	0.279689	5.86694	2.57588	0.0176026	0.333818	-3.13421
APOA1	0.167261	7.26254	2.57496	0.017638	0.333818	-3.13592
VCAN	-0.226894	9.40767	-2.57423	0.0176661	0.333818	-3.13728
4930578C19RIK	0.20386	3.73426	2.57393	0.0176777	0.333818	-3.13784
ADRM1	0.169601	11.7433	2.57383	0.0176816	0.333818	-3.13802
PRELID2	0.268531	7.41921	2.57355	0.0176924	0.333818	-3.13855
DMP1	-0.270666	4.05034	-2.57337	0.0176994	0.333818	-3.13888
RBM12	0.236428	9.84825	2.57324	0.0177043	0.333818	-3.13912
CLCN5	-0.227853	10.1665	-2.57316	0.0177075	0.333818	-3.13927
LTA	0.318384	5.96737	2.57214	0.0177469	0.334258	-3.14116
SF3A1	0.18444	9.42043	2.5712	0.0177831	0.334342	-3.1429
SPATS2L	-0.262539	6.82444	-2.57119	0.0177837	0.334342	-3.14292
TST	0.246602	11.1221	2.57046	0.0178121	0.334574	-3.14428
9530036M11RIK	-0.225995	6.08443	-2.57003	0.0178285	0.33458	-3.14507
MED29	0.337616	8.11079	2.56796	0.0179096	0.335301	-3.14893
CHRNA6	-0.24482	6.32283	-2.56795	0.0179097	0.335301	-3.14893
TMEM256	0.2614	11.6614	2.56756	0.0179253	0.335301	-3.14967
RSRP1	-0.695352	10.9292	-2.56739	0.0179316	0.335301	-3.14997
OLFR1509	-0.211469	6.61528	-2.56658	0.0179634	0.335591	-3.15148
SPIN2C	0.23893	6.24927	2.56414	0.0180592	0.337079	-3.15601
RFFL	0.261496	8.57158	2.56127	0.0181729	0.338372	-3.16134
COG8	0.192648	10.2923	2.56104	0.0181819	0.338372	-3.16176
MRPL21	0.227894	10.3869	2.56077	0.0181924	0.338372	-3.16226
SIAH1A	0.27083	9.65157	2.56026	0.0182127	0.338372	-3.1632
4930500A05RIK	0.251693	5.23826	2.56006	0.0182207	0.338372	-3.16358
D1ERTD185E	-0.243463	6.49848	-2.55992	0.0182264	0.338372	-3.16384
LEO1	0.298791	9.06738	2.55797	0.0183038	0.339505	-3.16745
NLRC5	-0.287599	8.90433	-2.55667	0.0183558	0.340165	-3.16986
HERC6	-0.4169	10.5666	-2.55501	0.0184222	0.340989	-3.17293
CISH	-0.35706	9.00254	-2.55474	0.0184332	0.340989	-3.17344
MURC	-0.170201	6.63288	-2.55424	0.018453	0.341052	-3.17435
FZR1	0.179085	9.15057	2.5535	0.0184829	0.3413	-3.17573
CCL6	-0.468745	10.9635	-2.55234	0.0185298	0.341705	-3.17788
SELP	-0.294105	7.25493	-2.55155	0.0185618	0.341705	-3.17935
CENPB	0.248596	9.52094	2.55091	0.0185875	0.341705	-3.18052
ASNS	-0.1493	12.5223	-2.55079	0.0185922	0.341705	-3.18074
GTF2IRD1	0.209507	9.74709	2.55057	0.0186013	0.341705	-3.18115
STAT1	-0.24905	12.0936	-2.55027	0.0186135	0.341705	-3.18171
PANX3	-0.160216	5.78706	-2.54966	0.0186381	0.341705	-3.18284
LRAT	-0.19718	4.43117	-2.54963	0.0186395	0.341705	-3.1829
DARS	0.180699	10.5873	2.54851	0.0186848	0.341705	-3.18496
OSR1	0.775185	8.74419	2.54834	0.0186916	0.341705	-3.18527
1700014B07RIK	-0.175379	7.53414	-2.54825	0.0186953	0.341705	-3.18544
MMAA	0.193071	9.15383	2.54807	0.0187026	0.341705	-3.18577
ATP7A	-0.214845	9.38487	-2.54615	0.0187811	0.342838	-3.18933
CRLF1	0.23305	10.6494	2.54433	0.0188555	0.343655	-3.19269
ZFP449	0.281019	8.49241	2.54425	0.018859	0.343655	-3.19285
4930488N24RIK	-0.193864	6.61516	-2.54371	0.0188812	0.34366	-3.19385
TBPL1	-0.275365	9.66273	-2.54343	0.0188925	0.34366	-3.19436
MTUS2	-0.163812	8.0527	-2.54301	0.0189096	0.343671	-3.19513
RPS27	0.162505	8.49689	2.54161	0.0189674	0.34442	-3.19772
H13	0.234561	10.2394	2.54078	0.0190016	0.344738	-3.19925
AI315376	-0.21929	5.74371	-2.53826	0.0191061	0.346084	-3.20391
CEACAM20	-0.206099	6.06061	-2.53766	0.0191308	0.346084	-3.20501
SLC6A4	-0.208594	6.51723	-2.53716	0.0191517	0.346084	-3.20593
CENPH	0.355632	5.44051	2.53704	0.0191565	0.346084	-3.20615
D10WSU102E	0.27035	9.36154	2.53698	0.0191592	0.346084	-3.20627
GCSAM	-0.27053	4.74328	-2.53574	0.0192111	0.346167	-3.20856
SLC6A9	-0.224389	9.74024	-2.53554	0.0192194	0.346167	-3.20893
ARRDC2	0.269575	7.87321	2.53541	0.0192246	0.346167	-3.20916
PUM1	0.435429	9.51837	2.53465	0.0192564	0.346167	-3.21056
AURKAIP1	0.208099	11.1099	2.53408	0.0192802	0.346167	-3.21162
1500011B03RIK	0.262285	9.45094	2.53381	0.0192917	0.346167	-3.21212
PEX6	0.171502	10.7306	2.53372	0.0192953	0.346167	-3.21228
MICALL2	0.449721	7.81207	2.53367	0.0192973	0.346167	-3.21237
BHLHE23	0.250885	5.37988	2.53312	0.0193204	0.346281	-3.21338
AZIN2	0.216711	9.07428	2.53155	0.0193864	0.347163	-3.21628
OLFR140	-0.21142	7.60834	-2.53033	0.0194379	0.347417	-3.21853
ATP6AP1	-0.15675	12.1771	-2.52992	0.0194551	0.347417	-3.21928
CPT1C	0.223983	7.53698	2.52935	0.0194794	0.347417	-3.22035
IL1RL2	-0.250529	8.35232	-2.52911	0.0194894	0.347417	-3.22078
CYP11B1	-0.258925	6.41274	-2.52885	0.0195003	0.347417	-3.22125
SLC2A4RG-PS	-0.23425	6.05082	-2.52884	0.019501	0.347417	-3.22129
SLC38A6	0.200802	10.2301	2.5282	0.019528	0.347598	-3.22246
MAPT	-0.205852	8.22902	-2.52737	0.0195634	0.347929	-3.22399
UBE4A	-0.184355	8.3087	-2.52637	0.0196058	0.348167	-3.22583
D17ERTD763E	0.230765	5.65191	2.52626	0.0196103	0.348167	-3.22603
ECSIT	0.2625	9.36904	2.52499	0.0196645	0.348331	-3.22837
CDCP1	-0.191503	7.26996	-2.52492	0.0196674	0.348331	-3.2285
PPP1R2-PS7	0.195075	3.33845	2.52451	0.0196852	0.348331	-3.22926
ATF2	-0.210351	10.7875	-2.52436	0.0196914	0.348331	-3.22953
INHBB	0.318692	8.02676	2.52408	0.0197035	0.348331	-3.23006
RAD50	0.216001	9.88453	2.52355	0.0197262	0.348434	-3.23103
SOHLH2	-0.220136	6.76801	-2.52311	0.0197449	0.348469	-3.23184
S100A5	-0.233391	6.2838	-2.52125	0.0198244	0.349574	-3.23525
TSIX	-0.299609	4.96648	-2.52086	0.0198413	0.349574	-3.23597
TNN	-0.190007	6.76417	-2.52038	0.019862	0.349643	-3.23686
GFM2	0.211655	9.27007	2.51943	0.019903	0.350067	-3.23861
CELRR	-0.195483	6.73492	-2.51818	0.019957	0.35072	-3.24091
RBP1	0.331931	6.94189	2.51709	0.020004	0.351248	-3.2429
ADIG	0.252001	11.4033	2.51599	0.020052	0.35178	-3.24493
MRPL46	0.241452	10.0133	2.51561	0.0200683	0.35178	-3.24562
SLC31A2	-0.16518	8.81631	-2.51507	0.0200921	0.3519	-3.24663
CSMD2	-0.250648	7.06173	-2.51441	0.0201206	0.352102	-3.24783
TAPBPL	-0.227024	9.49975	-2.51362	0.0201551	0.352409	-3.24929
D630045M09RIK	-0.212023	7.12373	-2.51287	0.020188	0.352686	-3.25067
PYGO2	0.15509	9.89066	2.51209	0.0202222	0.35273	-3.2521
KCNAB1	-0.261762	7.08537	-2.5118	0.0202349	0.35273	-3.25263
1110020C17RIK	-0.188153	7.76824	-2.51133	0.0202552	0.35273	-3.25349
ZFP617	0.181948	10.2546	2.51126	0.0202585	0.35273	-3.25363
TNFAIP3	0.432828	9.13307	2.51015	0.0203073	0.353128	-3.25566
SH3BP4	0.244622	8.51001	2.50996	0.0203156	0.353128	-3.25601
D4ERTD76E	-0.210646	7.19367	-2.50957	0.0203325	0.353128	-3.25672
IFI35	-0.262301	12.1028	-2.50802	0.0204008	0.35351	-3.25956
SSU72	0.191348	10.7077	2.5071	0.0204414	0.35351	-3.26125
MAF	0.475055	10.1647	2.50699	0.0204463	0.35351	-3.26145
OTUD7A	-0.18569	7.84646	-2.5067	0.0204591	0.35351	-3.26198
2900035I09RIK	-0.26648	5.40426	-2.50604	0.0204887	0.35351	-3.26321
PCGF1	0.246149	8.36185	2.50463	0.0205511	0.35351	-3.26579
AQP5	0.261768	8.09977	2.50437	0.0205627	0.35351	-3.26626
LRRC49	-0.328984	5.79331	-2.50402	0.0205781	0.35351	-3.2669
FCOR	0.39844	9.67684	2.50303	0.0206225	0.35351	-3.26873
SLC7A11	-0.223012	6.52474	-2.50283	0.0206312	0.35351	-3.26908
RNF225	-0.250674	6.86006	-2.50248	0.020647	0.35351	-3.26974
RFXANK	0.181561	9.17053	2.50246	0.020648	0.35351	-3.26978
QTRTD1	0.235616	8.80751	2.5022	0.0206593	0.35351	-3.27024
CCDC160	0.239035	4.80499	2.50146	0.0206924	0.35351	-3.2716
HSPBAP1	-0.205765	9.06379	-2.50138	0.0206961	0.35351	-3.27175
TMEM258	-0.206276	8.77545	-2.50134	0.0206979	0.35351	-3.27182
CCRL2	-0.18613	7.1136	-2.50106	0.0207106	0.35351	-3.27234
3100002H20RIK	-0.184755	6.53307	-2.50102	0.0207124	0.35351	-3.27241
FBP2	-0.238093	7.31596	-2.50091	0.0207173	0.35351	-3.27261
ANXA8	0.279596	10.8314	2.50084	0.0207201	0.35351	-3.27273
SRSF1	-0.273703	11.0864	-2.50064	0.0207294	0.35351	-3.27311
CAR6	-0.2666	6.83455	-2.50063	0.0207295	0.35351	-3.27312
KLHL9	0.221947	10.2823	2.49975	0.020769	0.353611	-3.27473
G0S2	0.328299	11.3212	2.49974	0.0207696	0.353611	-3.27475
OLFR690	-0.255041	5.43467	-2.49801	0.0208476	0.354371	-3.27793
MCPT2	-0.254359	6.18038	-2.49746	0.020872	0.354371	-3.27892
SAAL1	0.203911	9.21476	2.49724	0.0208821	0.354371	-3.27933
9530003J23RIK	-0.228239	5.07881	-2.49704	0.0208911	0.354371	-3.2797
DCAF5	0.20935	8.72896	2.49685	0.0208996	0.354371	-3.28004
PARTICL	0.24537	8.17917	2.49574	0.0209497	0.35493	-3.28207
1810032O08RIK	0.398656	8.66303	2.49514	0.020977	0.355102	-3.28318
CAMK2D	0.197531	9.05201	2.49441	0.0210101	0.355373	-3.28451
BRD2	0.241851	11.5363	2.49348	0.0210523	0.355796	-3.28621
FAM98A	0.235338	9.91257	2.49282	0.0210824	0.356014	-3.28742
PDE7A	0.220782	8.11445	2.49189	0.0211247	0.356213	-3.28912
MAD2L1	0.21415	8.5749	2.49181	0.0211285	0.356213	-3.28927
ZC3H13	0.295121	7.4869	2.49107	0.0211623	0.356493	-3.29063
CDK5RAP3	0.15488	9.99663	2.49055	0.0211861	0.356605	-3.29158
CD5L	-0.260571	6.58482	-2.48953	0.0212327	0.357045	-3.29344
DDX6	0.27507	9.94133	2.48853	0.0212784	0.357045	-3.29526
SIPA1L2	0.269966	9.42873	2.48756	0.021323	0.357045	-3.29703
IFFO2	0.198125	8.65097	2.48698	0.02135	0.357045	-3.29811
CRHR2	-0.216271	7.22077	-2.48682	0.0213573	0.357045	-3.2984
MRPS14	0.225198	11.4479	2.48667	0.0213641	0.357045	-3.29866
OVOL2	-0.205244	6.55586	-2.48645	0.0213745	0.357045	-3.29908
ZFP462	0.192086	6.47663	2.48616	0.0213875	0.357045	-3.29959
ZBTB40	0.233186	7.26995	2.4861	0.0213905	0.357045	-3.29971
HIBCH	0.1932	11.4394	2.48569	0.0214092	0.357045	-3.30045
MUM1	0.212181	9.75257	2.48552	0.0214173	0.357045	-3.30077
RCN1	-0.166648	10.5998	-2.48548	0.0214189	0.357045	-3.30084
SLAIN1	-0.221981	7.37729	-2.484	0.0214876	0.357573	-3.30355
ARMC6	0.19192	9.17243	2.48376	0.0214989	0.357573	-3.30399
RPL37A	0.1418	13.6092	2.48368	0.0215023	0.357573	-3.30413
EXT1	0.335896	10.1331	2.48269	0.0215485	0.358055	-3.30595
PNCK	-0.193959	6.46804	-2.48168	0.0215952	0.358542	-3.30778
CENPK	0.361529	6.89515	2.4808	0.0216363	0.358938	-3.30939
SNRPE	0.249597	11.6631	2.47943	0.0217002	0.35971	-3.31189
MGAT4A	-0.207573	6.58931	-2.47875	0.0217322	0.359953	-3.31314
9330112F22RIK	-0.494199	6.50835	-2.4782	0.021758	0.360093	-3.31414
TLR12	-0.199837	7.75011	-2.4766	0.0218333	0.36105	-3.31706
MCTS1	0.217752	10.6913	2.47606	0.0218587	0.361136	-3.31805
METTL7B	0.299986	9.9559	2.47575	0.0218733	0.361136	-3.31861
PTH	-0.289376	5.1385	-2.47393	0.021959	0.362175	-3.32192
OSGEP	0.194304	9.79235	2.47326	0.0219906	0.362175	-3.32314
MADD	-0.158802	8.56641	-2.47293	0.0220063	0.362175	-3.32374
TNFSF4	-0.187001	6.92324	-2.47261	0.0220213	0.362175	-3.32432
GRB7	0.234916	6.97547	2.47197	0.0220521	0.362175	-3.3255
NAT8	-0.19265	8.79942	-2.47178	0.0220609	0.362175	-3.32584
GNGT2	0.257142	4.17544	2.47107	0.0220947	0.362175	-3.32714
CHD4	0.218025	9.89605	2.47061	0.0221166	0.362175	-3.32798
INSM2	-0.261956	5.53948	-2.47053	0.0221203	0.362175	-3.32812
IFI202B	-0.559098	11.9108	-2.46974	0.0221581	0.362175	-3.32956
1110001J03RIK	0.265548	10.7233	2.46968	0.0221607	0.362175	-3.32966
DCTN4	0.187804	10.6181	2.46935	0.0221766	0.362175	-3.33027
LTB4R1	-0.180533	6.60792	-2.46873	0.0222061	0.362175	-3.33139
TMEFF2	-0.20954	5.61467	-2.46799	0.0222415	0.362175	-3.33274
130004C03	-0.519445	6.14635	-2.46773	0.0222542	0.362175	-3.33322
MTERF2	0.21786	8.82364	2.46771	0.0222551	0.362175	-3.33326
SHPK	0.216436	7.9448	2.46767	0.0222568	0.362175	-3.33332
NGFRAP1	0.172571	10.2377	2.46691	0.0222933	0.362175	-3.33471
GM15498	0.226624	5.96626	2.46662	0.0223071	0.362175	-3.33523
PLK1	0.254489	7.03364	2.46634	0.0223207	0.362175	-3.33575
CEP78	0.272187	7.90362	2.46612	0.0223314	0.362175	-3.33615
KANSL1	0.249093	9.02982	2.466	0.0223372	0.362175	-3.33637
SPRY3	0.367757	5.72839	2.46598	0.0223379	0.362175	-3.3364
COX8B	0.433884	8.18324	2.46497	0.0223864	0.362532	-3.33823
CHDH	-0.344444	4.83136	-2.46472	0.0223986	0.362532	-3.33869
LSM11	-0.157146	7.74434	-2.46443	0.0224124	0.362532	-3.33922
ADAM19	-0.228139	7.59095	-2.46353	0.0224559	0.362952	-3.34085
GAN	0.230027	6.65208	2.46221	0.0225196	0.363451	-3.34325
GLRX2	0.209047	10.1528	2.46217	0.0225218	0.363451	-3.34333
NGB	-0.179665	7.07511	-2.46169	0.022545	0.363542	-3.3442
EML1	0.254678	7.27717	2.46005	0.0226246	0.364297	-3.34719
TPST2	0.189853	10.1757	2.45966	0.0226437	0.364297	-3.3479
TRAF3IP1	0.23801	8.21285	2.45964	0.0226445	0.364297	-3.34793
GM4415	-0.287415	5.56573	-2.459	0.0226755	0.364494	-3.34909
MRPL13	0.20995	11.0883	2.45833	0.0227081	0.364494	-3.3503
ZFHX4	-0.316555	8.56381	-2.45713	0.0227667	0.364494	-3.35248
KLRC1	-0.264411	4.43581	-2.45688	0.0227794	0.364494	-3.35295
BC037039	0.305776	7.51612	2.45642	0.0228017	0.364494	-3.35378
NKRF	0.22433	8.66409	2.45634	0.0228057	0.364494	-3.35393
PRTG	-0.203015	7.25405	-2.45614	0.0228156	0.364494	-3.35429
AW742635	-0.200705	6.15104	-2.45603	0.0228207	0.364494	-3.35448
4933411B09RIK	0.295684	6.57499	2.45578	0.0228328	0.364494	-3.35493
CNOT3	0.188378	9.85508	2.45541	0.0228513	0.364494	-3.35562
ENSA	0.139948	10.7438	2.45496	0.0228735	0.364494	-3.35644
4930556A20RIK	-0.193935	6.37277	-2.45492	0.0228754	0.364494	-3.35651
OCLN	-0.196663	7.34671	-2.45472	0.0228852	0.364494	-3.35687
ATG10	0.222238	8.46845	2.45198	0.0230203	0.366132	-3.36184
PRPF4	0.167485	9.03752	2.45191	0.0230234	0.366132	-3.36196
CHCHD5	0.20383	8.90217	2.45143	0.0230473	0.366231	-3.36284
TLL2	-0.240955	5.77201	-2.45105	0.0230662	0.366252	-3.36353
SSR4	0.223648	11.4822	2.45066	0.0230854	0.366276	-3.36423
TIPIN	0.191786	9.45924	2.44986	0.0231252	0.366626	-3.36569
FHOD1	0.224007	8.54136	2.44931	0.0231526	0.36678	-3.36669
MLH1	0.182545	8.15726	2.44874	0.023181	0.36695	-3.36772
GCHFR	0.300747	8.02689	2.4471	0.0232623	0.367784	-3.37068
SLC27A2	-0.209435	6.48822	-2.44697	0.0232692	0.367784	-3.37093
NELFA	0.220285	9.45179	2.44589	0.0233229	0.367935	-3.37288
GATA6	0.34602	9.05531	2.44561	0.0233368	0.367935	-3.37338
ACE2	-0.213717	7.43095	-2.44531	0.0233519	0.367935	-3.37393
ZFP341	0.218485	7.24964	2.4453	0.0233522	0.367935	-3.37394
CRLF3	0.300247	8.11394	2.44442	0.0233965	0.367935	-3.37554
IER3IP1	0.224547	10.4108	2.44388	0.0234237	0.367935	-3.37652
ZSCAN12	0.286686	7.78843	2.44386	0.0234244	0.367935	-3.37655
C77683	-0.229971	8.23048	-2.44297	0.0234692	0.367935	-3.37817
4930511E03RIK	0.324628	8.77057	2.44241	0.0234974	0.367935	-3.37918
ZBTB32	-0.236041	6.63879	-2.44235	0.0235008	0.367935	-3.3793
1700029I15RIK	0.182147	7.18543	2.44229	0.0235038	0.367935	-3.37941
CENPE	-0.21295	6.28795	-2.44211	0.0235128	0.367935	-3.37973
5730508B09RIK	0.242098	10.093	2.44207	0.0235148	0.367935	-3.37981
PRKAA1	-0.22652	8.90957	-2.44124	0.0235568	0.367935	-3.38131
SMAD7	0.351364	8.77661	2.44089	0.0235741	0.367935	-3.38193
P3H4	0.2451	9.67288	2.44034	0.0236019	0.367935	-3.38293
SOCS7	-0.2357	8.68968	-2.43967	0.0236362	0.367935	-3.38415
CLMP	0.243101	10.4907	2.43928	0.0236557	0.367935	-3.38485
ZSWIM1	0.226224	8.65617	2.43919	0.02366	0.367935	-3.385
UBA6	-0.18817	9.46348	-2.43904	0.0236681	0.367935	-3.38529
SWT1	-0.216912	8.52424	-2.43883	0.0236785	0.367935	-3.38567
7630403G23RIK	0.279784	4.3562	2.43829	0.0237058	0.367935	-3.38664
4930483K19RIK	-0.208135	5.18945	-2.43793	0.0237242	0.367935	-3.38729
VPS45	0.150374	8.72239	2.43767	0.0237375	0.367935	-3.38777
MRPL9	0.160951	10.7721	2.43762	0.0237401	0.367935	-3.38786
TMEM191C	-0.168405	8.09816	-2.43761	0.0237406	0.367935	-3.38788
ID4	0.35426	7.85005	2.43727	0.0237578	0.367935	-3.38849
B930093H17RIK	-0.261828	4.14771	-2.43654	0.023795	0.367939	-3.38981
TRIM12A	-0.22094	5.9509	-2.43604	0.0238204	0.367939	-3.39071
MUTYH	0.225808	8.49381	2.43596	0.0238246	0.367939	-3.39086
ASXL2	-0.171891	8.12365	-2.43587	0.023829	0.367939	-3.39102
CABLES1	0.190805	9.1682	2.43545	0.0238507	0.368	-3.39178
RAB7	-0.141751	12.8427	-2.43506	0.0238702	0.368028	-3.39248
UBE2D2B	0.244511	3.89054	2.43399	0.0239251	0.368257	-3.39442
PTPRCAP	-0.189285	8.34993	-2.43381	0.0239345	0.368257	-3.39475
TTC32	0.203561	8.2539	2.43373	0.0239384	0.368257	-3.39488
FAM83D	0.168873	6.90169	2.43286	0.0239832	0.368673	-3.39646
RBX1	-0.220861	6.93285	-2.43157	0.0240495	0.369418	-3.39879
KRTAP15	-0.281449	5.77677	-2.43012	0.0241242	0.370188	-3.40141
SOX9	0.289395	7.95894	2.42956	0.0241531	0.370188	-3.40242
EXOC3L	0.299701	5.81458	2.42956	0.0241532	0.370188	-3.40242
TPTE	-0.238801	7.15729	-2.42851	0.0242076	0.370386	-3.40432
LSAMP	-0.27205	7.08325	-2.42836	0.0242152	0.370386	-3.40459
IL1B	-0.18538	6.35163	-2.42827	0.0242197	0.370386	-3.40474
TRPT1	0.19389	8.88892	2.42712	0.0242797	0.370862	-3.40683
KLRA21	-0.201176	9.00462	-2.42694	0.0242887	0.370862	-3.40715
GSTK1	0.218819	9.83527	2.42664	0.0243045	0.370862	-3.40769
COPG2OS2	-0.171471	6.73849	-2.42612	0.0243313	0.370998	-3.40862
TOP3A	0.25278	7.51215	2.42535	0.0243715	0.371271	-3.41002
MUC2	-0.216366	7.27367	-2.42487	0.0243964	0.371271	-3.41088
IER5L	0.402411	9.11846	2.42475	0.0244028	0.371271	-3.4111
B3GALT5	-0.2248	7.85475	-2.42405	0.0244395	0.371427	-3.41237
MRPL32	0.205947	11.0961	2.42387	0.0244489	0.371427	-3.4127
TBL3	0.194375	8.98715	2.4235	0.0244681	0.37144	-3.41336
PPP1R35	0.196692	7.84653	2.42254	0.0245184	0.37144	-3.41509
SKIL	0.307944	10.0389	2.42228	0.0245319	0.37144	-3.41555
SIM2	0.272815	5.71967	2.42149	0.0245736	0.37144	-3.41699
PDAP1	0.223801	11.3041	2.42132	0.0245821	0.37144	-3.41728
CACNB3	0.303426	8.4626	2.42125	0.0245861	0.37144	-3.41742
HCN1	-0.216835	6.31288	-2.42121	0.0245884	0.37144	-3.41749
MVK	0.283002	10.1965	2.42104	0.0245972	0.37144	-3.4178
4933437G19RIK	0.219681	4.6547	2.42048	0.0246264	0.37144	-3.4188
6030422H21RIK	-0.313066	5.55444	-2.42043	0.0246289	0.37144	-3.41888
HS6ST1	0.21609	9.36187	2.41796	0.0247597	0.373	-3.42335
BDP1	-0.237691	8.36183	-2.41779	0.0247683	0.373	-3.42364
SMPD4	0.152744	9.166	2.41599	0.0248636	0.373947	-3.42688
CBX8	0.24537	8.24769	2.41593	0.0248673	0.373947	-3.42701
XYLT2	0.20024	7.94059	2.4145	0.0249429	0.37419	-3.42957
LRCH2	0.299385	5.85635	2.41449	0.0249434	0.37419	-3.42958
SRBD1	0.16485	8.70722	2.41427	0.0249555	0.37419	-3.43
MKI67	0.33838	6.3765	2.41426	0.0249556	0.37419	-3.43
IRGC1	0.217759	7.28263	2.41326	0.025009	0.374719	-3.4318
AOC1	-0.225246	7.46031	-2.41199	0.0250769	0.375425	-3.43409
GDF3	-0.177653	7.62158	-2.4117	0.0250923	0.375425	-3.4346
ACAD10	-0.230365	9.52258	-2.40999	0.0251841	0.376054	-3.43768
ACSS2	0.209999	11.0909	2.40972	0.0251987	0.376054	-3.43817
RWDD3	0.349455	6.8242	2.40959	0.0252056	0.376054	-3.4384
APOA1BP	0.195649	11.5654	2.40931	0.025221	0.376054	-3.43892
STBD1	-0.423263	6.71521	-2.40877	0.0252496	0.376054	-3.43987
CLCA3A1	-0.22026	11.1207	-2.40821	0.0252802	0.376054	-3.44089
RAB15	-0.163524	8.63603	-2.40802	0.0252903	0.376054	-3.44123
9230108I15RIK	-0.344126	8.54184	-2.40792	0.0252957	0.376054	-3.44141
TMEM37	0.215841	9.13591	2.40788	0.0252975	0.376054	-3.44147
DGUOK	0.189951	10.7543	2.40659	0.0253675	0.376314	-3.4438
ZFP263	0.181515	9.07554	2.40633	0.0253814	0.376314	-3.44426
LINCENC1	-0.207853	4.87451	-2.40625	0.0253857	0.376314	-3.4444
5830461L22RIK	-0.217369	6.29192	-2.40622	0.0253876	0.376314	-3.44447
AI506816	-0.247359	5.89278	-2.40522	0.0254417	0.376563	-3.44626
4631422I05RIK	-0.21435	6.53487	-2.40505	0.0254508	0.376563	-3.44656
FAM168A	0.195747	10.1436	2.4049	0.0254589	0.376563	-3.44683
BTNL9	-0.186635	6.58221	-2.40429	0.0254922	0.376732	-3.44793
PABPC1L	-0.224443	6.84546	-2.40402	0.0255068	0.376732	-3.44841
NTAN1	0.210554	10.4208	2.4034	0.0255403	0.376732	-3.44952
IRX3	0.271754	10.1534	2.40335	0.025543	0.376732	-3.44961
4930453J04RIK	-0.171679	8.07566	-2.4023	0.0256005	0.376948	-3.45151
GUCD1	0.19091	10.1013	2.4017	0.0256329	0.376948	-3.45257
CPSF4L	0.255652	6.66692	2.40071	0.0256873	0.376948	-3.45436
ELL	0.251611	9.02476	2.4004	0.0257041	0.376948	-3.45491
PTGDR	-0.190086	6.79187	-2.39966	0.025745	0.376948	-3.45625
CHIL3	-0.230504	4.75147	-2.39947	0.0257554	0.376948	-3.45659
PET100	0.30711	10.2898	2.39941	0.0257584	0.376948	-3.45668
KRTAP12-1	-0.165035	9.75588	-2.39929	0.0257653	0.376948	-3.45691
GM6658	0.21523	5.78736	2.39896	0.025783	0.376948	-3.45749
ZKSCAN3	0.189995	9.3427	2.39878	0.025793	0.376948	-3.45782
ZSCAN26	0.19274	9.68341	2.39865	0.0258	0.376948	-3.45805
CD1D1	0.2541	10.4543	2.39858	0.0258042	0.376948	-3.45818
PIAS1	0.16654	9.44516	2.39853	0.0258066	0.376948	-3.45826
ECH1	0.176451	11.7442	2.39843	0.0258121	0.376948	-3.45844
A230046K03RIK	-0.181035	9.31045	-2.39809	0.0258309	0.376956	-3.45905
SERPINB9	-0.226552	10.3701	-2.3973	0.0258746	0.377329	-3.46048
CLASP1	0.19486	9.10613	2.3968	0.025902	0.377463	-3.46137
MTA3	0.159703	10.0667	2.39532	0.0259838	0.378389	-3.46402
ZFP217	0.228506	8.35697	2.39499	0.0260021	0.37839	-3.46462
HEXB	-0.283335	9.6633	-2.39431	0.0260399	0.378547	-3.46584
2310008B10RIK	-0.300388	6.93371	-2.39413	0.0260494	0.378547	-3.46615
MSANTD1	-0.246886	4.60142	-2.39321	0.0261006	0.379025	-3.4678
D2ERTD640E	-0.27688	5.86215	-2.39136	0.0262034	0.379671	-3.47111
MARS2	0.350953	6.09643	2.39086	0.0262316	0.379671	-3.47202
POLG2	0.246685	8.387	2.39054	0.0262495	0.379671	-3.47259
CLCN3	-0.234182	9.70005	-2.39024	0.0262662	0.379671	-3.47313
NELFB	0.167952	10.8886	2.39023	0.0262669	0.379671	-3.47315
CEACAM13	0.247442	4.34009	2.39021	0.026268	0.379671	-3.47318
CPSF2	0.281855	9.12017	2.38984	0.0262887	0.379671	-3.47385
ADARB2	-0.191834	6.40975	-2.3896	0.0263017	0.379671	-3.47426
ARMC7	0.177119	7.91456	2.38946	0.0263098	0.379671	-3.47452
SDHAF4	0.223052	10.4866	2.38847	0.0263651	0.380204	-3.47629
TUT1	0.168854	8.71212	2.38778	0.0264037	0.380396	-3.47752
GNG7	0.159938	7.4337	2.38746	0.0264215	0.380396	-3.47809
BC024139	-0.248699	5.79932	-2.38631	0.0264861	0.380396	-3.48015
LSM12	0.306419	8.83539	2.38564	0.0265243	0.380396	-3.48136
DCAF15	0.19139	8.63105	2.38557	0.0265279	0.380396	-3.48147
WHRN	-0.157515	8.59007	-2.38543	0.026536	0.380396	-3.48173
6330415B21RIK	-0.289478	3.90856	-2.38537	0.0265394	0.380396	-3.48184
DCAF10	0.204885	8.56569	2.38513	0.0265527	0.380396	-3.48226
PNKP	0.177539	8.318	2.385	0.0265601	0.380396	-3.48249
TACR2	-0.221072	6.96561	-2.38497	0.0265619	0.380396	-3.48255
VPS28	0.183998	11.561	2.38403	0.0266149	0.380696	-3.48423
NENF	0.251557	10.0951	2.38314	0.0266653	0.380696	-3.48582
WAP	-0.186292	7.18391	-2.38314	0.0266657	0.380696	-3.48583
GABRG2	-0.23837	7.68348	-2.38301	0.0266725	0.380696	-3.48605
CASP7	-0.15204	9.36386	-2.38295	0.0266759	0.380696	-3.48616
CD164	-0.1352	12.7	-2.38265	0.026693	0.380696	-3.48669
CCDC159	0.222274	7.61765	2.3815	0.0267582	0.381364	-3.48875
MED7	0.20689	9.39342	2.38041	0.0268206	0.381946	-3.49071
MBIP	0.428231	8.60217	2.38	0.0268437	0.381946	-3.49143
RBP2	-0.184805	6.90811	-2.37982	0.0268543	0.381946	-3.49176
KRT33A	0.283911	5.47731	2.37908	0.0268965	0.382151	-3.49309
MRPS18A	0.178899	12.3489	2.37892	0.0269056	0.382151	-3.49337
CHAC1	0.692149	11.3606	2.37779	0.0269698	0.382742	-3.49538
4632428N05RIK	0.304621	9.5554	2.37754	0.0269841	0.382742	-3.49582
FAM212A	0.187675	9.36455	2.3769	0.0270207	0.382782	-3.49696
AU042950	-0.229438	3.93192	-2.37674	0.0270301	0.382782	-3.49725
AP1S2	-0.237146	7.95723	-2.37621	0.0270604	0.382782	-3.4982
ZFP740	0.27532	9.77461	2.37605	0.0270696	0.382782	-3.49848
GRIA4	-0.247971	6.26971	-2.37589	0.0270792	0.382782	-3.49878
MRPL57	0.248	10.5909	2.37529	0.0271135	0.383006	-3.49985
GM11783	-0.178691	7.22637	-2.37483	0.0271402	0.383083	-3.50067
TCTEX1D4	-0.168636	6.45695	-2.37455	0.0271559	0.383083	-3.50116
DOCK10	-0.183077	4.87451	-2.37408	0.0271833	0.383208	-3.50201
CSAD	0.171699	11.2122	2.37339	0.0272229	0.383277	-3.50323
RFC5	0.190994	8.15966	2.37335	0.0272251	0.383277	-3.5033
CELF2	-0.165651	11.701	-2.37277	0.0272585	0.383331	-3.50433
WBP1L	0.164597	11.1155	2.37246	0.0272768	0.383331	-3.5049
SH2B2	0.1706	10.8126	2.37233	0.0272844	0.383331	-3.50513
CCDC55	0.181055	8.86438	2.37062	0.0273831	0.384215	-3.50817
ST5	0.187298	9.29174	2.3706	0.0273844	0.384215	-3.50821
PSMG1	0.2021	10.5948	2.36924	0.0274634	0.385064	-3.51063
9030607L20RIK	-0.218146	6.32787	-2.36814	0.0275273	0.385593	-3.51258
APBA1	-0.168119	7.58159	-2.36796	0.0275384	0.385593	-3.51292
CENPU	0.276379	7.82998	2.36752	0.0275637	0.38562	-3.51369
SPEF2	-0.234254	5.76019	-2.36728	0.0275775	0.38562	-3.51411
IER2	0.474578	9.84386	2.36646	0.0276256	0.385777	-3.51558
SAR1A	0.1564	11.5293	2.36633	0.0276332	0.385777	-3.51581
LAMC1	-0.172555	10.1449	-2.3659	0.0276587	0.385777	-3.51658
GM10857	-0.230505	5.68405	-2.36578	0.0276657	0.385777	-3.5168
PIR	0.218314	8.1605	2.36548	0.0276834	0.385777	-3.51733
FAM114A1	0.19507	9.77852	2.36471	0.0277286	0.385777	-3.51871
AI481207	-0.239175	5.3711	-2.36412	0.0277628	0.385777	-3.51974
DUSP8	-0.180665	8.80911	-2.364	0.0277701	0.385777	-3.51996
4931431C16RIK	-0.184234	5.08117	-2.3639	0.0277762	0.385777	-3.52015
1810028F09RIK	-0.252312	4.6169	-2.36383	0.0277802	0.385777	-3.52027
9330156P08RIK	-0.229539	5.55047	-2.36348	0.0278004	0.385777	-3.52088
NR4A1	0.378258	9.5328	2.36329	0.0278119	0.385777	-3.52123
D2ERTD397E	-0.186838	3.36147	-2.36188	0.0278952	0.386673	-3.52374
SQSTM1	-0.194401	13.0174	-2.36097	0.0279488	0.38695	-3.52535
ZFP532	0.172046	9.08276	2.36005	0.0280032	0.38695	-3.52699
MRPL41	0.230997	10.7519	2.36005	0.0280035	0.38695	-3.527
UBASH3B	-0.225007	7.64572	-2.35992	0.028011	0.38695	-3.52722
5730407O05RIK	-0.207363	4.60743	-2.35984	0.0280157	0.38695	-3.52736
KRTAP4-2	-0.2491	4.75378	-2.35965	0.0280271	0.38695	-3.5277
HDGFL1	-0.163487	8.16529	-2.35762	0.0281476	0.387671	-3.53131
ARL4A	0.388197	10.5187	2.35736	0.0281631	0.387671	-3.53177
SLC6A18	-0.224251	5.88203	-2.35708	0.0281794	0.387671	-3.53226
METTL13	0.159285	7.27773	2.35706	0.0281811	0.387671	-3.53231
ASCC3	-0.253295	8.47314	-2.35687	0.028192	0.387671	-3.53263
EBI3	-0.255505	6.49344	-2.35672	0.028201	0.387671	-3.5329
ATP5G2	0.153401	12.2977	2.35656	0.0282106	0.387671	-3.53319
EFNA2	0.359513	6.55081	2.35595	0.0282471	0.387671	-3.53427
MRPS36	0.212452	10.3124	2.35594	0.0282476	0.387671	-3.53429
ZDHHC7	0.141848	10.189	2.35498	0.0283053	0.388205	-3.536
MINOS1	0.203849	12.1595	2.35425	0.0283489	0.388547	-3.53729
SLC30A10	-0.237261	6.48688	-2.35344	0.0283974	0.38883	-3.53873
STX18	0.190638	9.7874	2.35328	0.0284071	0.38883	-3.53902
DOCK9	-0.22883	10.1324	-2.35257	0.0284499	0.388899	-3.54028
PHLDA3	0.241899	12.5266	2.35251	0.0284532	0.388899	-3.54038
MND1	0.28278	6.08877	2.35226	0.0284684	0.388899	-3.54083
NTS	0.216272	4.53743	2.3518	0.0284961	0.388972	-3.54164
3110057O12RIK	0.183326	7.87105	2.35153	0.0285123	0.388972	-3.54212
FBXL6	0.181239	9.00405	2.35124	0.02853	0.388972	-3.54264
MUSTN1	0.294337	7.31844	2.34997	0.0286066	0.389173	-3.54489
LYPD8	-0.183545	6.08793	-2.34979	0.0286175	0.389173	-3.54521
4933436I20RIK	0.215298	3.77606	2.34959	0.0286292	0.389173	-3.54556
FAM117A	0.185499	10.7941	2.34911	0.0286586	0.389173	-3.54642
C79206	-0.232834	7.4411	-2.34902	0.0286639	0.389173	-3.54657
D5ERTD163E	-0.177834	6.71884	-2.3487	0.0286831	0.389173	-3.54714
SERPINB9G	-0.353236	5.48058	-2.3484	0.0287014	0.389173	-3.54767
GM29722	-0.168227	8.04785	-2.34798	0.0287272	0.389173	-3.54843
CFAP61	-0.181043	7.66812	-2.34711	0.02878	0.389173	-3.54997
PPARG	0.19825	12.6208	2.34689	0.0287934	0.389173	-3.55036
DPP9	0.242814	9.89772	2.34648	0.0288184	0.389173	-3.55109
LCE1B	-0.212167	7.10945	-2.3464	0.0288231	0.389173	-3.55122
EXOC3L4	0.182248	7.29591	2.34607	0.028843	0.389173	-3.5518
9030617O03RIK	0.173935	9.7635	2.34599	0.0288479	0.389173	-3.55195
XRCC2	0.186026	7.42512	2.34596	0.0288497	0.389173	-3.552
PPHLN1	0.204189	9.26779	2.34578	0.0288606	0.389173	-3.55232
NLRX1	0.206759	7.87728	2.34573	0.0288638	0.389173	-3.55241
OGT	-0.410436	9.42026	-2.34494	0.0289122	0.389572	-3.55381
TCEB3	0.140465	9.58555	2.34397	0.0289712	0.390105	-3.55552
RHBDF2	0.147829	9.34133	2.34351	0.0289994	0.390105	-3.55634
MSL1	0.189117	10.0873	2.34324	0.0290157	0.390105	-3.55681
TSPYL3	-0.245291	5.76984	-2.34266	0.0290517	0.390105	-3.55785
CIR1	0.286675	8.316	2.34243	0.0290657	0.390105	-3.55826
STX17	0.171271	9.08842	2.34228	0.0290745	0.390105	-3.55851
HUS1	0.217222	7.60588	2.34214	0.0290834	0.390105	-3.55877
4930503B20RIK	-0.221092	6.65443	-2.34167	0.029112	0.390122	-3.55959
4930435M08RIK	0.208659	3.87333	2.34151	0.0291223	0.390122	-3.55989
RRP36	0.198214	9.78771	2.34118	0.0291425	0.390136	-3.56047
AI854703	-0.187049	8.62215	-2.34084	0.0291634	0.390136	-3.56108
ZBED5	0.179593	6.83411	2.34057	0.0291798	0.390136	-3.56155
MRAP	0.246151	11.4387	2.34021	0.0292021	0.390183	-3.56219
NRGN	-0.243388	6.83169	-2.33914	0.0292677	0.390569	-3.56407
CEBPZOS	0.259001	9.05265	2.33913	0.0292687	0.390569	-3.5641
TNFSF10	-0.215242	6.82163	-2.33865	0.0292985	0.390716	-3.56495
PAQR3	-0.304595	8.33014	-2.33786	0.0293472	0.391113	-3.56634
PEX12	0.182954	9.27026	2.3374	0.0293758	0.391243	-3.56716
SVS4	-0.200484	3.71219	-2.33586	0.0294709	0.392192	-3.56987
PRL8A6	0.196148	4.6528	2.33512	0.0295172	0.392192	-3.57119
TMEM70	0.166047	10.613	2.33485	0.0295337	0.392192	-3.57166
C3AR1	-0.193659	7.37827	-2.33474	0.0295405	0.392192	-3.57185
PTPMT1	0.21465	10.7812	2.33451	0.0295549	0.392192	-3.57226
MYRIP	-0.190854	4.10781	-2.33442	0.0295605	0.392192	-3.57242
NUP210	-0.212816	6.22818	-2.33401	0.0295863	0.392283	-3.57315
TM2D3	0.192849	9.10049	2.33363	0.0296099	0.392345	-3.57382
4933406F09RIK	-0.182529	7.86275	-2.33309	0.0296439	0.392367	-3.57478
CCR6	-0.192988	7.08919	-2.333	0.0296493	0.392367	-3.57494
GM7325	0.26654	3.8739	2.33266	0.0296704	0.392395	-3.57553
CCNA2	0.230166	8.14632	2.33169	0.0297313	0.39295	-3.57725
CPXM1	0.18004	6.07318	2.33112	0.029767	0.393171	-3.57826
FAM122A	0.221824	10.1215	2.3303	0.0298183	0.393301	-3.5797
HOXB2	0.14615	8.34121	2.33019	0.0298255	0.393301	-3.5799
ABHD16B	-0.195855	6.33459	-2.33005	0.0298338	0.393301	-3.58014
GTPBP3	0.206191	9.54936	2.32964	0.0298598	0.393394	-3.58087
KRTAP5-1	-0.18533	8.52412	-2.3291	0.029894	0.393595	-3.58183
PLLP	-0.201521	8.38653	-2.32862	0.0299237	0.393707	-3.58266
MYEOV2	0.248201	11.5978	2.32824	0.0299481	0.393707	-3.58334
MAD1L1	0.208105	7.89895	2.32806	0.0299595	0.393707	-3.58366
2310065F04RIK	-0.210604	6.74271	-2.32756	0.029991	0.393871	-3.58454
TEX16	-0.221137	4.62398	-2.32663	0.0300498	0.394394	-3.58618
NKAIN4	-0.17724	7.28567	-2.32582	0.0301012	0.394819	-3.58762
PTK7	0.204997	6.97322	2.32533	0.0301316	0.394968	-3.58847
SEPN1	0.200162	10	2.32463	0.0301762	0.395119	-3.5897
CHMP2A	0.22715	10.9014	2.32455	0.0301813	0.395119	-3.58985
ZFP568	0.170506	7.96839	2.32377	0.0302311	0.395404	-3.59123
SEMA4B	0.22683	8.58333	2.32279	0.0302937	0.395404	-3.59296
SYNPO2L	-0.226072	7.88984	-2.32274	0.0302965	0.395404	-3.59304
RBBP9	0.230568	8.66468	2.32261	0.0303046	0.395404	-3.59326
NDRG2	0.257638	7.58731	2.32196	0.0303466	0.395404	-3.59442
1110064A23RIK	-0.158959	6.13482	-2.32194	0.0303474	0.395404	-3.59444
USP12	-0.184389	9.09558	-2.32152	0.0303747	0.395404	-3.5952
GH	-0.206693	7.67292	-2.32143	0.0303799	0.395404	-3.59534
PRRG2	0.25144	8.827	2.32086	0.0304164	0.395404	-3.59635
FZD8	0.198643	8.09558	2.32045	0.0304428	0.395404	-3.59708
GYS2	-0.20549	5.15229	-2.32045	0.0304429	0.395404	-3.59708
NPY5R	-0.197213	6.95985	-2.3204	0.0304458	0.395404	-3.59716
ARMC12	-0.230738	6.62031	-2.32015	0.0304621	0.395404	-3.59761
ABHD5	0.1553	12.0527	2.31979	0.0304854	0.395404	-3.59825
KDM6A	0.31834	9.43511	2.31973	0.0304891	0.395404	-3.59835
SYNE1	-0.211448	8.45874	-2.31858	0.030563	0.395404	-3.60038
LSM3	0.2111	11.3969	2.31846	0.0305701	0.395404	-3.60057
MCTS2	0.232849	9.93942	2.31741	0.0306383	0.395404	-3.60244
HCFC1R1	0.187	12.2842	2.31733	0.0306434	0.395404	-3.60258
FAM104A	0.236346	10.3627	2.31727	0.0306467	0.395404	-3.60267
HDDC3	0.298032	8.84918	2.31689	0.0306717	0.395404	-3.60335
DIXDC1	0.277559	10.0866	2.31663	0.0306885	0.395404	-3.60381
NHEJ1	-0.19568	7.48525	-2.31639	0.0307038	0.395404	-3.60423
MAG	-0.152026	7.58232	-2.31629	0.03071	0.395404	-3.6044
EFNA1	0.214327	7.08861	2.31615	0.0307193	0.395404	-3.60465
PFKFB3	0.32445	9.83357	2.31611	0.0307215	0.395404	-3.60471
KCNE3	-0.187429	3.2566	-2.3157	0.0307482	0.395404	-3.60544
CD84	-0.193301	6.12213	-2.31559	0.0307551	0.395404	-3.60563
4930558J22RIK	-0.19557	5.91125	-2.31539	0.0307685	0.395404	-3.60599
GUCA1B	-0.20412	7.8637	-2.31529	0.030775	0.395404	-3.60617
GABBR1	-0.312931	8.32714	-2.31427	0.030841	0.396006	-3.60796
TBC1D31	-0.179222	8.621	-2.31366	0.0308802	0.396264	-3.60903
LAMB1	-0.185999	11.7258	-2.31326	0.0309064	0.396355	-3.60973
UAP1L1	-0.177595	9.97508	-2.31289	0.0309303	0.396416	-3.61038
EMX2	0.34892	5.68389	2.31244	0.0309595	0.396545	-3.61117
2310068J16RIK	0.192991	7.96402	2.31155	0.0310172	0.396706	-3.61273
GNL2	0.167121	9.63312	2.31153	0.0310188	0.396706	-3.61278
PGP	0.278397	10.5755	2.31136	0.0310294	0.396706	-3.61306
HKDC1	-0.167135	8.27551	-2.31071	0.0310722	0.396733	-3.61421
RBM38	0.266055	8.24187	2.31051	0.0310852	0.396733	-3.61457
IL4	-0.195719	6.20784	-2.31045	0.0310889	0.396733	-3.61467
TCF20	0.221345	9.10838	2.30974	0.0311357	0.396868	-3.61592
HSD3B7	0.175346	11.0192	2.3097	0.0311378	0.396868	-3.61598
RAB21	-0.177248	10.4652	-2.30901	0.0311829	0.397198	-3.61719
GCN1L1	-0.239472	6.81528	-2.30847	0.0312188	0.39725	-3.61816
DNAJC2	0.223054	9.18394	2.30823	0.0312346	0.39725	-3.61858
SPECC1	0.268495	7.88586	2.30794	0.0312531	0.39725	-3.61908
GM31087	-0.175833	7.15408	-2.30778	0.0312636	0.39725	-3.61936
C1QTNF2	-0.175075	5.20831	-2.307	0.0313148	0.397633	-3.62073
TEAD2	0.249995	8.72568	2.30674	0.031332	0.397633	-3.62119
PDE12	0.224611	9.3651	2.30602	0.0313796	0.397977	-3.62246
PRDM10	0.272936	5.40506	2.30553	0.0314114	0.397977	-3.6233
DGCR14	0.16621	8.57276	2.30545	0.0314167	0.397977	-3.62345
OAS1B	-0.210314	8.76227	-2.30488	0.0314543	0.398036	-3.62445
ARNTL	0.272998	8.9524	2.30459	0.0314737	0.398036	-3.62496
CAST	0.158605	9.7024	2.30408	0.0315075	0.398036	-3.62586
GM6484	0.35011	7.25675	2.30392	0.0315179	0.398036	-3.62614
ACSL4	-0.247648	10.0953	-2.30367	0.0315344	0.398036	-3.62657
2610027F03RIK	-0.183273	7.07882	-2.30347	0.0315479	0.398036	-3.62693
HTR7	-0.212655	6.41315	-2.30335	0.0315557	0.398036	-3.62714
SMGC	-0.17875	6.45751	-2.30167	0.0316668	0.399194	-3.63008
SLC4A1AP	0.146648	8.40725	2.30129	0.0316921	0.39927	-3.63075
IFI27	0.124699	13.5917	2.30052	0.0317432	0.399624	-3.6321
4921528I07RIK	-0.206135	6.14996	-2.30029	0.0317587	0.399624	-3.63251
ACTA1	0.290235	6.77325	2.2998	0.0317909	0.39967	-3.63335
FAM78B	-0.200171	7.86134	-2.29963	0.0318025	0.39967	-3.63366
PVR	-0.252203	9.56845	-2.29937	0.0318202	0.39967	-3.63412
TAF1D	0.318635	8.31262	2.29904	0.031842	0.399702	-3.6347
ANKRD39	0.178911	7.80327	2.29829	0.0318922	0.400019	-3.63602
GNAO1	0.192547	8.00121	2.29789	0.0319189	0.400019	-3.63671
METRN	0.19915	9.42493	2.29701	0.0319778	0.400019	-3.63826
MMAB	0.18885	9.45602	2.29697	0.0319803	0.400019	-3.63832
LOXL4	-0.194854	8.0171	-2.2969	0.0319852	0.400019	-3.63845
BTNL10	0.18863	6.10018	2.29595	0.0320486	0.400019	-3.64011
AARSD1	0.227259	9.65196	2.29572	0.032064	0.400019	-3.64051
TACC3	-0.220617	7.5876	-2.29568	0.0320665	0.400019	-3.64057
RASA1	-0.157937	9.82885	-2.29518	0.0321006	0.400019	-3.64146
TRIM61	-0.208627	5.67025	-2.29441	0.032152	0.400019	-3.6428
TMEM239	-0.205727	6.76901	-2.29416	0.0321692	0.400019	-3.64325
KCNK6	-0.225485	5.39052	-2.29391	0.032186	0.400019	-3.64368
CHSY1	0.238432	9.99048	2.29384	0.0321906	0.400019	-3.6438
USP46	0.159115	9.37785	2.29376	0.0321959	0.400019	-3.64394
HACD2	0.145851	13.4519	2.29368	0.0322013	0.400019	-3.64408
KLHL5	0.142999	10.8073	2.29316	0.0322363	0.400019	-3.64499
PLEKHA7	-0.138007	7.36515	-2.2931	0.0322405	0.400019	-3.6451
WFDC12	0.176817	8.24817	2.29309	0.0322408	0.400019	-3.64511
GM20767	-0.268876	4.623	-2.29293	0.0322521	0.400019	-3.6454
BLVRA	0.2015	10.3786	2.29291	0.0322531	0.400019	-3.64543
D930002L09RIK	-0.205092	3.26224	-2.29254	0.032278	0.400089	-3.64607
6330418B08RIK	-0.207238	3.83752	-2.29221	0.0323005	0.400128	-3.64665
MED27	0.167435	8.83245	2.2915	0.0323483	0.400297	-3.64789
1700007J10RIK	-0.209266	5.59112	-2.29144	0.0323527	0.400297	-3.648
GM5141	0.296235	5.39049	2.29109	0.0323761	0.400329	-3.64861
ACTL7B	-0.173112	8.13668	-2.29083	0.0323939	0.400329	-3.64907
AAGAB	0.1846	9.05801	2.2902	0.0324367	0.400489	-3.65017
P4HTM	0.248763	7.19838	2.28958	0.0324786	0.400489	-3.65125
2610201A13RIK	-0.185139	6.93882	-2.28937	0.0324929	0.400489	-3.65162
CDC6	0.277527	4.53808	2.28934	0.0324949	0.400489	-3.65167
FOXC2	0.420963	7.8641	2.28897	0.0325202	0.400489	-3.65232
CMC2	0.264301	10.1115	2.28893	0.0325227	0.400489	-3.65239
GCC1	0.200265	8.7135	2.28852	0.0325506	0.400536	-3.6531
SNRNP70	0.293171	8.59988	2.28831	0.0325651	0.400536	-3.65348
BOLA2	0.220029	9.32483	2.28774	0.0326037	0.400693	-3.65447
MPI	0.153459	9.26939	2.28737	0.0326288	0.400693	-3.65511
OSGIN1	0.33112	9.34736	2.28727	0.0326359	0.400693	-3.65529
DAB2IP	0.192511	10.102	2.2861	0.0327156	0.401434	-3.65733
CYB5R1	-0.221951	11.5883	-2.28567	0.032745	0.401557	-3.65808
2410049M19RIK	-0.218355	5.88333	-2.28526	0.0327733	0.401667	-3.6588
IFFO1	0.278921	8.69417	2.28468	0.0328133	0.401854	-3.65982
ACADVL	0.17195	11.9229	2.28447	0.0328273	0.401854	-3.66018
MCCC2	0.168474	9.95985	2.28393	0.0328644	0.40205	-3.66112
UNC5C	-0.225525	7.76591	-2.28367	0.0328821	0.40205	-3.66157
RIN2	0.344549	9.8463	2.28277	0.0329444	0.402142	-3.66315
ORC5	0.156925	9.45283	2.28277	0.0329446	0.402142	-3.66316
ZC3H4	0.210451	8.46443	2.28272	0.0329478	0.402142	-3.66324
TCF3	0.201367	9.14097	2.28216	0.0329867	0.402206	-3.66422
SLC25A48	-0.183808	5.53402	-2.28184	0.0330081	0.402206	-3.66477
IFI27L2B	0.26775	7.67753	2.2818	0.0330113	0.402206	-3.66485
HSPB11	0.253412	8.58634	2.28119	0.033053	0.402283	-3.6659
OLFR17	-0.27098	5.98436	-2.28087	0.0330753	0.402283	-3.66647
MOCS3	0.198843	8.5292	2.28063	0.0330919	0.402283	-3.66689
ZRANB1	0.198533	8.94625	2.28045	0.0331042	0.402283	-3.6672
1700045I11RIK	-0.16138	7.51281	-2.2803	0.0331146	0.402283	-3.66746
DNASE1L3	-0.24559	5.84411	-2.27938	0.0331785	0.402823	-3.66907
GRHPR	0.241499	10.3923	2.27897	0.0332066	0.402929	-3.66978
MGAT3	-0.175304	6.78801	-2.2781	0.0332672	0.40326	-3.6713
SNORD116	0.370398	4.65202	2.27802	0.0332728	0.40326	-3.67144
NXF7	-0.216008	6.88047	-2.27694	0.0333478	0.403767	-3.67332
D18ERTD169E	-0.194678	6.86614	-2.27686	0.0333536	0.403767	-3.67346
LHFPL5	-0.18965	5.95575	-2.27594	0.0334177	0.404308	-3.67507
DMPK	0.269475	7.99464	2.27556	0.0334442	0.404392	-3.67573
MTIF2	0.141605	9.3441	2.27468	0.0335056	0.404518	-3.67726
CST12	0.211764	5.08431	2.27432	0.0335304	0.404518	-3.67788
CNFN	-0.194236	5.97755	-2.27421	0.0335384	0.404518	-3.67808
SDHAF1	0.226551	9.56361	2.2737	0.0335739	0.404518	-3.67896
HPS6	0.187577	8.15977	2.2735	0.0335881	0.404518	-3.67932
SLC51A	-0.159138	6.38807	-2.27335	0.0335985	0.404518	-3.67957
SLC36A2	0.274782	8.28073	2.27302	0.0336217	0.404518	-3.68015
SLC5A7	-0.181236	6.39786	-2.2727	0.0336439	0.404518	-3.6807
SPI1	0.170655	6.82768	2.27233	0.0336702	0.404518	-3.68135
MGLL	0.22645	9.47748	2.27223	0.0336772	0.404518	-3.68153
3110027N22RIK	0.537474	8.47964	2.2716	0.0337216	0.404518	-3.68263
SLC35C1	0.17654	8.18866	2.27146	0.0337312	0.404518	-3.68286
HSPA2	0.17351	8.87028	2.27119	0.0337505	0.404518	-3.68334
KIFC5B	0.219934	3.80809	2.27118	0.033751	0.404518	-3.68335
CEBPA	0.2109	12.596	2.27116	0.0337523	0.404518	-3.68339
AA407881	-0.634746	5.22364	-2.27096	0.0337667	0.404518	-3.68374
CAMK4	-0.163344	7.66425	-2.2701	0.0338268	0.40482	-3.68523
CTTNBP2	-0.213685	6.42346	-2.27004	0.033831	0.40482	-3.68533
OLFR480	-0.257566	6.22414	-2.26957	0.0338642	0.404919	-3.68615
PDSS1	0.254341	7.66423	2.26937	0.0338783	0.404919	-3.6865
AI429214	0.16718	8.55317	2.26766	0.0339997	0.40575	-3.68948
RAB1B	0.17875	11.0256	2.26763	0.0340018	0.40575	-3.68953
1700023F06RIK	0.284985	5.05847	2.26697	0.0340485	0.40575	-3.69068
1600012H06RIK	0.142725	9.7505	2.2668	0.0340607	0.40575	-3.69098
BC089597	-0.199279	5.94016	-2.26653	0.0340797	0.40575	-3.69144
SRA1	0.188897	11.0864	2.26644	0.0340862	0.40575	-3.6916
3110099E03RIK	-0.208105	3.96169	-2.26631	0.0340951	0.40575	-3.69182
C79562	0.231361	5.32104	2.26618	0.0341043	0.40575	-3.69205
PLIN3	0.207152	10.5224	2.26506	0.0341844	0.40637	-3.694
TMEM86B	-0.178788	7.22567	-2.2649	0.0341957	0.40637	-3.69428
RNF13	-0.152999	11.6882	-2.26343	0.0343002	0.407378	-3.69682
ADA	-0.1644	5.65142	-2.26302	0.0343296	0.407495	-3.69754
LOC664787	-0.201257	7.21005	-2.26251	0.034366	0.407693	-3.69842
BEX4	-0.191033	3.8066	-2.26223	0.0343861	0.407698	-3.69891
ARF2	0.15415	8.9844	2.26183	0.034415	0.407778	-3.69961
BORA	0.350638	6.23677	2.26159	0.0344322	0.407778	-3.70003
RFESD	0.223835	8.98236	2.26131	0.0344519	0.407778	-3.7005
DEP1	-0.256824	4.62565	-2.26104	0.0344714	0.407778	-3.70098
C79250	-0.201755	6.39659	-2.26007	0.0345408	0.408072	-3.70266
AU022320	-0.237354	5.42871	-2.25983	0.0345586	0.408072	-3.70308
CYSTM1	-0.21204	9.45763	-2.25963	0.0345728	0.408072	-3.70343
PGAM2	-0.17638	6.63562	-2.25953	0.0345798	0.408072	-3.7036
HAP1	-0.181025	7.45026	-2.25932	0.0345947	0.408072	-3.70396
B230208B08RIK	-0.237315	6.79539	-2.25902	0.0346169	0.408101	-3.70449
RHOU	0.33265	11.7312	2.2575	0.0347263	0.408265	-3.70712
VPS37B	0.206336	8.80052	2.25735	0.0347368	0.408265	-3.70737
2900005I04RIK	0.209384	3.93599	2.25713	0.0347528	0.408265	-3.70776
POLA1	0.238827	7.25163	2.25708	0.0347568	0.408265	-3.70786
GM8096	-0.187037	7.63064	-2.25695	0.034766	0.408265	-3.70807
TPMT	0.196963	8.10428	2.25694	0.0347664	0.408265	-3.70809
DUSP9	0.20086	6.06996	2.25691	0.0347686	0.408265	-3.70814
CDH20	0.203781	7.34052	2.25632	0.0348118	0.408366	-3.70917
NLRP3	-0.190909	8.25022	-2.25625	0.0348166	0.408366	-3.70929
EPS15	-0.166849	10.1604	-2.25494	0.0349116	0.409249	-3.71156
NAF1	-0.174352	10.1691	-2.25467	0.0349313	0.409249	-3.71203
HPD	0.205304	7.86335	2.25419	0.0349661	0.409425	-3.71286
PYURF	0.19585	10.6071	2.25388	0.0349888	0.409459	-3.7134
AU015247	-0.194675	6.77458	-2.2527	0.0350747	0.409982	-3.71545
2810459M11RIK	-0.210555	7.02215	-2.25237	0.0350988	0.409982	-3.71602
IPO9	0.15355	10.971	2.25179	0.0351405	0.409982	-3.71701
GM5914	0.216201	6.76595	2.25148	0.0351636	0.409982	-3.71755
NMRAL1	0.220528	7.57606	2.25126	0.0351796	0.409982	-3.71793
A130010J15RIK	0.208977	7.89151	2.25089	0.035207	0.409982	-3.71858
FAM65B	-0.17935	7.33571	-2.25084	0.0352101	0.409982	-3.71866
WDSUB1	0.138121	9.41837	2.2502	0.0352571	0.409982	-3.71977
FAM173A	0.19245	10.8334	2.25008	0.0352659	0.409982	-3.71998
TRMT10C	0.225305	8.96026	2.25003	0.0352694	0.409982	-3.72006
CORO7	-0.138034	9.11135	-2.24981	0.0352859	0.409982	-3.72045
STRA13	0.187816	9.18516	2.2492	0.0353304	0.409982	-3.7215
2310039H08RIK	0.233801	11.3261	2.24891	0.0353515	0.409982	-3.722
PMM1	0.332622	9.8041	2.24882	0.0353581	0.409982	-3.72215
IFT88OS	-0.19666	5.73282	-2.24876	0.0353628	0.409982	-3.72226
ARFGAP3	0.191397	10.3057	2.24868	0.0353683	0.409982	-3.72239
1700001O22RIK	0.158686	8.14549	2.24867	0.0353696	0.409982	-3.72242
ARMT1	0.150586	8.45699	2.24835	0.0353929	0.410023	-3.72297
NTHL1	0.200636	8.52548	2.24717	0.03548	0.41062	-3.72502
MYOD1	-0.194837	6.8469	-2.24711	0.035484	0.41062	-3.72511
TMEM106A	-0.157826	9.54576	-2.24651	0.0355285	0.410767	-3.72616
ZFP775	0.225806	6.88718	2.24585	0.0355768	0.410767	-3.72729
CCR10	-0.238119	7.5873	-2.24568	0.0355893	0.410767	-3.72758
D130017N08RIK	-0.167704	8.30291	-2.2456	0.0355958	0.410767	-3.72774
PRSS12	-0.207815	7.67535	-2.24523	0.0356232	0.410767	-3.72838
UBE2S	0.307549	11.0538	2.24503	0.0356376	0.410767	-3.72871
ZFP280B	0.227928	8.50751	2.24489	0.0356479	0.410767	-3.72895
GAS2L3	0.21996	6.41027	2.24454	0.0356742	0.410767	-3.72957
TUNAR	0.156235	5.81972	2.24453	0.035675	0.410767	-3.72959
9330199C07RIK	-0.222492	6.65911	-2.24359	0.0357446	0.410996	-3.73121
GBP2	-0.258551	11.0343	-2.24344	0.0357556	0.410996	-3.73147
SLC45A3	-0.200386	8.03827	-2.24336	0.0357616	0.410996	-3.73161
C78859	-0.244513	5.37623	-2.24319	0.0357741	0.410996	-3.7319
PIGL	0.28038	9.69562	2.24292	0.0357941	0.410998	-3.73236
CYP2E1	-0.3138	10.6088	-2.24228	0.0358418	0.411318	-3.73347
USP37	0.201327	7.06742	2.24199	0.0358628	0.411332	-3.73396
MRPS16	0.215049	11.2542	2.24105	0.0359333	0.411475	-3.7356
PRL8A9	-0.261323	4.86617	-2.24103	0.0359346	0.411475	-3.73563
C78444	-0.176036	6.189	-2.24047	0.035976	0.411475	-3.73659
FBXO34	0.176682	9.71502	2.24028	0.0359908	0.411475	-3.73693
SFXN5	0.224389	8.6238	2.24026	0.0359918	0.411475	-3.73695
FAM167A	-0.207938	5.84319	-2.24001	0.0360106	0.411475	-3.73738
SYCE1L	0.235772	5.76161	2.23996	0.0360142	0.411475	-3.73747
MRPL16	0.177599	11.4509	2.23883	0.0360991	0.4117	-3.73943
LRRC42	0.193439	9.36889	2.2387	0.0361083	0.4117	-3.73964
ANK	-0.16315	11.0388	-2.23836	0.0361338	0.4117	-3.74023
GPR137C	-0.199965	5.91418	-2.23832	0.0361369	0.4117	-3.7403
C030011L09RIK	-0.226425	5.00542	-2.23798	0.0361626	0.4117	-3.74089
FABP6	0.257991	4.58528	2.23782	0.0361748	0.4117	-3.74117
PILRA	-0.217811	6.17496	-2.23758	0.0361923	0.4117	-3.74157
GTF2H3	0.15977	9.25905	2.23739	0.036207	0.4117	-3.74191
5430405H02RIK	-0.17185	6.34811	-2.23722	0.0362198	0.4117	-3.74221
TRIM65	0.217624	7.92009	2.23705	0.0362325	0.4117	-3.7425
6330409D20RIK	0.226257	7.79987	2.23612	0.0363024	0.411869	-3.7441
ZFP647	0.289709	8.75345	2.23592	0.0363172	0.411869	-3.74444
UNC13B	-0.195621	6.97235	-2.23564	0.0363381	0.411869	-3.74492
UBA1Y	-0.16042	6.81422	-2.23494	0.0363908	0.411869	-3.74613
PGLYRP2	-0.244647	5.28004	-2.23489	0.0363951	0.411869	-3.74623
LIM2	-0.210039	6.65992	-2.2348	0.0364017	0.411869	-3.74638
MLLT6	-0.202547	8.97655	-2.23332	0.0365135	0.411869	-3.74893
GSTO1	-0.206399	12.3589	-2.23293	0.0365429	0.411869	-3.7496
C76662	-0.169724	7.24318	-2.23285	0.0365492	0.411869	-3.74974
2310040G24RIK	0.217076	5.40442	2.23271	0.0365596	0.411869	-3.74998
SELM	0.316235	8.51543	2.23262	0.0365666	0.411869	-3.75014
OTOS	0.208555	6.35115	2.23223	0.0365956	0.411869	-3.7508
PEX5	0.18918	9.60951	2.23164	0.0366406	0.411869	-3.75182
HEBP1	0.208501	10.9206	2.23106	0.0366849	0.411869	-3.75283
MARCH4	0.196688	6.59042	2.23101	0.0366882	0.411869	-3.7529
DNAJC9	0.170705	9.38926	2.23087	0.0366991	0.411869	-3.75315
SULT1A1	0.1883	12.0264	2.23071	0.0367113	0.411869	-3.75343
VDR	0.505106	8.75443	2.23056	0.0367226	0.411869	-3.75368
LRRC45	0.26815	7.19945	2.23019	0.0367507	0.411869	-3.75432
DNAH17	-0.212805	6.45964	-2.2299	0.0367725	0.411869	-3.75481
LIMS2	0.226627	8.92399	2.22964	0.0367926	0.411869	-3.75527
CHD3	0.158449	9.14269	2.22885	0.0368525	0.411869	-3.75662
HSPB2	0.144755	7.91882	2.22852	0.0368781	0.411869	-3.7572
FCHSD2	0.160284	8.5475	2.22822	0.0369006	0.411869	-3.75771
DCLRE1B	0.19725	8.14295	2.22822	0.0369007	0.411869	-3.75771
SGPP1	-0.18761	9.85743	-2.22815	0.0369059	0.411869	-3.75783
SPRYD4	0.165375	9.49058	2.22809	0.0369104	0.411869	-3.75793
CYP2C50	-0.240935	6.2428	-2.22777	0.0369353	0.411869	-3.75849
ELAVL4	-0.190186	5.12168	-2.22757	0.0369509	0.411869	-3.75884
BB211804	-0.303889	4.6183	-2.22701	0.0369932	0.411869	-3.75979
9130009M17RIK	-0.344079	6.51221	-2.22701	0.0369935	0.411869	-3.7598
PPP2R4	0.17265	11.2653	2.22688	0.037003	0.411869	-3.76001
B430306N03RIK	-0.186456	6.91224	-2.2268	0.0370093	0.411869	-3.76015
A930006K02RIK	0.228405	6.01352	2.22671	0.0370161	0.411869	-3.76031
SERPINB6A	-0.190651	11.9337	-2.22658	0.0370262	0.411869	-3.76053
1700012O15RIK	-0.158715	6.23731	-2.22646	0.0370351	0.411869	-3.76073
CEP250	0.29862	6.33597	2.22646	0.0370356	0.411869	-3.76074
CSDE1	0.182652	12.3755	2.22622	0.0370536	0.411869	-3.76115
IL15	-0.433025	5.75959	-2.22596	0.0370735	0.411869	-3.7616
HIVEP3	0.236755	9.87272	2.2257	0.0370935	0.411869	-3.76204
GLRP1	-0.207798	7.15741	-2.22562	0.0371002	0.411869	-3.76219
C630016I17RIK	-0.171941	6.57419	-2.22559	0.037102	0.411869	-3.76223
ADAM1B	-0.23009	7.31561	-2.22553	0.0371069	0.411869	-3.76234
CD200R1	-0.23046	6.21258	-2.22534	0.0371212	0.411869	-3.76266
PHF24	-0.181451	7.8146	-2.22472	0.0371691	0.412179	-3.76374
RNF10	0.155303	11.1108	2.22398	0.0372259	0.412589	-3.76501
GNS	-0.147347	11.7144	-2.22338	0.037272	0.412706	-3.76604
IRX6	-0.219275	6.53813	-2.22333	0.0372763	0.412706	-3.76613
MPHOSPH10	0.131305	9.37442	2.2228	0.0373171	0.412938	-3.76704
5730455P16RIK	0.188717	8.46315	2.22229	0.0373564	0.412957	-3.76792
MNAT1	0.206861	9.25249	2.22208	0.0373722	0.412957	-3.76827
9430053O09RIK	0.198439	4.85072	2.222	0.0373786	0.412957	-3.76841
A030012G06RIK	-0.24616	4.82282	-2.22134	0.0374293	0.413297	-3.76954
DBH	-0.202906	8.30577	-2.22101	0.0374552	0.413362	-3.77011
GM17508	-0.185727	7.24866	-2.22057	0.0374893	0.413519	-3.77087
CYTH2	0.155936	9.56081	2.2199	0.037541	0.413664	-3.77202
FAU	0.15095	13.2606	2.21988	0.0375424	0.413664	-3.77205
9030419F21RIK	-0.215301	7.77754	-2.21871	0.0376339	0.41443	-3.77407
ASF1B	0.218935	8.9881	2.21835	0.0376614	0.41443	-3.77468
GLTP	0.164748	10.8168	2.21822	0.0376718	0.41443	-3.77491
CCDC83	-0.219185	7.19162	-2.21715	0.0377549	0.414742	-3.77674
C86753	-0.229429	5.54019	-2.21704	0.0377636	0.414742	-3.77693
BNIP1	0.245156	8.45245	2.21684	0.0377792	0.414742	-3.77727
6820445E23RIK	0.195949	7.00328	2.21597	0.0378473	0.414742	-3.77877
SYS1	0.181302	11.5688	2.21596	0.0378477	0.414742	-3.77878
AI467606	-0.190955	3.94397	-2.21586	0.0378558	0.414742	-3.77896
CLPX	0.206601	10.9839	2.2158	0.03786	0.414742	-3.77905
AI987944	0.190125	7.23412	2.21546	0.037887	0.414742	-3.77964
GM9112	-0.179564	7.90047	-2.21511	0.0379143	0.414742	-3.78024
EHBP1L1	0.185461	9.59892	2.21489	0.0379314	0.414742	-3.78061
FAM161A	0.254927	7.30305	2.21487	0.0379331	0.414742	-3.78065
VAV1	-0.15409	8.37091	-2.21478	0.0379402	0.414742	-3.78081
KBTBD11	0.184565	8.13767	2.21442	0.0379683	0.41483	-3.78142
BCAR1	0.293238	10.222	2.21343	0.038046	0.41546	-3.78312
ITPKC	0.173303	8.33727	2.21299	0.0380802	0.415615	-3.78387
AU021128	-0.292463	5.29824	-2.21243	0.0381248	0.415654	-3.78484
PPP1R3D	0.245422	9.02185	2.21228	0.0381361	0.415654	-3.78509
TMEM169	-0.151114	5.39088	-2.21218	0.0381439	0.415654	-3.78526
9430063H18RIK	-0.151535	6.89743	-2.21114	0.038226	0.416148	-3.78704
AL023051	-0.280675	5.50391	-2.21098	0.0382391	0.416148	-3.78733
GFER	0.204798	10.1291	2.21084	0.0382494	0.416148	-3.78755
GMNN	0.257809	5.92984	2.20994	0.0383212	0.41646	-3.78911
ETOS1	-0.184459	5.50036	-2.20936	0.0383671	0.41646	-3.7901
5830437K03RIK	0.206113	7.62732	2.20911	0.0383868	0.41646	-3.79053
RPS14	0.152355	13.5275	2.20845	0.0384391	0.41646	-3.79166
BRWD1	-0.23889	8.02129	-2.20812	0.0384649	0.41646	-3.79222
CCNB2	0.280545	6.87736	2.20812	0.0384653	0.41646	-3.79223
CSF2RB2	-0.212116	5.68296	-2.20807	0.0384692	0.41646	-3.79231
CBX4	0.19385	11.6278	2.20801	0.038474	0.41646	-3.79241
TUSC5	0.295352	10.1857	2.20782	0.038489	0.41646	-3.79274
4930474H20RIK	-0.187965	5.96739	-2.20767	0.0385005	0.41646	-3.79299
CLEC4F	-0.175037	7.15134	-2.20747	0.0385162	0.41646	-3.79333
D14ERTD611E	-0.202129	4.1718	-2.20744	0.0385191	0.41646	-3.79339
NBEAL1	-0.274378	9.22108	-2.20598	0.0386347	0.417292	-3.79588
SLFN9	-0.369512	7.49322	-2.20596	0.0386363	0.417292	-3.79591
1700066B19RIK	-0.172781	6.85192	-2.20551	0.0386722	0.417371	-3.79668
PSPN	-0.153559	7.29451	-2.20522	0.0386956	0.417371	-3.79718
EIF3M	0.177499	11.1349	2.20511	0.038704	0.417371	-3.79736
D1ERTD646E	-0.170437	4.42189	-2.20476	0.0387319	0.417412	-3.79796
C920021L13RIK	-0.183885	7.29633	-2.20434	0.0387658	0.417412	-3.79869
E130110O22RIK	0.197462	7.60172	2.20431	0.0387682	0.417412	-3.79874
POLR2H	0.204315	9.65958	2.20318	0.0388586	0.417715	-3.80067
7530414M10RIK	0.245561	7.92795	2.20299	0.0388735	0.417715	-3.80099
ZBTB11OS1	0.17814	9.80411	2.20291	0.03888	0.417715	-3.80113
ACTRT3	-0.196659	7.65671	-2.20273	0.0388941	0.417715	-3.80143
ZFP768	0.165744	7.92296	2.20248	0.0389147	0.417715	-3.80187
WDR55	0.161859	8.81618	2.20245	0.0389172	0.417715	-3.80193
GPR31B	-0.222321	5.69161	-2.20199	0.0389534	0.4178	-3.8027
WDR20	0.22321	8.46852	2.2015	0.0389928	0.4178	-3.80354
KLF2	0.335915	7.98054	2.20148	0.038995	0.4178	-3.80358
4933423L19RIK	-0.221463	7.6437	-2.20133	0.0390066	0.4178	-3.80383
RBM45	0.254195	7.57659	2.2009	0.0390413	0.4178	-3.80457
FNDC3C1	-0.176713	5.44491	-2.2004	0.0390813	0.4178	-3.80542
2410015M20RIK	0.172051	12.1167	2.20009	0.0391063	0.4178	-3.80595
GM33628	-0.14609	5.89159	-2.19989	0.0391225	0.4178	-3.80629
CD302	0.147849	12.54	2.19979	0.0391311	0.4178	-3.80647
MAD2L1BP	0.250319	8.07604	2.19904	0.0391914	0.4178	-3.80775
2410022M11RIK	0.21399	8.9744	2.19858	0.0392285	0.4178	-3.80854
GPATCH11	0.181089	7.45543	2.19845	0.0392384	0.4178	-3.80875
FAM209	-0.157121	8.42845	-2.19783	0.039289	0.4178	-3.80982
IARS	-0.186746	10.6735	-2.1977	0.0392994	0.4178	-3.81004
GPER1	0.362805	7.66805	2.19735	0.039328	0.4178	-3.81064
OSGEPL1	0.171849	9.49213	2.19703	0.0393535	0.4178	-3.81118
ASB17	-0.244953	4.5106	-2.19696	0.0393591	0.4178	-3.8113
CIB2	0.296103	10.673	2.19687	0.0393665	0.4178	-3.81145
PLEKHF1	0.268275	10.2478	2.19623	0.0394181	0.4178	-3.81254
1110046J04RIK	0.254475	6.27824	2.19581	0.0394528	0.4178	-3.81327
9530003O04RIK	0.279684	3.42387	2.19581	0.0394528	0.4178	-3.81327
ZFP354B	0.225138	5.51846	2.19538	0.0394877	0.4178	-3.814
TAL2	-0.184325	6.06565	-2.1953	0.0394935	0.4178	-3.81412
PAF1	0.23843	7.94387	2.19517	0.0395043	0.4178	-3.81435
HCFC1	0.219938	10.0066	2.195	0.039518	0.4178	-3.81464
1700052M09RIK	-0.176224	8.76894	-2.19499	0.0395193	0.4178	-3.81467
ZFP521	0.465695	8.34613	2.19497	0.0395207	0.4178	-3.8147
GM5547	-0.177751	5.45877	-2.1949	0.0395262	0.4178	-3.81481
PIP4K2B	0.31452	9.08492	2.19483	0.0395317	0.4178	-3.81493
PROSER1	0.152036	9.04685	2.19446	0.039562	0.4178	-3.81556
1110002L01RIK	0.249748	7.20903	2.19439	0.0395681	0.4178	-3.81569
2610008E11RIK	0.343469	7.32382	2.19437	0.0395698	0.4178	-3.81573
4930431P03RIK	-0.19516	6.31496	-2.19379	0.0396166	0.418081	-3.81671
SPDL1	0.282863	6.97736	2.19345	0.039644	0.418158	-3.81728
GM9899	0.261145	8.21948	2.19309	0.0396736	0.418244	-3.8179
PANX1	-0.184465	6.66103	-2.19274	0.0397025	0.418244	-3.8185
IGDCC3	0.239654	6.74655	2.19243	0.0397276	0.418244	-3.81903
LMCD1	0.286824	7.221	2.19237	0.0397329	0.418244	-3.81914
NDUFA10	0.1596	12.7601	2.19186	0.0397738	0.418462	-3.81999
MYO3B	0.236209	5.00773	2.19156	0.0397988	0.418513	-3.82051
CLEC12B	0.216479	5.97312	2.18981	0.0399418	0.419804	-3.82349
LMX1A	-0.22041	6.38082	-2.18937	0.0399779	0.419818	-3.82424
HILS1	-0.16338	7.09461	-2.18919	0.0399929	0.419818	-3.82455
C130051F05RIK	-0.35229	4.65155	-2.18906	0.0400039	0.419818	-3.82478
D4ERTD179E	-0.166957	3.86367	-2.18868	0.0400348	0.419884	-3.82541
HACE1	-0.193135	7.08109	-2.18817	0.0400768	0.419884	-3.82628
STAR	-0.158284	8.63018	-2.18787	0.0401014	0.419884	-3.82679
FAM109B	0.214651	5.3639	2.18769	0.0401167	0.419884	-3.82711
D19ERTD132E	-0.208182	6.81174	-2.18758	0.0401257	0.419884	-3.8273
PDCD7	0.199698	8.61977	2.18745	0.0401362	0.419884	-3.82751
UBAP1	0.167295	10.406	2.18674	0.0401943	0.419884	-3.82871
RNF149	0.239455	10.7068	2.18669	0.0401988	0.419884	-3.82881
EED	0.184465	9.60577	2.18664	0.0402034	0.419884	-3.8289
GM17308	-0.166208	3.68338	-2.18652	0.0402126	0.419884	-3.82909
TSSC4	0.207761	8.1485	2.18605	0.0402521	0.419913	-3.8299
CLDN34C1	-0.179905	5.61873	-2.18578	0.0402737	0.419913	-3.83035
PRDM1	-0.237191	6.43369	-2.18542	0.0403035	0.419913	-3.83096
FAM96B	0.192599	10.7234	2.18474	0.0403601	0.419913	-3.83212
TRIM43A	-0.185372	7.53932	-2.18463	0.0403695	0.419913	-3.83232
SLC24A2	-0.175362	7.52812	-2.18453	0.0403776	0.419913	-3.83248
ZFP386	0.16781	9.20586	2.18451	0.0403788	0.419913	-3.83251
2210010C04RIK	-0.174092	7.19319	-2.18415	0.0404089	0.419913	-3.83313
SATB1	-0.211883	6.66176	-2.18375	0.0404421	0.419913	-3.83381
DHH	-0.178528	6.63897	-2.18372	0.0404443	0.419913	-3.83385
NFASC	-0.173528	7.01919	-2.18362	0.040453	0.419913	-3.83403
SCN2A1	0.283986	6.50223	2.18343	0.0404687	0.419913	-3.83435
GM9999	-0.191387	6.51745	-2.18295	0.0405086	0.419913	-3.83517
[truncated: 18,738 more rows]

## Sheet: TNF.Mntbap vs TNF
	logFC	AveExpr	t	P.Value	adj.P.Val	B
RSAD2	-2.03568	10.5636	-13.3355	9.83014e-12	1.48851e-07	16.6293
IRGM1	-1.38096	10.8075	-13.0706	1.43561e-11	1.48851e-07	16.2901
GM4951	-2.54809	9.372	-12.7573	2.26476e-11	1.56548e-07	15.8797
FAM26F	-0.92897	7.03666	-11.974	7.36301e-11	3.81717e-07	14.8081
IFIT1BL1	-1.13058	8.32831	-11.7513	1.04057e-10	4.31564e-07	14.4911
EIF2AK2	-1.13453	9.22138	-11.5386	1.45469e-10	5.02767e-07	14.1829
TLR3	-1.34491	8.93241	-11.3871	1.85195e-10	5.48628e-07	13.9602
TLR4	-1.20499	8.59045	-11.1373	2.77177e-10	6.07274e-07	13.587
TRP63	-1.43219	8.05383	-11.1114	2.89112e-10	6.07274e-07	13.5479
PPP1R3C	1.1307	11.6614	11.0363	3.2689e-10	6.07274e-07	13.4339
6720475J19RIK	-0.657203	8.31761	-11.0174	3.37134e-10	6.07274e-07	13.4052
HK2	0.927003	11.0516	10.9922	3.51415e-10	6.07274e-07	13.3667
SH2B2	0.64183	10.8126	10.931	3.88622e-10	6.19911e-07	13.2731
GM20559	-1.0388	9.33414	-10.7159	5.55516e-10	8.19607e-07	12.9403
UTP14B	0.731284	8.31239	10.6771	5.92858e-10	8.19607e-07	12.8795
TRIM12C	-1.16502	9.00927	-10.6174	6.55371e-10	8.49401e-07	12.7859
RPS6KA5	-0.865478	7.8952	-10.5328	7.56077e-10	8.91375e-07	12.6522
TMEM140	-0.983267	11.3286	-10.5192	7.73726e-10	8.91375e-07	12.6306
SLFN8	-1.66834	8.21484	-10.482	8.2406e-10	8.99397e-07	12.5717
FAM46A	-1.39526	8.75928	-10.2784	1.16743e-09	1.17797e-06	12.2451
MYL9	-0.717153	7.97922	-10.2406	1.24601e-09	1.17797e-06	12.1839
MAP3K8	-0.815139	7.02573	-10.2389	1.24971e-09	1.17797e-06	12.1811
NOCT	1.26311	9.84093	10.2023	1.33122e-09	1.20024e-06	12.1217
METTL20	-0.873809	7.88798	-9.99601	1.90726e-09	1.64795e-06	11.7832
CXCL10	-2.49418	9.51491	-9.79735	2.70914e-09	2.24718e-06	11.452
GM6484	1.21105	7.25675	9.76049	2.89291e-09	2.27277e-06	11.3899
RHOB	0.817966	12.9322	9.74779	2.95919e-09	2.27277e-06	11.3685
THRSP	0.960132	12.8567	9.62207	3.70688e-09	2.74534e-06	11.1553
FAM208A	-0.858063	6.99573	-9.58418	3.9688e-09	2.83797e-06	11.0906
PARP11	-1.04152	10.0098	-9.34052	6.18232e-09	4.11747e-06	10.6699
ID1	1.16007	10.1533	9.3364	6.22917e-09	4.11747e-06	10.6627
EGLN3	1.56405	9.49131	9.32561	6.35381e-09	4.11747e-06	10.6439
DGAT2	0.744901	12.8319	9.30698	6.57501e-09	4.1317e-06	10.6113
AI607873	-1.44782	9.64083	-9.23298	7.53561e-09	4.49933e-06	10.4816
RBM12	0.692311	9.84825	9.22842	7.59934e-09	4.49933e-06	10.4736
HELZ2	-1.05376	9.56553	-9.21357	7.81096e-09	4.49933e-06	10.4474
CMPK2	-2.20955	9.32568	-9.17554	8.38093e-09	4.69717e-06	10.3804
STAT2	-1.65976	9.20719	-9.10914	9.48182e-09	5.17433e-06	10.2628
ZC3H6	-0.841595	8.27645	-9.01964	1.12079e-08	5.95946e-06	10.1032
LPIN1	0.692266	12.1413	8.94302	1.29438e-08	6.71038e-06	9.96578
ZEB2	-0.759816	9.84719	-8.8974	1.41073e-08	7.13518e-06	9.88356
ADAR	-0.639237	10.3702	-8.72505	1.95763e-08	9.66556e-06	9.57018
CREBRF	-0.801501	9.54304	-8.63	2.34915e-08	1.13289e-05	9.39554
DDX60	-1.26816	8.71036	-8.59768	2.50003e-08	1.17825e-05	9.33587
PPP1R3B	1.39178	8.30647	8.56711	2.65202e-08	1.17873e-05	9.27928
KLHL24	-0.826921	10.339	-8.56641	2.65561e-08	1.17873e-05	9.27798
IGTP	-1.33169	10.665	-8.56331	2.67158e-08	1.17873e-05	9.27223
IRF9	-1.19112	9.73211	-8.49408	3.05505e-08	1.28993e-05	9.14355
IRGM2	-1.95101	10.5934	-8.48781	3.09252e-08	1.28993e-05	9.13185
AGPAT9	0.721266	11.5689	8.48174	3.12918e-08	1.28993e-05	9.12054
TIMM21	-0.46624	9.50538	-8.46823	3.21246e-08	1.28993e-05	9.09533
TRIM30D	-1.04685	6.87039	-8.4647	3.23463e-08	1.28993e-05	9.08872
SLFN9	-1.15475	7.49322	-8.44312	3.37345e-08	1.30484e-05	9.04838
ZCCHC2	-0.644602	8.9512	-8.43942	3.39787e-08	1.30484e-05	9.04145
IFIT1BL2	-1.24021	8.66966	-8.41198	3.5847e-08	1.34707e-05	8.99004
AZI2	-0.476966	10.5272	-8.40447	3.63774e-08	1.34707e-05	8.97593
G0S2	0.895901	11.3212	8.35469	4.00993e-08	1.45884e-05	8.88233
0610040B10RIK	-0.581574	7.86713	-8.33594	4.16019e-08	1.4597e-05	8.84697
NOD1	-0.549352	9.08741	-8.33489	4.16876e-08	1.4597e-05	8.845
ZNFX1	-0.997679	10.4751	-8.32825	4.22347e-08	1.4597e-05	8.83246
DAXX	-1.00199	10.6333	-8.30802	4.39476e-08	1.494e-05	8.79424
MITD1	-1.208	8.79746	-8.26009	4.8298e-08	1.61541e-05	8.70345
IFI47	-1.7519	10.5389	-8.23061	5.11932e-08	1.68507e-05	8.64744
KLF10	0.944735	10.1331	8.20571	5.3779e-08	1.74252e-05	8.60001
ARHGAP29	-0.6099	11.5047	-8.15972	5.89142e-08	1.87955e-05	8.51221
CXXC5	0.488885	10.0209	8.10523	6.56603e-08	2.06303e-05	8.40779
IL15	-1.28583	5.75959	-8.09535	6.6967e-08	2.06736e-05	8.3888
PARP14	-1.4425	9.64161	-8.08806	6.79475e-08	2.06736e-05	8.37479
TOR3A	-1.00482	10.3734	-8.07179	7.01917e-08	2.06736e-05	8.34348
SLFN2	-0.900159	8.96624	-8.07153	7.02279e-08	2.06736e-05	8.34298
PDZD2	-0.79653	9.33245	-8.06519	7.11241e-08	2.06736e-05	8.33076
CENPJ	-0.691909	6.73166	-8.0606	7.17798e-08	2.06736e-05	8.32192
2010315B03RIK	-0.551922	7.68877	-8.0372	7.52203e-08	2.13677e-05	8.27678
HILPDA	0.739054	8.56149	8.02328	7.73477e-08	2.16751e-05	8.24989
NLRC5	-0.735274	8.90433	-8.00537	8.01756e-08	2.2168e-05	8.21527
USP18	-1.79752	11.2675	-7.97754	8.47852e-08	2.31341e-05	8.16135
OSBPL3	-0.664067	8.87453	-7.95982	8.7862e-08	2.36623e-05	8.12697
PML	-0.880374	9.24338	-7.94407	9.06935e-08	2.41117e-05	8.09636
AASDH	-0.603588	8.82285	-7.85275	1.09075e-07	2.84217e-05	7.91822
CDKN1A	0.530634	11.9766	7.84542	1.10707e-07	2.84217e-05	7.90387
TCF7L2	-0.805653	9.31394	-7.84405	1.11017e-07	2.84217e-05	7.90118
GALK2	-0.430766	9.22613	-7.82107	1.16316e-07	2.90364e-05	7.85614
FASN	0.802834	12.7062	7.81727	1.17219e-07	2.90364e-05	7.84867
ULK2	-0.493233	9.2299	-7.81559	1.17619e-07	2.90364e-05	7.84539
SMAD6	0.606347	9.08379	7.80148	1.21043e-07	2.95302e-05	7.81766
NABP1	-0.778731	11.0874	-7.7791	1.26684e-07	3.05471e-05	7.77365
FAM43A	-0.738212	9.31224	-7.73253	1.3931e-07	3.32053e-05	7.68183
BC028454	-0.595982	7.85793	-7.72314	1.42008e-07	3.34639e-05	7.66329
SP100	-0.765878	7.61841	-7.68065	1.54914e-07	3.6095e-05	7.57917
TRIM34A	-0.86259	7.47981	-7.67336	1.57248e-07	3.62318e-05	7.56471
ERO1L	0.924502	12.0632	7.66199	1.60961e-07	3.66287e-05	7.54214
ZFP512	-0.433364	9.24735	-7.65445	1.63471e-07	3.66287e-05	7.52718
GRAMD1B	0.535319	9.96801	7.65208	1.6427e-07	3.66287e-05	7.52246
EFCAB7	-0.504236	7.10049	-7.64272	1.6746e-07	3.69428e-05	7.50385
GBP7	-1.00046	10.4562	-7.61628	1.76818e-07	3.85965e-05	7.45125
ELF1	-0.546243	8.70716	-7.5812	1.90078e-07	4.10589e-05	7.38126
PLAC8	-0.550334	11.8861	-7.56696	1.9575e-07	4.1632e-05	7.3528
ZFP386	-0.474458	9.20586	-7.5645	1.96747e-07	4.1632e-05	7.34788
C87436	-0.506247	8.17317	-7.54301	2.05684e-07	4.28938e-05	7.30488
DTWD1	-0.576373	9.5711	-7.54028	2.06847e-07	4.28938e-05	7.29942
BTC	-0.478132	7.74415	-7.47492	2.36866e-07	4.86325e-05	7.16818
TRIM25	-1.37937	11.3604	-7.45569	2.46529e-07	5.01204e-05	7.12945
PROS1	-0.553125	8.24297	-7.43622	2.56729e-07	5.16872e-05	7.09017
BHLHE40	0.855468	11.2327	7.42453	2.6306e-07	5.24526e-05	7.06656
HOXD3OS1	-1.11959	7.57713	-7.40038	2.76649e-07	5.46368e-05	7.01775
APLN	0.580037	9.25908	7.38574	2.85239e-07	5.58019e-05	6.98811
N4BP2L1	-0.685453	10.3357	-7.37574	2.91264e-07	5.61551e-05	6.96784
NET1	-1.44031	8.95253	-7.37378	2.9246e-07	5.61551e-05	6.96387
HDAC9	-0.672978	6.47175	-7.36649	2.96959e-07	5.64957e-05	6.94907
RALGDS	-0.471462	10.5608	-7.35669	3.03112e-07	5.71422e-05	6.92919
CYP4V3	-0.403437	9.04801	-7.35135	3.06522e-07	5.72644e-05	6.91834
HBP1	-0.411135	11.3567	-7.33561	3.16801e-07	5.86562e-05	6.88636
CML3	-1.43114	5.94373	-7.30559	3.37401e-07	6.17433e-05	6.82526
ATL2	0.521133	11.7811	7.30273	3.39429e-07	6.17433e-05	6.81945
ATF7IP	-0.556727	9.01009	-7.27981	3.5619e-07	6.41825e-05	6.7727
3000002C10RIK	0.523666	11.1845	7.27604	3.59028e-07	6.41825e-05	6.765
VHL	0.501493	10.1227	7.25842	3.72598e-07	6.6039e-05	6.72901
5430425E15RIK	0.441223	5.1397	7.22707	3.98065e-07	6.99548e-05	6.66485
IFIT1	-2.20223	11.7661	-7.20749	4.14868e-07	7.22951e-05	6.62473
ZPBP2	0.500248	7.39526	7.18904	4.3138e-07	7.45461e-05	6.58684
XAF1	-0.822169	11.1585	-7.18334	4.36613e-07	7.48143e-05	6.57514
SOCS3	-0.871631	9.13411	-7.17953	4.40148e-07	7.48143e-05	6.56731
IRS1	-0.549733	11.529	-7.17301	4.46269e-07	7.52381e-05	6.5539
B3GALT2	-1.02087	6.52747	-7.12639	4.92664e-07	8.17203e-05	6.45787
RSL1	-0.745529	6.11106	-7.12361	4.95581e-07	8.17203e-05	6.45214
2410131K14RIK	0.52001	8.82068	7.1227	4.96541e-07	8.17203e-05	6.45026
1700017B05RIK	0.539377	10.4383	7.11028	5.09823e-07	8.32456e-05	6.42462
TFB1M	-0.540967	9.15457	-7.09362	5.28219e-07	8.55755e-05	6.3902
DTX3L	-1.04091	10.2725	-7.06884	5.56857e-07	8.95159e-05	6.33891
EPC1	-0.412091	9.48118	-7.05353	5.75339e-07	9.10982e-05	6.30719
RNPEPL1	-0.390009	10.0496	-7.05341	5.75486e-07	9.10982e-05	6.30694
AK4	1.27502	7.98588	7.03171	6.02791e-07	9.46975e-05	6.2619
KLRA15	-0.689542	6.34858	-7.02766	6.0803e-07	9.47607e-05	6.25349
MELK	-1.01632	7.07766	-7.02436	6.12333e-07	9.47607e-05	6.24664
PDXP	0.760298	8.87881	7.00512	6.3807e-07	9.80122e-05	6.20663
PCMTD2	-0.704352	9.72544	-6.97947	6.74102e-07	0.000102568	6.15324
MIPOL1	-0.461137	8.13595	-6.97704	6.77624e-07	0.000102568	6.14817
D930003E18RIK	-0.806203	8.1936	-6.97085	6.86684e-07	0.000103187	6.13526
TRIM21	-0.640294	9.23779	-6.95302	7.1348e-07	0.000106442	6.09805
CCDC134	0.448554	7.70738	6.94664	7.23317e-07	0.000107139	6.08474
CNKSR3	-0.565439	10.3126	-6.93326	7.44416e-07	0.000109482	6.05678
ENO2	1.11556	5.8679	6.90785	7.86252e-07	0.000113592	6.00362
ADCYAP1R1	-0.741764	9.90645	-6.90679	7.88048e-07	0.000113592	6.0014
CD14	-0.722043	9.0847	-6.90636	7.88792e-07	0.000113592	6.00048
RTP4	-1.2874	12.1007	-6.89493	8.08445e-07	0.000115619	5.97655
FZD3	0.421364	7.95908	6.88512	8.25729e-07	0.000117282	5.95597
PTCH1	-0.586507	9.3477	-6.87017	8.52804e-07	0.000120303	5.9246
H2-T24	-0.739489	6.74541	-6.86177	8.684e-07	0.000121676	5.90697
BAG2	0.572997	9.83682	6.83908	9.12041e-07	0.000126933	5.85927
PRRG1	-0.52728	9.02292	-6.80969	9.71952e-07	0.000133559	5.79738
SKIL	0.706824	10.0389	6.80941	9.72534e-07	0.000133559	5.79679
ENPP4	-0.687163	10.1893	-6.80107	9.90286e-07	0.000135102	5.77919
4932416H05RIK	-0.476634	6.82301	-6.78652	1.02202e-06	0.00013852	5.7485
PNPT1	-0.517193	9.25341	-6.77662	1.04422e-06	0.00014061	5.72759
GJC1	-0.590052	9.63762	-6.77093	1.05719e-06	0.000141438	5.71558
IFIT3	-1.55	12.3172	-6.74702	1.11357e-06	0.0001473	5.66501
USP2	0.453163	9.45293	6.74635	1.11521e-06	0.0001473	5.66358
TCEANC	-0.531169	8.01314	-6.73779	1.13616e-06	0.000149118	5.64546
ARRDC4	0.699916	8.54972	6.73239	1.1496e-06	0.00014954	5.63402
ZFP119A	-0.564301	6.27876	-6.73059	1.1541e-06	0.00014954	5.63021
FBXL5	-0.501667	10.7799	-6.72785	1.16101e-06	0.00014954	5.6244
SEPT10	-0.469388	9.22457	-6.72181	1.17639e-06	0.000150585	5.6116
ADAMTS6	-0.468776	6.56134	-6.71522	1.19338e-06	0.000150707	5.59764
OLFR67	0.460876	5.86621	6.71403	1.19648e-06	0.000150707	5.59511
UGCG	-1.27591	7.85605	-6.71042	1.20594e-06	0.000150707	5.58744
RECK	-0.463414	8.59935	-6.71024	1.20642e-06	0.000150707	5.58706
RASD1	0.695717	8.94775	6.70629	1.21684e-06	0.000150867	5.57868
AGPAT2	0.5492	12.7783	6.70426	1.22224e-06	0.000150867	5.57438
SLC30A1	-0.791044	9.12883	-6.70121	1.23039e-06	0.000150974	5.56791
MSANTD2	-0.433451	7.4228	-6.67109	1.31398e-06	0.00015839	5.50391
FAM13C	-0.777123	8.38118	-6.66884	1.32046e-06	0.00015839	5.49912
SEMA3G	1.46735	7.49191	6.6687	1.32088e-06	0.00015839	5.49881
NUDT6	-0.490549	10.0944	-6.66612	1.32832e-06	0.00015839	5.49334
STRIP2	-1.08053	8.38878	-6.66191	1.3406e-06	0.00015839	5.48438
SLC35A5	-0.661848	9.30235	-6.66181	1.3409e-06	0.00015839	5.48416
NAPEPLD	-0.581825	7.67762	-6.65941	1.34795e-06	0.00015839	5.47906
GBP6	-0.636465	11.3198	-6.65806	1.35193e-06	0.00015839	5.47619
GM32031	-0.51717	8.32003	-6.64552	1.38952e-06	0.000160661	5.44948
PAPOLG	-0.521624	7.80796	-6.64507	1.39091e-06	0.000160661	5.44851
AIDA	-0.38116	10.4276	-6.64207	1.40005e-06	0.000160661	5.44213
AVL9	-0.484396	9.6208	-6.64134	1.4023e-06	0.000160661	5.44056
CFLAR	-0.637173	9.0725	-6.63793	1.4128e-06	0.000160974	5.4333
KDSR	-0.472111	10.0353	-6.63337	1.42699e-06	0.000161702	5.42357
ANKRD37	1.17851	7.80118	6.61503	1.48547e-06	0.000166965	5.38445
CMTR2	0.427269	7.77354	6.61378	1.48954e-06	0.000166965	5.38179
FNDC3A	-0.379136	10.3043	-6.60391	1.52212e-06	0.0001697	5.36071
TRPS1	-0.520346	9.49171	-6.59882	1.53922e-06	0.000170689	5.34983
OOSP1	0.422371	6.6699	6.59339	1.55766e-06	0.000171815	5.33823
ACVR2A	-0.442891	9.71773	-6.58222	1.59634e-06	0.00017515	5.31434
TCP11L2	-0.703912	9.23619	-6.57798	1.61129e-06	0.000175477	5.30527
DUSP16	0.460321	10.2533	6.57475	1.62273e-06	0.000175477	5.29837
NCAPD3	-0.498397	8.4092	-6.5742	1.62471e-06	0.000175477	5.29718
ZFP775	-0.539445	6.88718	-6.57111	1.63579e-06	0.000175758	5.29057
HERC6	-0.872669	10.5666	-6.55023	1.71261e-06	0.000182286	5.24585
CASP2	-0.389429	9.25287	-6.54858	1.71886e-06	0.000182286	5.24231
GAS2L3	0.523899	6.41027	6.54751	1.72291e-06	0.000182286	5.24001
PLAU	0.386883	5.90617	6.54487	1.73294e-06	0.000182416	5.23436
JMJD6	0.660472	9.53339	6.54195	1.74409e-06	0.000182663	5.22811
SORBS2	-0.657926	7.64585	-6.53762	1.76079e-06	0.000183485	5.21882
RB1CC1	-0.475319	8.92022	-6.53474	1.77202e-06	0.000183619	5.21263
ZBTB11OS1	-0.431336	9.80411	-6.53275	1.77978e-06	0.000183619	5.20837
TOR1AIP2	-0.374632	11.3908	-6.52484	1.81109e-06	0.000183931	5.19138
IFI204	-0.926145	10.2823	-6.52308	1.8181e-06	0.000183931	5.18762
DMRT2	0.517418	5.48524	6.52115	1.82586e-06	0.000183931	5.18347
INAFM2	0.380588	9.84679	6.52109	1.82609e-06	0.000183931	5.18335
CLCA3A1	-0.486966	11.1207	-6.52083	1.82716e-06	0.000183931	5.18278
KANK1	-0.402846	9.59351	-6.51733	1.84131e-06	0.00018446	5.17526
ABTB1	-0.370634	9.21656	-6.50815	1.87895e-06	0.000187326	5.15554
IIGP1B	-0.448318	6.6632	-6.49971	1.91425e-06	0.000189932	5.13741
LPPOS	-0.472933	9.53505	-6.49571	1.93124e-06	0.000190706	5.12879
IFIT2	-1.4135	9.88834	-6.49028	1.95453e-06	0.000190841	5.11712
KCTD12B	-0.772553	8.3055	-6.48973	1.95691e-06	0.000190841	5.11593
RHOBTB1	-0.488327	9.94793	-6.48896	1.96023e-06	0.000190841	5.11428
ZMYND8	-0.441767	10.2744	-6.4753	2.02025e-06	0.000195766	5.08489
FZD4	-0.466464	9.9117	-6.46428	2.07006e-06	0.00019966	5.06115
GM14022	-0.457047	6.74707	-6.45753	2.10121e-06	0.000201726	5.04659
GFOD2	-0.596694	9.31229	-6.45541	2.11109e-06	0.000201741	5.04202
REG3G	0.368083	6.10221	6.45046	2.13432e-06	0.000203025	5.03136
TOB1	0.4253	12.241	6.43621	2.20274e-06	0.000208334	5.0006
LYZ2	-0.486601	10.8549	-6.43468	2.21022e-06	0.000208334	4.99729
RILPL2	0.447132	10.9315	6.4274	2.24613e-06	0.000210403	4.98159
VWA5A	-0.474132	10.2882	-6.42613	2.25247e-06	0.000210403	4.97884
9130004C02RIK	-0.410268	6.79641	-6.41759	2.2955e-06	0.000213461	4.9604
TNFSF9	0.510833	6.99957	6.4151	2.30823e-06	0.000213686	4.95501
RASL12	0.693563	9.09112	6.40779	2.34595e-06	0.000216213	4.9392
HTR5A	0.41328	6.72169	6.39956	2.38918e-06	0.000219223	4.9214
2810414N06RIK	-0.391809	7.37945	-6.37525	2.52166e-06	0.00023036	4.86879
C79240	0.483385	6.45211	6.36403	2.58535e-06	0.000234928	4.84447
PAPD7	-0.591563	8.6198	-6.36247	2.59432e-06	0.000234928	4.8411
CDCP1	0.393516	7.26996	6.35448	2.64087e-06	0.000238103	4.82376
TOB2	0.514165	10.9302	6.35142	2.65889e-06	0.000238517	4.81713
LYRM2	-0.535035	9.24836	-6.34981	2.66847e-06	0.000238517	4.81362
IFIH1	-0.952558	9.58342	-6.34754	2.68197e-06	0.000238695	4.8087
SHB	0.36378	8.96919	6.33031	2.78687e-06	0.00024639	4.77129
CYB5D2	-0.445647	7.61093	-6.32945	2.79219e-06	0.00024639	4.76943
CEP83OS	-0.413237	7.60774	-6.32126	2.84362e-06	0.000249865	4.75163
TBC1D15	-0.424058	10.2251	-6.31329	2.89462e-06	0.000252316	4.7343
AFAP1L2	-0.613746	8.27272	-6.31211	2.90222e-06	0.000252316	4.73174
EXO5	-0.355406	8.49893	-6.31122	2.90801e-06	0.000252316	4.7298
ACLY	0.626733	12.4792	6.30475	2.95026e-06	0.000254915	4.71573
CYP2C44	-0.43993	7.53822	-6.28923	3.05423e-06	0.000262803	4.68196
LATS2	-0.666257	9.1649	-6.28726	3.06773e-06	0.000262874	4.67766
CSGALNACT2	-0.383603	9.87311	-6.27755	3.135e-06	0.00026645	4.6565
ZMIZ1	0.419233	10.915	6.27742	3.13587e-06	0.00026645	4.65623
IPP	-0.383072	7.73698	-6.27458	3.15583e-06	0.00026645	4.65004
RNF213	-0.860331	10.9264	-6.27254	3.17026e-06	0.00026645	4.64559
OAS1C	-0.660883	6.26956	-6.26982	3.1896e-06	0.00026645	4.63966
NEK1	-0.408162	8.56251	-6.2698	3.18972e-06	0.00026645	4.63963
4930505M18RIK	0.394428	7.10301	6.26821	3.2011e-06	0.00026645	4.63615
9930012K11RIK	-0.523129	7.78141	-6.26665	3.21225e-06	0.00026645	4.63276
CAMK4	0.36805	7.66425	6.26463	3.22682e-06	0.000266592	4.62835
SLF1	-0.433186	6.77156	-6.25908	3.26712e-06	0.00026885	4.61624
IL33	-0.805631	5.23824	-6.24664	3.35933e-06	0.000275346	4.5891
LIX1L	-0.364077	9.26986	-6.23311	3.46267e-06	0.000282698	4.55954
4930533L02RIK	0.423479	6.37349	6.22241	3.54663e-06	0.000287784	4.53618
SENP7	-0.555715	9.12952	-6.22165	3.55272e-06	0.000287784	4.5345
C1GALT1	-0.496294	9.22566	-6.20503	3.6876e-06	0.000297548	4.49815
IIGP1	-1.81557	11.5535	-6.19634	3.76017e-06	0.000302227	4.47914
ZMAT1	-0.805694	7.86557	-6.18924	3.82057e-06	0.000303187	4.4636
MYLIP	-0.441169	10.4703	-6.18875	3.82484e-06	0.000303187	4.46251
ITPK1	0.416301	10.1267	6.18662	3.84317e-06	0.000303187	4.45785
UVSSA	-0.594958	8.04607	-6.18644	3.84472e-06	0.000303187	4.45745
OSGIN1	0.731226	9.34736	6.18629	3.84603e-06	0.000303187	4.45712
EDN3	0.616616	8.63148	6.18469	3.85983e-06	0.000303187	4.45363
5033425B01RIK	0.376792	7.21083	6.18043	3.89693e-06	0.000303832	4.44429
AKR1C14	-0.527034	8.58259	-6.17988	3.90173e-06	0.000303832	4.44309
MUM1	-0.430667	9.75257	-6.17871	3.91201e-06	0.000303832	4.44053
2210016H18RIK	-0.658613	5.54794	-6.17285	3.96388e-06	0.000306713	4.42767
KRCC1	-0.346731	10.6787	-6.16589	4.02637e-06	0.000309102	4.41241
RPRD2	0.447881	8.34375	6.16461	4.03795e-06	0.000309102	4.40961
DHX58	-0.993668	9.68865	-6.16444	4.03948e-06	0.000309102	4.40924
HRCT1	-0.541824	9.47581	-6.15905	4.08878e-06	0.000311724	4.39741
GM10374	-0.428788	9.07301	-6.1554	4.12243e-06	0.000313139	4.38941
AREL1	-0.402427	9.93472	-6.15202	4.15391e-06	0.000314378	4.38199
MC2R	-0.409234	10.5098	-6.14466	4.22327e-06	0.000316456	4.36584
IRF2	-1.07531	8.86655	-6.14457	4.22418e-06	0.000316456	4.36563
ETNK1	-0.536685	10.6542	-6.14425	4.22714e-06	0.000316456	4.36494
RNF31	-0.509464	8.9385	-6.12982	4.36673e-06	0.00032573	4.33324
9230114K14RIK	-0.487765	7.69307	-6.12499	4.41452e-06	0.000328115	4.32262
PIGL	-0.624915	9.69562	-6.12256	4.43876e-06	0.000328738	4.31728
AOX1	-0.487191	8.9655	-6.11674	4.49734e-06	0.000330875	4.30449
LY6H	-0.529913	8.3761	-6.11653	4.49954e-06	0.000330875	4.30401
ZC3HAV1	-0.475734	10.7272	-6.11287	4.53678e-06	0.000331622	4.29597
OXSM	-0.435737	8.91399	-6.11222	4.54338e-06	0.000331622	4.29455
DUS4L	-0.694813	6.88281	-6.11083	4.55766e-06	0.000331622	4.29149
EPOR	0.32461	8.82564	6.10662	4.6011e-06	0.000333612	4.28223
KIF21B	0.355873	8.13337	6.08923	4.78522e-06	0.000344766	4.24395
RNF19B	-0.729474	9.87099	-6.08896	4.78818e-06	0.000344766	4.24334
STRADB	-0.368237	9.53563	-6.08443	4.83735e-06	0.0003471	4.23337
FHL1	-0.415169	10.3503	-6.07958	4.89059e-06	0.000349711	4.22269
CMTM8	0.367012	7.65576	6.07315	4.96218e-06	0.000352449	4.20851
SEMA4C	-0.384061	8.69359	-6.07309	4.96288e-06	0.000352449	4.20838
LY75	-0.473293	4.77911	-6.06638	5.03871e-06	0.000356613	4.19358
GM15527	0.427834	6.11896	6.03348	5.42787e-06	0.000382849	4.12098
ABCD2	-0.776168	11.2258	-6.02967	5.4749e-06	0.000384858	4.11256
TDRD7	-0.48135	10.5283	-6.00237	5.8243e-06	0.000408036	4.05218
A930004D18RIK	-0.623145	6.79171	-5.99391	5.93706e-06	0.000414535	4.03347
A630038E17RIK	0.488322	6.08337	5.98508	6.05714e-06	0.0004215	4.01392
TOR1AIP1	-0.604098	11.3956	-5.98331	6.08165e-06	0.00042179	4.00998
PEG10	0.404483	6.05498	5.98097	6.11399e-06	0.000422619	4.0048
CNN2	-0.4115	11.6257	-5.97635	6.17835e-06	0.00042565	3.99458
3830406C13RIK	-0.368662	9.8337	-5.97469	6.20173e-06	0.000425845	3.9909
HERPUD2	-0.519567	10.8519	-5.9578	6.44432e-06	0.000439658	3.95345
CASP12	-0.636881	9.02106	-5.95773	6.44529e-06	0.000439658	3.9533
GBP2	-0.559501	11.0343	-5.94586	6.6216e-06	0.000450203	3.92696
DLX2	0.638412	6.2321	5.94037	6.70483e-06	0.000454372	3.91477
HTR2C	0.405717	5.14121	5.93746	6.74934e-06	0.000455899	3.90831
SNRK	-0.336426	10.3149	-5.93588	6.7736e-06	0.000456053	3.9048
PRTN3	-0.442377	7.7049	-5.92584	6.93021e-06	0.000465087	3.88249
RAD1	-0.37749	7.9891	-5.91506	7.10228e-06	0.000475097	3.85855
NPR3	-0.881286	8.62029	-5.90719	7.23075e-06	0.000482135	3.84105
CCDC82	-0.448829	8.34043	-5.89351	7.45985e-06	0.000495407	3.81061
KRTAP26-1	0.356771	7.25412	5.89035	7.51379e-06	0.000495407	3.80357
SIRT4	-0.436528	8.10341	-5.89003	7.51927e-06	0.000495407	3.80286
B230307C23RIK	-0.409035	6.8023	-5.88967	7.52536e-06	0.000495407	3.80207
GM9706	-0.774101	9.17224	-5.87765	7.73462e-06	0.000507572	3.7753
THBD	-0.804564	10.8785	-5.87427	7.7945e-06	0.00050905	3.76777
ADRB3	-0.947531	10.8681	-5.87361	7.80623e-06	0.00050905	3.7663
AW549877	-0.451032	11.3066	-5.86942	7.88116e-06	0.000512074	3.75698
FMR1	-0.457433	11.6968	-5.86779	7.9105e-06	0.000512074	3.75335
ACAD11	-0.389839	10.3563	-5.8669	7.92669e-06	0.000512074	3.75135
C330018D20RIK	-0.355709	8.36587	-5.85683	8.11107e-06	0.000522358	3.7289
HDHD3	0.726103	8.97702	5.85425	8.15899e-06	0.000522886	3.72316
PARP9	-0.771899	11.3565	-5.85367	8.1697e-06	0.000522886	3.72187
GLS	-0.369498	10.187	-5.84776	8.28088e-06	0.000528371	3.70868
RBL1	-0.592971	8.13542	-5.84614	8.31161e-06	0.000528705	3.70506
IFI202B	-1.0794	11.9108	-5.83971	8.43467e-06	0.000534892	3.69072
FAM13A	-0.383266	11.4664	-5.83315	8.56195e-06	0.000541282	3.67609
SERTAD4	0.638277	8.04004	5.83184	8.58763e-06	0.000541282	3.67317
TBX18	-0.75237	8.68649	-5.82369	8.7492e-06	0.000549794	3.65497
DCPS	-0.326903	8.83827	-5.81878	8.84814e-06	0.000554332	3.644
SLC35F5	-0.336949	9.42342	-5.81729	8.87839e-06	0.000554551	3.64066
TSPAN8	0.477196	7.50559	5.81467	8.93172e-06	0.000556207	3.63482
1110032A03RIK	-0.415969	9.35958	-5.80354	9.16216e-06	0.000568849	3.60995
GABRB1	0.34247	7.13212	5.79837	9.27146e-06	0.000572763	3.59837
AQP11	0.447697	8.38438	5.79794	9.28044e-06	0.000572763	3.59743
FFAR2	-0.453732	10.7913	-5.7965	9.31118e-06	0.000572955	3.5942
RUNX1T1	-0.848503	7.56467	-5.79189	9.4101e-06	0.000577329	3.58388
AMN1	-0.447389	9.88825	-5.78574	9.54358e-06	0.000583791	3.57013
TGFBR1	0.465798	10.7125	5.7836	9.59053e-06	0.000584938	3.56534
PPM1K	-0.363129	8.50646	-5.78091	9.64988e-06	0.000586832	3.55932
FOXK1	-0.314442	8.97342	-5.77643	9.74951e-06	0.000591156	3.54929
SPG20	-0.522845	10.3641	-5.77493	9.78301e-06	0.000591459	3.54594
GDA	-0.374558	10.0981	-5.77082	9.87557e-06	0.000595319	3.53675
SAMD9L	-1.21803	11.5095	-5.76491	1.00105e-05	0.000601701	3.5235
FRAT2	-0.40571	7.92983	-5.75805	1.01692e-05	0.00060802	3.50814
CREB1	-0.38791	9.08037	-5.75784	1.01742e-05	0.00060802	3.50766
SERPINE1	0.864279	9.50187	5.75336	1.02792e-05	0.000611247	3.49764
TRIM30A	-1.5677	9.99536	-5.75303	1.02872e-05	0.000611247	3.49688
BLCAP	-0.309734	11.2447	-5.75155	1.03221e-05	0.000611568	3.49358
MSRB3	-0.399876	9.34942	-5.74858	1.03928e-05	0.000612195	3.48691
WDFY1	-0.335764	9.83245	-5.7464	1.04448e-05	0.000612195	3.48203
ADAMTS9	-0.48312	9.32028	-5.74622	1.04491e-05	0.000612195	3.48163
TM4SF1	-0.660128	9.28759	-5.74615	1.04507e-05	0.000612195	3.48148
VMP1	-0.372133	12.0415	-5.7443	1.04954e-05	0.000613077	3.47732
CCL7	-0.89087	9.27996	-5.74084	1.0579e-05	0.000614166	3.46957
IER5	-0.688492	9.10458	-5.73977	1.06051e-05	0.000614166	3.46717
0610030E20RIK	-0.331605	10.3514	-5.73877	1.06294e-05	0.000614166	3.46493
CHST1	0.356243	8.93282	5.73865	1.06325e-05	0.000614166	3.46465
PELI1	-0.470456	8.76592	-5.73682	1.06773e-05	0.00061504	3.46054
PIK3C3	-0.401313	8.94937	-5.72182	1.10515e-05	0.000634835	3.42691
HS6ST1	0.41611	9.36187	5.70253	1.1553e-05	0.000661809	3.38358
MTMR14	-0.458406	9.04775	-5.69995	1.16218e-05	0.000663917	3.37778
SAP30	0.683155	7.47244	5.69746	1.16886e-05	0.000665895	3.37219
GLCCI1	-0.570326	9.29064	-5.6882	1.19403e-05	0.00067837	3.35139
SNAI1	0.840572	8.73146	5.68491	1.2031e-05	0.000681657	3.344
CYP2J9	-0.477404	6.55467	-5.67084	1.24274e-05	0.000702199	3.31235
SLC43A1	-0.842838	9.81146	-5.66792	1.25113e-05	0.000705017	3.30578
ZFP281	-0.410399	8.73212	-5.66333	1.26443e-05	0.000710581	3.29546
CCR6	0.382417	7.08919	5.66196	1.26843e-05	0.000710905	3.29237
GAPDHS	0.335796	8.55449	5.65227	1.29709e-05	0.000723936	3.27056
D5ERTD163E	0.3494	6.71884	5.65174	1.29867e-05	0.000723936	3.26937
B3GALNT2	-0.46898	7.46008	-5.6329	1.35636e-05	0.000752761	3.22693
HIST3H2A	-0.5231	8.82449	-5.6325	1.35763e-05	0.000752761	3.22602
EXD1	-0.400774	8.87723	-5.62283	1.38828e-05	0.000767703	3.20422
PWWP2B	0.313738	8.23746	5.60866	1.43447e-05	0.000790716	3.17227
MXI1	0.494091	9.87022	5.60662	1.44124e-05	0.000790716	3.16768
GM11545	0.391667	6.27672	5.60658	1.44139e-05	0.000790716	3.16757
HIST2H2BE	-0.463615	7.42513	-5.60545	1.44515e-05	0.000790716	3.16503
NWD2	0.343651	5.7767	5.60161	1.45803e-05	0.000795664	3.15636
RIN2	-0.689613	9.8463	-5.59581	1.47772e-05	0.000802265	3.14327
EGLN1	0.545668	10.3822	5.59576	1.47787e-05	0.000802265	3.14317
UGT8A	0.297155	6.73507	5.59308	1.48708e-05	0.000804204	3.13711
TBC1D17	-0.413546	9.09647	-5.59246	1.48919e-05	0.000804204	3.13572
MRPS6	-0.336602	11.9555	-5.58954	1.4993e-05	0.00080756	3.12911
D3WSU167E	0.473565	6.27412	5.58732	1.507e-05	0.000809602	3.12411
ALMS1	-0.494827	7.03734	-5.58509	1.51479e-05	0.000811685	3.11908
PGP	0.549098	10.5755	5.58342	1.52065e-05	0.000812725	3.11531
EIF2AK4	-0.367312	7.91034	-5.58199	1.52571e-05	0.000813331	3.11207
IKZF5	-0.373921	9.03111	-5.57903	1.53618e-05	0.000816814	3.10539
SLC2A3	0.505692	6.54603	5.57779	1.54059e-05	0.000817065	3.10259
NKX1-2	0.4405	6.75973	5.573	1.55778e-05	0.000818589	3.09176
NDUFAF4	0.359616	9.91632	5.5722	1.56064e-05	0.000818589	3.08996
IL10RB	-0.518902	10.8528	-5.57155	1.563e-05	0.000818589	3.08849
FAM120B	-0.343439	9.33523	-5.5715	1.56317e-05	0.000818589	3.08838
IKBKB	-0.296567	10.3493	-5.57149	1.5632e-05	0.000818589	3.08836
ADAMTS5	-0.817201	10.5908	-5.56478	1.5877e-05	0.000829323	3.07318
OSGIN2	-0.37291	9.11331	-5.56201	1.59791e-05	0.000830745	3.06692
GPX3	0.309776	7.51387	5.56187	1.59843e-05	0.000830745	3.0666
RNASE4	-0.456034	10.2018	-5.55504	1.6239e-05	0.000841869	3.05117
MX1	-0.979856	8.07066	-5.55066	1.64047e-05	0.00084834	3.04126
RHOF	0.561777	7.71388	5.54188	1.67416e-05	0.000863609	3.02141
CYFIP2	0.336688	6.65563	5.54049	1.67959e-05	0.000864007	3.01825
D12ERTD125E	0.444278	7.23971	5.53954	1.68327e-05	0.000864007	3.01612
ASAH2	-0.311443	9.12608	-5.53609	1.69679e-05	0.000868799	3.0083
OASL2	-1.0719	11.0203	-5.53226	1.71194e-05	0.000874395	2.99963
RAB29	-0.392488	9.19775	-5.52975	1.72192e-05	0.000876708	2.99395
ADM	-0.741597	9.40512	-5.52807	1.72862e-05	0.000876708	2.99016
THA1	-0.516936	7.85032	-5.52794	1.72915e-05	0.000876708	2.98986
STOML1	-0.475654	8.42725	-5.52414	1.74448e-05	0.000881312	2.98124
GM6792	0.356731	6.89636	5.52358	1.74673e-05	0.000881312	2.97999
CSTF3	-0.387097	8.70207	-5.51929	1.7642e-05	0.000887968	2.97027
DUSP6	-0.995948	7.5367	-5.51799	1.76954e-05	0.000888497	2.96732
ZNRD1AS	-0.449432	8.49475	-5.50836	1.80951e-05	0.000904972	2.94551
PRDM5	-0.405333	8.69024	-5.50799	1.81108e-05	0.000904972	2.94467
5830408B19RIK	-0.630683	5.61574	-5.50516	1.82301e-05	0.000908744	2.93826
CASD1	-0.326931	10.4758	-5.49396	1.871e-05	0.000929759	2.91289
NOS1	0.307306	8.52448	5.49324	1.87413e-05	0.000929759	2.91125
BMP2K	-0.584453	8.87178	-5.48305	1.91904e-05	0.000949764	2.88814
A830029E22RIK	0.37023	6.29656	5.48135	1.92664e-05	0.000951258	2.88428
CST9	0.432683	5.69382	5.47994	1.93297e-05	0.000952116	2.88107
MURC	0.297915	6.63288	5.47571	1.95207e-05	0.000959243	2.87148
ZFP455	-1.02549	5.41426	-5.47429	1.95852e-05	0.000960002	2.86826
USP21	-0.321757	8.94628	-5.47294	1.96465e-05	0.000960002	2.8652
BC023105	-0.386785	7.93788	-5.47159	1.97083e-05	0.000960002	2.86214
CMTM3	-0.312767	9.80585	-5.47131	1.97213e-05	0.000960002	2.8615
9330118A15RIK	0.556439	6.70202	5.46708	1.9916e-05	0.000967207	2.85191
LRRC51	-0.316367	7.59003	-5.46553	1.99878e-05	0.000968428	2.84839
ARMCX4	0.541569	8.95724	5.45924	2.02822e-05	0.000979959	2.83412
D4ERTD617E	-0.43472	3.90788	-5.45844	2.03203e-05	0.000979959	2.83229
UBE2D1	-0.382177	9.14091	-5.45568	2.0451e-05	0.000983973	2.82603
HNRNPD	0.263102	10.3975	5.45455	2.05049e-05	0.000984284	2.82346
EDNRA	-0.340051	9.81843	-5.4533	2.05644e-05	0.000984857	2.82063
ATXN1	-0.48427	9.36716	-5.44767	2.08355e-05	0.000994452	2.80784
B230117O15RIK	-0.721035	4.43552	-5.44715	2.08606e-05	0.000994452	2.80667
GPR176	-0.66095	8.3714	-5.44479	2.09755e-05	0.000997149	2.80131
CD93	-0.566937	7.78299	-5.44402	2.10134e-05	0.000997149	2.79955
AGRN	-0.350129	9.69467	-5.4427	2.1078e-05	0.000997931	2.79655
PKDREJ	0.424419	5.79135	5.43802	2.13087e-05	0.00100308	2.78592
FGFR3	0.358711	7.79012	5.43727	2.1346e-05	0.00100308	2.78421
MKRN2OS	0.414268	5.72827	5.43601	2.14087e-05	0.00100308	2.78135
AGTR2	-0.685066	6.51315	-5.43561	2.14285e-05	0.00100308	2.78045
PAK6	0.389795	7.00465	5.43556	2.1431e-05	0.00100308	2.78034
AU044856	0.305282	7.04667	5.43464	2.1477e-05	0.00100308	2.77824
SFRP2	-0.473098	10.1337	-5.42981	2.172e-05	0.00101084	2.76726
EZH1	-0.447617	9.19238	-5.42884	2.17692e-05	0.00101084	2.76505
EPC2	-0.465946	9.97008	-5.42816	2.18034e-05	0.00101084	2.76352
TPBG	-0.69954	7.71874	-5.42748	2.18381e-05	0.00101084	2.76197
PDE4D	-0.549385	7.6765	-5.42432	2.19992e-05	0.00101541	2.75479
RSU1	-0.303665	10.9928	-5.42363	2.20348e-05	0.00101541	2.75321
MTM1	-0.362116	9.7475	-5.42128	2.21558e-05	0.0010168	2.74786
GSE1	0.412761	9.14154	5.42114	2.2163e-05	0.0010168	2.74755
DDX4	-0.619178	3.81593	-5.41858	2.22954e-05	0.00101768	2.74173
CTSW	0.341986	7.77169	5.41787	2.23322e-05	0.00101768	2.74012
SERPINB1A	-0.654163	6.36652	-5.41705	2.23749e-05	0.00101768	2.73826
ASCC3	-0.475218	8.47314	-5.41562	2.24497e-05	0.00101768	2.735
PLSCR2	-0.937089	7.06153	-5.41492	2.24867e-05	0.00101768	2.73339
PTGES	0.396591	10.3163	5.41476	2.24949e-05	0.00101768	2.73304
ANGPTL4	-0.658766	11.7375	-5.41417	2.25256e-05	0.00101768	2.73171
GABARAPL1	-0.342501	12.6761	-5.4005	2.32552e-05	0.00104722	2.70059
ZFP53	-0.450314	7.39224	-5.40003	2.32804e-05	0.00104722	2.69953
LURAP1L	-0.482433	9.27356	-5.39637	2.34801e-05	0.00105391	2.69119
CXCL11	-0.61335	7.01338	-5.382	2.428e-05	0.00108746	2.65849
LUM	-0.623016	9.5509	-5.37796	2.45098e-05	0.00109539	2.6493
IFITM6	-0.443568	7.77495	-5.37288	2.48025e-05	0.00110608	2.63771
RSPO2	-0.73508	7.53074	-5.37117	2.49018e-05	0.00110813	2.63381
DFFA	-0.429839	9.04043	-5.36944	2.50025e-05	0.0011101	2.62987
WNT4	0.381423	7.81983	5.36857	2.50532e-05	0.0011101	2.62789
FIGF	-0.390767	11.3104	-5.36354	2.53489e-05	0.00112081	2.61644
STAT1	-0.427433	12.0936	-5.3606	2.55233e-05	0.00112612	2.60975
OLFR78	0.336969	6.67556	5.35828	2.56623e-05	0.00112779	2.60445
GNA15	0.348483	6.33303	5.35815	2.56699e-05	0.00112779	2.60416
FOXO1	0.312288	10.0339	5.35637	2.57766e-05	0.00113008	2.60011
PDGFB	0.311172	7.19225	5.35343	2.59546e-05	0.00113549	2.59339
ELN	0.300918	8.38176	5.3496	2.61878e-05	0.00113888	2.58466
UBE2G2	0.304001	10.7379	5.34904	2.62219e-05	0.00113888	2.58339
SERPINA3C	-0.420747	9.96574	-5.34892	2.62294e-05	0.00113888	2.58311
RASAL3	0.330456	6.12309	5.348	2.62855e-05	0.00113888	2.58103
IRF7	-0.672034	10.5442	-5.34661	2.6371e-05	0.00113888	2.57786
1700017D01RIK	0.348517	3.9763	5.3465	2.63778e-05	0.00113888	2.5776
ALDH1A1	-0.541539	8.00034	-5.34587	2.64166e-05	0.00113888	2.57617
DGUOK	-0.344329	10.7543	-5.34293	2.65989e-05	0.00114271	2.56946
1700026H06RIK	0.294749	6.83402	5.34266	2.66157e-05	0.00114271	2.56884
KIF16B	-0.3573	9.00196	-5.34015	2.67725e-05	0.00114707	2.56311
NBEAL1	-0.541998	9.22108	-5.33699	2.69708e-05	0.00115092	2.55591
TTC33	-0.348865	10.0027	-5.33695	2.69735e-05	0.00115092	2.55581
2810037O22RIK	0.321883	6.00741	5.33411	2.71531e-05	0.00115472	2.54933
A530047J11RIK	-0.365171	8.97466	-5.33358	2.71862e-05	0.00115472	2.54814
METTL7A1	-0.416499	11.2559	-5.3329	2.72295e-05	0.00115472	2.54659
ADAM23	-0.34867	9.44142	-5.31903	2.8127e-05	0.00118854	2.51494
CDKN2AIP	-0.382235	7.54644	-5.31881	2.81417e-05	0.00118854	2.51443
CYB5R4	-0.265099	9.9289	-5.31705	2.82576e-05	0.00119101	2.51041
D030029J20RIK	-0.516319	7.56013	-5.31257	2.85553e-05	0.00120112	2.50019
MOV10	-0.304616	8.54516	-5.307	2.89297e-05	0.0012144	2.48747
GUCD1	0.34433	10.1013	5.30532	2.90438e-05	0.00121673	2.48363
LRRC28	-0.356135	7.6721	-5.30435	2.91098e-05	0.00121704	2.48141
ACAP2	-0.387869	10.7103	-5.29997	2.94098e-05	0.00122618	2.47141
MIER1	-0.40867	9.00138	-5.2988	2.94906e-05	0.00122618	2.46873
RAMP1	0.309065	7.77578	5.29858	2.95058e-05	0.00122618	2.46823
ASZ1	0.273157	7.5601	5.29763	2.95713e-05	0.00122644	2.46606
NRP1	-0.320698	11.1901	-5.29676	2.96315e-05	0.00122648	2.46408
AGR3	0.284902	5.06847	5.29113	3.00249e-05	0.00124029	2.45121
5830490A04RIK	0.371595	7.30933	5.28853	3.02079e-05	0.00124353	2.44528
C030014A21RIK	0.378744	4.68113	5.28831	3.02231e-05	0.00124353	2.44478
CNGB3	-0.638739	6.45885	-5.2845	3.04941e-05	0.00125219	2.43607
LRG1	-0.531207	9.37815	-5.27898	3.0891e-05	0.00126445	2.42345
LRRC59	0.349167	12.0329	5.27826	3.09434e-05	0.00126445	2.4218
ATP1B4	0.374964	4.98581	5.27781	3.09756e-05	0.00126445	2.42078
ATOH8	0.830401	7.73085	5.2752	3.11656e-05	0.00126971	2.41481
ZFP120	-0.388408	7.62913	-5.27061	3.15023e-05	0.00128046	2.40433
ARID5B	-0.592903	10.0521	-5.26993	3.15531e-05	0.00128046	2.40276
AW112010	-0.51183	9.62412	-5.2668	3.17849e-05	0.00128293	2.39561
SUSD1	-0.454597	5.95797	-5.26679	3.17861e-05	0.00128293	2.39558
USP25	-0.680578	8.95366	-5.26661	3.17994e-05	0.00128293	2.39517
FEM1C	-0.378001	8.61784	-5.25972	3.23169e-05	0.00130127	2.37941
METTL15	-0.396144	9.34025	-5.2581	3.24401e-05	0.0013037	2.3757
IL6	-1.24485	7.43684	-5.25359	3.27844e-05	0.00131499	2.3654
ANKRD9	0.370041	8.69949	5.251	3.29841e-05	0.00132045	2.35947
PEX16	0.3779	10.978	5.2475	3.32558e-05	0.00132779	2.35147
RGMB	-0.416139	8.07864	-5.24699	3.32956e-05	0.00132779	2.3503
ZC2HC1A	-0.821087	9.25744	-5.24563	3.34019e-05	0.00132947	2.34719
TET1	0.308412	7.3338	5.24413	3.35203e-05	0.00133163	2.34374
ST6GALNAC2	0.381307	6.11801	5.23922	3.39079e-05	0.00134445	2.33252
CREM	-0.398387	7.58801	-5.23827	3.3984e-05	0.0013449	2.33033
CLNK	0.413876	5.19497	5.23352	3.43642e-05	0.00135735	2.31947
P2RX4	-0.348466	10.7393	-5.22893	3.47367e-05	0.00136764	2.30895
NLRP6	0.339278	6.56869	5.22831	3.47876e-05	0.00136764	2.30752
LGALS9	-0.340033	12.2718	-5.22788	3.48225e-05	0.00136764	2.30655
SLC39A10	0.671539	7.87818	5.22541	3.50246e-05	0.00136808	2.3009
MTUS2	0.274834	8.0527	5.22538	3.50272e-05	0.00136808	2.30083
GRAMD4	-0.314977	8.97648	-5.22533	3.50316e-05	0.00136808	2.3007
ZUFSP	-0.346977	8.73319	-5.2233	3.51983e-05	0.00137026	2.29607
LALBA	0.384172	7.11892	5.22261	3.52557e-05	0.00137026	2.29448
STC1	0.401578	7.77585	5.22225	3.52858e-05	0.00137026	2.29365
TTC14	-0.364394	8.34013	-5.2116	3.61784e-05	0.0014023	2.26927
TJP1	-0.375986	9.60214	-5.20753	3.65262e-05	0.00141314	2.25994
FFAR4	0.79895	7.34164	5.20357	3.68673e-05	0.00142368	2.25087
EXOC8	0.327289	9.97505	5.20182	3.70191e-05	0.0014246	2.24686
SQLE	0.530801	11.658	5.20156	3.70421e-05	0.0014246	2.24625
PSMB9	-0.383066	9.89357	-5.20092	3.70972e-05	0.0014246	2.2448
NR2C2	-0.329034	10.6896	-5.19982	3.71938e-05	0.00142567	2.24226
LY6G6C	0.311543	8.94635	5.1922	3.78656e-05	0.00144874	2.2248
FAM210A	0.330283	8.98378	5.18523	3.84909e-05	0.00146996	2.20882
ATCAYOS	0.275887	7.17816	5.18006	3.89612e-05	0.00148371	2.19697
OMA1	-0.367785	9.46149	-5.1797	3.89941e-05	0.00148371	2.19615
LSM11	0.269561	7.74434	5.17746	3.92001e-05	0.00148679	2.19101
KEG1	0.33935	6.10337	5.17726	3.92184e-05	0.00148679	2.19055
4933411B09RIK	-0.50861	6.57499	-5.1736	3.95571e-05	0.00149689	2.18216
SYF2	-0.316197	9.61741	-5.17209	3.96981e-05	0.00149851	2.17869
ORC1	0.329403	7.96631	5.17159	3.97445e-05	0.00149851	2.17755
MID1IP1	0.351634	12.1032	5.16533	4.03339e-05	0.00151678	2.16319
AIM1	-0.417933	8.05356	-5.16489	4.03754e-05	0.00151678	2.16218
ATP10A	-0.586952	6.78502	-5.1638	4.04789e-05	0.00151792	2.15969
CSN1S1	0.341337	6.44857	5.15951	4.08901e-05	0.00153057	2.14983
BLNK	0.342223	5.92833	5.15617	4.12125e-05	0.00153986	2.14216
BCL11B	0.37273	7.02697	5.15111	4.17059e-05	0.0015555	2.13055
ARSJ	-0.809562	6.84461	-5.14422	4.23874e-05	0.00157807	2.11474
SLC25A2	0.372418	5.41925	5.14294	4.25151e-05	0.00157999	2.1118
TCF4	-0.4274	10.0179	-5.14008	4.28031e-05	0.00158785	2.10522
NRN1	0.46911	10.1567	5.13919	4.28921e-05	0.00158831	2.10319
MOGS	-0.267695	10.2852	-5.13226	4.35973e-05	0.00160899	2.08728
TRAIP	0.293051	7.28294	5.13181	4.36441e-05	0.00160899	2.08624
LRIF1	-0.467514	9.56743	-5.13133	4.36932e-05	0.00160899	2.08514
ISPD	-0.325466	8.32111	-5.13067	4.3761e-05	0.00160899	2.08363
PRKCI	-0.392446	10.2228	-5.12658	4.41847e-05	0.00162169	2.07423
NEK7	-0.335866	10.9819	-5.12444	4.44085e-05	0.00162641	2.0693
STARD4	0.478743	9.91535	5.12385	4.447e-05	0.00162641	2.06795
D5ERTD579E	0.373103	10.6102	5.11718	4.5174e-05	0.00164794	2.05263
SMR2	0.336312	8.45763	5.11677	4.52177e-05	0.00164794	2.05169
VPS37B	0.381772	8.80052	5.11533	4.5371e-05	0.00165063	2.04838
INSR	-0.360174	9.61032	-5.11325	4.55936e-05	0.00165582	2.04361
ZBTB44	-0.394314	8.64924	-5.1055	4.64336e-05	0.00168338	2.0258
IRS2	-0.26834	8.98125	-5.10408	4.65896e-05	0.00168609	2.02253
ASB13	-0.322986	8.97074	-5.09716	4.7356e-05	0.00171084	2.00662
PAN2	-0.425357	8.10871	-5.09624	4.74585e-05	0.0017111	2.00451
PAM	-0.321603	9.07327	-5.09562	4.75281e-05	0.0017111	2.00308
ZKSCAN8	-0.408697	8.7971	-5.09262	4.78657e-05	0.00171636	1.99617
CATSPER2	-0.310474	8.52097	-5.09223	4.7909e-05	0.00171636	1.99529
FBXL3	-0.480176	8.94391	-5.09143	4.79996e-05	0.00171636	1.99345
EPB41L5	-0.433686	8.77451	-5.09068	4.80853e-05	0.00171636	1.99171
5730522E02RIK	0.384305	6.71509	5.09041	4.81153e-05	0.00171636	1.9911
SFXN2	-0.367694	8.75367	-5.0898	4.81849e-05	0.00171636	1.98969
SERHL	-0.399126	9.47372	-5.08919	4.82537e-05	0.00171636	1.9883
EPN3	0.343741	7.29127	5.08626	4.8589e-05	0.00172533	1.98155
TRMT1L	-0.443353	8.25826	-5.08497	4.87365e-05	0.00172761	1.97859
TXK	0.362436	6.16506	5.08056	4.92463e-05	0.0017427	1.96844
ZSWIM6	-0.479333	8.03632	-5.07297	5.01357e-05	0.00176949	1.95098
DDIT4	1.4426	10.6242	5.07213	5.02353e-05	0.00176949	1.94905
1700029J07RIK	-0.369308	7.03744	-5.07192	5.02594e-05	0.00176949	1.94858
CUTC	-0.479298	8.61667	-5.06633	5.09271e-05	0.00178996	1.93571
4930554G24RIK	0.449909	4.37363	5.06345	5.12737e-05	0.00179909	1.92909
GM4814	0.335142	7.44972	5.05962	5.17393e-05	0.00181236	1.92028
SV2B	0.376409	7.15962	5.05848	5.18791e-05	0.00181419	1.91765
1110046J04RIK	-0.478305	6.27824	-5.05475	5.2338e-05	0.00182716	1.90906
AI467606	0.355166	3.94397	5.04762	5.32262e-05	0.00185322	1.89265
FLRT2	-0.706266	8.41476	-5.04707	5.32953e-05	0.00185322	1.89138
GYS1	0.539248	10.3088	5.0463	5.33928e-05	0.00185322	1.8896
DOCK4	-0.56628	7.66537	-5.04591	5.34418e-05	0.00185322	1.8887
GBP8	-0.590788	4.16781	-5.03912	5.43046e-05	0.00187999	1.87309
KLRA20	-0.539998	9.9376	-5.03409	5.49538e-05	0.00189929	1.8615
DNAJB4	0.347302	10.9253	5.03085	5.53762e-05	0.00190808	1.85403
AU015777	0.359515	6.80281	5.03073	5.53919e-05	0.00190808	1.85376
RNF114	-0.547032	11.1397	-5.02939	5.55672e-05	0.00191094	1.85067
PLEKHF1	-0.501194	10.2478	-5.02516	5.6126e-05	0.00192696	1.84092
XIAP	-0.337733	10.7257	-5.01812	5.70671e-05	0.00195603	1.8247
ADK	-0.303833	11.233	-5.01678	5.72473e-05	0.00195897	1.82163
MOSPD2	-0.298961	9.95291	-5.01548	5.74233e-05	0.00196138	1.81864
TDRP	-0.498778	8.5574	-5.01487	5.75069e-05	0.00196138	1.81722
CLUAP1	-0.325399	7.94521	-5.01181	5.79242e-05	0.00196954	1.81017
WDR48	-0.32399	9.15473	-5.01172	5.79362e-05	0.00196954	1.80997
STAT5B	-0.259377	9.09028	-5.00888	5.83266e-05	0.0019793	1.80342
FKBP11	-0.324831	8.26803	-5.00825	5.8414e-05	0.0019793	1.80196
KRIT1	-0.302408	9.46852	-5.00744	5.85252e-05	0.00197983	1.8001
ZFYVE28	0.332843	7.17774	5.00361	5.90582e-05	0.00199461	1.79126
TMEM120B	0.414678	10.2047	5.00238	5.92304e-05	0.00199717	1.78843
SERTAD3	0.376904	8.45468	4.99722	5.99568e-05	0.00201838	1.77654
MIEF2	0.292754	9.62874	4.98038	6.23926e-05	0.00209698	1.73772
4930544L04RIK	0.317559	6.87919	4.97825	6.27081e-05	0.00210345	1.7328
STAT5A	-0.322233	10.5902	-4.97771	6.27879e-05	0.00210345	1.73156
MT2	-0.555699	11.568	-4.97344	6.34251e-05	0.00212137	1.72171
ZFP438	-0.404777	8.19004	-4.9717	6.36876e-05	0.00212247	1.71769
LRIG1	0.291732	12.5555	4.97137	6.37377e-05	0.00212247	1.71692
TUBB4B	0.533732	11.9365	4.97118	6.37651e-05	0.00212247	1.7165
ANXA7	-0.277633	10.91	-4.96983	6.39705e-05	0.00212589	1.71337
1700019A02RIK	0.305145	3.80247	4.96882	6.41221e-05	0.0021266	1.71106
SLC19A2	0.318363	9.19766	4.96833	6.41968e-05	0.0021266	1.70993
PCBP1	0.227567	12.8867	4.96564	6.4607e-05	0.00213677	1.70372
OLFR71	0.344292	6.41627	4.96378	6.48928e-05	0.00214281	1.69941
LYZ1	-0.468768	10.9015	-4.95967	6.5526e-05	0.00216027	1.68995
WWOX	-0.324764	8.06322	-4.9574	6.58794e-05	0.00216848	1.6847
ADGRF5	0.360624	6.89696	4.9555	6.61769e-05	0.00217482	1.68031
4931407J08RIK	0.334488	7.81028	4.95331	6.65208e-05	0.00218266	1.67526
MEST	-0.332475	9.83483	-4.9518	6.67583e-05	0.00218699	1.67179
CAR8	0.336775	4.36818	4.94887	6.7224e-05	0.00219877	1.66501
GM5817	-0.537766	9.39222	-4.94782	6.73906e-05	0.00219904	1.6626
C130023C23RIK	0.280682	7.64751	4.94749	6.74442e-05	0.00219904	1.66182
INHBB	-0.509887	8.02676	-4.94596	6.76881e-05	0.00220353	1.6583
ATP11C	-0.341108	8.08818	-4.94472	6.78868e-05	0.00220534	1.65545
CTBS	-0.279171	7.99853	-4.94354	6.80769e-05	0.00220534	1.65272
KCTD7	0.278493	10.0567	4.94314	6.81412e-05	0.00220534	1.6518
OXLD1	-0.337387	8.86231	-4.94297	6.81693e-05	0.00220534	1.6514
DLL1	0.262513	7.60577	4.94176	6.83648e-05	0.00220823	1.64861
PPIL2	-0.251569	10.2514	-4.94069	6.85389e-05	0.00221041	1.64613
SAMHD1	-0.394391	9.83594	-4.93946	6.87379e-05	0.00221338	1.6433
RBBP9	-0.400153	8.66468	-4.93685	6.91648e-05	0.00222178	1.63727
AU015791	0.34803	6.3642	4.93655	6.9213e-05	0.00222178	1.63659
GPR26	0.32948	7.59348	4.93148	7.00506e-05	0.00224519	1.62486
GRASP	0.35878	9.19959	4.92942	7.03929e-05	0.00224932	1.62011
4931414P19RIK	-0.310017	6.7612	-4.9294	7.03963e-05	0.00224932	1.62007
CAPRIN2	-0.382759	7.12623	-4.92691	7.08126e-05	0.002257	1.61432
CCPG1	-0.312807	9.31713	-4.92624	7.0924e-05	0.002257	1.61279
JADE3	-0.429556	8.74888	-4.92546	7.1056e-05	0.002257	1.61098
NUP210	0.366686	6.22818	4.92536	7.10721e-05	0.002257	1.61075
GLE1	-0.279466	9.11438	-4.92314	7.14473e-05	0.00226545	1.60562
4930556H04RIK	0.366746	6.9379	4.91912	7.21319e-05	0.00227818	1.59633
SLN	0.297097	6.34976	4.919	7.21524e-05	0.00227818	1.59605
DET1	-0.283372	8.27656	-4.91885	7.21784e-05	0.00227818	1.5957
AKIRIN1	0.284735	10.8463	4.91604	7.26595e-05	0.00228854	1.58922
5330411O13RIK	0.338822	6.42151	4.91565	7.27274e-05	0.00228854	1.58832
NR1D2	-0.466167	10.7581	-4.91291	7.32011e-05	0.00229996	1.58199
RASSF3	0.308551	8.40615	4.91158	7.34313e-05	0.0023037	1.57893
4933412E12RIK	-0.401427	8.67012	-4.91043	7.36326e-05	0.00230626	1.57626
2010109A12RIK	0.349351	8.32631	4.90984	7.37354e-05	0.00230626	1.5749
PPP1R2	-0.267599	10.6315	-4.90734	7.41741e-05	0.00231649	1.56912
AA415398	-0.315476	6.50822	-4.90357	7.48388e-05	0.00233161	1.56043
TECTB	0.364182	4.76827	4.90332	7.4883e-05	0.00233161	1.55985
ILKAP	-0.391043	9.53816	-4.89931	7.55986e-05	0.00235036	1.55058
DPY19L1	-0.355277	8.72914	-4.8982	7.57991e-05	0.00235306	1.548
APOOL	-0.245869	10.406	-4.89689	7.60347e-05	0.00235685	1.54498
CIART	0.40403	8.49273	4.89496	7.63834e-05	0.00236412	1.54052
ZRSR1	-0.281639	9.54184	-4.88787	7.76779e-05	0.00240061	1.52414
CCIN	0.352177	6.63512	4.88317	7.85481e-05	0.00242389	1.51329
KANK3	-0.362694	6.00652	-4.87991	7.91592e-05	0.00243912	1.50573
NMI	-0.404402	9.87795	-4.87876	7.9374e-05	0.0024421	1.50309
NEFL	0.433901	4.9804	4.87619	7.986e-05	0.00245342	1.49715
4931408D14RIK	-0.369767	8.97255	-4.87464	8.0154e-05	0.00245764	1.49357
UHRF1BP1	0.286854	9.9386	4.87422	8.02344e-05	0.00245764	1.49259
ZFP367	-0.390923	6.92097	-4.87226	8.06086e-05	0.00246546	1.48806
4933417O13RIK	0.341178	7.24387	4.86781	8.14632e-05	0.00248375	1.47778
ID2	1.39156	6.86823	4.86702	8.16162e-05	0.00248375	1.47595
IGF2BP2	-0.412798	10.5715	-4.86666	8.16875e-05	0.00248375	1.4751
NRBP2	-0.558507	8.67414	-4.8657	8.18721e-05	0.00248375	1.4729
ATP13A5	0.323216	4.81677	4.86549	8.19128e-05	0.00248375	1.47242
FAM120C	-0.34884	8.64507	-4.8649	8.20288e-05	0.00248375	1.47104
B4GALT5	-0.487384	9.13901	-4.8638	8.22428e-05	0.00248375	1.4685
ARHGEF10	-0.382949	8.97788	-4.8635	8.2301e-05	0.00248375	1.46781
MX2	-0.554601	10.0018	-4.86347	8.23079e-05	0.00248375	1.46773
KIF26B	0.42816	7.13496	4.86251	8.2495e-05	0.00248375	1.46552
CETN1	0.316352	6.77412	4.86236	8.25241e-05	0.00248375	1.46517
WDR66	0.274047	7.45845	4.86037	8.29157e-05	0.00249192	1.46056
CIRH1A	0.2647	11.1271	4.85925	8.31357e-05	0.00249491	1.45798
DEFA15	0.424256	6.78338	4.85319	8.43393e-05	0.00252415	1.44397
PLEKHA7	0.238482	7.36515	4.85312	8.43532e-05	0.00252415	1.44381
TERF2	-0.288597	9.89478	-4.84914	8.51559e-05	0.00254449	1.43459
MXD1	0.32552	8.60265	4.84781	8.5425e-05	0.0025458	1.43151
CMTM6	-0.327287	9.54356	-4.84726	8.55364e-05	0.0025458	1.43024
RABGAP1	-0.292765	10.6852	-4.8471	8.55681e-05	0.0025458	1.42988
D3ERTD108E	0.35556	6.54181	4.84575	8.58435e-05	0.00254949	1.42675
ZFP661	-0.315325	6.81338	-4.84528	8.5938e-05	0.00254949	1.42568
LZTFL1	-0.301527	9.66398	-4.8439	8.62215e-05	0.00255332	1.42247
IFNGR1	-0.583975	10.1834	-4.84345	8.63132e-05	0.00255332	1.42144
TTC32	-0.330727	8.2539	-4.84277	8.64518e-05	0.00255378	1.41987
PPP1R21	-0.371396	9.70574	-4.84181	8.66494e-05	0.00255597	1.41765
FGF13	0.380213	5.8084	4.83887	8.72578e-05	0.00257026	1.41083
RBL2	-0.390705	9.16666	-4.83652	8.77453e-05	0.00257994	1.40541
TBL2	0.433469	9.29793	4.83609	8.7835e-05	0.00257994	1.40441
AU018466	0.309812	7.0035	4.83469	8.81267e-05	0.00258484	1.40118
DNAJB8	0.27321	7.02338	4.83277	8.85311e-05	0.00259257	1.39672
CPT1C	-0.349389	7.53698	-4.83225	8.86402e-05	0.00259257	1.39552
CCDC83	0.389908	7.19162	4.8305	8.90079e-05	0.00259827	1.39149
9130401L11RIK	0.325787	6.56998	4.83014	8.90858e-05	0.00259827	1.39064
BRMS1L	-0.282053	9.43477	-4.82951	8.92193e-05	0.00259851	1.38918
A230046K03RIK	-0.29761	9.31045	-4.82833	8.94692e-05	0.00260213	1.38645
GALNT13	0.321807	3.80551	4.82666	8.98236e-05	0.00260878	1.3826
GAPDH	0.244366	13.9274	4.82543	9.00878e-05	0.00260979	1.37974
KLRA5	0.363738	6.42573	4.82532	9.011e-05	0.00260979	1.3795
DENND6A	-0.320274	9.27412	-4.82456	9.02733e-05	0.00261087	1.37774
MANBA	-0.3589	8.26831	-4.82065	9.11169e-05	0.0026316	1.36868
IL12A	0.308046	5.16676	4.82005	9.12457e-05	0.00263166	1.3673
NKX3-1	0.287742	6.9642	4.81904	9.14652e-05	0.00263432	1.36496
LDHA	0.486667	12.4094	4.8169	9.19323e-05	0.00264392	1.36
PCDH17	-0.535639	4.38381	-4.81634	9.20533e-05	0.00264392	1.35872
TERF1	-0.538731	6.5501	-4.81535	9.22715e-05	0.00264652	1.35641
P2RX7	0.293581	7.37102	4.81476	9.24e-05	0.00264655	1.35506
SERPING1	-0.376247	7.64175	-4.8079	9.39183e-05	0.00267612	1.33918
ATG14	-0.31555	8.1587	-4.80753	9.40019e-05	0.00267612	1.33832
ARHGAP12	-0.3316	8.76835	-4.80727	9.40592e-05	0.00267612	1.33772
AUH	-0.288173	10.2462	-4.80713	9.40904e-05	0.00267612	1.3374
CBX4	0.344566	11.6278	4.80676	9.41741e-05	0.00267612	1.33653
ANGPT1	-0.6528	10.8694	-4.80661	9.42068e-05	0.00267612	1.3362
NINL	-0.996891	6.14831	-4.80485	9.46024e-05	0.00268218	1.33211
EVL	-0.33733	8.55226	-4.80451	9.46788e-05	0.00268218	1.33133
SLC25A25	0.350953	9.46232	4.80199	9.5247e-05	0.00269271	1.3255
TMEM50A	-0.277901	11.7324	-4.80171	9.53103e-05	0.00269271	1.32485
PGAM1	0.345701	12.7571	4.79994	9.57127e-05	0.0026948	1.32075
FLOT1	-0.302902	10.9997	-4.7998	9.57435e-05	0.0026948	1.32044
AW551984	0.375641	7.41053	4.79967	9.57741e-05	0.0026948	1.32013
GM33628	0.260191	5.89159	4.79864	9.60093e-05	0.00269558	1.31774
C1QTNF9	0.358496	6.04435	4.79841	9.60618e-05	0.00269558	1.3172
HDAC4	-0.356908	8.3893	-4.7957	9.66821e-05	0.00270932	1.31094
LUC7L3	-0.316661	10.5165	-4.79507	9.68274e-05	0.00270973	1.30947
GAS2	-0.347681	7.80951	-4.79438	9.69854e-05	0.00271049	1.30788
MPHOSPH6	0.373044	9.65857	4.79363	9.71595e-05	0.0027117	1.30614
B230114P17RIK	-0.388122	7.37703	-4.79214	9.75037e-05	0.00271765	1.30269
AJUBA	-0.399585	9.34283	-4.79146	9.7662e-05	0.00271841	1.30111
PTX3	-0.962068	10.4452	-4.78948	9.81227e-05	0.00272464	1.29653
CD53	-0.346666	7.09855	-4.78937	9.81484e-05	0.00272464	1.29628
TLR1	-0.442773	5.18445	-4.78858	9.83329e-05	0.00272611	1.29445
GDF2	0.293135	8.0374	4.78521	9.91236e-05	0.00273829	1.28665
GPRC6A	0.304328	6.84738	4.78458	9.92725e-05	0.00273829	1.28519
OSBPL9	-0.317635	11.0707	-4.78456	9.92754e-05	0.00273829	1.28516
CYYR1	0.380984	6.16068	4.78446	9.93004e-05	0.00273829	1.28491
MAN1A	-0.582379	8.20373	-4.78383	9.94489e-05	0.00273874	1.28346
A030001D16RIK	0.495384	8.85694	4.78021	0.000100309	0.00275846	1.27507
RPS6KA3	-0.31684	9.47139	-4.7797	0.000100431	0.00275846	1.27389
PRKD3	-0.335194	9.59208	-4.77841	0.000100739	0.0027611	1.27091
HARBI1	-0.309742	8.78095	-4.77796	0.000100848	0.0027611	1.26986
APOH	0.419362	7.18055	4.77739	0.000100983	0.0027611	1.26855
PTCHD1	0.363088	7.80867	4.77707	0.00010106	0.0027611	1.26781
9530020I12RIK	0.397143	7.42643	4.77434	0.000101717	0.00277541	1.26149
SORD	-0.332029	10.2968	-4.77341	0.000101944	0.00277793	1.25933
PKM	0.315667	12.4503	4.77223	0.00010223	0.00278209	1.2566
KRTAP11-1	0.395993	6.39992	4.77144	0.000102422	0.00278365	1.25477
NCR1	0.359844	6.33676	4.76993	0.000102792	0.00278782	1.25126
LHB	0.321691	7.26423	4.76876	0.000103078	0.00278782	1.24855
LDOC1L	0.283871	7.19017	4.76873	0.000103084	0.00278782	1.2485
SP3	-0.527643	8.5166	-4.76862	0.000103113	0.00278782	1.24822
EFCAB11	0.297804	5.64909	4.76579	0.000103809	0.00280298	1.24167
SPATA13	0.270566	6.70475	4.76483	0.000104045	0.0028057	1.23946
SPRY2	-0.964218	8.49218	-4.76375	0.000104314	0.00280929	1.23695
1600012H06RIK	-0.244803	9.7505	-4.76184	0.000104788	0.00281841	1.23253
RICTOR	-0.420967	8.31507	-4.75848	0.000105629	0.00283734	1.22475
PHKG1	-0.607945	7.17858	-4.75452	0.000106629	0.00285913	1.21558
BFAR	-0.403562	10.5412	-4.75418	0.000106716	0.00285913	1.21478
RORB	0.282714	6.50057	4.74656	0.000108667	0.00290765	1.19714
PLS1	0.246605	7.52582	4.74238	0.000109754	0.00293295	1.18745
D11ERTD4E	0.323517	5.40963	4.7413	0.000110037	0.00293674	1.18494
SYT14	0.324966	4.07588	4.74067	0.000110202	0.00293734	1.18349
AI616248	0.322907	4.61421	4.73983	0.000110422	0.00293825	1.18155
HTRA2	-0.321567	10.3097	-4.73893	0.00011066	0.00293825	1.17945
DPF3	0.307701	9.06476	4.73892	0.000110661	0.00293825	1.17944
DCX	0.30829	6.34536	4.73497	0.000111709	0.00296228	1.17027
STAMOS	-0.451059	6.7063	-4.73235	0.000112405	0.00297694	1.16422
SKA1	0.368962	5.83514	4.73145	0.000112648	0.00297958	1.16211
2700046G09RIK	-0.346594	8.40387	-4.72988	0.00011307	0.00298691	1.15848
CCNDBP1	-0.306538	10.2061	-4.72801	0.000113573	0.00299639	1.15415
NFATC2	0.274932	8.19443	4.72252	0.000115068	0.00303197	1.14143
TIA1	-0.308953	9.68135	-4.71923	0.000115974	0.00305196	1.13379
TUBB2A	0.573835	10.4595	4.71858	0.000116153	0.00305282	1.13229
ZFP30	-0.271143	8.51376	-4.71759	0.000116427	0.00305613	1.13
PLAGL1	-0.582391	8.53577	-4.71599	0.000116872	0.00306394	1.12628
CML1	-0.282162	8.7619	-4.71467	0.00011724	0.00306971	1.12322
3110035E14RIK	0.337607	6.97409	4.71283	0.000117753	0.00307926	1.11897
PLCL1	-0.280372	4.39732	-4.71031	0.000118463	0.00309035	1.11312
NGLY1	-0.367913	10.2945	-4.71026	0.000118476	0.00309035	1.11302
RCOR2	0.28456	9.16437	4.70955	0.000118677	0.00309172	1.11136
KCTD10	-0.446165	10.6479	-4.70713	0.000119363	0.00310425	1.10576
SLC25A1	0.311899	13.0418	4.70673	0.000119477	0.00310425	1.10483
BPIFB1	-0.298017	6.10568	-4.70627	0.000119607	0.00310425	1.10377
ARRDC2	-0.408418	7.87321	-4.70456	0.000120097	0.00311307	1.09979
C78142	0.332476	3.86833	4.70343	0.00012042	0.00311754	1.09718
AA386476	-0.636717	5.27634	-4.7	0.000121408	0.00313919	1.08922
MCOLN3	0.33712	6.09884	4.69841	0.000121869	0.0031472	1.08553
DPYSL5	0.286586	6.73111	4.69658	0.000122401	0.00315699	1.0813
ZFP758	-0.34886	8.24491	-4.6942	0.000123096	0.00317098	1.07578
D14ERTD426E	0.332956	7.10985	4.69262	0.000123562	0.00317903	1.07211
2010320M18RIK	-0.375885	8.55651	-4.69095	0.000124053	0.00318771	1.06825
UCN3	0.311221	6.04188	4.68953	0.000124474	0.00319458	1.06495
ADHFE1	-0.251867	12.1745	-4.68869	0.000124723	0.003197	1.06301
ADORA2A	0.253297	9.71224	4.68739	0.00012511	0.00320298	1.05999
FZD1	-0.667066	11.4417	-4.68687	0.000125267	0.00320303	1.05877
NEUROD1	0.349858	5.875	4.68538	0.000125712	0.00320828	1.05532
SMARCE1	-0.285406	9.14349	-4.68514	0.000125782	0.00320828	1.05478
CREBL2	-0.485043	8.83993	-4.68203	0.000126718	0.00322821	1.04756
PIGN	-0.276657	8.93166	-4.67818	0.000127887	0.00325398	1.03862
KLHL5	-0.238137	10.8073	-4.67709	0.00012822	0.00325846	1.03609
ADNP2	-0.316267	8.47514	-4.67648	0.000128405	0.00325916	1.03469
FAM69A	-0.398099	10.9295	-4.67588	0.00012859	0.00325988	1.03329
KRTAP6-2	0.300063	6.9334	4.66863	0.00013083	0.00331262	1.01648
N4BP1	-0.299122	9.88862	-4.66766	0.000131133	0.00331623	1.01423
RASGRP3	-0.436031	6.90962	-4.6666	0.000131467	0.00332061	1.01176
PARP12	-0.446333	11.8499	-4.66577	0.000131725	0.00332241	1.00985
NAA50	0.317402	11.5768	4.66535	0.000131858	0.00332241	1.00887
PFKFB1	-0.366576	9.3776	-4.66176	0.000132989	0.00334684	1.00056
ATL1	-0.581719	7.1928	-4.659	0.000133867	0.00336485	0.994159
DDB2	-0.382169	7.92084	-4.65727	0.000134422	0.00337472	0.990131
CCNE2	0.428466	6.58394	4.65583	0.000134884	0.00338221	0.986797
2310061N02RIK	0.292929	8.22416	4.65487	0.000135192	0.00338424	0.984579
8030451A03RIK	0.328759	7.00877	4.65456	0.000135291	0.00338424	0.983861
PPP2CA	0.211733	12.8366	4.65285	0.000135846	0.00339403	0.979878
CAMK1G	0.297491	7.42461	4.65211	0.000136085	0.00339589	0.978173
SRSF2	0.271834	12.0649	4.65016	0.00013672	0.00340531	0.973639
ADARB2	0.304774	6.40975	4.64968	0.000136877	0.00340531	0.972522
TMEM209	-0.330478	9.89755	-4.6491	0.000137065	0.00340531	0.971191
ETS1	-0.617995	8.65817	-4.64881	0.000137162	0.00340531	0.970502
KATNAL2	-0.434505	7.57697	-4.64844	0.000137283	0.00340531	0.969644
UCK1	0.433796	11.3609	4.6429	0.000139107	0.00344644	0.9568
A330008L17RIK	0.262172	7.8468	4.64142	0.0001396	0.00345452	0.953361
DSTYK	-0.334656	8.36244	-4.63917	0.000140351	0.0034657	0.948142
1700008K24RIK	0.295659	6.98403	4.63906	0.000140386	0.0034657	0.947899
MAN1A2	-0.242492	8.77375	-4.63606	0.000141393	0.00348641	0.940945
OARD1	-0.34009	8.5053	-4.63556	0.000141565	0.00348649	0.939767
CCR4	0.3658	6.55615	4.63118	0.000143049	0.00351887	0.929618
ZFP236	-0.289376	8.77248	-4.62875	0.000143882	0.00353295	0.923969
C230066G23RIK	0.314455	6.43203	4.62852	0.000143962	0.00353295	0.923428
STX16	-0.379952	9.65231	-4.62635	0.000144708	0.00354627	0.918403
CIAPIN1	0.290533	10.7758	4.62595	0.000144847	0.00354627	0.917469
CPEB1	-0.443536	4.83908	-4.62493	0.0001452	0.00355072	0.915101
ADAMTS1	-0.683299	11.6352	-4.62411	0.000145482	0.00355297	0.913216
PLXNC1	0.353537	5.92611	4.62367	0.000145634	0.00355297	0.912195
E230016K23RIK	-0.815676	4.12656	-4.62131	0.000146459	0.00356184	0.906705
9530006C21RIK	-0.465721	6.549	-4.62108	0.000146539	0.00356184	0.906174
ENOX1	-0.379154	7.1646	-4.62047	0.00014675	0.00356184	0.90477
RNF217	0.301703	9.25599	4.61998	0.000146922	0.00356184	0.903635
1600014C10RIK	-0.367401	11.354	-4.61955	0.000147074	0.00356184	0.902628
CASP4	-0.626075	9.08222	-4.61941	0.000147122	0.00356184	0.90231
CADM2	0.518811	6.58188	4.61919	0.0001472	0.00356184	0.901792
GPD1	0.305802	13.4779	4.61462	0.000148815	0.00359437	0.891181
PCDH18	-0.568409	8.04319	-4.61344	0.000149235	0.00359437	0.888441
PHF14	-0.342562	9.69118	-4.61308	0.000149361	0.00359437	0.887621
CHD7	0.313345	7.75512	4.61307	0.000149365	0.00359437	0.887592
TAF15	-0.746367	6.87452	-4.61288	0.000149434	0.00359437	0.887145
GM11266	-0.49013	4.75872	-4.61246	0.000149585	0.00359437	0.886164
FDFT1	0.3369	11.2422	4.61028	0.000150362	0.00360885	0.881126
PRELP	-0.368701	11.89	-4.60841	0.000151036	0.00362085	0.876772
ZC3H4	-0.346721	8.46443	-4.60605	0.000151889	0.0036371	0.871295
PRKG2	-0.491117	8.6307	-4.60328	0.000152895	0.00365585	0.864878
TAF5	-0.351623	7.58611	-4.60293	0.000153025	0.00365585	0.864051
KLRA18	0.340292	10.1352	4.59965	0.000154227	0.00367878	0.856439
FITM2	0.253633	11.1851	4.59934	0.00015434	0.00367878	0.855731
4930417H01RIK	0.372263	7.10241	4.59789	0.000154874	0.00368728	0.852371
COL4A5	-0.323533	10.2443	-4.59551	0.000155759	0.0037041	0.846827
KDM4B	0.344746	8.33913	4.59312	0.000156649	0.003721	0.841287
TNK1	0.298287	6.75469	4.59119	0.000157372	0.0037339	0.836807
EFCAB6	0.24342	6.9619	4.58936	0.000158062	0.00374598	0.832554
SLC25A29	0.364664	9.97378	4.58834	0.000158446	0.00375078	0.830199
SLC6A6	0.256201	12.4718	4.58436	0.000159956	0.00377998	0.820972
CLCNKB	0.28782	7.9151	4.58414	0.000160043	0.00377998	0.820442
PTS	-0.342944	9.23675	-4.57951	0.00016182	0.00381759	0.809708
DLEU2	-0.395259	7.05061	-4.57885	0.000162077	0.00381932	0.808163
1700045I11RIK	0.264338	7.51281	4.57456	0.000163745	0.00385029	0.798207
AOX3	0.387297	5.84762	4.57451	0.000163763	0.00385029	0.798101
ST3GAL4	-0.55606	9.40943	-4.57268	0.00016448	0.0038578	0.793856
GGCX	-0.273343	8.04793	-4.57245	0.000164572	0.0038578	0.793311
FAM149B	-0.286447	8.11242	-4.57227	0.000164641	0.0038578	0.792905
FER	-0.284852	9.9132	-4.56731	0.000166603	0.00389785	0.781386
4933406J09RIK	0.292377	7.91423	4.56686	0.000166784	0.00389785	0.780333
AI593442	0.375743	6.62054	4.56653	0.000166914	0.00389785	0.779574
FAM102B	-0.501736	10.5628	-4.566	0.000167125	0.0038984	0.778342
PLA2G4A	-0.318806	8.61511	-4.56547	0.000167335	0.00389892	0.777121
LRRC75B	0.48693	5.96667	4.56384	0.00016799	0.00390978	0.773324
TMEM143	-0.400901	8.69621	-4.56068	0.000169261	0.0039314	0.765996
CDC42EP2	0.324733	10.7461	4.56022	0.000169447	0.0039314	0.76493
SEMA6D	-0.247621	10.2716	-4.56012	0.000169488	0.0039314	0.764695
AW987390	-0.389821	7.62024	-4.55322	0.000172305	0.00399228	0.748671
PRPF18	-0.271701	8.39134	-4.55226	0.000172701	0.00399699	0.746438
BBS7	-0.302603	7.64675	-4.55082	0.000173296	0.00400629	0.743094
ADIPOR1	-0.2056	11.7569	-4.54824	0.000174366	0.00402553	0.737115
RADIL	-0.499728	7.96502	-4.54788	0.000174517	0.00402553	0.736273
SLC5A3	-0.3283	12.0457	-4.54706	0.000174857	0.00402767	0.734377
TSPAN17	-0.254498	10.54	-4.54672	0.000174998	0.00402767	0.733596
MRPS2	0.257397	10.4014	4.54467	0.000175861	0.00404304	0.728815
IFI44	-0.618963	10.5422	-4.54336	0.000176411	0.00404898	0.725777
IDI1	0.508067	11.3666	4.54312	0.000176509	0.00404898	0.725236
2900064B18RIK	-0.899972	7.49633	-4.54257	0.000176744	0.00404989	0.723943
DDX58	-0.700265	11.0436	-4.54098	0.000177414	0.00406075	0.720267
EMILIN1	0.409444	9.42578	4.54019	0.000177752	0.00406223	0.718418
PLEKHH3	0.309618	9.72872	4.53991	0.000177871	0.00406223	0.717768
NCBP2	-0.297668	10.7546	-4.53944	0.000178069	0.00406229	0.716683
SPACA4	0.311647	8.82532	4.53868	0.000178392	0.00406518	0.714924
MYADML2	0.295031	7.85278	4.53771	0.000178807	0.00407016	0.712667
ITGBL1	-0.475367	7.67773	-4.53642	0.00017936	0.00407602	0.709665
1700086P04RIK	-0.277964	8.2887	-4.53611	0.00017949	0.00407602	0.708962
C5AR1	0.26967	6.28793	4.53573	0.000179654	0.00407602	0.708073
AI853502	0.291451	7.08549	4.53377	0.000180499	0.00409073	0.703509
CHM	-0.275567	9.37099	-4.53195	0.000181285	0.00410281	0.699289
PDHB	0.355101	12.5213	4.53162	0.000181428	0.00410281	0.69852
5330430C04RIK	0.297541	7.10581	4.53079	0.000181789	0.00410649	0.696591
CCL2	-0.825499	10.7085	-4.52917	0.000182492	0.00411788	0.692839
INTS6	-0.316777	9.55565	-4.52667	0.000183583	0.00413801	0.687044
PIKFYVE	-0.291224	9.4293	-4.52585	0.000183947	0.00414171	0.685119
RIC3	0.297816	7.1098	4.52427	0.000184639	0.00415278	0.681471
SH3D19	-0.518326	9.58442	-4.52354	0.000184962	0.00415553	0.679774
ZFP212	-0.298467	9.25207	-4.52223	0.000185545	0.00416411	0.676717
RASIP1	0.437337	5.90111	4.52165	0.000185801	0.00416535	0.675377
CD274	-0.555379	8.93246	-4.5192	0.000186892	0.00418087	0.669687
PRL8A6	0.309925	4.6528	4.51884	0.000187052	0.00418087	0.668852
DRAXIN	0.271287	7.46467	4.5185	0.000187206	0.00418087	0.668056
CDH2	-0.366813	9.37861	-4.5181	0.000187383	0.00418087	0.667133
FAM49B	0.360184	10.3095	4.51784	0.000187501	0.00418087	0.666523
ZBTB24	-0.243503	8.87115	-4.51165	0.000190292	0.0042292	0.652167
BMPER	-0.334596	9.78105	-4.51162	0.000190307	0.0042292	0.65209
SLC46A2	0.291849	5.65094	4.51135	0.00019043	0.0042292	0.651461
DSCR3	-0.279733	10.7622	-4.51101	0.000190582	0.0042292	0.650684
GOLGA7B	0.278799	9.62591	4.51078	0.000190688	0.0042292	0.650143
OBOX2	0.362563	5.64795	4.50852	0.000191721	0.00424756	0.644897
ANKRD49	-0.291914	7.784	-4.5055	0.000193109	0.00426848	0.637888
SLC1A3	-0.378769	11.9843	-4.50524	0.000193231	0.00426848	0.637273
GM11783	0.276732	7.22637	4.50438	0.000193628	0.00426848	0.635276
SLC17A5	-0.268213	8.91582	-4.50426	0.000193685	0.00426848	0.634994
CLDN2	0.274899	7.53934	4.50424	0.000193694	0.00426848	0.634946
ALB	0.352985	6.65582	4.50364	0.000193969	0.00426999	0.633569
FRMD5	0.296209	6.93864	4.50081	0.000195285	0.00429441	0.626998
FAM19A3	0.305282	6.8179	4.50004	0.000195646	0.00429779	0.625204
ZFP677	-0.282664	8.1156	-4.4977	0.000196743	0.00431731	0.619772
RNF38	-0.29817	8.27783	-4.49649	0.000197311	0.00432521	0.616968
ATP11A	-0.333661	9.81194	-4.49522	0.000197914	0.00433385	0.614003
SOWAHB	0.270257	6.3072	4.49189	0.000199496	0.00436387	0.606271
ZCCHC7	-0.464697	9.4412	-4.49057	0.000200127	0.00436879	0.603202
MCOLN2	-0.330031	7.01482	-4.49017	0.000200316	0.00436879	0.602283
MGLL	-0.365368	9.47748	-4.49009	0.000200353	0.00436879	0.602107
ETOS1	0.305939	5.50036	4.48794	0.000201387	0.00438673	0.597103
RPA2	-0.341321	7.60329	-4.487	0.000201839	0.00439196	0.594925
ZP3	0.415637	5.90838	4.48517	0.000202726	0.00440663	0.590669
CYSRT1	0.259575	10.1152	4.48387	0.000203358	0.00441306	0.587645
DPY19L4	-0.32841	9.07365	-4.48364	0.00020347	0.00441306	0.587108
TPRA1	-0.371935	10.2118	-4.48325	0.00020366	0.00441306	0.586202
SPA17	-0.462254	5.98909	-4.48087	0.000204819	0.00443354	0.580689
CAMK2D	-0.289654	9.05201	-4.47979	0.000205347	0.00444033	0.578189
D130017N08RIK	0.273134	8.30291	4.47928	0.000205599	0.00444116	0.576995
SNN	-0.253367	10.5921	-4.47798	0.00020624	0.00445037	0.57397
GM4354	-0.813667	11.8234	-4.47464	0.000207894	0.00448138	0.566214
HSD3B5	0.392911	6.2766	4.47414	0.000208142	0.00448208	0.565054
FBXW4	-0.309186	9.95408	-4.47257	0.000208924	0.00449425	0.561412
URI1	-0.301348	10.171	-4.47208	0.000209171	0.00449491	0.560263
GM13648	0.285928	6.79351	4.47108	0.000209669	0.00450093	0.557956
IL20RA	0.283294	6.26485	4.46997	0.000210229	0.00450829	0.555363
SSPN	-0.2697	10.0999	-4.46906	0.000210684	0.00451339	0.553262
LIN54	-0.355717	8.11314	-4.46757	0.000211435	0.00452479	0.549809
MSH2	-0.347231	8.59589	-4.46669	0.000211881	0.00452967	0.54776
CSRNP2	0.32319	8.11237	4.46549	0.000212489	0.00453527	0.544978
A730046G19RIK	0.253669	6.78257	4.46431	0.000213089	0.00453527	0.542238
B3GALNT1	-0.339601	10.3517	-4.46422	0.000213139	0.00453527	0.542012
PRR15	0.348054	7.10219	4.4642	0.000213149	0.00453527	0.541966
3110057O12RIK	0.284154	7.87105	4.46402	0.000213237	0.00453527	0.541567
KRTAP28-13	0.278397	6.25517	4.46335	0.000213581	0.00453568	0.539999
DAB2	-0.578368	9.50651	-4.46311	0.000213702	0.00453568	0.539449
STAG2	-0.301736	10.1978	-4.46252	0.000214003	0.00453568	0.538081
PGAM2	0.284408	6.63562	4.46227	0.000214131	0.00453568	0.537502
WFDC15B	0.25959	6.6156	4.45901	0.000215806	0.00456257	0.529932
ADAM28	0.278985	6.64612	4.4589	0.000215864	0.00456257	0.529672
MSMO1	0.333733	12.4486	4.45852	0.00021606	0.00456257	0.528789
STEAP4	-0.577499	10.9854	-4.45757	0.000216553	0.00456832	0.526577
P2RX1	0.347026	6.63437	4.45636	0.000217181	0.00456835	0.523763
2610008E11RIK	-0.56952	7.32382	-4.45632	0.000217201	0.00456835	0.523674
IMPDH1	0.304461	11.0151	4.45629	0.000217215	0.00456835	0.523612
ARL2BP	0.247032	11.6037	4.45511	0.000217832	0.00457468	0.520859
DSE	-0.357002	8.90415	-4.45438	0.000218213	0.00457468	0.51916
CEP83	-0.338726	7.27605	-4.4539	0.000218461	0.00457468	0.518059
LIFR	-0.4095	10.4282	-4.45311	0.000218872	0.00457468	0.516231
SARM1	0.301217	7.92167	4.45304	0.000218912	0.00457468	0.516055
CNIH3	0.307873	6.49166	4.45295	0.000218959	0.00457468	0.515846
C1QC	0.36262	6.37478	4.45275	0.000219061	0.00457468	0.515396
TEC	0.312918	7.27168	4.44796	0.000221584	0.00462273	0.504271
DHRS1	-0.246693	9.66309	-4.44653	0.000222346	0.00463397	0.500937
TLR5	0.359649	8.05492	4.44611	0.00022257	0.00463397	0.499962
ANKRD34A	0.285568	7.78453	4.44565	0.000222813	0.00463437	0.498902
1600014C23RIK	0.247846	8.50928	4.44481	0.000223262	0.00463906	0.496947
CCDC34	-0.37692	8.65843	-4.44404	0.000223671	0.00464291	0.495168
BBC3	-0.446051	9.17741	-4.44327	0.000224087	0.00464688	0.493366
ZBP1	-0.523681	9.7236	-4.44213	0.000224696	0.00465292	0.490728
4930473A02RIK	0.327985	6.54751	4.44189	0.000224827	0.00465292	0.490165
APCDD1	-0.407566	11.0497	-4.44086	0.000225378	0.00465969	0.487785
6430711C07RIK	0.267445	6.52026	4.4383	0.000226767	0.00468372	0.481822
5430439M09RIK	-0.259988	7.92919	-4.43708	0.000227428	0.00469068	0.478995
DOCK9	-0.35237	10.1324	-4.43684	0.000227556	0.00469068	0.478448
4930425O10RIK	0.313526	6.75373	4.43536	0.000228365	0.00470268	0.475002
CPNE3	-0.306332	10.4985	-4.43454	0.000228813	0.00470525	0.473097
GM12942	-0.228032	8.13122	-4.4343	0.000228943	0.00470525	0.472546
FAM195A	0.424167	10.7633	4.43295	0.000229683	0.00471578	0.469413
AFTPH	-0.405798	9.82309	-4.43196	0.000230227	0.00471925	0.467116
FBLN1	-0.295692	8.17334	-4.43138	0.000230552	0.00471925	0.465748
EIF3D	0.232768	12.0728	4.43113	0.000230689	0.00471925	0.465168
ARL4A	0.595753	10.5187	4.43083	0.000230853	0.00471925	0.464478
IFT43	-0.244128	9.75786	-4.43058	0.00023099	0.00471925	0.463903
DNAJC6	0.339748	7.09078	4.42938	0.000231655	0.00472489	0.461112
KCTD4	0.333051	6.55216	4.42926	0.000231722	0.00472489	0.460833
ICAM4	0.335516	6.08631	4.4284	0.000232197	0.00472993	0.458844
SLC26A6	0.332447	8.8522	4.42646	0.000233279	0.0047473	0.454331
METTL7A2	-0.324666	9.49843	-4.4237	0.00023482	0.00477322	0.447936
UBE2L6	-0.356846	8.32171	-4.42336	0.000235013	0.00477322	0.447141
VMA21	-0.25163	10.7795	-4.41709	0.000238566	0.00484065	0.432572
4933428C20RIK	0.298708	7.78096	4.41449	0.000240052	0.00486604	0.426542
BLOC1S6	-0.236533	10.8431	-4.41325	0.000240769	0.00487581	0.423647
FAM172A	-0.246551	9.52201	-4.41201	0.00024148	0.00488174	0.420785
OLFR2	0.254698	6.42029	4.41192	0.000241533	0.00488174	0.420573
EDA2R	-0.446404	6.96722	-4.41058	0.000242311	0.00488979	0.41745
CTSJ	0.243989	3.82093	4.41042	0.000242403	0.00488979	0.417084
RNF150	-0.297163	8.97409	-4.40988	0.000242715	0.00489133	0.415834
APOD	-0.307966	12.6027	-4.40894	0.000243262	0.0048976	0.413648
PEX6	-0.243635	10.7306	-4.40834	0.000243613	0.00489991	0.412248
PCDHB9	-0.33416	7.29731	-4.40719	0.000244282	0.00490498	0.409588
SPRY1	-0.557193	9.39056	-4.40709	0.000244338	0.00490498	0.409362
RBM24	0.3254	6.1096	4.406	0.000244981	0.00491312	0.406815
AU019796	0.34464	6.04678	4.40454	0.000245836	0.0049255	0.403432
TAF8	-0.344874	8.46569	-4.40365	0.000246359	0.00493122	0.401369
DDX59	-0.335458	8.12615	-4.40197	0.000247353	0.00494635	0.397458
MIR155HG	-0.495913	4.97167	-4.40009	0.000248467	0.00496383	0.393098
GJA10	0.256671	5.33928	4.39925	0.000248966	0.00496902	0.391149
SATB1	0.348191	6.66176	4.39511	0.000251443	0.00501153	0.381542
5830433M15RIK	0.303043	7.07019	4.39481	0.000251626	0.00501153	0.380835
DCST1	0.320247	6.8575	4.39436	0.000251894	0.00501153	0.379803
SLC15A5	0.296004	3.41888	4.39403	0.000252093	0.00501153	0.379037
HIGD1A	0.699665	11.6842	4.39368	0.000252305	0.00501153	0.378221
MOCOS	0.257286	8.16761	4.39298	0.00025273	0.00501517	0.376588
DBP	-0.547833	10.9591	-4.39234	0.000253116	0.00501804	0.375105
RGS17	-0.458636	7.83554	-4.39082	0.000254039	0.00503152	0.371572
CCDC77	-0.345531	8.3468	-4.38924	0.000255002	0.00504578	0.3679
OIT3	-0.359245	7.26946	-4.38822	0.000255625	0.00505223	0.365532
MIAT	0.290566	8.64111	4.38791	0.000255815	0.00505223	0.364809
PNLDC1	0.28398	7.26662	4.38592	0.000257038	0.00506726	0.360183
FAM198B	-0.339323	8.44203	-4.38587	0.000257065	0.00506726	0.360081
UBASH3B	0.341239	7.64572	4.38335	0.000258623	0.00509302	0.354218
PARM1	0.268402	10.1835	4.3827	0.000259021	0.00509302	0.352723
KLF6	-0.85024	10.2089	-4.38256	0.000259109	0.00509302	0.352395
SLC7A12	0.458112	5.24031	4.37863	0.000261557	0.00513549	0.343268
MED14	-0.34812	8.77687	-4.37792	0.000262002	0.00513549	0.34162
RNF170	-0.253209	8.90772	-4.3779	0.000262012	0.00513549	0.341581
TIMELESS	-0.48241	7.50572	-4.37741	0.000262326	0.00513677	0.340422
RNASEH2A	-0.25654	9.21477	-4.37392	0.00026452	0.00517131	0.332336
EHD3	-0.530763	9.49671	-4.37382	0.000264588	0.00517131	0.332089
MIOX	0.248403	6.04368	4.37304	0.00026508	0.00517465	0.330287
KIFAP3	-0.270763	9.87973	-4.37245	0.000265456	0.00517465	0.32891
LRRC3	0.248439	7.63002	4.37185	0.000265838	0.00517465	0.327514
ATXN7L1	-0.345387	9.90464	-4.37169	0.00026594	0.00517465	0.327144
RNF128	0.388473	7.25116	4.37158	0.000266006	0.00517465	0.3269
PIGA	-0.354043	8.09881	-4.37045	0.000266728	0.00518382	0.324272
VPS54	-0.29714	9.50904	-4.3698	0.000267143	0.00518703	0.322762
KIZ	-0.388987	9.13973	-4.36939	0.000267403	0.00518721	0.321821
AU020206	-0.408106	8.66934	-4.36808	0.000268247	0.00519873	0.318762
CD207	0.278818	6.58949	4.3668	0.000269066	0.00520973	0.315803
CAMKK2	-0.396749	9.57134	-4.36604	0.000269556	0.00521436	0.314036
2810013P06RIK	-0.348214	8.15721	-4.36485	0.000270325	0.00522236	0.311274
KCNH2	0.238355	7.39468	4.3644	0.000270617	0.00522236	0.310226
DTL	0.363244	7.397	4.36379	0.000271012	0.00522236	0.308812
ACVR1B	-0.269366	10.0826	-4.36338	0.00027128	0.00522236	0.307854
ABCA8A	-0.382147	8.64252	-4.36326	0.000271357	0.00522236	0.307577
ETNPPL	0.418995	6.90434	4.36266	0.000271749	0.00522236	0.306176
CITED2	-0.7127	11.4809	-4.36238	0.000271932	0.00522236	0.305524
AGMAT	0.276118	7.36357	4.36229	0.000271985	0.00522236	0.305335
TAF4A	-0.30197	8.41138	-4.36179	0.000272311	0.00522379	0.304171
SPATS2	0.248538	9.7987	4.36053	0.000273133	0.00523471	0.301248
IL4	0.301519	6.20784	4.35937	0.000273893	0.00524152	0.298552
ADA	-0.258563	5.65142	-4.35912	0.000274057	0.00524152	0.297971
SREK1	-0.353869	8.44711	-4.35883	0.000274247	0.00524152	0.2973
PAK3	-0.5141	9.09193	-4.35814	0.000274702	0.00524539	0.29569
MS4A4D	-0.541507	7.17973	-4.35472	0.000276962	0.00528369	0.28774
NUDT14	-0.262211	8.47648	-4.35379	0.000277578	0.00528585	0.285584
MMP14	-0.299501	11.4494	-4.35378	0.000277585	0.00528585	0.28556
CDH19	0.249457	4.71986	4.35238	0.000278513	0.00529865	0.282323
ZBTB5	-0.326773	8.49785	-4.3504	0.000279836	0.00531894	0.277725
PCDHB1	0.313567	6.39717	4.34847	0.000281132	0.00533868	0.273243
MYOZ2	0.373868	6.77374	4.34795	0.000281484	0.00534046	0.272031
KRTAP14	0.308628	4.6788	4.34652	0.000282451	0.00535393	0.268701
ACER2	-0.348921	7.27497	-4.34409	0.000284094	0.00537807	0.263075
RAB2B	-0.297507	8.88048	-4.34387	0.000284244	0.00537807	0.262564
ZIK1	-0.304053	6.5921	-4.34336	0.000284589	0.0053797	0.261387
5430420F09RIK	0.307863	6.34678	4.34257	0.000285131	0.00538502	0.259544
REL	0.374788	6.59049	4.34111	0.000286132	0.00539734	0.256144
2900024J01RIK	0.266893	7.40413	4.3406	0.000286476	0.00539734	0.254979
UIMC1	-0.224134	9.72973	-4.34048	0.000286564	0.00539734	0.25468
CHFR	-0.298261	9.67194	-4.33893	0.000287628	0.00541247	0.251084
PORCN	-0.242607	9.27152	-4.33798	0.000288281	0.00541541	0.248883
OGT	-0.619944	9.42026	-4.33794	0.000288306	0.00541541	0.248799
2210406H18RIK	0.360225	5.42693	4.33349	0.000291394	0.00546846	0.238466
SLC12A3	0.275557	6.94494	4.33278	0.000291892	0.00547285	0.23681
KCNB1	0.339023	6.79214	4.33201	0.000292432	0.00547572	0.235018
ALK	0.292487	6.23686	4.3318	0.000292573	0.00547572	0.23455
HSPA1B	-0.4115	10.4788	-4.33061	0.000293412	0.00548645	0.231774
CEBPD	-0.7049	10.89	-4.32688	0.000296043	0.00553068	0.223114
C79356	0.268974	6.48603	4.32618	0.000296536	0.00553436	0.221502
DCP2	-0.44743	8.99912	-4.32585	0.000296774	0.00553436	0.220722
GPR12	0.272809	7.59555	4.3251	0.000297304	0.00553925	0.218994
ATP6V0A4	0.336296	6.67038	4.32394	0.00029813	0.00554698	0.216302
MLLT3	-0.453186	8.11546	-4.32377	0.000298253	0.00554698	0.215901
AMD1	0.423237	10.4381	4.32336	0.00029855	0.00554752	0.214936
CACNA2D3	0.367962	4.60286	4.32076	0.000300411	0.0055771	0.208912
MTSS1L	0.268914	8.16861	4.32037	0.000300692	0.00557732	0.208005
MSH3	-0.389187	7.76786	-4.3198	0.000301103	0.0055785	0.206678
TRIM31	0.350634	5.78808	4.31953	0.000301294	0.0055785	0.206066
IL7R	0.268164	6.63405	4.31894	0.000301721	0.00558144	0.20469
RGS12	0.298381	8.28959	4.31707	0.00030308	0.00559266	0.200334
GM22	0.307497	7.67232	4.31701	0.000303123	0.00559266	0.200195
WNT10A	0.268392	6.54754	4.31699	0.000303137	0.00559266	0.20015
CC2D2A	-0.341285	8.78551	-4.31473	0.000304782	0.00561801	0.194903
AHDC1	0.26494	8.61941	4.31419	0.000305174	0.00562024	0.193656
TSTD1	-0.520481	6.98168	-4.31351	0.000305667	0.00562343	0.19209
APMAP	0.337367	12.3244	4.31321	0.000305889	0.00562343	0.191386
GM17753	0.233732	7.23082	4.31271	0.000306259	0.00562525	0.190213
FOXN3	-0.317153	9.55779	-4.31207	0.000306728	0.00562887	0.18873
PRSS2	0.307187	8.93417	4.31125	0.000307331	0.00563494	0.186827
RASA1	-0.242185	9.82885	-4.31047	0.000307906	0.00563763	0.185014
TRP53	-0.362244	9.3331	-4.31031	0.000308021	0.00563763	0.184652
SOCS1	-0.340846	7.87904	-4.30956	0.000308572	0.00564274	0.182918
AP5B1	0.264392	8.13282	4.30919	0.000308846	0.00564277	0.182057
CYBRD1	0.335857	7.61986	4.30612	0.000311125	0.0056794	0.17493
SLC26A3	0.27406	6.41296	4.305	0.000311958	0.0056896	0.172336
MUL1	0.367175	8.80678	4.30446	0.000312361	0.00569195	0.171084
ARL6IP1	-0.243834	11.8937	-4.30351	0.000313072	0.00569989	0.168881
OLFR112	0.277117	6.16827	4.30177	0.000314385	0.00571738	0.164823
4930522H14RIK	0.304781	6.53363	4.3015	0.000314584	0.00571738	0.16421
KIF1C	-0.257039	9.77407	-4.2999	0.000315791	0.00572197	0.160497
CSPG4	0.244	7.68968	4.29881	0.000316621	0.00572197	0.157952
IDH2	-0.329133	11.0317	-4.29858	0.000316793	0.00572197	0.157426
CASP7	-0.223934	9.36386	-4.29856	0.000316808	0.00572197	0.157379
D630029K05RIK	0.280318	5.93301	4.29852	0.000316835	0.00572197	0.157297
D3ERTD547E	0.313796	5.3183	4.29841	0.000316924	0.00572197	0.157023
ZDHHC13	-0.234024	8.99557	-4.29831	0.000317	0.00572197	0.156793
ARPIN	-0.311879	8.92918	-4.29825	0.000317044	0.00572197	0.156658
TPM4	-0.262967	11.8291	-4.29656	0.000318331	0.00574021	0.152729
ATP1B2	0.292646	7.70569	4.29589	0.000318841	0.00574439	0.151179
TIGD3	0.249065	7.01074	4.29464	0.000319792	0.00575653	0.148291
2310010J17RIK	-0.291879	8.75944	-4.29202	0.000321809	0.00578781	0.142195
CEP44	-0.394416	8.27312	-4.29161	0.000322121	0.0057884	0.141256
TTC8	-0.262084	9.23323	-4.28895	0.000324179	0.00582034	0.135082
KANK4	0.29242	5.06069	4.28731	0.000325454	0.00583355	0.131276
2310045N14RIK	0.248531	7.89886	4.28728	0.000325477	0.00583355	0.131208
PON1	0.24791	5.78367	4.2861	0.000326399	0.00584021	0.128464
CDX4	0.329626	3.75921	4.28591	0.00032655	0.00584021	0.128016
MRC1	0.32305	4.62975	4.28572	0.000326693	0.00584021	0.127592
FAM184A	0.326994	7.5742	4.28426	0.000327839	0.00585564	0.124199
AMOT	-0.36501	8.58148	-4.28244	0.000329275	0.00587622	0.119962
EPPIN	0.312375	7.06387	4.28192	0.000329684	0.00587846	0.118759
5033404E19RIK	0.27096	6.95791	4.28137	0.000330117	0.00587878	0.117487
OLFR154	0.306552	6.65844	4.28118	0.000330269	0.00587878	0.117041
IRAK4	-0.253997	8.31944	-4.2788	0.000332157	0.00590732	0.111515
PSRC1	-0.282624	8.67649	-4.27793	0.000332849	0.00591456	0.109498
KCNA6	0.256687	6.98697	4.27637	0.00033409	0.0059262	0.105891
9030617O03RIK	-0.258873	9.7635	-4.27634	0.000334118	0.0059262	0.10581
TVP23B	-0.240799	10.7973	-4.27603	0.000334362	0.0059262	0.105103
KATNAL1	-0.400153	7.78048	-4.27535	0.00033491	0.00593086	0.103514
RND3	-0.79007	8.95451	-4.27494	0.000335241	0.00593164	0.102558
GM11696	-0.311993	5.67943	-4.2745	0.000335593	0.00593282	0.101539
ARSA	-0.226201	11.0574	-4.27358	0.00033633	0.00594025	0.0994131
FAM132A	0.280479	9.41144	4.27326	0.000336587	0.00594025	0.0986745
GM10523	0.331324	7.32906	4.27166	0.000337881	0.00595803	0.0949532
CXCR6	0.36227	5.78724	4.27124	0.000338217	0.00595888	0.0939912
GP1BB	0.298733	7.80989	4.26845	0.000340485	0.00599375	0.0875144
FAM76B	-0.315747	8.72316	-4.26784	0.000340985	0.00599747	0.0860903
DACT1	0.39517	7.0169	4.26624	0.000342293	0.00601537	0.0823799
GALE	0.280366	9.66928	4.26531	0.000343057	0.00601976	0.0802209
1110019D14RIK	-0.414153	7.11923	-4.26482	0.000343461	0.00601976	0.0790786
1700012O15RIK	0.248217	6.23731	4.26456	0.000343671	0.00601976	0.0784874
RS1	0.245132	7.11844	4.26452	0.000343704	0.00601976	0.078393
HSF2BP	0.290621	7.3223	4.26343	0.000344604	0.00602395	0.0758598
SLC25A26	-0.318083	9.05661	-4.26322	0.000344775	0.00602395	0.0753789
TUBA4A	0.610312	9.87978	4.26317	0.000344815	0.00602395	0.0752666
TICAM1	0.347237	9.03975	4.26083	0.000346752	0.0060527	0.0698375
GPER1	0.574265	7.66805	4.25974	0.000347659	0.00606342	0.0673063
4930523C07RIK	-0.280694	8.68911	-4.25895	0.000348321	0.00606987	0.065462
AU015263	0.33363	5.8862	4.25723	0.000349757	0.00608977	0.0614758
TSPAN15	0.301473	7.60589	4.25526	0.00035141	0.00611341	0.056908
OLFR73	0.341037	5.2995	4.25326	0.000353097	0.00613761	0.052268
2310043M15RIK	0.343217	6.04842	4.25209	0.000354084	0.00614962	0.0495616
CIR1	-0.424848	8.316	-4.25162	0.000354483	0.0061514	0.0484705
TFCP2	-0.242558	8.81473	-4.251	0.000355012	0.00615543	0.0470251
PYGM	0.295909	6.27593	4.25054	0.000355405	0.00615708	0.0459544
ASB1	0.270611	8.85209	4.24991	0.00035594	0.0061612	0.0444979
FAM111A	-0.348311	7.07937	-4.24589	0.000359382	0.0062156	0.0351725
AI839979	0.228084	8.1499	4.24466	0.000360442	0.00622595	0.0323192
TMBIM7	0.291664	7.55012	4.2445	0.000360581	0.00622595	0.0319456
GPR35	0.286735	6.64192	4.24298	0.000361894	0.00624343	0.0284226
ING3	-0.385472	9.04035	-4.24168	0.000363023	0.0062577	0.0254056
SLC30A8	0.316176	5.93557	4.24108	0.000363545	0.00626148	0.0240147
5430435K18RIK	0.363582	6.19585	4.23867	0.00036565	0.00629251	0.0184207
NID2	-0.345404	8.87666	-4.23746	0.000366707	0.00630084	0.0156242
RBM43	-0.358356	9.69493	-4.23742	0.000366741	0.00630084	0.0155334
SIK3	-0.337896	10.167	-4.23671	0.000367367	0.00630459	0.0138812
TRIM23	-0.367432	7.95729	-4.23648	0.000367568	0.00630459	0.0133525
2810459M11RIK	0.32333	7.02215	4.23608	0.000367926	0.00630553	0.0124074
GALNT4	-0.269348	8.28818	-4.23453	0.000369288	0.0063193	0.0088299
GM19439	0.354947	5.81628	4.23448	0.000369339	0.0063193	0.00869403
FOXC1	-0.510429	9.07221	-4.23291	0.000370726	0.0063378	0.00506341
FOSL1	0.589849	8.95855	4.23158	0.000371911	0.00635016	0.00197375
TIMP1	-0.427234	9.28029	-4.23141	0.000372062	0.00635016	0.00158047
HSD17B11	-0.330568	11.2156	-4.23016	0.000373175	0.00635985	-0.00131513
1700008P02RIK	0.293177	5.9097	4.23008	0.000373243	0.00635985	-0.00149052
APOBEC3	-0.302027	8.37726	-4.22894	0.000374271	0.00637009	-0.00415596
RP1	0.342941	6.26804	4.22873	0.000374458	0.00637009	-0.00463865
TMTC4	-0.300999	10.3267	-4.22777	0.000375322	0.00637765	-0.00687054
ARHGAP22	-0.34342	7.91997	-4.22747	0.000375584	0.00637765	-0.007547
GNPDA2	-0.306036	10.0858	-4.22721	0.000375825	0.00637765	-0.00816947
SLC10A1	0.262607	6.39693	4.22654	0.000376423	0.00638257	-0.00970786
COX15	-0.288399	10.6296	-4.22486	0.000377937	0.00640301	-0.0135971
BB086117	0.27429	5.73804	4.22417	0.000378568	0.00640846	-0.0152126
KCTD3	-0.273648	10.1121	-4.22369	0.000379004	0.0064106	-0.0163265
DAAM1	-0.413759	8.57416	-4.22318	0.000379462	0.00641312	-0.0174974
FBXO45	-0.410107	10.3249	-4.22246	0.000380121	0.00641468	-0.0191779
PAX4	0.270316	7.15097	4.22212	0.000380428	0.00641468	-0.019959
ACSL1	0.244894	13.8563	4.22206	0.000380482	0.00641468	-0.0200981
IFNGR2	-0.371694	8.49298	-4.22063	0.000381793	0.00643155	-0.0234281
ARL4D	0.23922	7.32112	4.22023	0.000382154	0.00643241	-0.0243449
SLC38A4	-0.405346	6.96752	-4.21783	0.000384356	0.00646373	-0.029909
BYSL	0.238766	10.3044	4.21752	0.000384638	0.00646373	-0.0306208
MAP4K3	-0.457564	10.698	-4.21673	0.000385372	0.00647081	-0.0324657
SRBD1	-0.235007	8.70722	-4.21524	0.000386748	0.00648796	-0.0359182
GSTO2	-0.395406	6.48406	-4.21495	0.000387019	0.00648796	-0.0365954
RAC2	0.270203	7.67478	4.21244	0.000389351	0.00652006	-0.0424149
MS4A18	0.275296	6.16916	4.21221	0.000389562	0.00652006	-0.0429404
RNF11	0.252768	12.9334	4.2116	0.000390133	0.00652434	-0.0443571
ANGEL2	-0.265573	9.74568	-4.21086	0.000390825	0.00653066	-0.046075
AU019752	-0.381414	4.88479	-4.20965	0.000391961	0.00653796	-0.0488847
3110037L02RIK	0.300307	5.94992	4.20943	0.000392167	0.00653796	-0.0493944
CALB2	0.278082	7.86072	4.20938	0.000392209	0.00653796	-0.0494962
CDKN1B	-0.544204	9.46732	-4.20838	0.000393152	0.00654813	-0.0518229
TNFAIP8	-0.327821	9.89929	-4.20784	0.000393662	0.00654813	-0.0530775
PTRH2	0.335973	9.93605	4.20773	0.000393766	0.00654813	-0.0533337
AUTS2	0.333861	6.7793	4.20714	0.000394318	0.00654884	-0.0546906
ACER1	0.282619	7.18543	4.20701	0.00039444	0.00654884	-0.0549896
NPY4R	0.271281	7.70072	4.20618	0.000395224	0.00655661	-0.0569133
KDM4C	-0.296295	7.18141	-4.20458	0.00039675	0.00657204	-0.0606443
MBTPS2	-0.278387	9.84868	-4.20454	0.000396788	0.00657204	-0.0607376
ZFC3H1	-0.360541	8.6283	-4.20417	0.000397132	0.00657248	-0.0615766
CEACAM15	0.288906	7.42763	4.20236	0.000398864	0.00659589	-0.0657915
MYH2	0.28393	4.70374	4.20201	0.000399191	0.00659603	-0.0665843
DNAJC5	0.242367	11.6312	4.19714	0.000403874	0.0066681	-0.0778779
USP40	-0.276614	8.89027	-4.19451	0.000406424	0.00670487	-0.0839724
4930483C01RIK	0.281084	6.15341	4.19294	0.000407961	0.00672488	-0.0876276
SLC6A4	0.281415	6.51723	4.19217	0.000408713	0.00672871	-0.0894101
RNF208	0.254112	7.36779	4.19203	0.000408843	0.00672871	-0.0897172
4930545L23RIK	0.271149	6.73168	4.19002	0.00041082	0.00675589	-0.094389
TAPBPL	-0.308879	9.49975	-4.18852	0.000412294	0.00677394	-0.0978551
4930445K14RIK	-0.30392	9.50305	-4.18824	0.000412571	0.00677394	-0.0985066
CCDC90B	-0.317763	10.5122	-4.18744	0.000413362	0.00678155	-0.10036
CYP4F13	-0.282672	8.2288	-4.1867	0.000414094	0.00678768	-0.102074
MS4A1	0.302165	6.52372	4.18641	0.00041439	0.00678768	-0.102765
GBP3	-0.584733	11.057	-4.185	0.000415788	0.0068052	-0.106025
FASTKD5	0.444991	9.28282	4.18383	0.00041695	0.00681883	-0.108726
GM364	0.293672	3.79293	4.18293	0.000417858	0.0068283	-0.110832
2700029L08RIK	0.307585	6.42918	4.18128	0.000419508	0.00684986	-0.114647
PIK3CA	-0.335403	9.07845	-4.18015	0.000420643	0.00686301	-0.117265
MRVI1	-0.285637	6.46813	-4.17936	0.000421435	0.00687051	-0.119084
IFI35	-0.356834	12.1028	-4.17872	0.000422088	0.00687346	-0.120583
PNMA1	0.315239	4.47514	4.17849	0.000422317	0.00687346	-0.121109
ROCK1	-0.287743	10.1029	-4.1782	0.00042261	0.00687346	-0.12178
CCDC138	0.236932	8.7562	4.17553	0.000425321	0.00691213	-0.12797
4921509A06RIK	0.298174	6.49955	4.17503	0.000425832	0.00691502	-0.129132
C2CD2L	0.254174	8.99456	4.17427	0.000426603	0.00692212	-0.130883
RAD50	-0.291705	9.88453	-4.17392	0.00042696	0.00692249	-0.131693
GNGT1	-0.468742	5.39059	-4.17294	0.00042797	0.00692528	-0.133981
THAP2	-0.43622	8.30204	-4.17282	0.000428094	0.00692528	-0.13426
SRD5A1	0.258907	8.07926	4.17278	0.000428134	0.00692528	-0.13435
DECR2	-0.395153	8.77102	-4.1719	0.000429031	0.00692644	-0.136377
CPNE2	-0.254653	8.59121	-4.17186	0.000429071	0.00692644	-0.136468
H2AFV	-0.260866	10.2003	-4.17173	0.000429208	0.00692644	-0.136775
1700019L13RIK	0.308033	6.90921	4.17139	0.000429555	0.00692666	-0.137559
9430053O09RIK	0.304103	4.85072	4.17046	0.00043052	0.00693411	-0.139729
SOCS2	-0.709602	9.30498	-4.1703	0.000430686	0.00693411	-0.140103
AKAP7	-0.300453	8.76147	-4.16957	0.000431431	0.00694072	-0.141777
HTR3B	0.294749	6.72794	4.16893	0.000432099	0.00694144	-0.143275
RASGEF1A	0.367279	5.94164	4.16876	0.000432268	0.00694144	-0.143652
NDRG2	0.377656	7.58731	4.16856	0.00043248	0.00694144	-0.144126
RAB11FIP2	-0.396004	8.49178	-4.16762	0.000433455	0.00695171	-0.146306
4930474N05RIK	0.406772	6.2574	4.16728	0.000433806	0.00695195	-0.147089
SDC2	-0.329573	9.73118	-4.16668	0.000434431	0.0069566	-0.148483
UNKL	-0.23073	7.9779	-4.16515	0.000436028	0.00697507	-0.152036
IFT81	-0.316168	9.42364	-4.16493	0.000436257	0.00697507	-0.152544
HEPH	-0.371729	9.19121	-4.16451	0.000436696	0.00697671	-0.153517
WDR44	-0.366873	7.7074	-4.16298	0.0004383	0.00699304	-0.157065
ZRANB2	-0.229902	10.6121	-4.16289	0.000438393	0.00699304	-0.157269
LARGE	-0.261629	9.58288	-4.16055	0.000440848	0.0070268	-0.162674
2610034E01RIK	0.251815	6.99387	4.16005	0.000441383	0.00702993	-0.163849
OLFR140	0.283731	7.60834	4.15896	0.000442536	0.00704287	-0.166372
KRTAP1-5	0.349445	6.4963	4.15861	0.000442901	0.00704328	-0.16717
IL12RB2	0.290505	6.54784	4.15557	0.000446142	0.00708939	-0.174227
ZFP266	-0.29707	8.93031	-4.15419	0.000447614	0.00710732	-0.177414
6330416G13RIK	0.256703	8.63843	4.15311	0.000448774	0.00711714	-0.179918
PARN	-0.296479	9.3452	-4.15298	0.000448919	0.00711714	-0.18023
4933425M03RIK	0.260424	7.79818	4.15216	0.000449802	0.0071257	-0.182133
5330434G04RIK	0.280475	5.6655	4.15167	0.000450326	0.00712856	-0.18326
RNF122	-0.37159	8.04266	-4.1491	0.000453099	0.00716698	-0.1892
PKP2	-0.4688	9.01094	-4.14777	0.000454546	0.00718439	-0.192285
MAPK1IP1	-0.307469	8.4906	-4.14665	0.000455774	0.00719832	-0.194896
9430029E18RIK	0.262859	7.8439	4.14567	0.000456842	0.00720969	-0.19716
PRL7B1	0.264323	5.60386	4.1453	0.000457245	0.00721057	-0.198014
A930012N16RIK	0.338497	6.14313	4.14433	0.000458311	0.00721246	-0.200267
2310007H11RIK	0.264396	7.02311	4.14392	0.00045876	0.00721246	-0.201213
PKN2	-0.338913	9.77272	-4.14385	0.00045883	0.00721246	-0.201362
ZFP867	-0.439766	6.43691	-4.14364	0.00045907	0.00721246	-0.201868
PPM1J	0.31193	6.44715	4.14361	0.000459104	0.00721246	-0.20194
SMAD7	0.486916	8.77661	4.14278	0.000460011	0.00721899	-0.203848
ANKEF1	-0.442496	7.48368	-4.14259	0.000460217	0.00721899	-0.204281
DYNC2LI1	-0.256233	9.05159	-4.14079	0.000462212	0.00724482	-0.208468
ICOSL	0.310349	6.71444	4.14007	0.00046301	0.00724812	-0.210135
TTC34	0.248666	7.94216	4.13997	0.000463122	0.00724812	-0.21037
NR3C2	-0.27039	7.67852	-4.13928	0.000463884	0.00725457	-0.21196
SDPR	-0.233467	12.5596	-4.13883	0.000464385	0.00725594	-0.213005
RB1	-0.282235	10.0517	-4.13857	0.000464671	0.00725594	-0.213601
SLC9B1	0.283497	6.17385	4.13807	0.000465224	0.00725707	-0.21475
FOSL2	-0.297153	9.68203	-4.13788	0.000465443	0.00725707	-0.215207
DEFB10	0.42021	5.49015	4.13721	0.000466189	0.0072596	-0.216755
EIF2B2	0.243898	10.8896	4.1371	0.000466306	0.0072596	-0.216998
TIMM8A1	0.381466	10.5527	4.13581	0.00046775	0.00727661	-0.219989
GM8479	0.299097	6.96995	4.13482	0.000468857	0.00728837	-0.222277
DIRC2	-0.263669	9.30883	-4.13353	0.000470315	0.00730556	-0.225281
SULT4A1	0.281527	6.28923	4.13321	0.000470668	0.00730557	-0.226006
GM13583	0.251704	6.97732	4.13173	0.000472346	0.00732614	-0.22945
CXX1C	-0.259365	9.97593	-4.13103	0.000473129	0.0073328	-0.231052
DPYSL4	0.25109	7.01363	4.12999	0.000474311	0.00734164	-0.233465
VRK3	-0.248697	9.72194	-4.12991	0.000474408	0.00734164	-0.233663
ZIM3	0.29821	7.49833	4.12922	0.000475186	0.00734339	-0.235248
SNAPIN	-0.230902	9.91261	-4.12918	0.000475229	0.00734339	-0.235336
6720482G16RIK	0.27198	5.44183	4.12854	0.000475964	0.00734926	-0.236829
CHIL1	-0.305029	8.45603	-4.12818	0.000476369	0.00735004	-0.237653
RNPC3	-0.381541	8.47657	-4.1277	0.000476924	0.00735314	-0.238779
FILIP1	0.293783	7.20967	4.1238	0.000481391	0.0074165	-0.247798
RNF13	-0.227566	11.6882	-4.12318	0.000482114	0.00741944	-0.249249
PRR5L	-0.508394	8.04033	-4.12292	0.00048241	0.00741944	-0.249842
PER2	0.303371	7.90324	4.12271	0.000482655	0.00741944	-0.250334
SPOCK1	0.315159	6.83651	4.12139	0.000484175	0.00743729	-0.253376
4930573G07RIK	0.331659	6.53255	4.12088	0.000484766	0.00744086	-0.254556
PPP1R8	0.20787	10.046	4.12025	0.000485508	0.00744674	-0.256035
HNRNPDL	0.2833	12.2592	4.11824	0.000487843	0.00747307	-0.260676
TMEM106B	-0.254032	11.4407	-4.11801	0.000488117	0.00747307	-0.261218
3110049I03RIK	0.270189	4.76495	4.11784	0.000488306	0.00747307	-0.261593
RRH	0.283525	7.17261	4.11651	0.000489875	0.00749155	-0.264695
JPH3	0.303282	7.81125	4.11539	0.000491186	0.00750449	-0.26728
1700126A01RIK	0.297984	7.40956	4.11493	0.000491727	0.00750449	-0.268345
FXR1	-0.275179	9.97296	-4.11486	0.000491807	0.00750449	-0.268503
DNMT3L	0.375404	7.05225	4.11299	0.000494013	0.00753262	-0.272831
ALPI	0.256941	7.46188	4.11208	0.000495092	0.00754352	-0.274941
9430092D12RIK	0.272868	4.58771	4.11117	0.00049617	0.00755032	-0.277045
ARMC10	-0.238426	8.50061	-4.11094	0.000496444	0.00755032	-0.277578
CLK2	-0.248133	9.20629	-4.11078	0.000496631	0.00755032	-0.277942
H2-EB2	0.236298	8.13504	4.11002	0.000497539	0.00755858	-0.279708
ZBTB14	-0.263081	9.7014	-4.10906	0.000498677	0.00757033	-0.281919
LGMN	-0.286299	9.60149	-4.10835	0.000499535	0.00757287	-0.28358
IFNA4	0.29764	6.10153	4.10831	0.000499575	0.00757287	-0.283658
BCKDHA	-0.270331	10.9661	-4.1076	0.000500427	0.00757701	-0.285306
MEAF6	-0.245345	7.45774	-4.1072	0.000500905	0.00757701	-0.286229
RASA4	-0.276673	7.77611	-4.10717	0.000500944	0.00757701	-0.286305
SH3BP2	0.404067	7.2962	4.10522	0.000503287	0.0076069	-0.290817
FAM26E	-0.504622	7.13973	-4.10272	0.000506312	0.00764705	-0.296612
KIRREL	-0.311483	9.63436	-4.10202	0.000507161	0.00765265	-0.298231
ECHDC3	-0.260955	10.2574	-4.1018	0.000507421	0.00765265	-0.298727
DNASE2A	-0.277634	10.8183	-4.09946	0.000510281	0.00768913	-0.304161
ZFP963	-0.297942	8.37413	-4.09921	0.000510581	0.00768913	-0.304731
SUFU	-0.293624	9.58204	-4.09857	0.000511363	0.00769303	-0.306211
SLC2A5	0.28376	8.30804	4.09813	0.000511907	0.00769303	-0.307237
RNF144B	0.401796	8.91271	4.09801	0.000512053	0.00769303	-0.307515
2810004I08RIK	0.256686	5.28007	4.09758	0.000512573	0.00769303	-0.308494
MLX	0.317326	9.72955	4.09748	0.000512695	0.00769303	-0.308726
TGFB1I1	-0.342647	9.36379	-4.09644	0.00051398	0.00770673	-0.311146
RSRP1	-0.905317	10.9292	-4.09387	0.000517153	0.00774808	-0.317095
AIFM2	-0.243418	10.2874	-4.0936	0.000517485	0.00774808	-0.317717
PDLIM2	-0.447735	10.392	-4.09189	0.000519599	0.00777016	-0.321659
2310079F09RIK	0.249409	7.90279	4.0917	0.000519847	0.00777016	-0.322119
CCDC91	-0.238965	10.1936	-4.0915	0.000520084	0.00777016	-0.32256
NPRL2	-0.222506	9.30713	-4.09094	0.000520781	0.00777497	-0.323855
KDR	0.248613	8.32813	4.09026	0.000521635	0.00778212	-0.32544
VGLL3	-0.61872	9.93744	-4.08954	0.000522529	0.00778667	-0.327094
2610027F03RIK	0.265663	7.07882	4.08941	0.000522691	0.00778667	-0.327395
CSRNP1	0.295388	8.48873	4.08647	0.000526387	0.0078361	-0.334207
PRPF40B	-0.331312	8.46648	-4.08516	0.000528045	0.00785514	-0.337247
DYNC1I2	-0.2141	11.2014	-4.08385	0.000529702	0.00787414	-0.340275
FCER1G	0.262365	6.77956	4.08255	0.000531355	0.00789306	-0.343287
CAST	-0.229436	9.7024	-4.08214	0.000531874	0.00789511	-0.34423
AI480624	0.26516	6.55561	4.08113	0.000533155	0.00790847	-0.346557
TCOF1	-0.23959	7.80609	-4.07924	0.000535578	0.00793874	-0.35094
TEX19.1	0.338565	6.51137	4.07699	0.000538472	0.0079705	-0.356149
H2-M3	-0.3068	10.4788	-4.07668	0.000538863	0.0079705	-0.356849
CYP4X1	0.26833	5.9999	4.07666	0.000538897	0.0079705	-0.356911
CCDC80	-0.2497	13.3843	-4.07631	0.00053935	0.0079705	-0.357724
PHF23	0.244929	10.8745	4.07608	0.000539643	0.0079705	-0.358248
IL1F8	0.279134	7.59325	4.07573	0.000540096	0.00797077	-0.359059
LRRC69	0.301411	6.76888	4.07547	0.00054043	0.00797077	-0.359657
BRDT	-0.345339	7.68234	-4.07181	0.000545182	0.00803329	-0.368119
MOB3B	0.312479	5.44298	4.07161	0.000545444	0.00803329	-0.368583
PNP	-0.291965	11.7023	-4.0707	0.000546637	0.00804515	-0.370695
SLC39A5	0.250586	7.26906	4.07014	0.000547368	0.0080502	-0.371987
C030044M21RIK	0.318917	6.44291	4.06898	0.000548885	0.00806678	-0.374661
STK11IP	-0.350652	7.41754	-4.06856	0.000549437	0.00806917	-0.375632
GM4792	0.284517	6.21767	4.06773	0.000550529	0.00807949	-0.377552
ASXL2	-0.234268	8.12365	-4.06593	0.000552911	0.00810437	-0.381725
IFNAB	0.267403	5.29362	4.06586	0.000553006	0.00810437	-0.38189
CEP41	-0.265377	8.84095	-4.06057	0.000560046	0.00820175	-0.394116
4933426I03RIK	0.278007	6.28875	4.05901	0.000562146	0.00822669	-0.397732
4933421A08RIK	0.254578	7.66301	4.05865	0.000562622	0.00822785	-0.39855
TOPBP1	-0.356606	8.35599	-4.05818	0.00056326	0.00823137	-0.399645
IRF1	-0.463767	11.102	-4.05779	0.00056378	0.00823318	-0.400537
GM5481	0.241371	6.96133	4.05745	0.000564237	0.00823405	-0.40132
UCHL5	-0.245171	9.76665	-4.0555	0.000566876	0.008265	-0.405829
HOXD8	-0.3773	10.7441	-4.0553	0.000567155	0.008265	-0.406304
DMC1	0.244763	6.38163	4.05377	0.000569238	0.00828953	-0.409846
SCARB2	-0.2279	11.4992	-4.05271	0.000570683	0.00830474	-0.412296
HSCB	-0.258374	9.95111	-4.05164	0.000572148	0.00831505	-0.414773
WFDC3	0.247235	7.19601	4.0516	0.000572193	0.00831505	-0.41485
NPY1R	-0.551802	6.829	-4.04904	0.000575706	0.00836024	-0.420764
HIBCH	-0.256935	11.4394	-4.04864	0.000576266	0.00836252	-0.421703
5530400N10RIK	0.262644	8.36866	4.04823	0.000576833	0.00836488	-0.422652
TMOD3	-0.279092	9.81781	-4.04718	0.000578283	0.00838005	-0.425078
PINK1	-0.268968	10.49	-4.04618	0.00057966	0.00839414	-0.427377
ARHGAP20OS	0.33152	5.03731	4.04431	0.000582267	0.008426	-0.431711
9430015G10RIK	-0.316994	6.71818	-4.04387	0.000582881	0.00842901	-0.43273
GLB1	-0.339869	10.6961	-4.04341	0.000583514	0.00843229	-0.433779
BBS12	-0.261812	7.2302	-4.04297	0.000584137	0.00843257	-0.434809
GIMAP6	0.30362	5.7467	4.04269	0.000584527	0.00843257	-0.435454
RNF139	-0.3434	10.6679	-4.04253	0.000584754	0.00843257	-0.435828
TRAPPC13	-0.236201	9.39702	-4.04203	0.00058545	0.00843674	-0.436978
SPSB2	0.222356	9.73579	4.04119	0.000586624	0.00844779	-0.438913
ABHD3	-0.462602	7.3244	-4.03946	0.000589061	0.008477	-0.442919
GABRA6	0.394306	5.73897	4.03822	0.000590814	0.00849633	-0.445789
ZFP572	0.360135	7.09326	4.03673	0.000592917	0.00852067	-0.449222
MMAA	-0.24968	9.15383	-4.03575	0.000594307	0.00853473	-0.451484
LOC102643054	0.250936	6.1776	4.0339	0.00059694	0.00856661	-0.455754
IFNB1	0.293952	6.76757	4.0323	0.000599232	0.00859355	-0.459455
PGD	0.413333	12.0887	4.03079	0.000601406	0.00861877	-0.462954
MAST4	-0.353345	7.80744	-4.02955	0.000603198	0.00863849	-0.465828
CIZ1	-0.262222	9.24319	-4.02904	0.000603935	0.00864307	-0.467007
A830021K08RIK	0.302925	6.61729	4.02862	0.000604536	0.0086457	-0.467967
ZFP229	-0.395801	7.89666	-4.02803	0.00060539	0.00865194	-0.46933
USB1	-0.236356	9.60167	-4.0274	0.000606301	0.008659	-0.470783
FAM133B	0.243317	9.37018	4.0266	0.000607459	0.00866956	-0.472626
D530031A16RIK	-0.404239	6.795	-4.02027	0.000616733	0.00879047	-0.487258
WFDC17	-0.530626	8.16059	-4.02024	0.000616779	0.00879047	-0.487331
SLC16A9	0.267347	7.976	4.01991	0.000617259	0.00879127	-0.488082
PRAME	0.285806	6.54929	4.01951	0.000617856	0.00879252	-0.489017
ZFP523	-0.225277	8.62454	-4.01927	0.000618211	0.00879252	-0.48957
SLC9B2	0.310141	5.29548	4.01899	0.000618619	0.00879252	-0.490207
ADGRB2	0.30088	5.85673	4.01839	0.000619519	0.00879843	-0.491611
HIVEP1	-0.426933	7.57548	-4.01814	0.000619883	0.00879843	-0.492178
C79242	0.273342	5.10779	4.01567	0.000623554	0.00884448	-0.49788
AU015558	0.298379	6.25576	4.01483	0.000624814	0.0088563	-0.49983
RAB6B	-0.289499	8.6504	-4.01442	0.000625426	0.00885893	-0.500776
SLC25A32	0.326584	8.49552	4.01191	0.000629193	0.00890019	-0.506575
MUT	-0.236131	11.3181	-4.01148	0.000629829	0.00890019	-0.507551
MFSD4	0.284635	7.37553	4.01137	0.000630004	0.00890019	-0.507818
3110001I22RIK	0.429417	8.40861	4.01133	0.000630057	0.00890019	-0.507899
RAD51B	-0.256949	6.89269	-4.01075	0.000630935	0.00890653	-0.509244
NSMAF	-0.339042	7.86947	-4.0099	0.000632217	0.00891516	-0.511205
LONRF3	0.257063	6.80853	4.00951	0.000632809	0.00891516	-0.512108
CSNK1G1	-0.265771	8.07997	-4.00949	0.000632836	0.00891516	-0.512149
ADAMTS3	0.268939	4.53297	4.00462	0.000640261	0.00900291	-0.523411
EHD4	-0.314289	8.56158	-4.00451	0.000640416	0.00900291	-0.523645
4930502M04RIK	0.265123	6.62985	4.00446	0.000640501	0.00900291	-0.523774
FAM103A1	-0.192133	10.1559	-4.00426	0.000640801	0.00900291	-0.524226
GM17491	-0.587864	7.84666	-4.00241	0.000643655	0.00903029	-0.528515
PAX6OS1	0.293844	5.84384	4.00225	0.000643895	0.00903029	-0.528875
4933416O17RIK	0.244928	7.2321	4.00214	0.000644056	0.00903029	-0.529118
NR1D1	-0.674096	9.39729	-4.0018	0.000644587	0.00903163	-0.529913
TMEM241	0.257375	7.75087	4.00123	0.000645468	0.00903786	-0.531232
FAM228B	0.238244	7.47434	4.00061	0.000646419	0.00904507	-0.532653
CHRM4	0.281918	5.85234	3.99946	0.000648199	0.00906113	-0.535308
APPL2	-0.487236	10.7391	-3.99931	0.000648441	0.00906113	-0.535668
PPME1	0.311856	10.0589	3.99813	0.000650271	0.0090691	-0.538389
KCNA4	0.307673	6.15222	3.99805	0.0006504	0.0090691	-0.538581
4631422I05RIK	0.290925	6.53487	3.99786	0.000650696	0.0090691	-0.539019
IDH3A	0.283867	12.8093	3.99781	0.000650761	0.0090691	-0.539115
D4ERTD298E	0.293475	7.03305	3.99738	0.000651443	0.0090718	-0.540127
A930036K24RIK	0.227533	7.96323	3.99713	0.000651829	0.0090718	-0.540699
HOXD9	-0.30727	9.40663	-3.99348	0.00065754	0.00914515	-0.549121
C79296	0.31127	6.2768	3.99259	0.000658938	0.00915845	-0.55117
ANXA8	-0.364332	10.8314	-3.99115	0.000661217	0.00917663	-0.554502
SMIM19	-0.2542	11.1439	-3.99109	0.000661316	0.00917663	-0.554647
SLC22A7	0.298666	7.19402	3.99071	0.000661908	0.00917663	-0.555511
ETL4	0.243796	7.40015	3.99064	0.000662016	0.00917663	-0.555669
PLIN5	0.26491	6.32376	3.98726	0.000667397	0.00924503	-0.563482
ZFHX4	-0.419379	8.56381	-3.98687	0.000668022	0.0092475	-0.564385
CES5A	0.230803	10.2592	3.98647	0.000668654	0.00925008	-0.565298
RAB38	0.22876	8.40868	3.98617	0.000669128	0.00925047	-0.565983
LPAR4	-0.362616	9.65567	-3.98511	0.000670835	0.00926789	-0.568441
KCNAB1	-0.338961	7.08537	-3.98358	0.000673294	0.00929568	-0.571974
C77949	0.248213	5.9338	3.98227	0.000675404	0.0093118	-0.574993
TMEM175	-0.2409	9.36495	-3.98215	0.000675604	0.0093118	-0.575279
PTPRV	0.227325	8.15537	3.9816	0.000676484	0.0093118	-0.576535
1810073G21RIK	0.235805	7.0721	3.98137	0.000676866	0.0093118	-0.57708
SIX5	-0.39957	8.37591	-3.98132	0.000676942	0.0093118	-0.577188
NEK11	0.292036	7.14366	3.98119	0.000677156	0.0093118	-0.577494
TRP53INP2	0.298034	11.2433	3.98026	0.00067865	0.00932104	-0.579621
PANX3	0.204214	5.78706	3.98022	0.000678727	0.00932104	-0.57973
D1ERTD704E	0.357605	6.42967	3.97988	0.000679277	0.00932238	-0.580512
WDR11	-0.235847	8.76985	-3.9796	0.000679724	0.00932238	-0.581146
TPM1	-0.324932	10.8842	-3.97897	0.000680759	0.00933041	-0.582615
OLIG1	0.273217	6.33391	3.97597	0.000685648	0.0093912	-0.58952
JAKMIP3	0.334677	5.53883	3.97532	0.000686718	0.00939965	-0.591025
FCHO2	-0.417275	10.2748	-3.97392	0.00068903	0.00942342	-0.594269
GM17509	0.269385	6.67482	3.97343	0.000689827	0.00942342	-0.595385
GM10037	0.247363	7.33716	3.9733	0.000690044	0.00942342	-0.595688
AI448005	-0.730986	6.88284	-3.97316	0.000690272	0.00942342	-0.596008
COPG2OS2	0.229239	6.73849	3.97243	0.000691483	0.00943373	-0.597698
RHOJ	-0.427911	8.83681	-3.97172	0.000692658	0.00944356	-0.599337
NATD1	-0.214465	11.4027	-3.97108	0.000693713	0.00945173	-0.600805
RCBTB2	-0.291432	11.2878	-3.97035	0.000694927	0.00946205	-0.602492
LRRN4CL	-0.380146	8.86166	-3.96991	0.000695653	0.00946572	-0.6035
GPBP1L1	-0.24188	8.65993	-3.96929	0.000696695	0.00947368	-0.604944
PHF3	-0.259893	9.9672	-3.96774	0.000699281	0.00950262	-0.60852
KDELC1	-0.252673	9.805	-3.96518	0.000703571	0.00955465	-0.61442
FEN1	0.220999	11.3852	3.96439	0.000704905	0.0095665	-0.616248
SLC13A2	0.242413	7.55141	3.96322	0.000706871	0.00958691	-0.618936
ANGPTL1	0.296251	7.37629	3.96291	0.000707393	0.00958771	-0.619647
ZDHHC24	-0.233933	8.94421	-3.96237	0.000708309	0.00959386	-0.620896
IFITM7	0.225912	7.31463	3.96198	0.000708981	0.0095958	-0.621812
ABCG3	0.253538	6.85348	3.96174	0.000709377	0.0095958	-0.62235
TSR1	0.252531	9.6801	3.96099	0.000710653	0.00960679	-0.624084
DNAH9	0.295344	6.9583	3.96068	0.000711172	0.00960754	-0.624788
OGN	-0.414235	10.9808	-3.95956	0.000713093	0.00962722	-0.627391
TMEM116	0.225318	8.90089	3.95856	0.000714802	0.00964401	-0.6297
8030447M02RIK	0.304387	5.46384	3.95795	0.000715836	0.00965169	-0.631095
FITM1	0.206311	8.41941	3.95765	0.000716353	0.00965238	-0.631791
ARID4A	-0.330313	7.32798	-3.95692	0.000717599	0.00965673	-0.633468
ECHDC2	-0.30304	10.0371	-3.95692	0.000717607	0.00965673	-0.633478
PRRC1	0.23233	9.87355	3.95581	0.000719514	0.00967611	-0.636039
ADGRA1	0.303035	7.03549	3.95471	0.000721395	0.00968885	-0.638557
PBX1	-0.242541	8.91284	-3.95471	0.000721396	0.00968885	-0.638559
QPRT	0.261356	7.35037	3.95382	0.000722937	0.00970326	-0.640616
ZP2	0.353103	6.44862	3.95305	0.00072427	0.00971487	-0.642394
PIK3AP1	0.237426	6.27102	3.95271	0.000724864	0.00971655	-0.643185
SNX14	-0.285577	9.45918	-3.95243	0.000725336	0.00971659	-0.643813
TEX26	0.374009	8.08547	3.95191	0.000726244	0.00972065	-0.645019
IKBKE	-0.359901	8.16027	-3.95172	0.000726576	0.00972065	-0.64546
KDM5D	0.327306	5.83832	3.95111	0.000727638	0.00972858	-0.64687
C030006K11RIK	-0.258337	9.1441	-3.95024	0.000729151	0.00973966	-0.648873
LOC552904	0.293049	6.22339	3.94982	0.000729877	0.00973966	-0.649833
NSUN3	-0.220083	8.96941	-3.94893	0.000731444	0.00973966	-0.651901
PNPLA7	-0.2724	8.61205	-3.94891	0.000731464	0.00973966	-0.651928
BACH1	-0.395161	9.96277	-3.94881	0.000731647	0.00973966	-0.65217
H2-EB1	0.214442	7.34546	3.9488	0.000731665	0.00973966	-0.652193
ARID2	-0.248801	9.90106	-3.94853	0.000732136	0.00973966	-0.652814
PRPS2	-0.212711	9.70372	-3.94831	0.000732526	0.00973966	-0.653328
5430421F17RIK	0.274297	6.58335	3.94821	0.000732694	0.00973966	-0.653548
9030624J02RIK	-0.22998	9.52624	-3.94784	0.000733349	0.00974001	-0.654411
UNC119B	0.262323	9.21682	3.94715	0.000734553	0.00974001	-0.655992
ZFP260	-0.2725	9.47217	-3.94713	0.000734588	0.00974001	-0.656038
SCN11A	0.220255	6.94725	3.94712	0.000734599	0.00974001	-0.656053
WIPI1	-0.306999	10.1712	-3.94587	0.000736814	0.00976314	-0.658957
DGKEOS	0.279974	6.3784	3.94423	0.000739706	0.0097952	-0.662736
FBXL14	0.273234	9.4305	3.9434	0.000741175	0.00980839	-0.664649
TPCN2	0.362784	6.74777	3.9424	0.000742933	0.00982539	-0.666934
WDYHV1	-0.309353	8.09466	-3.94211	0.000743458	0.00982606	-0.667615
FAM73B	0.427867	11.2694	3.94147	0.00074459	0.00983475	-0.669083
SPAG16	0.270739	5.57912	3.94084	0.000745707	0.00984324	-0.670529
SNAI3	0.234872	7.35741	3.94042	0.000746472	0.00984707	-0.671517
0610009L18RIK	-0.280482	7.67358	-3.93817	0.000750495	0.00989384	-0.676701
HSPB8	0.462703	10.9017	3.93747	0.000751737	0.0099025	-0.678296
CDK5R2	0.245396	7.25029	3.93718	0.000752271	0.0099025	-0.678981
EFNA5	-0.360493	8.73469	-3.93663	0.00075325	0.0099025	-0.680235
SPRY3	0.47933	5.72839	3.93648	0.000753517	0.0099025	-0.680576
IFITM2	-0.263867	12.5098	-3.93647	0.000753539	0.0099025	-0.680605
SLC24A4	0.283455	7.50862	3.93585	0.000754667	0.00991104	-0.682047
FAS	-0.693267	8.78677	-3.93537	0.000755523	0.009916	-0.683141
E4F1	-0.30894	7.91661	-3.93492	0.000756348	0.00992056	-0.684194
ATXN7L1OS2	0.287218	7.0947	3.93428	0.000757493	0.00992929	-0.685652
4933405E24RIK	0.260789	5.24313	3.93273	0.000760311	0.00995654	-0.689232
USP38	-0.242199	7.88244	-3.93261	0.000760533	0.00995654	-0.689514
DIS3	0.276003	9.38795	3.93224	0.000761192	0.00995889	-0.690349
AU022052	0.265872	4.29311	3.93128	0.00076294	0.00997546	-0.692561
A1CF	0.235791	7.30726	3.9303	0.000764731	0.00999258	-0.694822
CLCC1	-0.267642	8.5806	-3.92631	0.000772052	0.0100819	-0.704009
CYSLTR1	0.305753	5.57245	3.92476	0.000774932	0.0101131	-0.707599
GM20300	-0.319717	8.24117	-3.92362	0.000777036	0.0101342	-0.710213
PRPH	0.234078	7.59558	3.92305	0.000778088	0.0101415	-0.711517
LNP	-0.349112	8.96542	-3.9224	0.000779313	0.0101466	-0.713035
MUSTN1	-0.401125	7.31844	-3.92232	0.000779454	0.0101466	-0.713209
POLR3GL	-0.339124	9.22647	-3.92066	0.000782552	0.0101805	-0.717033
WNT7A	0.264937	8.85222	3.92028	0.000783257	0.0101833	-0.717902
NCAM2	0.328033	6.04179	3.91862	0.000786372	0.0102174	-0.721728
IRF5	0.298956	7.47986	3.91836	0.00078687	0.0102175	-0.722339
RBP1	-0.421727	6.94189	-3.91678	0.000789841	0.0102431	-0.725972
AI462521	0.248988	7.34963	3.91647	0.000790433	0.0102431	-0.726694
HCN3	0.219266	8.17041	3.91639	0.000790568	0.0102431	-0.726858
ZFP36	-0.54456	9.68758	-3.91608	0.000791153	0.0102431	-0.727572
MATN1	0.263624	4.51583	3.91591	0.000791474	0.0102431	-0.727962
VASH1	0.239504	7.90094	3.91542	0.000792416	0.0102431	-0.72911
NYX	0.310772	6.41633	3.91523	0.000792777	0.0102431	-0.729548
CLEC16A	-0.244727	9.68858	-3.91484	0.000793504	0.0102431	-0.730432
CRTAP	-0.192567	11.8836	-3.91477	0.000793642	0.0102431	-0.7306
TBC1D12	-0.290194	8.84097	-3.91469	0.000793784	0.0102431	-0.730772
SGMS2	-0.308584	9.19171	-3.91405	0.000795005	0.0102525	-0.732254
IL13RA2	-0.541418	7.33304	-3.91369	0.000795687	0.0102529	-0.73308
TAS2R119	0.288502	6.45657	3.91351	0.000796039	0.0102529	-0.733507
CRBN	-0.283769	11.1093	-3.91296	0.000797088	0.0102529	-0.734776
TMEFF2	0.271232	5.61467	3.91258	0.000797796	0.0102529	-0.735632
PLEKHB1	0.309069	6.8969	3.91256	0.000797839	0.0102529	-0.735684
HSD17B7	0.431948	9.90207	3.91247	0.000798005	0.0102529	-0.735884
D7ERTD443E	0.300923	6.17956	3.91203	0.00079885	0.0102529	-0.736904
TMEM242	-0.264473	9.2359	-3.91196	0.000798991	0.0102529	-0.737075
PPP1R13L	0.249059	9.969	3.91119	0.000800455	0.0102574	-0.738839
HNRNPH3	-0.310613	8.43422	-3.91116	0.000800519	0.0102574	-0.738916
C79557	0.32681	7.57806	3.91087	0.000801075	0.0102574	-0.739586
1810044D09RIK	0.300604	9.59541	3.91062	0.000801552	0.0102574	-0.74016
D1PAS1	0.291721	6.53114	3.91048	0.000801815	0.0102574	-0.740475
CMTM2B	0.35782	6.61522	3.90976	0.00080319	0.0102686	-0.742127
P2RY13	0.24092	6.34979	3.90737	0.000807791	0.010314	-0.747633
HDAC8	-0.43795	7.12546	-3.90729	0.000807941	0.010314	-0.747812
HS6ST2	-0.336076	8.72346	-3.90714	0.00080823	0.010314	-0.748156
KRTAP5-3	0.328215	6.33421	3.90681	0.00080887	0.0103158	-0.748919
1700027J07RIK	0.240369	6.94014	3.90509	0.000812202	0.010352	-0.752882
WTAP	-0.194834	11.4395	-3.90435	0.000813645	0.0103608	-0.754592
GM26844	0.351784	6.29903	3.90375	0.000814811	0.0103608	-0.755973
IZUMO4	-0.336748	7.24456	-3.90367	0.000814973	0.0103608	-0.756165
ZFP935	-0.668937	5.97287	-3.90361	0.000815077	0.0103608	-0.756287
AA408213	0.332803	6.84954	3.90345	0.000815398	0.0103608	-0.756667
4930455C13RIK	0.256006	7.83493	3.90276	0.000816746	0.0103716	-0.758259
SLCO6C1	0.238548	6.69632	3.90245	0.000817348	0.0103729	-0.75897
TMX3	-0.219256	9.41334	-3.90153	0.00081914	0.0103893	-0.761081
1110059E24RIK	-0.22576	9.75152	-3.901	0.000820175	0.0103914	-0.762296
ITGB2L	0.321173	7.45754	3.90093	0.000820306	0.0103914	-0.762451
HACL1	-0.25095	9.41769	-3.90039	0.000821371	0.0103985	-0.763701
4933431K14RIK	-0.289955	7.18565	-3.89993	0.000822274	0.0103998	-0.764761
AP3M2	-0.24449	8.91136	-3.89983	0.000822475	0.0103998	-0.764996
4930524O08RIK	0.228787	5.28055	3.89946	0.00082319	0.0104025	-0.765833
MBTPS1	-0.193199	11.2541	-3.89901	0.00082408	0.0104074	-0.766874
ABCG4	0.22123	8.68662	3.89805	0.000825976	0.010425	-0.769089
C430042M11RIK	0.266702	6.62941	3.89671	0.000828614	0.0104519	-0.772162
OAS2	-0.454132	10.0761	-3.89538	0.000831262	0.010479	-0.775237
ASPHD2	0.252304	7.69348	3.89309	0.000835823	0.01053	-0.780509
ARFGAP1	0.309583	9.14037	3.89254	0.000836917	0.0105374	-0.78177
B3GNT3	0.322745	6.80182	3.89002	0.000841975	0.0105947	-0.787577
ZFP422	-0.289332	9.2109	-3.88898	0.000844065	0.010609	-0.789965
ALDOC	0.259821	5.99215	3.88894	0.000844139	0.010609	-0.790049
FOXN2	-0.335995	9.7806	-3.88853	0.000844974	0.0106131	-0.791002
MAP1LC3B	-0.2055	12.8002	-3.88804	0.000845959	0.0106183	-0.792125
5730559C18RIK	0.224246	8.08044	3.88781	0.000846413	0.0106183	-0.792641
4930557B21RIK	0.253019	7.05555	3.88739	0.000847272	0.0106227	-0.793619
ACTA2	-0.4056	11.8967	-3.88708	0.000847894	0.010624	-0.794327
XPA	-0.298321	8.52485	-3.8867	0.000848658	0.0106272	-0.795194
GKN3	0.270477	8.21885	3.88549	0.000851121	0.0106492	-0.797987
TAP2	-0.2736	9.96912	-3.88533	0.000851441	0.0106492	-0.798349
1700129O19RIK	0.269223	6.93697	3.88477	0.000852587	0.0106571	-0.799645
RFX4	0.261795	7.20806	3.88336	0.000855455	0.0106865	-0.80288
SIVA1	-0.254533	10.8387	-3.88301	0.000856187	0.0106892	-0.803704
WDR95	0.278047	7.34381	3.88243	0.000857359	0.0106974	-0.805022
ALPK2	0.381525	6.40608	3.88085	0.000860611	0.0107315	-0.808669
STPG1	0.225199	6.64968	3.88041	0.000861517	0.0107363	-0.809683
LRRK1	-0.294802	7.86263	-3.87871	0.000865005	0.0107673	-0.813575
FCGR1	0.208466	7.98782	3.87848	0.000865481	0.0107673	-0.814105
OLFR70	0.275279	6.94675	3.8784	0.000865652	0.0107673	-0.814296
PDE7B	0.30266	6.65113	3.8782	0.000866075	0.0107673	-0.814766
FGF2	-0.61947	7.45238	-3.8778	0.000866898	0.010771	-0.815681
SMARCAD1	-0.271546	9.39583	-3.87719	0.000868166	0.0107803	-0.81709
STXBP4	-0.321557	8.03578	-3.87619	0.000870224	0.0107942	-0.81937
HPSE	0.270327	6.51413	3.87615	0.000870323	0.0107942	-0.81948
MGME1	0.198696	8.12877	3.87456	0.000873628	0.0108287	-0.823131
ST6GALNAC1	0.222327	7.97082	3.87411	0.000874555	0.0108337	-0.824152
RNASEL	-0.324996	7.29447	-3.87337	0.000876107	0.0108465	-0.82586
EXOSC6	0.310626	6.217	3.87206	0.000878853	0.010874	-0.828875
SLC5A7	0.252024	6.39786	3.87067	0.00088177	0.0109033	-0.832067
OSBPL8	-0.335812	8.1562	-3.87043	0.000882276	0.0109033	-0.83262
4833438C02RIK	-0.453528	7.73647	-3.86956	0.000884121	0.0109186	-0.834631
DOLK	0.313137	11.1756	3.86935	0.000884563	0.0109186	-0.835113
CCDC115	0.280626	7.88734	3.86843	0.000886509	0.0109339	-0.83723
FZD7	-0.258041	8.26758	-3.86826	0.000886862	0.0109339	-0.837613
LZTR1	-0.302968	10.6963	-3.86727	0.000888962	0.0109533	-0.839891
C79206	0.31281	7.4411	3.86516	0.000893443	0.011002	-0.844734
GM1123	0.251452	7.88986	3.86479	0.000894235	0.0110052	-0.845587
WASF1	-0.385929	9.57574	-3.86425	0.000895384	0.0110128	-0.846824
4832406H04RIK	0.343027	6.43526	3.8628	0.000898499	0.0110446	-0.850168
ATE1	-0.304702	9.05594	-3.86047	0.000903495	0.0110944	-0.855509
KRT73	0.23285	5.70893	3.86042	0.000903621	0.0110944	-0.855643
JAG1	-0.354538	9.9052	-3.85963	0.000905326	0.0111052	-0.857458
PARP3	-0.295536	10.3433	-3.85951	0.000905572	0.0111052	-0.85772
HOXA1	-0.37012	8.39214	-3.85912	0.000906418	0.011109	-0.858619
PTPRF	0.224437	6.08536	3.8586	0.000907549	0.0111163	-0.85982
GLRA4	0.247757	5.96506	3.8583	0.000908194	0.0111176	-0.860504
PCMTD1	-0.35001	10.1198	-3.85785	0.000909171	0.011123	-0.861539
TCF7L1	0.186232	11.1511	3.85713	0.000910728	0.0111265	-0.863188
OAS1B	-0.287366	8.76227	-3.85711	0.000910775	0.0111265	-0.863237
APOBEC1	-0.514284	9.94394	-3.85698	0.000911067	0.0111265	-0.863546
PRUNE	0.25486	9.3979	3.85668	0.000911703	0.0111277	-0.864218
MAN2B2	-0.328861	7.88281	-3.8563	0.000912548	0.0111315	-0.865109
EIF4A2	-0.356001	12.7016	-3.85576	0.000913708	0.0111391	-0.866333
NRBF2	0.234668	10.9732	3.85425	0.000917018	0.0111729	-0.869815
CLEC2E	0.251706	6.80519	3.85339	0.000918898	0.0111892	-0.871787
CD22	0.219753	8.31412	3.85212	0.000921679	0.0112105	-0.874697
CLEC2D	-0.602504	8.47211	-3.85195	0.000922054	0.0112105	-0.875088
SRSF3	0.256167	11.5644	3.85185	0.000922274	0.0112105	-0.875318
FBXW17	-0.310023	9.19349	-3.85114	0.000923845	0.0112219	-0.876957
DOCK11	-0.257033	10.5675	-3.85094	0.000924292	0.0112219	-0.877423
KIF21A	-0.372583	8.24033	-3.85026	0.00092578	0.0112303	-0.878972
D10BWG1070E	0.22856	6.35346	3.85014	0.000926061	0.0112303	-0.879264
PPP2R5B	0.304616	8.91549	3.84861	0.000929429	0.0112598	-0.88276
NPTX2	0.249373	6.87101	3.84854	0.000929585	0.0112598	-0.882921
TKTL1	0.264247	6.23793	3.8475	0.000931902	0.0112789	-0.885318
OTUD1	-0.369936	4.34029	-3.84734	0.000932249	0.0112789	-0.885676
FGGY	-0.224554	9.41427	-3.84606	0.000935102	0.0113068	-0.888618
SSBP4	-0.312431	8.76469	-3.84367	0.00094045	0.0113649	-0.894108
TRAF4	0.251353	9.41465	3.84304	0.000941873	0.0113754	-0.895564
CARD6	-0.386275	7.28561	-3.84211	0.000943961	0.0113795	-0.897695
TRBV1	0.290756	4.55285	3.84199	0.00094423	0.0113795	-0.89797
HEXIM1	0.22207	10.3782	3.84193	0.000944377	0.0113795	-0.89812
MROH3	0.28244	6.56866	3.84173	0.000944817	0.0113795	-0.898568
AGMO	-0.402358	7.0069	-3.84167	0.000944955	0.0113795	-0.898709
PPP1R12C	-0.288243	8.30715	-3.84048	0.000947647	0.0114053	-0.901448
CYR61	-1.17839	8.92482	-3.83941	0.000950054	0.0114277	-0.90389
GM10199	0.221389	8.41336	3.83883	0.000951377	0.0114369	-0.905229
TERT	0.267018	6.94971	3.83798	0.000953319	0.0114536	-0.907192
ENOX2	-0.291937	7.9177	-3.83764	0.000954083	0.0114554	-0.907963
MEF2C	0.247591	6.79927	3.83743	0.000954571	0.0114554	-0.908456
SUSD6	-0.372537	9.7711	-3.83653	0.00095662	0.0114734	-0.910519
9330179C17RIK	0.239608	7.82433	3.83595	0.000957931	0.0114824	-0.911838
CYP7B1	-0.604823	7.47416	-3.83445	0.000961364	0.0115169	-0.915281
AW742635	0.255767	6.15104	3.83323	0.000964168	0.0115438	-0.918084
FGG	0.270546	4.98617	3.83131	0.000968592	0.0115901	-0.922491
CRYAB	-0.236964	11.0378	-3.82941	0.000972997	0.0116318	-0.926858
SEMA4G	0.283958	7.33511	3.82932	0.000973199	0.0116318	-0.927058
C630050I24RIK	0.250484	5.35633	3.82847	0.000975187	0.0116489	-0.929022
CLCA4A	0.217304	7.66478	3.82773	0.000976901	0.0116626	-0.930712
EAF1	0.261056	8.58822	3.82688	0.000978891	0.0116797	-0.93267
CNEP1R1	-0.204334	11.2135	-3.82619	0.00098051	0.0116923	-0.934261
PTBP3	-0.401111	10.4701	-3.82574	0.000981556	0.011698	-0.935287
CDC40	-0.23894	9.63595	-3.82373	0.000986269	0.0117474	-0.939897
MAPK6	0.319201	11.9748	3.81967	0.000995867	0.0118549	-0.949216
4930456K20RIK	0.286237	6.44968	3.81879	0.000997964	0.01186	-0.951241
VSX1	0.300068	7.05012	3.81874	0.000998066	0.01186	-0.951339
SLC10A6	-0.476247	8.71095	-3.81867	0.000998236	0.01186	-0.951503
CCL11	-0.472032	5.9225	-3.81853	0.000998583	0.01186	-0.951837
ZFP418	0.426167	6.78017	3.81791	0.00100004	0.0118649	-0.953244
TPSB2	0.243709	6.9949	3.81787	0.00100014	0.0118649	-0.953333
MORC2A	-0.250307	9.08283	-3.81709	0.00100201	0.0118804	-0.955136
4932418E24RIK	0.222435	7.65522	3.81602	0.00100458	0.0119039	-0.957595
ZFP644	-0.287587	9.74276	-3.8156	0.00100558	0.011909	-0.958556
HNF4G	0.265325	5.01676	3.81484	0.00100739	0.0119236	-0.960284
C86753	0.322272	5.54019	3.81412	0.00100914	0.0119376	-0.961956
DEPTOR	-0.309301	10.5712	-3.81341	0.00101085	0.011951	-0.963585
2310065F04RIK	0.281671	6.74271	3.8126	0.00101278	0.0119645	-0.965422
DDX21	0.200673	9.81556	3.81245	0.00101315	0.0119645	-0.965772
4930504C09RIK	0.301609	7.14413	3.81135	0.00101583	0.0119893	-0.968309
SF1	0.202567	13.0581	3.81063	0.00101756	0.0120006	-0.969947
SESTD1	-0.374014	8.66611	-3.81034	0.00101826	0.0120006	-0.970608
DNAJC28	-0.244005	8.51229	-3.81019	0.00101862	0.0120006	-0.970954
TBC1D14	-0.222035	10.5362	-3.81	0.0010191	0.0120006	-0.971402
C030048H21RIK	0.286833	6.3097	3.80958	0.00102011	0.0120057	-0.972357
DHX40	-0.350967	9.7103	-3.80876	0.00102212	0.0120225	-0.974248
1110032F04RIK	0.219183	5.48947	3.80845	0.00102286	0.0120244	-0.974948
F11R	-0.223492	8.52872	-3.80709	0.00102618	0.0120566	-0.978067
LCA5L	0.24433	6.44323	3.80681	0.00102687	0.0120579	-0.978711
4930455H04RIK	0.247493	4.13158	3.80603	0.00102877	0.012067	-0.980495
SERF1	-0.284085	9.42183	-3.80559	0.00102986	0.012067	-0.981511
TAZ	-0.222397	10.2756	-3.80556	0.00102994	0.012067	-0.981589
ATG4C	-0.308132	8.07697	-3.80541	0.00103031	0.012067	-0.981926
4931428L18RIK	0.245675	7.38586	3.80531	0.00103056	0.012067	-0.982161
CYSLTR2	0.289353	6.96758	3.80502	0.00103127	0.0120686	-0.982828
MCEE	-0.27843	9.52337	-3.80374	0.00103441	0.0120952	-0.985754
CACNB4	-0.841632	5.37442	-3.80344	0.00103515	0.0120952	-0.986438
CYP51	0.388597	10.5324	3.80338	0.0010353	0.0120952	-0.986574
SLC8B1	-0.341126	9.49173	-3.80244	0.00103762	0.0121155	-0.988731
SULT1A1	-0.262	12.0264	-3.80137	0.00104028	0.0121398	-0.991197
ZAR1	0.198493	7.64275	3.80013	0.00104334	0.0121686	-0.994023
MFI2	0.252927	6.72022	3.79986	0.00104403	0.0121689	-0.994651
KDM3A	0.2523	10.4699	3.79953	0.00104485	0.0121689	-0.995406
TRPC1	0.267705	8.68908	3.79942	0.00104513	0.0121689	-0.995668
MYLK	-0.243503	10.3964	-3.79917	0.00104575	0.0121693	-0.996235
UBD	-0.2522	11.8472	-3.79877	0.00104675	0.0121741	-0.997156
MATN4	-0.29815	8.27013	-3.79834	0.00104782	0.0121797	-0.998142
ALAS1	0.258895	10.7301	3.79751	0.00104988	0.0121968	-1.00003
ADAD2	0.209636	7.42591	3.79661	0.00105214	0.0122162	-1.0021
MRAP	0.325967	11.4387	3.79553	0.00105486	0.012241	-1.00458
SCRN3	-0.215035	10.6805	-3.79529	0.00105546	0.0122411	-1.00513
ZMYND12	-0.426372	6.94485	-3.79372	0.00105942	0.0122801	-1.00873
CD79B	0.241671	5.2314	3.79337	0.00106031	0.0122836	-1.00954
HTR3A	0.222891	8.52401	3.79211	0.00106347	0.0123024	-1.0124
PTGR2	-0.227299	10.4619	-3.79205	0.00106363	0.0123024	-1.01255
WHAMM	-0.355498	7.66837	-3.79165	0.00106466	0.0123024	-1.01348
4930510E17RIK	0.371088	4.17554	3.79163	0.0010647	0.0123024	-1.01352
PHC2	-0.327502	10.3483	-3.79153	0.00106495	0.0123024	-1.01374
WDR62	-0.262589	8.1209	-3.79124	0.0010657	0.0123024	-1.01442
4930519F16RIK	0.333529	5.52401	3.79108	0.00106609	0.0123024	-1.01476
A130040M12RIK	-0.602536	10.7951	-3.78975	0.00106949	0.0123328	-1.01783
RELT	0.266724	9.42103	3.78958	0.00106991	0.0123328	-1.01821
PMFBP1	0.27917	7.53632	3.78834	0.00107308	0.0123565	-1.02105
GPCPD1	0.248967	11.0537	3.78831	0.00107316	0.0123565	-1.02112
TGFBR2	-0.271602	10.7441	-3.78784	0.00107435	0.0123634	-1.02219
UBE2M	0.272686	9.52136	3.78739	0.00107551	0.0123698	-1.02322
PIK3R1	-0.325367	11.3283	-3.78616	0.00107866	0.0123972	-1.02604
FAM89A	0.323409	7.23132	3.786	0.00107909	0.0123972	-1.02642
C77406	0.263492	4.57725	3.78557	0.00108019	0.0123977	-1.0274
PHOX2B	0.20235	7.01968	3.78529	0.0010809	0.0123977	-1.02804
4930588G17RIK	0.294523	6.76772	3.78529	0.00108092	0.0123977	-1.02805
HTRA3	-0.283506	9.43657	-3.784	0.00108424	0.0124289	-1.031
CPQ	-0.260701	10.4212	-3.78244	0.00108827	0.0124683	-1.03457
C230076A16RIK	-0.385328	7.45859	-3.78193	0.0010896	0.0124765	-1.03574
OTUD3	-0.291228	8.47037	-3.78087	0.00109236	0.0125012	-1.03817
TMPRSS3	0.296004	6.70662	3.77961	0.00109564	0.0125318	-1.04106
MAST2	-0.210927	9.39371	-3.77928	0.00109649	0.0125346	-1.0418
KRT79	0.477326	8.02047	3.77873	0.00109793	0.0125428	-1.04307
NEURL1A	0.249943	8.15742	3.77855	0.00109841	0.0125428	-1.04349
5230401M06RIK	0.237498	7.62783	3.77797	0.00109994	0.0125491	-1.04482
MYO1B	-0.284664	8.95899	-3.77788	0.00110017	0.0125491	-1.04503
TPK1	-0.277199	8.51675	-3.77581	0.00110561	0.0126042	-1.04976
SETD1B	-0.335127	8.62109	-3.77539	0.0011067	0.0126072	-1.05072
GM4349	0.21415	5.28124	3.77525	0.00110709	0.0126072	-1.05105
RPF2	0.328617	9.30333	3.7747	0.00110852	0.0126088	-1.05229
SLC6A8	0.291683	9.41553	3.77453	0.00110898	0.0126088	-1.0527
GPHN	-0.23697	10.0822	-3.7745	0.00110906	0.0126088	-1.05276
PPT2	0.252868	11.1173	3.77261	0.00111407	0.0126589	-1.05709
DUSP10	0.31193	7.81088	3.77207	0.00111549	0.0126681	-1.05832
LDLR	0.365333	11.1875	3.771	0.00111835	0.0126936	-1.06078
B3GNT5	0.337844	5.81674	3.77031	0.00112019	0.0127075	-1.06236
CD9	-0.246066	11.2352	-3.76955	0.0011222	0.0127203	-1.06409
RXRB	-0.291065	10.1677	-3.7694	0.0011226	0.0127203	-1.06443
GGTA1	-0.509373	9.1651	-3.7692	0.00112316	0.0127203	-1.06491
PRSS45	0.228932	4.43265	3.76835	0.00112542	0.012739	-1.06684
RBMS3	-0.270936	9.48389	-3.76716	0.00112863	0.0127629	-1.06958
FAM193B	-0.369015	8.7078	-3.76692	0.00112926	0.0127629	-1.07011
BHLHA15	0.219363	7.91507	3.76688	0.00112938	0.0127629	-1.07022
UHRF2	-0.442358	9.95207	-3.76607	0.00113155	0.0127804	-1.07206
MAP2K5	-0.245034	9.08267	-3.76576	0.00113239	0.012783	-1.07278
EFR3B	0.243054	6.87377	3.76413	0.00113679	0.0128257	-1.0765
PAQR8	0.204798	7.83082	3.76361	0.00113819	0.012831	-1.07768
FBLL1	0.224479	8.24146	3.76328	0.0011391	0.012831	-1.07845
KITL	-0.247264	10.8186	-3.7631	0.00113958	0.012831	-1.07886
6230424C14RIK	-0.309923	6.88377	-3.76304	0.00113974	0.012831	-1.07899
EMCN	0.300697	5.42228	3.76236	0.0011416	0.0128345	-1.08056
CCNO	0.234373	5.64919	3.76235	0.00114163	0.0128345	-1.08059
CHID1	-0.234293	8.78455	-3.76225	0.0011419	0.0128345	-1.08082
UEVLD	-0.284131	7.94167	-3.76134	0.00114437	0.0128508	-1.08289
IL31RA	0.241085	6.70299	3.76126	0.00114459	0.0128508	-1.08308
C85163	0.319151	6.08368	3.76071	0.00114608	0.0128518	-1.08433
IER3	0.652347	9.14886	3.76055	0.00114653	0.0128518	-1.0847
ALOX5	0.233405	7.70804	3.76054	0.00114654	0.0128518	-1.08471
BIK	0.27055	7.32061	3.75931	0.00114991	0.0128826	-1.08753
EXOC3L2	0.387651	5.77426	3.75896	0.00115088	0.0128865	-1.08835
TRIB2	-0.454168	7.80446	-3.7587	0.00115158	0.0128874	-1.08892
COL4A3BP	-0.299979	10.2569	-3.75781	0.00115404	0.0129079	-1.09097
STAM	-0.260999	9.15019	-3.75704	0.00115613	0.012919	-1.09272
SORBS1	-0.234799	12.2178	-3.75699	0.00115628	0.012919	-1.09284
SMARCA2	-0.230025	9.74191	-3.7548	0.00116234	0.0129797	-1.09786
ZFP937	-0.404402	7.03382	-3.75454	0.00116306	0.0129808	-1.09846
TRIM11	-0.23986	8.76271	-3.75385	0.00116497	0.0129907	-1.10003
LIN7C	0.201002	10.4399	3.75377	0.00116519	0.0129907	-1.10022
ATG2B	0.34561	8.39429	3.75319	0.0011668	0.0130015	-1.10154
ANKRD12	-0.289651	9.51389	-3.75252	0.00116866	0.0130153	-1.10307
B830008H07RIK	0.253303	8.34195	3.75173	0.00117085	0.013031	-1.10487
D14ERTD24E	0.237325	4.57794	3.75156	0.00117133	0.013031	-1.10526
SH3GL3	0.226557	7.30088	3.75079	0.00117348	0.013048	-1.10703
STK25	-0.38634	8.39205	-3.75005	0.00117555	0.013064	-1.10873
GM5891	0.267941	7.58862	3.74942	0.0011773	0.0130765	-1.11016
D4ERTD76E	0.256941	7.19367	3.74908	0.00117826	0.0130782	-1.11094
PKD2	-0.228734	11.1694	-3.74892	0.00117872	0.0130782	-1.11131
DR1	-0.286635	10.2818	-3.74856	0.00117972	0.0130822	-1.11212
HOXA11	0.224046	5.7315	3.74807	0.00118111	0.0130907	-1.11325
LYNX1	0.22255	8.82077	3.74711	0.00118379	0.0131134	-1.11544
SYNPO2L	0.29766	7.88984	3.74559	0.0011881	0.013148	-1.11893
B230216N24RIK	0.277457	6.14355	3.74556	0.00118818	0.013148	-1.11899
BCL2	-0.30213	8.87933	-3.74495	0.0011899	0.0131572	-1.12038
C76662	0.232418	7.24318	3.74482	0.00119028	0.0131572	-1.12069
C86544	0.321784	5.51281	3.74432	0.00119169	0.0131657	-1.12183
MAMDC2	-0.31485	7.58469	-3.74337	0.00119439	0.0131886	-1.124
SESN3	-0.296257	9.72327	-3.743	0.00119545	0.0131932	-1.12485
TRAFD1	-0.456368	11.1423	-3.74231	0.00119741	0.0132079	-1.12643
KLHL7	0.244603	10.2091	3.74204	0.00119817	0.0132092	-1.12704
IL10	0.27603	5.62912	3.74172	0.0011991	0.0132124	-1.12778
RPP25L	0.282374	9.88809	3.74096	0.00120127	0.0132293	-1.12952
A530020G20RIK	-0.523601	8.90824	-3.73942	0.00120568	0.0132645	-1.13304
ARSI	0.253507	8.29438	3.73939	0.00120575	0.0132645	-1.13309
A030005K14RIK	0.264411	7.91423	3.73879	0.00120749	0.0132702	-1.13448
FRYL	-0.305081	9.0947	-3.73877	0.00120754	0.0132702	-1.13452
VWA9	0.212382	10.1797	3.73752	0.00121114	0.0132972	-1.13738
NEGR1	-0.3547	6.60115	-3.73731	0.00121175	0.0132972	-1.13786
VIPR2	0.250835	6.82001	3.73725	0.00121192	0.0132972	-1.138
4930430O22RIK	0.258651	7.52178	3.73626	0.00121477	0.0133214	-1.14026
PNISR	-0.532655	8.15897	-3.73577	0.00121619	0.0133289	-1.14137
PSTPIP1	0.276972	5.86242	3.73541	0.00121722	0.0133289	-1.14219
ERLIN1	-0.282002	10.9056	-3.73513	0.00121803	0.0133289	-1.14283
DHCR7	0.408868	10.4787	3.73503	0.00121833	0.0133289	-1.14307
HSPB11	-0.338764	8.58634	-3.73489	0.00121874	0.0133289	-1.14339
C9	0.246475	6.85467	3.73469	0.00121931	0.0133289	-1.14384
GRM4	0.224328	8.0512	3.73378	0.00122195	0.0133507	-1.14592
CDC14B	-0.286114	7.83236	-3.73294	0.00122441	0.0133705	-1.14785
MIXL1	0.242383	6.47734	3.7322	0.00122657	0.013387	-1.14954
BC010981	0.261946	7.90192	3.73132	0.00122913	0.0134034	-1.15154
NKIRAS1	0.298454	9.03475	3.73111	0.00122976	0.0134034	-1.15203
EDEM2	-0.246173	9.12777	-3.73102	0.00123001	0.0134034	-1.15223
HMGCLL1	0.268606	6.78909	3.7304	0.00123183	0.0134107	-1.15365
INO80C	-0.21446	8.80229	-3.73035	0.00123197	0.0134107	-1.15376
PKLR	0.210126	8.97942	3.72951	0.00123444	0.0134305	-1.15568
ALOX5AP	0.290709	6.08117	3.72883	0.00123645	0.0134454	-1.15725
SEMA3A	-0.305028	8.30687	-3.72779	0.0012395	0.0134714	-1.15961
GJD2	0.302017	7.71525	3.72706	0.00124165	0.0134878	-1.16128
PRTG	0.251485	7.25405	3.72633	0.00124383	0.0135043	-1.16296
WIPF1	-0.231381	8.51742	-3.72574	0.00124555	0.013516	-1.16429
TMEM51	0.283857	6.28172	3.72545	0.00124643	0.0135184	-1.16497
OSMR	-0.502534	10.7369	-3.72511	0.00124742	0.0135221	-1.16573
DIAP3	-0.336511	4.63764	-3.72316	0.00125323	0.013578	-1.17019
AU021871	0.330564	6.00968	3.72255	0.00125506	0.013589	-1.17159
IL12B	0.28835	5.84613	3.72238	0.00125556	0.013589	-1.17198
AI844869	0.226026	6.24862	3.72185	0.00125713	0.0135894	-1.17318
MRGPRA1	0.275472	6.9508	3.72174	0.00125746	0.0135894	-1.17343
MYO10	-0.333759	9.208	-3.72156	0.00125802	0.0135894	-1.17386
4933404M09RIK	0.26805	5.70284	3.72149	0.00125822	0.0135894	-1.17401
IRGQ	0.383116	8.74954	3.72108	0.00125946	0.0135957	-1.17495
APLF	-0.229182	6.78293	-3.72045	0.00126134	0.0136089	-1.17638
SIRT1	-0.410132	8.12253	-3.71941	0.00126445	0.0136354	-1.17875
ZSCAN26	-0.243979	9.68341	-3.71874	0.00126648	0.0136462	-1.18029
2610305D13RIK	-0.311737	7.81613	-3.71833	0.00126772	0.0136462	-1.18123
SERPINA3G	-0.608834	9.13928	-3.71823	0.00126802	0.0136462	-1.18146
CCDC71	-0.43899	9.90823	-3.71821	0.00126808	0.0136462	-1.1815
GM8096	0.251556	7.63064	3.7177	0.00126963	0.0136557	-1.18267
OLFR15	0.290625	7.6914	3.71735	0.00127067	0.0136599	-1.18347
CDC23	-0.195137	9.26848	-3.71694	0.0012719	0.013666	-1.18439
SMARCA1	-0.339575	7.67925	-3.71628	0.00127392	0.0136766	-1.18592
OTOF	0.300484	7.89133	3.71601	0.00127474	0.0136766	-1.18653
STXBP3	-0.357565	9.69682	-3.71597	0.00127486	0.0136766	-1.18663
SLC38A7	-0.222381	9.90208	-3.71552	0.00127621	0.0136839	-1.18764
EXOC6B	-0.251017	9.11305	-3.71512	0.00127742	0.0136898	-1.18855
STRA6L	0.275407	4.45741	3.71412	0.00128046	0.0137133	-1.19083
HES2	0.253553	6.02289	3.71397	0.00128093	0.0137133	-1.19119
MMAB	-0.249227	9.45602	-3.71261	0.00128508	0.0137506	-1.19429
PPAPDC2	-0.33515	9.46488	-3.71154	0.00128836	0.0137786	-1.19674
GM13483	0.237894	8.37918	3.71103	0.00128991	0.0137803	-1.19789
SCD2	0.22867	13.4654	3.71094	0.00129019	0.0137803	-1.1981
EEPD1	-0.554849	9.47701	-3.71074	0.00129081	0.0137803	-1.19857
SLC19A1	0.278416	10.0012	3.71062	0.00129118	0.0137803	-1.19884
FOXN4	0.204944	7.91215	3.70998	0.00129315	0.0137943	-1.2003
AKIP1	-0.24653	9.11016	-3.70657	0.00130367	0.0138993	-1.20808
GM11651	0.279816	6.77712	3.70427	0.00131081	0.0139682	-1.21332
FXYD3	0.246448	7.87674	3.70309	0.0013145	0.014	-1.21602
C80060	0.365187	5.29007	3.70289	0.00131513	0.014	-1.21648
NEIL1	-0.23027	8.82417	-3.70266	0.00131585	0.0140004	-1.21701
MGP	-0.430467	9.95721	-3.7011	0.00132073	0.0140451	-1.22056
TMEM38A	-0.305584	7.54785	-3.70078	0.00132175	0.0140488	-1.2213
4930558N01RIK	-0.296382	7.24085	-3.70035	0.0013231	0.0140505	-1.22228
2310029O18RIK	0.2672	6.71837	3.70029	0.00132326	0.0140505	-1.2224
AIG1	-0.261359	7.27608	-3.70004	0.00132406	0.0140517	-1.22298
HPS3	-0.2642	8.59058	-3.69744	0.00133229	0.0141318	-1.22892
RNF215	-0.221103	9.24095	-3.69695	0.00133382	0.0141408	-1.23003
IRF6	0.355834	5.26891	3.69654	0.00133513	0.014144	-1.23097
3110043O21RIK	0.505218	10.0189	3.69643	0.00133548	0.014144	-1.23122
KCNMB2	0.218591	8.18528	3.69581	0.00133746	0.0141577	-1.23264
LRSAM1	-0.265909	8.99701	-3.69554	0.00133831	0.0141595	-1.23326
PPARGC1B	0.2465	10.3891	3.69469	0.001341	0.0141807	-1.23518
TFPI	-0.231167	10.1345	-3.69391	0.00134349	0.0141951	-1.23696
GM732	0.31333	4.51488	3.69381	0.00134383	0.0141951	-1.2372
KDM7A	-0.299981	10.4282	-3.69362	0.00134442	0.0141951	-1.23762
DEPDC7	0.331113	6.21439	3.69311	0.00134605	0.0141979	-1.23879
FBXO8	-0.2273	10.5598	-3.69311	0.00134605	0.0141979	-1.23879
KCNQ1	0.2471	7.58939	3.69276	0.00134719	0.0141987	-1.2396
STARD13	-0.331961	7.28773	-3.69266	0.0013475	0.0141987	-1.23982
RPS6KC1	-0.278242	8.21123	-3.69215	0.00134915	0.0142089	-1.24099
DIRAS2	0.299295	7.18624	3.69151	0.0013512	0.0142232	-1.24245
D530017H19RIK	0.227292	7.16586	3.69078	0.00135352	0.0142405	-1.2441
ADAT3	0.240694	8.31474	3.6904	0.00135475	0.0142461	-1.24497
4833419G08RIK	0.28831	6.23452	3.69005	0.00135588	0.0142509	-1.24577
RFESD	-0.298205	8.98236	-3.68971	0.00135699	0.0142552	-1.24655
TRIM68	-0.378674	7.1863	-3.68943	0.00135789	0.0142575	-1.24719
9430082L08RIK	0.241857	4.46436	3.68808	0.00136225	0.014296	-1.25027
CD247	0.304977	6.29257	3.68718	0.00136515	0.0143192	-1.25231
B430319G15RIK	0.347223	5.71352	3.68689	0.00136611	0.0143221	-1.25298
4933413I22RIK	0.298141	5.95851	3.68611	0.00136863	0.0143412	-1.25475
E030042O20RIK	-0.282055	5.04424	-3.68578	0.00136972	0.014343	-1.25551
2900064B16RIK	0.244684	7.18039	3.68552	0.00137056	0.014343	-1.25611
PCK1	0.719773	9.14741	3.68534	0.00137115	0.014343	-1.25652
FCNB	0.210393	7.04902	3.68505	0.00137209	0.014343	-1.25718
ORAI2	0.239614	8.25822	3.685	0.00137226	0.014343	-1.25729
SRP54B	0.277556	6.49761	3.68459	0.00137361	0.0143499	-1.25823
HYAL2	0.201319	9.11176	3.68391	0.00137581	0.0143656	-1.25977
UNC5B	0.326643	9.40785	3.68342	0.00137742	0.0143752	-1.26089
FAM209	0.214966	8.42845	3.68276	0.00137956	0.0143874	-1.26239
JAM3	-0.225367	7.51004	-3.68264	0.00137997	0.0143874	-1.26267
CABLES1	-0.235551	9.1682	-3.6823	0.00138109	0.0143918	-1.26345
SLC45A2	0.23431	7.76555	3.68207	0.00138184	0.0143924	-1.26397
SRD5A3	-0.315248	9.95345	-3.68178	0.00138278	0.014395	-1.26462
AA409368	0.24164	4.37427	3.6815	0.0013837	0.0143973	-1.26526
BICD2	0.191747	10.0205	3.68124	0.00138455	0.014399	-1.26585
C78948	0.222162	5.63918	3.68079	0.00138605	0.0144073	-1.26689
TRIO	-0.318803	9.1207	-3.68017	0.0013881	0.0144214	-1.2683
PPFIBP2	0.302128	6.31588	3.67959	0.00139	0.0144339	-1.26962
USP12	-0.238577	9.09558	-3.67883	0.00139251	0.0144466	-1.27135
KCTD21	-0.223782	8.2397	-3.6788	0.00139262	0.0144466	-1.27142
[truncated: 18,738 more rows]

## Sheet: Dex.Mntbap vs Dex
	logFC	AveExpr	t	P.Value	adj.P.Val	B
SMAD6	1.75222	9.08379	22.5447	3.19711e-16	6.62984e-12	24.765
SERPINE1	2.94707	9.50187	19.6182	5.25206e-15	5.4456e-11	22.724
SERTAD4	1.5683	8.04004	14.3293	2.50002e-12	1.7281e-08	17.7162
SKIL	1.45686	10.0389	14.0351	3.71849e-12	1.92776e-08	17.3733
IRGM1	-1.44083	10.8075	-13.6373	6.43136e-12	2.66734e-08	16.8967
FAM46A	-1.81984	8.75928	-13.4062	8.89415e-12	3.07397e-08	16.6129
BHLHE40	1.49719	11.2327	12.994	1.60366e-11	4.75073e-08	16.0933
G0S2	1.36951	11.3212	12.7713	2.21856e-11	5.75079e-08	15.8055
ZEB2	-1.07549	9.84719	-12.5939	2.88259e-11	6.64181e-08	15.5724
SH2B2	0.732471	10.8126	12.4747	3.44237e-11	7.13845e-08	15.4139
NRBF2	0.714401	10.9732	11.7335	1.06999e-10	2.01712e-07	14.393
SHB	0.668646	8.96919	11.6354	1.24827e-10	2.13358e-07	14.2532
CXXC5	0.699175	10.0209	11.5916	1.33754e-10	2.13358e-07	14.1905
RTP4	-2.09314	12.1007	-11.2102	2.46222e-10	3.64708e-07	13.6341
AGPAT9	0.935969	11.5689	11.0066	3.43204e-10	4.74468e-07	13.3299
NOCT	1.3144	9.84093	10.6166	6.56308e-10	8.50616e-07	12.7329
NABP1	-1.05707	11.0874	-10.5595	7.22611e-10	8.81458e-07	12.6439
SMAD7	1.23604	8.77661	10.5164	7.77302e-10	8.95495e-07	12.5765
DNAJB4	0.721802	10.9253	10.4557	8.61805e-10	9.40593e-07	12.4809
FAM13A	-0.677566	11.4664	-10.3123	1.10131e-09	1.13611e-06	12.2535
GFOD2	-0.950846	9.31229	-10.2869	1.15052e-09	1.13611e-06	12.213
ID1	1.2659	10.1533	10.1881	1.36446e-09	1.27136e-06	12.0545
TRP63	-1.31074	8.05383	-10.1691	1.4101e-09	1.27136e-06	12.0239
JADE3	-0.879181	8.74888	-10.081	1.64361e-09	1.37389e-06	11.8812
GSE1	0.767224	9.14154	10.0766	1.65633e-09	1.37389e-06	11.874
DUBR	-0.755376	7.85709	-9.90017	2.25781e-09	1.80078e-06	11.585
GM4951	-1.8813	9.372	-9.41889	5.35663e-09	4.11409e-06	10.7752
IRF9	-1.31517	9.73211	-9.37872	5.76452e-09	4.26924e-06	10.7062
BCAR3	0.596877	10.2643	9.34942	6.0822e-09	4.34919e-06	10.6557
IFI47	-1.97997	10.5389	-9.30212	6.63403e-09	4.58566e-06	10.5739
SNAI1	1.37025	8.73146	9.2672	7.07446e-09	4.73236e-06	10.5133
MXD1	0.612911	8.60265	9.12778	9.15855e-09	5.77252e-06	10.2697
RBM12	0.684393	9.84825	9.12288	9.24245e-09	5.77252e-06	10.2611
PLAC8	-0.662567	11.8861	-9.11013	9.46452e-09	5.77252e-06	10.2387
MYL9	-0.61704	7.97922	-8.81103	1.66164e-08	9.84499e-06	9.70603
OSGIN1	1.02477	9.34736	8.66967	2.17668e-08	1.25383e-05	9.4498
GJC1	-0.753446	9.63762	-8.6459	2.2784e-08	1.25902e-05	9.40642
IRGM2	-1.98107	10.5934	-8.61858	2.40135e-08	1.25902e-05	9.35647
IFIT1	-2.6325	11.7661	-8.6157	2.41469e-08	1.25902e-05	9.35121
RPS6KA5	-0.707708	7.8952	-8.61273	2.42855e-08	1.25902e-05	9.34577
IFIT3	-1.96513	12.3172	-8.55401	2.72004e-08	1.37574e-05	9.23799
1700017B05RIK	0.647267	10.4383	8.53254	2.83549e-08	1.39999e-05	9.19845
NUDT6	-0.6245	10.0944	-8.48639	3.10105e-08	1.4955e-05	9.11325
RILPL2	0.589298	10.9315	8.471	3.19523e-08	1.5059e-05	9.08477
DGAT2	0.675968	12.8319	8.44571	3.35644e-08	1.54672e-05	9.0379
FAM53B	0.68456	8.8414	8.40586	3.62785e-08	1.63545e-05	8.96383
GREM2	-0.771361	8.82789	-8.2643	4.78991e-08	2.11337e-05	8.69886
GBP7	-1.08196	10.4562	-8.23675	5.05766e-08	2.18501e-05	8.64694
PER2	0.59761	7.90324	8.12131	6.35903e-08	2.69117e-05	8.42822
CNN2	-0.554633	11.6257	-8.05513	7.25687e-08	2.95598e-05	8.30193
XAF1	-0.921847	11.1585	-8.05424	7.26986e-08	2.95598e-05	8.30022
8430408G22RIK	-0.955867	10.3534	-8.02369	7.72831e-08	3.08196e-05	8.24172
DLX2	0.851305	6.2321	7.92132	9.49509e-08	3.71509e-05	8.04462
DTX2	0.400966	10.5541	7.85826	1.07864e-07	4.14217e-05	7.92244
HELZ2	-0.894176	9.56553	-7.81825	1.16985e-07	4.41074e-05	7.84462
SH3BP2	0.76633	7.2962	7.78572	1.24986e-07	4.62828e-05	7.78117
AJUBA	-0.64661	9.34283	-7.75355	1.33458e-07	4.7844e-05	7.71826
USP18	-1.74676	11.2675	-7.75223	1.33816e-07	4.7844e-05	7.71568
IRS1	-0.591296	11.529	-7.71534	1.44293e-07	5.07154e-05	7.64335
HK2	0.647435	11.0516	7.67711	1.56043e-07	5.3931e-05	7.56819
ADAMTS5	-1.12613	10.5908	-7.66843	1.58846e-07	5.39998e-05	7.5511
METTL20	-0.665949	7.88798	-7.61819	1.76127e-07	5.89088e-05	7.45191
ACTA2	-0.792434	11.8967	-7.59432	1.85003e-07	6.08952e-05	7.40467
APCDD1	-0.69207	11.0497	-7.54084	2.06608e-07	6.62516e-05	7.2985
CDKN1A	0.509866	11.9766	7.53837	2.07665e-07	6.62516e-05	7.2936
CISH	-0.855853	9.00254	-7.49981	2.24939e-07	7.0675e-05	7.21677
HILPDA	0.689936	8.56149	7.49004	2.29544e-07	7.10457e-05	7.19727
ANXA3	-0.614666	9.32888	-7.47921	2.34764e-07	7.15928e-05	7.17564
ARHGAP29	-0.556832	11.5047	-7.44973	2.49608e-07	7.50163e-05	7.11666
LFNG	0.78854	8.75963	7.4368	2.56417e-07	7.59617e-05	7.09076
FLRT2	-1.0367	8.41476	-7.40838	2.7207e-07	7.87193e-05	7.03373
MX2	-0.844558	10.0018	-7.40619	2.73318e-07	7.87193e-05	7.02933
PRSS23	-0.547021	9.56076	-7.37607	2.91067e-07	8.26831e-05	6.96876
CDH2	-0.595379	9.37861	-7.33339	3.18279e-07	8.91912e-05	6.88269
SPSB2	0.401646	9.73579	7.29968	3.41615e-07	9.44543e-05	6.81453
USP2	0.488867	9.45293	7.27788	3.57637e-07	9.7583e-05	6.77037
ULK2	-0.45836	9.2299	-7.26301	3.69009e-07	9.93784e-05	6.7402
PMEPA1	2.04368	9.04935	7.21499	4.0835e-07	0.000107369	6.64255
ADAMTS1	-1.06603	11.6352	-7.21419	4.09034e-07	0.000107369	6.64094
TRIM68	-0.739692	7.1863	-7.20683	4.15454e-07	0.000107398	6.62592
D430020J02RIK	0.415573	5.9466	7.18973	4.30753e-07	0.000107398	6.59105
9930012K11RIK	-0.59992	7.78141	-7.18654	4.33663e-07	0.000107398	6.58456
GBP6	-0.686464	11.3198	-7.1811	4.38687e-07	0.000107398	6.57345
AKR1C14	-0.61232	8.58259	-7.17994	4.39769e-07	0.000107398	6.57107
IFI202B	-1.32671	11.9108	-7.17766	4.41894e-07	0.000107398	6.56643
DUSP4	0.848525	8.41316	7.17393	4.45399e-07	0.000107398	6.55881
PIK3R1	-0.613036	11.3283	-7.13366	4.85114e-07	0.00011563	6.47642
ATL2	0.5079	11.7811	7.1173	5.02275e-07	0.00011836	6.44288
IGTP	-1.10256	10.665	-7.08993	5.32393e-07	0.000124048	6.38668
DUSP16	0.489866	10.2533	6.99674	6.49614e-07	0.000149241	6.19457
GCNT2	0.970087	8.64378	6.99145	6.57022e-07	0.000149241	6.18362
NFIL3	0.906714	8.89882	6.98785	6.62111e-07	0.000149241	6.17617
PLSCR2	-1.20616	7.06153	-6.9697	6.88377e-07	0.000153493	6.13859
OXR1	-0.423433	10.9153	-6.95175	7.1542e-07	0.000157826	6.10137
SLC30A1	-0.813383	9.12883	-6.89046	8.16286e-07	0.000178182	5.97392
FIGF	-0.498631	11.3104	-6.84406	9.02287e-07	0.000194903	5.8771
TOB2	0.552434	10.9302	6.82415	9.41981e-07	0.00020138	5.83547
IFI204	-0.968194	10.2823	-6.81925	9.52045e-07	0.000201455	5.8252
OSGIN2	-0.456793	9.11331	-6.81314	9.64707e-07	0.000202072	5.81242
FBXO45	-0.657033	10.3249	-6.7648	1.07136e-06	0.000220567	5.71101
NOLC1	0.436067	10.1591	6.76355	1.07428e-06	0.000220567	5.70838
SLC6A8	0.521767	9.41553	6.75192	1.10177e-06	0.000223803	5.68393
BAG2	0.565211	9.83682	6.74615	1.11569e-06	0.000223803	5.67178
CSRNP2	0.488052	8.11237	6.74339	1.12241e-06	0.000223803	5.66597
BYSL	0.380265	10.3044	6.71692	1.18898e-06	0.000234818	5.61023
DUSP10	0.552498	7.81088	6.68119	1.28532e-06	0.00025145	5.53483
ANKRD9	0.468216	8.69949	6.64413	1.39375e-06	0.000270115	5.45644
SH3TC1	0.500566	9.23406	6.63633	1.41777e-06	0.000272225	5.4399
ENC1	0.692198	10.5548	6.63106	1.43421e-06	0.000272855	5.42874
ZBTB34	0.392008	8.83441	6.62108	1.4659e-06	0.000276349	5.40758
IER5	-0.792712	9.10458	-6.60862	1.50649e-06	0.000279849	5.38114
MAP3K8	-0.526006	7.02573	-6.60712	1.51145e-06	0.000279849	5.37795
RASD1	0.684201	8.94775	6.59528	1.55123e-06	0.000284671	5.3528
MX1	-1.15756	8.07066	-6.55729	1.68623e-06	0.000306732	5.27199
SESN1	-0.763216	9.80196	-6.55014	1.71294e-06	0.000308881	5.25677
RNF144B	0.641526	8.91271	6.54307	1.73982e-06	0.000311024	5.24169
ETV3	0.481498	9.66492	6.53722	1.76235e-06	0.000311025	5.22923
IIGP1	-1.91443	11.5535	-6.53375	1.77589e-06	0.000311025	5.22181
RASL12	0.706721	9.09112	6.52935	1.79317e-06	0.000311025	5.21243
AGPAT2	0.534734	12.7783	6.52767	1.79983e-06	0.000311025	5.20884
STAT2	-1.18662	9.20719	-6.51244	1.86126e-06	0.000318983	5.17633
TMEM119	0.561899	10.3311	6.49912	1.91677e-06	0.00032476	5.14786
SLC39A14	-0.835667	9.63414	-6.49687	1.92629e-06	0.00032476	5.14306
PTGES	0.475268	10.3163	6.48896	1.96024e-06	0.000325536	5.12613
EHBP1L1	0.443607	9.59892	6.48848	1.96229e-06	0.000325536	5.12512
CTH	0.548484	9.51019	6.4657	2.06358e-06	0.000339622	5.07635
USP54	-0.514769	7.47983	-6.45717	2.10288e-06	0.000343366	5.05807
TRAF4	0.421884	9.41465	6.45036	2.13481e-06	0.000345856	5.04347
ZC2HC1A	-1.00896	9.25744	-6.44591	2.15591e-06	0.000346567	5.03394
KDM6B	0.518668	10.8211	6.43907	2.18882e-06	0.000347843	5.01926
VGLL3	-0.973919	9.93744	-6.4373	2.1974e-06	0.000347843	5.01546
HS6ST1	0.469133	9.36187	6.42917	2.23733e-06	0.000351481	4.99801
HDHD3	0.796355	8.97702	6.42066	2.27995e-06	0.000354942	4.97972
EMILIN1	0.578786	9.42578	6.41797	2.29359e-06	0.000354942	4.97394
GRAMD1B	0.44769	9.96801	6.39947	2.38966e-06	0.00036544	4.93417
TRIM12C	-0.702047	9.00927	-6.39814	2.39668e-06	0.00036544	4.93133
CSGALNACT2	-0.390345	9.87311	-6.38789	2.45186e-06	0.000371126	4.90926
OAS1C	-0.67212	6.26956	-6.37643	2.51509e-06	0.000377937	4.88458
SLC5A6	0.385424	9.54533	6.36739	2.5661e-06	0.00038225	4.86511
SPG20	-0.576174	10.3641	-6.36396	2.58578e-06	0.00038225	4.8577
SEMA6D	-0.345446	10.2716	-6.36165	2.59909e-06	0.00038225	4.85273
CENPW	-0.486396	7.24669	-6.34862	2.67551e-06	0.000390719	4.82463
PELI1	-0.520076	8.76592	-6.34189	2.71588e-06	0.000393841	4.81011
ZC3H6	-0.59021	8.27645	-6.32547	2.81706e-06	0.000405677	4.77464
SLC39A10	0.812183	7.87818	6.3198	2.85288e-06	0.000408001	4.76239
TRIM25	-1.16263	11.3604	-6.28421	3.08868e-06	0.000438698	4.68538
TRPC1	0.44192	8.68908	6.27197	3.17431e-06	0.000447793	4.65886
ZMIZ1	0.418098	10.915	6.26042	3.25733e-06	0.0004564	4.63381
FOXS1	0.568443	8.57082	6.25624	3.28796e-06	0.000456627	4.62474
CMTM6	-0.422131	9.54356	-6.25194	3.31975e-06	0.000456627	4.6154
PPP1R3B	1.01555	8.30647	6.25123	3.325e-06	0.000456627	4.61387
DTX3L	-0.918715	10.2725	-6.23899	3.41735e-06	0.000466221	4.5873
MIDN	0.405102	7.86701	6.20785	3.66431e-06	0.000495455	4.51961
RHOB	0.520501	12.9322	6.20286	3.70559e-06	0.000495455	4.50874
GM20559	-0.601206	9.33414	-6.20183	3.71419e-06	0.000495455	4.50649
INAFM2	0.361755	9.84679	6.1984	3.74284e-06	0.000495455	4.49904
HS6ST2	-0.533075	8.72346	-6.19742	3.7511e-06	0.000495455	4.4969
UHRF1BP1	0.364333	9.9386	6.19074	3.80777e-06	0.000497976	4.48235
ETS1	-0.822811	8.65817	-6.18952	3.81821e-06	0.000497976	4.47969
SEPT9	0.57669	9.79166	6.18399	3.86592e-06	0.000501029	4.46764
GM9706	-0.814083	9.17224	-6.18123	3.88994e-06	0.000501029	4.46163
MCAM	0.581931	10.8655	6.16477	4.03651e-06	0.000516699	4.42575
PLK3	0.667046	7.54752	6.15225	4.15175e-06	0.000528189	4.39843
CDC25B	0.500001	8.13693	6.14682	4.20277e-06	0.000530229	4.38658
DDX60	-0.906404	8.71036	-6.14512	4.21892e-06	0.000530229	4.38286
PANK3	0.349866	13.0136	6.13956	4.27202e-06	0.000531998	4.37072
NKRF	0.457721	8.66409	6.13829	4.28431e-06	0.000531998	4.36793
ALDH1A1	-0.620298	8.00034	-6.12336	4.43081e-06	0.000546114	4.3353
LYZ2	-0.462798	10.8549	-6.11992	4.46525e-06	0.000546114	4.32779
FAM214A	-0.636628	9.40959	-6.11875	4.47699e-06	0.000546114	4.32524
DUSP1	1.08124	9.2623	6.11396	4.52566e-06	0.000548823	4.31475
RUNX1T1	-0.894574	7.56467	-6.10637	4.60377e-06	0.000555049	4.29814
LGALS9	-0.396134	12.2718	-6.0904	4.77261e-06	0.000572079	4.26318
VHL	0.420441	10.1227	6.08529	4.82797e-06	0.000575388	4.25199
MAPK6	0.5049	11.9748	6.04181	5.32648e-06	0.000631173	4.1566
NREP	-0.48885	10.7949	-6.00972	5.72804e-06	0.000674899	4.08604
PLXND1	0.431634	10.6958	6.00571	5.78033e-06	0.000675389	4.07722
MAP7D1	0.379001	10.8613	6.00441	5.79733e-06	0.000675389	4.07437
OASL2	-1.16148	11.0203	-5.99458	5.92799e-06	0.000683938	4.05273
PPAN	0.381683	9.29839	5.99394	5.93668e-06	0.000683938	4.05131
JUN	1.01657	10.2295	5.99028	5.98616e-06	0.000685829	4.04325
GBP2	-0.562143	11.0343	-5.97393	6.2124e-06	0.000707838	4.00723
LURAP1L	-0.533441	9.27356	-5.96692	6.31217e-06	0.000715275	3.99176
PDGFRL	-0.44577	9.23766	-5.9645	6.34702e-06	0.000715316	3.98642
UTP14B	0.407638	8.31239	5.95171	6.53418e-06	0.000732429	3.9582
EIF2AK2	-0.584545	9.22138	-5.94503	6.63408e-06	0.000739629	3.94346
AW112010	-0.577005	9.62412	-5.93745	6.74942e-06	0.000748463	3.92673
SIX1	0.527901	7.79996	5.93335	6.81265e-06	0.000751458	3.91767
CEP83OS	-0.386698	7.60774	-5.9153	7.09854e-06	0.000778848	3.87775
LYZ1	-0.558585	10.9015	-5.90997	7.18518e-06	0.000784206	3.86597
SLC6A6	0.328967	12.4718	5.8864	7.58165e-06	0.000823144	3.81381
LIMS1	-0.321764	10.5981	-5.88324	7.63649e-06	0.000824781	3.80681
ANXA1	-0.329233	13.1184	-5.87462	7.78828e-06	0.000835886	3.7877
PHLDA3	0.493066	12.5266	5.87284	7.81993e-06	0.000835886	3.78376
RGS3	-0.701649	9.66364	-5.85967	8.05866e-06	0.000856763	3.75455
OAF	0.522731	10.9254	5.85754	8.09787e-06	0.000856763	3.74984
CEBPB	0.718799	12.3637	5.85265	8.1889e-06	0.000861996	3.73898
PARP14	-1.04257	9.64161	-5.84566	8.32058e-06	0.000871434	3.72348
TGFBR1	0.470441	10.7125	5.84126	8.40483e-06	0.000875834	3.7137
IFIT2	-1.26573	9.88834	-5.81177	8.99122e-06	0.000932255	3.64819
CYGB	0.549967	7.85013	5.79907	9.25648e-06	0.000954526	3.61995
CEBPA	0.439499	12.596	5.79661	9.30872e-06	0.000954526	3.61448
FAM49B	0.462002	10.3095	5.79496	9.34411e-06	0.000954526	3.6108
LPIN2	0.34178	9.4652	5.78609	9.53601e-06	0.000969354	3.59105
TXNRD1	0.411065	10.5113	5.7559	1.02195e-05	0.00103376	3.52381
BAG3	0.754839	10.4102	5.75336	1.02792e-05	0.00103476	3.51815
HMOX1	1.22837	11.7127	5.72247	1.10353e-05	0.0011055	3.4492
KLF2	-0.711823	7.98054	-5.7135	1.1265e-05	0.00112309	3.42918
CD14	-0.596397	9.0847	-5.70455	1.14995e-05	0.00114098	3.40917
SFRP2	-0.496693	10.1337	-5.70062	1.16039e-05	0.00114586	3.40038
TWIST2	0.329066	10.4814	5.69339	1.17984e-05	0.00115592	3.38424
SLC25A25	0.41605	9.46232	5.6927	1.18173e-05	0.00115592	3.38268
PLD1	-0.587543	8.56138	-5.68989	1.1894e-05	0.00115796	3.3764
PRUNE	0.37526	9.3979	5.67863	1.22063e-05	0.00118281	3.35122
TOR3A	-0.706522	10.3734	-5.67553	1.22938e-05	0.00118575	3.34427
LATS2	-0.60109	9.1649	-5.6723	1.23858e-05	0.0011891	3.33703
PWWP2B	0.316404	8.23746	5.65633	1.28501e-05	0.00122053	3.30128
SCD2	0.348469	13.4654	5.65508	1.28871e-05	0.00122053	3.29848
HSPB8	0.664533	10.9017	5.65499	1.28898e-05	0.00122053	3.29828
3110043O21RIK	0.769923	10.0189	5.63314	1.35563e-05	0.00127594	3.2493
ZFHX4	-0.59241	8.56381	-5.63181	1.3598e-05	0.00127594	3.24631
SAMD9L	-1.18929	11.5095	-5.62886	1.36908e-05	0.00127885	3.23971
CAST	-0.315917	9.7024	-5.6208	1.3948e-05	0.00129272	3.22162
AKIRIN1	0.325433	10.8463	5.6187	1.40158e-05	0.00129272	3.21691
EDNRA	-0.35024	9.81843	-5.61671	1.40805e-05	0.00129272	3.21244
TLR3	-0.663353	8.93241	-5.61646	1.40885e-05	0.00129272	3.21188
SLC45A3	-0.409153	8.03827	-5.60998	1.43008e-05	0.00130642	3.19735
TUSC5	0.611848	10.1857	5.6016	1.45806e-05	0.00132216	3.17853
SPHK1	0.37687	8.06134	5.601	1.46008e-05	0.00132216	3.17718
CPEB2	0.696294	8.11102	5.58543	1.51361e-05	0.00136468	3.14219
SPATS2	0.318176	9.7987	5.58233	1.52451e-05	0.00136856	3.13522
SETD8	0.351535	10.9558	5.55914	1.60855e-05	0.00143778	3.08309
DUSP5	-0.413521	8.40223	-5.54992	1.64328e-05	0.00146252	3.06233
FASTKD5	0.58947	9.28282	5.54224	1.67279e-05	0.00148242	3.04503
KLRA20	-0.593871	9.9376	-5.53631	1.69591e-05	0.00149651	3.0317
IFNGR1	-0.665932	10.1834	-5.5232	1.74828e-05	0.00153619	3.00214
IL15RA	0.399053	8.88548	5.51795	1.76968e-05	0.00154477	2.99033
KDSR	-0.392668	10.0353	-5.51716	1.77294e-05	0.00154477	2.98854
APBB3	-0.4976	8.58419	-5.51447	1.78403e-05	0.00154793	2.98248
GPD1	0.365167	13.4779	5.51044	1.8008e-05	0.00155597	2.97339
LYZL6	0.404682	4.17244	5.49945	1.84733e-05	0.00158955	2.9486
MN1	0.554604	7.74528	5.49752	1.85561e-05	0.00159007	2.94426
SLC25A33	0.38027	10.252	5.49458	1.86835e-05	0.00159341	2.93761
IRAK2	0.408809	10.1797	5.49308	1.87487e-05	0.00159341	2.93422
KCTD14	0.397837	7.63914	5.48487	1.91092e-05	0.00161742	2.91571
RGS16	-0.943994	8.64587	-5.48153	1.92582e-05	0.0016234	2.90817
GPCPD1	0.359234	11.0537	5.46615	1.99593e-05	0.00166198	2.87342
MPHOSPH10	0.263644	9.37442	5.46614	1.99596e-05	0.00166198	2.87341
COL4A5	-0.384728	10.2443	-5.46473	2.00253e-05	0.00166198	2.87021
PORCN	-0.305608	9.27152	-5.46449	2.00364e-05	0.00166198	2.86967
AI414330	-0.473184	7.37872	-5.45325	2.05669e-05	0.00169918	2.84429
STRIP2	-0.882005	8.38878	-5.43793	2.13133e-05	0.00175387	2.80965
FBXL14	0.375663	9.4305	5.42169	2.21348e-05	0.00181427	2.7729
SIPA1L2	0.479292	9.42873	5.40892	2.28028e-05	0.00186166	2.74401
IRX3	0.49899	10.1534	5.4048	2.30232e-05	0.00187193	2.73466
STEAP4	-0.70001	10.9854	-5.4032	2.31092e-05	0.00187193	2.73104
PPP1R3C	0.552834	11.6614	5.39597	2.35018e-05	0.00189633	2.71467
CYTH1	0.46433	9.18964	5.3893	2.387e-05	0.00191857	2.69957
ELMSAN1	0.47201	9.68754	5.37761	2.45299e-05	0.00196401	2.67307
UFSP1	0.513703	8.31838	5.36711	2.51387e-05	0.002005	2.64925
2410131K14RIK	0.391627	8.82068	5.3642	2.53097e-05	0.00201091	2.64267
STK38L	0.324125	9.28873	5.36195	2.5443e-05	0.00201295	2.63756
SAV1	-0.479099	11.1778	-5.3605	2.55296e-05	0.00201295	2.63426
VMP1	-0.346801	12.0415	-5.35327	2.59643e-05	0.0020387	2.61785
1810055G02RIK	0.337521	10.0239	5.35131	2.60831e-05	0.0020387	2.61342
RNF128	-0.475436	7.25116	-5.3502	2.61511e-05	0.0020387	2.61089
RASL11A	-0.724672	8.61931	-5.34831	2.62664e-05	0.00204003	2.60661
TIMM21	-0.294225	9.50538	-5.34396	2.65352e-05	0.00205321	2.59672
DRAM1	-0.381567	12.499	-5.34046	2.67526e-05	0.00206234	2.58879
PLEKHG3	0.344181	9.11644	5.33213	2.72788e-05	0.00209097	2.56987
A130033P14	-0.270301	5.68493	-5.32938	2.74545e-05	0.00209097	2.56363
D930003E18RIK	-0.616314	8.1936	-5.32897	2.74808e-05	0.00209097	2.5627
TDRD7	-0.427232	10.5283	-5.32752	2.75746e-05	0.00209097	2.55939
NDUFAF4	0.343771	9.91632	5.32668	2.76282e-05	0.00209097	2.5575
IRF7	-0.66554	10.5442	-5.29495	2.97575e-05	0.00224393	2.48537
CEP76	0.296996	7.61718	5.28696	3.03194e-05	0.00227046	2.4672
ID2	1.51159	6.86823	5.28683	3.03283e-05	0.00227046	2.46691
ZBTB18	0.395687	9.16119	5.28003	3.0815e-05	0.0022986	2.45144
SLC43A2	0.478374	8.73654	5.27277	3.13437e-05	0.00232966	2.43492
VEGFC	-0.939267	8.80372	-5.26829	3.16747e-05	0.00234585	2.42471
MAP7D2	0.742491	7.3797	5.25898	3.23728e-05	0.00238902	2.40353
ZFP809	-0.42503	7.28914	-5.25687	3.25336e-05	0.00239237	2.39872
ANGPTL4	-0.639	11.7375	-5.25172	3.29287e-05	0.00241216	2.38699
RHOD	0.53072	10.0464	5.25034	3.30353e-05	0.00241216	2.38385
LXN	0.506501	10.8494	5.24441	3.3498e-05	0.00243736	2.37034
LASP1	-0.281001	11.4842	-5.23907	3.39203e-05	0.00245946	2.35817
TLE3	0.336659	9.56902	5.22527	3.50366e-05	0.00253155	2.32671
ORM3	0.491634	9.82371	5.21038	3.62827e-05	0.00260472	2.29276
IRS2	0.273917	8.98125	5.21017	3.63006e-05	0.00260472	2.29229
PTX3	-1.04566	10.4452	-5.20561	3.66912e-05	0.00262367	2.28189
PVR	0.465657	9.56845	5.19959	3.72138e-05	0.0026519	2.26815
PML	-0.575986	9.24338	-5.19742	3.74038e-05	0.00265631	2.2632
PPP2CA	0.2363	12.8366	5.19272	3.7819e-05	0.00267663	2.25248
SLC15A2	-0.441721	7.36177	-5.18748	3.82877e-05	0.00270059	2.24052
EXTL3	0.303032	11.029	5.18151	3.88284e-05	0.00272944	2.22689
MPP1	-0.342366	12.3224	-5.17692	3.92494e-05	0.00274069	2.21642
SPATA2	0.304807	9.64105	5.17689	3.92527e-05	0.00274069	2.21634
STEAP1	-0.3878	9.23096	-5.16875	4.00113e-05	0.00278428	2.19774
STEAP2	-0.656195	9.19761	-5.16411	4.04502e-05	0.00280341	2.18715
IRF2BP2	0.740966	11.3959	5.16299	4.05566e-05	0.00280341	2.1846
GALNT15	0.440198	8.125	5.15751	4.10823e-05	0.00283031	2.17209
KCTD12B	-0.613621	8.3055	-5.15464	4.13608e-05	0.00284006	2.16552
GUCD1	0.334167	10.1013	5.14873	4.19398e-05	0.00287032	2.15202
PTN	-0.314433	12.8495	-5.14661	4.21502e-05	0.00287523	2.14716
IGSF8	0.406797	9.32963	5.14251	4.25587e-05	0.00289358	2.13779
HOXB2	0.262258	8.34121	5.12113	4.47553e-05	0.00303298	2.08891
AVIL	-0.342822	7.66202	-5.10803	4.6158e-05	0.00311785	2.05894
PPM1K	-0.320679	8.50646	-5.10511	4.64773e-05	0.00312922	2.05225
FDX1	-0.326467	11.9086	-5.096	4.74854e-05	0.00318675	2.03141
GPAM	0.308564	11.7456	5.08688	4.85178e-05	0.00323749	2.01052
PARP9	-0.670741	11.3565	-5.08654	4.85564e-05	0.00323749	2.00975
CREBRF	-0.472282	9.54304	-5.0852	4.87099e-05	0.00323749	2.00668
SH3BGRL	-0.2842	12.5037	-5.08344	4.89126e-05	0.00324058	2.00265
B3GALNT1	-0.38635	10.3517	-5.07876	4.94557e-05	0.00326182	1.99193
DDX58	-0.783074	11.0436	-5.07797	4.95478e-05	0.00326182	1.99012
C1GALT1	-0.405663	9.22566	-5.0719	5.0262e-05	0.00329836	1.97623
KCTD15	0.396969	9.33015	5.0653	5.10514e-05	0.0033396	1.96109
SPAG6L	-0.41888	3.82656	-5.05762	5.19848e-05	0.00338996	1.9435
ATG101	0.547322	9.9171	5.05552	5.22426e-05	0.00339609	1.93869
TUBB4B	0.542467	11.9365	5.05254	5.26112e-05	0.00340005	1.93187
ELF1	-0.363965	8.70716	-5.0514	5.27534e-05	0.00340005	1.92925
FKBPL	0.398237	9.79912	5.05055	5.28588e-05	0.00340005	1.92731
FTSJ3	0.370467	8.44366	5.04975	5.29593e-05	0.00340005	1.92546
SLC19A2	0.323404	9.19766	5.047	5.33039e-05	0.00341161	1.91917
HOXD3OS1	-0.762182	7.57713	-5.03795	5.44559e-05	0.00347075	1.8984
KLRA15	-0.494234	6.34858	-5.03712	5.45625e-05	0.00347075	1.89651
SFPQ	0.470271	10.5829	5.03429	5.49276e-05	0.00347358	1.89003
NXN	0.333103	9.59471	5.03418	5.4942e-05	0.00347358	1.88978
6720475J19RIK	-0.299945	8.31761	-5.02832	5.57084e-05	0.00351132	1.87633
GM2136	0.370025	3.28467	5.01836	5.70346e-05	0.00358194	1.85348
ST3GAL6	-0.398343	9.31885	-5.01665	5.72659e-05	0.00358194	1.84955
CPOX	-0.32871	8.75032	-5.01605	5.73469e-05	0.00358194	1.84818
PCDH19	-0.503278	9.14421	-5.01313	5.77438e-05	0.00358517	1.84149
CHMP7	0.303444	10.0249	5.01313	5.77444e-05	0.00358517	1.84147
VPS37B	0.374044	8.80052	5.01178	5.79282e-05	0.00358584	1.83839
PMP22	0.3005	12.4118	5.00876	5.83434e-05	0.00359498	1.83146
ABHD15	0.356163	10.5918	5.00819	5.84226e-05	0.00359498	1.83014
SLC25A24	-0.322939	10.3889	-4.99309	6.05446e-05	0.00370902	1.7955
KPNA2	0.391869	10.3469	4.99247	6.06335e-05	0.00370902	1.79408
EAF1	0.340483	8.58822	4.99122	6.08139e-05	0.00370911	1.79119
ADRM1	0.268232	11.7433	4.98549	6.16438e-05	0.0037487	1.77803
LRRC75B	0.531686	5.96667	4.98333	6.19595e-05	0.00375688	1.77308
AMD1	0.487534	10.4381	4.98014	6.24281e-05	0.00377426	1.76576
GALE	0.326689	9.66928	4.97004	6.39374e-05	0.00385427	1.74257
POR	0.297934	12.06	4.96274	6.50526e-05	0.00391013	1.72578
COQ10B	0.362956	9.99865	4.95969	6.55231e-05	0.00392703	1.71879
PCBP1	0.227033	12.8867	4.954	6.64119e-05	0.00396883	1.70571
SQSTM1	0.332831	13.0174	4.95065	6.69408e-05	0.00398894	1.69801
TMEM140	-0.462634	11.3286	-4.94934	6.7149e-05	0.00398988	1.695
HYAL2	0.270333	9.11176	4.9468	6.75542e-05	0.00400249	1.68916
RNASE4	-0.4058	10.2018	-4.94313	6.81433e-05	0.00402589	1.68073
BCL6	0.602871	9.25256	4.93715	6.91158e-05	0.00407174	1.66698
FGA	-0.766056	4.72084	-4.93339	6.97335e-05	0.0040965	1.65834
SRSF2	0.288233	12.0649	4.9307	7.01799e-05	0.00411107	1.65215
LMO7	-0.482777	6.64692	-4.91786	7.23464e-05	0.00422605	1.62264
TPM4	-0.300766	11.8291	-4.91415	7.29866e-05	0.00425147	1.61409
SESN3	-0.388737	9.72327	-4.91142	7.34598e-05	0.0042532	1.60782
EPS8	-0.402451	9.18185	-4.91077	7.35737e-05	0.0042532	1.60631
PRRX2	0.525883	9.18208	4.90952	7.3792e-05	0.0042532	1.60344
ZFP810	-0.437008	8.47491	-4.90926	7.38368e-05	0.0042532	1.60285
TRAK1	0.318867	9.56127	4.9046	7.46569e-05	0.00428722	1.59213
TSC22D4	0.336037	10.5292	4.90356	7.48408e-05	0.00428722	1.58974
LPIN1	0.379368	12.1413	4.90085	7.53232e-05	0.00430297	1.58351
CCDC127	0.323146	9.76963	4.89602	7.61915e-05	0.00433265	1.57238
HSPB1	0.485766	9.70066	4.89564	7.62607e-05	0.00433265	1.5715
RAD23B	0.304302	10.8863	4.88873	7.75191e-05	0.00439073	1.55562
FOXC2	0.733947	7.8641	4.88772	7.77064e-05	0.00439073	1.55328
SNN	-0.276435	10.5921	-4.88568	7.8082e-05	0.00439996	1.5486
TMEM86A	0.342585	9.80934	4.8802	7.91045e-05	0.0044455	1.53597
KITL	-0.320167	10.8186	-4.87261	8.05418e-05	0.00451404	1.5185
CREBL2	-0.503793	8.83993	-4.86303	8.23942e-05	0.00460541	1.49644
SDC1	0.272133	10.8258	4.86027	8.29338e-05	0.00461926	1.49011
CIART	0.401043	8.49273	4.85877	8.32303e-05	0.00461926	1.48664
KIF7	0.284176	7.85978	4.85837	8.33102e-05	0.00461926	1.48571
RECK	-0.335143	8.59935	-4.85286	8.44054e-05	0.00466751	1.47304
EGLN3	0.813545	9.49131	4.85075	8.48302e-05	0.00467852	1.46817
BTBD19	0.29095	8.43885	4.84914	8.51548e-05	0.00468397	1.46446
FAM198B	-0.374618	8.44203	-4.84208	8.65949e-05	0.00475058	1.44819
CLCF1	0.473793	8.16751	4.83595	8.7865e-05	0.00480754	1.43407
SLFN8	-0.768752	8.21484	-4.82998	8.91185e-05	0.00486329	1.42033
PPP1R2	-0.263234	10.6315	-4.82729	8.9691e-05	0.00488169	1.41411
ZC3HAV1	-0.374768	10.7272	-4.81552	9.22324e-05	0.00500686	1.38701
SPRY4	0.655536	8.68068	4.80887	9.37012e-05	0.00506299	1.37168
ADCK3	-0.321366	9.83241	-4.80863	9.37546e-05	0.00506299	1.37113
ADK	-0.291033	11.233	-4.80544	9.44687e-05	0.00507351	1.36377
PCK1	0.938315	9.14741	4.8043	9.47246e-05	0.00507351	1.36115
THRSP	0.479332	12.8567	4.80368	9.48648e-05	0.00507351	1.35971
SPTY2D1	0.355501	8.69267	4.80285	9.50535e-05	0.00507351	1.35778
MKNK2	0.298434	12.9348	4.80215	9.52102e-05	0.00507351	1.35619
PGPEP1	0.244484	9.5024	4.80124	9.54173e-05	0.00507351	1.35408
TRMT5	0.33525	8.69793	4.79632	9.65403e-05	0.00512009	1.34273
CCDC174	-0.382211	9.72569	-4.79151	9.76495e-05	0.00514626	1.33165
MLX	0.37106	9.72955	4.79132	9.76934e-05	0.00514626	1.33121
LHFPL2	0.415995	10.5536	4.79096	9.77783e-05	0.00514626	1.33037
NOP56	0.357304	9.95213	4.78961	9.80911e-05	0.00514966	1.32727
PIM3	0.326334	12.0544	4.78773	9.85304e-05	0.00515966	1.32294
CASP12	-0.51147	9.02106	-4.78457	9.92742e-05	0.00518551	1.31565
HECW2	-0.605282	3.86678	-4.78333	9.95665e-05	0.00518772	1.31279
AI607873	-0.748604	9.64083	-4.77397	0.000101807	0.00529117	1.29121
ACVR2A	-0.321114	9.71773	-4.77238	0.000102195	0.005295	1.28752
ADAMTS15	-0.377186	7.68919	-4.77157	0.000102392	0.005295	1.28566
LRRC8D	0.323203	10.2001	4.76743	0.000103403	0.00533401	1.27613
F3	0.363265	11.1215	4.76171	0.000104822	0.00539378	1.26291
MITD1	-0.696081	8.79746	-4.75968	0.000105328	0.00540596	1.25824
KRCC1	-0.267598	10.6787	-4.75868	0.00010558	0.00540596	1.25592
SOCS2	-0.809244	9.30498	-4.75588	0.000106284	0.00542822	1.24947
NKIRAS1	0.38029	9.03475	4.75418	0.000106716	0.00542822	1.24555
CHST11	0.299477	9.74845	4.75385	0.0001068	0.00542822	1.24478
EVI5	-0.302931	11.0292	-4.75148	0.000107404	0.00544331	1.23931
NPR3	-0.708691	8.62029	-4.7503	0.000107704	0.00544331	1.23661
NR4A1	0.620702	9.5328	4.7496	0.000107884	0.00544331	1.23498
MSRB3	-0.33016	9.34942	-4.74635	0.000108723	0.00547231	1.22748
GRASP	0.345001	9.19959	4.7401	0.000110352	0.00554084	1.21306
GM10638	-0.319258	6.86169	-4.73555	0.000111554	0.00556505	1.20255
FAM124A	-0.362287	8.21451	-4.73516	0.000111658	0.00556505	1.20165
ENO2	0.764522	5.8679	4.73411	0.000111936	0.00556505	1.19924
SLC10A6	-0.59031	8.71095	-4.73326	0.000112164	0.00556505	1.19727
ORMDL3	0.372533	11.7063	4.73229	0.000112422	0.00556505	1.19503
ABI3BP	-0.430009	8.21687	-4.73221	0.000112444	0.00556505	1.19485
VWA5A	-0.348692	10.2882	-4.72598	0.000114123	0.00563471	1.18047
AK2	0.281899	11.8472	4.72419	0.00011461	0.00564529	1.17635
SLC35A5	-0.46876	9.30235	-4.71829	0.000116233	0.00571167	1.16272
6330416G13RIK	0.291317	8.63843	4.71311	0.000117675	0.00576885	1.15076
TLR4	-0.509329	8.59045	-4.70754	0.000119246	0.00583207	1.13791
TBL3	0.307673	8.98715	4.69826	0.000121911	0.00594838	1.11648
SERPINA3G	-0.769116	9.13928	-4.69709	0.000122252	0.00595103	1.11377
TNK2	0.371666	11.4616	4.69541	0.000122742	0.00596089	1.1099
LEO1	0.447211	9.06738	4.68906	0.000124613	0.00603761	1.09523
SLC25A26	-0.34974	9.05661	-4.68752	0.000125071	0.00604568	1.09168
FAM13C	-0.546119	8.38118	-4.6865	0.000125377	0.00604639	1.08931
FEM1A	0.240827	8.806	4.68513	0.000125787	0.00605207	1.08614
TRIM63	-0.498755	4.42488	-4.6838	0.000126186	0.0060572	1.08308
CDKN2AIPNL	0.377008	9.3843	4.68228	0.000126642	0.00606507	1.07958
PHOSPHO2	0.337764	9.52675	4.67843	0.000127809	0.00610618	1.07069
SLC25A32	0.380767	8.49552	4.67751	0.000128089	0.00610618	1.06856
NT5C2	0.319835	10.1861	4.67253	0.000129621	0.00616501	1.05704
MARCKS	-0.512799	11.7006	-4.66571	0.000131743	0.00625162	1.0413
STK35	0.370394	8.2181	4.65907	0.000133845	0.00633687	1.02596
BC028454	-0.359039	7.85793	-4.65267	0.000135904	0.00641969	1.01117
MARK2	0.292294	9.71584	4.64862	0.000137224	0.00645888	1.0018
FBXO28	0.311468	9.91628	4.64821	0.000137357	0.00645888	1.00087
EIF4E	0.288797	11.2478	4.63922	0.000140334	0.00658396	0.980084
UNC5B	0.411287	9.40785	4.63791	0.000140771	0.00658957	0.97707
ARMCX2	-0.257136	10.9118	-4.6337	0.000142192	0.00664105	0.967344
FAM102B	-0.509004	10.5628	-4.63213	0.000142725	0.00664787	0.963718
ARMCX4	0.459444	8.95724	4.63139	0.000142979	0.00664787	0.961996
ELAVL1	0.367797	10.3537	4.62088	0.000146609	0.00680142	0.937701
JMJD6	0.465725	9.53339	4.613	0.000149392	0.00691506	0.919483
PDXP	0.4997	8.87881	4.60406	0.000152613	0.00703887	0.89882
MFSD9	0.460532	7.48415	4.60369	0.000152746	0.00703887	0.897977
OGN	-0.481269	10.9808	-4.60032	0.00015398	0.0070624	0.890179
CTTNBP2NL	0.375323	9.35237	4.5999	0.000154135	0.0070624	0.889204
SMC4	-0.362733	9.92622	-4.59951	0.000154278	0.0070624	0.888307
RUFY3	0.273081	7.62887	4.59697	0.000155214	0.00708959	0.882449
UBAP1	0.286233	10.406	4.58225	0.000160764	0.00732696	0.848418
TFE3	0.302928	9.98212	4.57877	0.000162108	0.00737199	0.840357
CPE	-0.304633	11.4498	-4.5737	0.000164082	0.00743908	0.828635
IER5L	0.619685	9.11846	4.57314	0.000164301	0.00743908	0.827344
HSPA2	0.285153	8.87028	4.57143	0.000164972	0.00745322	0.823394
1190002N15RIK	0.592076	9.98399	4.56878	0.00016602	0.00748174	0.817261
ZFAND2A	0.381465	10.7189	4.56758	0.000166496	0.00748174	0.814489
PELO	0.279576	8.63281	4.5671	0.000166686	0.00748174	0.813385
SMARCA1	-0.417119	7.67925	-4.5649	0.000167564	0.00750491	0.808297
RARA	0.548449	7.86256	4.55754	0.000170537	0.00762161	0.791265
KLF10	0.524358	10.1331	4.55442	0.00017181	0.00766197	0.784066
PCNXL4	0.274183	9.02488	4.5475	0.000174673	0.00777294	0.768063
SERINC3	-0.225233	12.3264	-4.54237	0.000176828	0.00785201	0.756187
ANO9	0.483758	4.19485	4.539	0.000178256	0.00789743	0.748403
ALDH1A7	-0.2928	12.4747	-4.53816	0.000178613	0.00789743	0.746464
FMO3	-0.458657	6.9764	-4.53502	0.00017996	0.00794005	0.739191
AHCYL1	-0.258499	11.1424	-4.52704	0.000183424	0.00807574	0.720729
PCMTD2	-0.45629	9.72544	-4.52141	0.000185906	0.00816139	0.70772
SURF6	0.332761	8.26415	4.52085	0.000186157	0.00816139	0.706412
PPARD	0.316442	10.1732	4.51809	0.000187387	0.00819541	0.700038
MCL1	-0.3213	11.667	-4.51734	0.000187723	0.00819541	0.698301
EFCAB7	-0.297175	7.10049	-4.50429	0.000193668	0.00843719	0.668122
FUBP1	0.357496	9.50427	4.49688	0.000197129	0.00856854	0.650978
1600002H07RIK	0.375476	7.78149	4.49607	0.00019751	0.00856854	0.64911
ARHGEF2	0.510922	10.0387	4.49258	0.000199165	0.00861494	0.641032
HAS2	-0.799412	8.13375	-4.49207	0.00019941	0.00861494	0.639843
CCDC122	-0.385934	8.61313	-4.48747	0.000201611	0.00869192	0.629219
BLZF1	0.24329	9.07183	4.481	0.000204754	0.00880908	0.614252
EIF2B2	0.263965	10.8896	4.47748	0.000206486	0.00886523	0.606097
SREBF1	-0.296801	10.9468	-4.47659	0.000206924	0.00886567	0.604047
LPCAT1	-0.284131	9.59313	-4.47039	0.000210017	0.00897964	0.58969
TCP11L2	-0.478044	9.23619	-4.46726	0.000211591	0.00902832	0.582465
SLC25A29	0.354799	9.97378	4.46422	0.000213136	0.00907555	0.575427
PAQR4	0.419201	11.4558	4.45521	0.000217777	0.0092542	0.554582
EFNA4	0.271863	7.69378	4.45205	0.000219432	0.00930545	0.547258
SMURF2	0.304301	10.3525	4.45003	0.00022049	0.00933122	0.542606
SLIT2	-0.507874	9.16838	-4.44446	0.000223446	0.00943708	0.529721
ADAM17	0.265457	9.7231	4.4426	0.000224442	0.00945987	0.525418
PRKAG2	0.322874	8.40932	4.43852	0.000226648	0.00951628	0.515959
AA409749	-0.384977	5.53915	-4.43842	0.000226698	0.00951628	0.515742
ADAM9	-0.222967	11.5481	-4.43256	0.000229901	0.00963123	0.502171
TICAM1	0.360872	9.03975	4.42815	0.000232339	0.00968583	0.491969
ITPK1	0.297943	10.1267	4.42771	0.000232581	0.00968583	0.49096
MRGPRE	0.270636	7.11035	4.42767	0.000232606	0.00968583	0.490859
AVL9	-0.322747	9.6208	-4.42504	0.000234071	0.0097273	0.484786
IL1RAP	-0.49168	9.19291	-4.42116	0.000236255	0.00978334	0.475803
TMEM120A	0.491366	11.4869	4.42038	0.000236696	0.00978334	0.473998
CYP4V3	-0.242574	9.04801	-4.42013	0.000236834	0.00978334	0.473433
MS4A4D	-0.548599	7.17973	-4.41175	0.000241631	0.00996162	0.454043
DHX58	-0.710703	9.68865	-4.40901	0.000243223	0.00999247	0.447691
CD69	0.373079	3.49739	4.40859	0.000243465	0.00999247	0.44673
HSPA12B	0.291483	7.41446	4.40724	0.000244254	0.00999247	0.443601
RXRA	0.265133	11.2698	4.40654	0.000244665	0.00999247	0.441976
SAC3D1	-0.251385	9.59475	-4.40633	0.000244788	0.00999247	0.441487
TM4SF1	-0.505616	9.28759	-4.40119	0.000247812	0.0100883	0.429616
DNAJA4	0.246927	8.88605	4.40069	0.00024811	0.0100883	0.428452
CARHSP1	0.305967	10.6725	4.39433	0.000251915	0.010223	0.413736
TIMM8A1	0.405198	10.5527	4.39311	0.000252651	0.0102328	0.410916
EPC1	-0.2563	9.48118	-4.38695	0.000256403	0.0103646	0.396663
FZD3	0.26809	7.95908	4.38061	0.000260323	0.0104783	0.381993
D1PAS1	0.32671	6.53114	4.3795	0.000261014	0.0104783	0.37943
RARS	0.293336	10.478	4.37891	0.000261384	0.0104783	0.378058
FAM46B	-0.360697	6.12678	-4.37855	0.000261605	0.0104783	0.377241
COL3A1	-0.331467	13.53	-4.37822	0.000261813	0.0104783	0.376473
SQLE	0.446669	11.658	4.37711	0.00026251	0.0104783	0.373902
SLC2A4	0.339468	10.9901	4.37637	0.000262978	0.0104783	0.372182
CAPN6	-0.501035	10.0897	-4.37592	0.000263259	0.0104783	0.371148
CMTM3	-0.250094	9.80585	-4.37495	0.00026387	0.0104825	0.368907
CXCL10	-1.11348	9.51491	-4.37385	0.000264569	0.0104902	0.366351
PRR5	0.540347	8.53623	4.36762	0.00026854	0.0106273	0.351948
GAS1	-0.3873	12.4049	-4.35975	0.000273644	0.0108087	0.333748
4930577N17RIK	-0.291615	6.4757	-4.35695	0.000275484	0.0108607	0.32727
SF3A1	0.255076	9.42043	4.35508	0.00027672	0.0108887	0.322944
BAG5	0.258495	9.86314	4.35202	0.000278752	0.0109479	0.315873
PIGL	-0.443749	9.69562	-4.34761	0.000281716	0.0110434	0.305651
PSMD5	0.298404	10.3607	4.34544	0.000283179	0.0110798	0.300643
UCK1	0.405502	11.3609	4.34007	0.000286845	0.0111644	0.288214
ATL1	-0.541886	7.1928	-4.33998	0.000286904	0.0111644	0.288013
SLC7A5	0.406766	10.709	4.33927	0.000287389	0.0111644	0.28638
NCBP2	-0.284532	10.7546	-4.33912	0.000287495	0.0111644	0.286025
ATG4D	0.269409	8.43658	4.338	0.000288264	0.0111733	0.283442
ITGA5	0.431239	8.14143	4.33641	0.000289366	0.0111951	0.279756
INPP5K	-0.31803	9.78116	-4.33441	0.000290754	0.0112279	0.275134
SLC16A1	0.481913	9.69445	4.33019	0.000293704	0.0113207	0.265379
S100A4	-0.322466	11.6479	-4.32546	0.000297047	0.0114283	0.254442
IWS1	0.290517	8.49353	4.32453	0.000297713	0.0114327	0.252277
ACTG2	-0.360144	6.18657	-4.3226	0.000299093	0.0114645	0.247808
LRRC59	0.285633	12.0329	4.31783	0.000302524	0.0115746	0.23679
PUS1	0.226531	10.5306	4.31511	0.000304504	0.0116124	0.230486
ADGRG2	-0.403064	6.90223	-4.31493	0.000304631	0.0116124	0.230083
ZFP131	0.243401	9.81453	4.31043	0.000307931	0.0116935	0.219675
ACER2	-0.346187	7.27497	-4.31005	0.000308213	0.0116935	0.218789
MUL1	0.367531	8.80678	4.30863	0.000309263	0.0116935	0.215503
GM2115	-0.523871	8.27985	-4.30798	0.000309746	0.0116935	0.213996
PLEKHG5	0.324077	9.2642	4.30763	0.000310002	0.0116935	0.213199
NR2C2	-0.272566	10.6896	-4.30744	0.000310143	0.0116935	0.212758
RAB40B	-0.349347	8.24763	-4.30417	0.000312581	0.0117545	0.205195
CBLL1	0.28765	9.01659	4.30375	0.000312893	0.0117545	0.204231
PLCL2	0.33791	7.21823	4.30224	0.000314031	0.0117759	0.200723
SAP30	0.515597	7.47244	4.30003	0.000315691	0.0118167	0.195632
NFIC	0.349131	10.6043	4.29895	0.00031651	0.0118261	0.193128
RNLS	-0.351396	7.06137	-4.29645	0.000318409	0.0118756	0.187351
CD27	0.357756	5.39392	4.29518	0.000319382	0.0118905	0.184402
HIPK3	-0.300633	11.3428	-4.29416	0.000320162	0.0118982	0.182046
CITED2	-0.701366	11.4809	-4.293	0.000321052	0.0119012	0.179366
DGCR2	0.265212	10.0252	4.29256	0.000321391	0.0119012	0.178346
BMF	0.296214	7.71935	4.29154	0.000322175	0.011909	0.175993
LBH	-0.519458	8.73949	-4.28039	0.000330895	0.0122096	0.150199
GM12130	-0.309736	4.62899	-4.27922	0.000331818	0.0122219	0.14751
NANP	0.310587	10.3818	4.27777	0.000332972	0.0122399	0.144157
NCDN	0.350433	8.79511	4.27655	0.000333949	0.0122399	0.141326
GBP3	-0.597501	11.057	-4.27639	0.000334079	0.0122399	0.140951
HEATR5A	-0.302457	9.22162	-4.2746	0.000335512	0.0122708	0.136817
PRKCD	0.268402	10.0809	4.27141	0.000338083	0.0123252	0.129447
TSR1	0.272313	9.6801	4.27128	0.00033819	0.0123252	0.12914
HIRA	0.297916	8.35847	4.27032	0.000338964	0.0123317	0.126934
KANK3	-0.31721	6.00652	-4.26794	0.000340901	0.0123805	0.12143
FAM60A	-0.272675	6.78056	-4.26425	0.00034393	0.012456	0.112889
GADD45G	0.417939	9.79168	4.26313	0.000344854	0.012456	0.110298
FLYWCH1	0.2584	10.6377	4.26262	0.000345272	0.012456	0.109127
MAFG	0.298344	9.7146	4.26196	0.000345819	0.012456	0.1076
MAK16	0.259534	10.4083	4.26176	0.000345984	0.012456	0.107138
SHC1	0.346698	10.7765	4.25702	0.000349933	0.0125764	0.0961804
PDE12	0.338326	9.3651	4.25415	0.000352344	0.0126202	0.0895535
GAS5	-0.266766	11.984	-4.25412	0.000352371	0.0126202	0.0894781
LRRC8A	0.338401	10.0804	4.253	0.000353318	0.0126287	0.0868869
GULP1	-0.621401	10.2338	-4.2524	0.000353824	0.0126287	0.0855042
2010309G21RIK	-0.348488	6.96871	-4.25168	0.000354436	0.0126287	0.0838383
TMED8	0.258903	9.60753	4.24904	0.000356685	0.0126871	0.0777308
PAPOLG	-0.333342	7.80796	-4.24651	0.000358851	0.0127423	0.0718869
RNF113A2	0.243004	5.85733	4.24184	0.000362886	0.0128635	0.0610909
DAB2	-0.549554	9.50651	-4.24077	0.000363819	0.0128746	0.0586136
RHOF	0.429472	7.71388	4.23671	0.000367373	0.0129782	0.0492286
SLC7A1	0.405059	10.3769	4.23439	0.000369417	0.01301	0.0438749
4930458D05RIK	0.339759	8.44047	4.23384	0.000369905	0.01301	0.0426003
HTRA1	-0.292562	6.66154	-4.23287	0.000370761	0.01301	0.0403699
IRX2	0.340602	8.53574	4.23285	0.000370784	0.01301	0.0403099
AARS	0.256034	12.2561	4.23041	0.000372955	0.0130553	0.0346751
1700123O20RIK	0.427868	10.2938	4.2295	0.000373768	0.0130553	0.0325727
AKT2	0.300767	11.2072	4.22866	0.000374521	0.0130553	0.0306288
RP2	-0.277895	7.67254	-4.2281	0.000375022	0.0130553	0.0293405
TEF	0.227465	11.1327	4.22788	0.00037522	0.0130553	0.0288295
PRR5L	-0.521196	8.04033	-4.22675	0.000376239	0.0130688	0.0262134
PAK3	-0.49799	9.09193	-4.22157	0.000380931	0.0132039	0.0142519
CRYAB	-0.261199	11.0378	-4.22105	0.000381402	0.0132039	0.0130596
SLC12A2	-0.316499	9.99338	-4.21263	0.00038917	0.0134493	-0.00639764
9330118A15RIK	0.428694	6.70202	4.21197	0.000389789	0.0134493	-0.00793098
ADO	0.242883	9.52944	4.2098	0.000391816	0.0134796	-0.0129363
2900054C01RIK	-0.400711	7.77631	-4.2096	0.000392008	0.0134796	-0.0134089
ADGRG1	0.363991	8.37832	4.20895	0.000392616	0.0134796	-0.0149045
MED14	-0.334483	8.77687	-4.20642	0.000395001	0.0135391	-0.020749
FAM98A	0.324183	9.91257	4.20566	0.000395719	0.0135413	-0.0225016
PXN	0.312966	10.4801	4.20398	0.00039732	0.0135737	-0.0263975
UBTD1	0.253499	10.2419	4.20163	0.000399555	0.0136276	-0.0318101
GPR153	0.361657	8.27148	4.20064	0.000400509	0.0136377	-0.0341105
PIEZO1	0.247433	9.85217	4.19944	0.000401653	0.0136542	-0.0368635
DUSP6	-0.757558	7.5367	-4.19721	0.000403813	0.0136969	-0.0420367
NAGK	-0.225899	11.335	-4.19677	0.000404229	0.0136969	-0.043031
MAOA	-0.242901	11.8205	-4.19354	0.000407371	0.0137713	-0.0505002
PHF23	0.251964	10.8745	4.19315	0.000407754	0.0137713	-0.051406
CABIN1	0.306231	9.20406	4.19131	0.000409554	0.0138025	-0.0556567
CDH11	-0.376302	11.8489	-4.19085	0.000410007	0.0138025	-0.0567232
NAA60	0.241966	10.8694	4.19014	0.000410707	0.0138036	-0.0583675
AW209491	0.29057	9.12679	4.18411	0.000416673	0.0139815	-0.0722791
NDN	-0.347733	10.5332	-4.18017	0.000420625	0.0140595	-0.0813857
CCDC34	-0.35453	8.65843	-4.18005	0.00042074	0.0140595	-0.0816492
PPP1R15B	0.404799	10.7721	4.17976	0.000421032	0.0140595	-0.0823187
PRKG1	-0.287928	7.68584	-4.17544	0.000425418	0.0141831	-0.0923152
ARL4A	0.561159	10.5187	4.17354	0.000427351	0.0142247	-0.096688
SRXN1	0.590799	10.3552	4.1723	0.000428624	0.0142442	-0.0995551
RBM15	0.317528	8.07028	4.17023	0.000430755	0.0142921	-0.104338
MAP2K3	0.3126	10.9593	4.16485	0.000436342	0.0144544	-0.116768
EXOSC3	0.286069	8.42986	4.15773	0.000443838	0.0146792	-0.133193
NAV1	0.419814	8.84116	4.15692	0.000444702	0.0146844	-0.135068
TIPARP	0.334579	10.0834	4.15583	0.00044586	0.0146992	-0.137577
ZFP598	0.26077	10.334	4.15195	0.000450026	0.014813	-0.146543
RSU1	-0.232365	10.9928	-4.15018	0.000451935	0.0148523	-0.150626
ERRFI1	-0.697932	9.96982	-4.14685	0.000455556	0.0149476	-0.15832
ARRDC4	0.430723	8.54972	4.14306	0.000459706	0.01505	-0.167064
GABPB1	0.329206	7.66558	4.14267	0.000460129	0.01505	-0.16795
3110001I22RIK	0.443195	8.40861	4.14004	0.00046304	0.0151214	-0.17403
ADRB3	-0.667182	10.8681	-4.13577	0.000467801	0.0152528	-0.183891
CNKSR3	-0.337133	10.3126	-4.13384	0.000469968	0.0152994	-0.188348
C77080	0.290238	8.11532	4.13207	0.000471955	0.01534	-0.192414
2810454H06RIK	-0.281606	7.08845	-4.13035	0.000473902	0.0153792	-0.196382
LDLR	0.399995	11.1875	4.12878	0.000475691	0.0154131	-0.200013
MAP3K11	0.201347	7.89639	4.12684	0.000477905	0.015448	-0.20449
GCLC	0.52043	9.6843	4.12653	0.000478256	0.015448	-0.205198
ZFP668	0.332588	7.1061	4.12553	0.000479407	0.0154611	-0.207514
SLC35D1	0.254402	7.84489	4.10844	0.000499427	0.0160817	-0.246944
RAP2A	-0.272608	8.51897	-4.10481	0.000503782	0.0161968	-0.25531
URGCP	0.224131	10.2217	4.10231	0.00050681	0.0162689	-0.261084
OSBPL1A	-0.268968	10.2674	-4.10106	0.00050832	0.0162922	-0.26395
A530016L24RIK	0.367933	11.3944	4.09656	0.000513834	0.0164435	-0.274347
DTWD1	-0.312873	9.5711	-4.0931	0.000518104	0.0165546	-0.28232
NRP1	-0.247734	11.1901	-4.09166	0.000519896	0.0165863	-0.285647
KTI12	0.232587	9.61662	4.08547	0.00052765	0.0167824	-0.299907
PRKG2	-0.435871	8.6307	-4.08546	0.00052766	0.0167824	-0.299927
SYDE1	-0.352594	9.73079	-4.08347	0.000530186	0.0168369	-0.304528
MYBL2	0.34363	6.08956	4.07743	0.000537902	0.0170558	-0.318444
TLE1	-0.363426	9.38031	-4.07479	0.000541311	0.0171213	-0.324529
SETDB2	-0.4259	9.21977	-4.07448	0.000541712	0.0171213	-0.325243
LRIG1	0.239068	12.5555	4.07391	0.000542445	0.0171213	-0.326546
TNFRSF12A	0.365529	11.2518	4.07205	0.000544868	0.0171716	-0.330837
ENTPD6	0.270666	10.2439	4.06874	0.000549199	0.0172729	-0.338463
ANGPT1	-0.552531	10.8694	-4.06833	0.000549746	0.0172729	-0.339422
TTYH2	0.244365	11.0136	4.06676	0.000551808	0.0173114	-0.343027
RIPK4	-0.31682	3.81617	-4.06416	0.000555253	0.0173932	-0.349021
HRCT1	-0.357257	9.47581	-4.06103	0.000559431	0.0174893	-0.35624
PRKD3	-0.2848	9.59208	-4.06001	0.000560794	0.0174893	-0.358583
NR2F6	0.234152	9.93596	4.05997	0.000560853	0.0174893	-0.358685
FBL	0.289588	10.164	4.05873	0.000562522	0.0175096	-0.361545
CBR3	0.323431	11.7235	4.05823	0.000563193	0.0175096	-0.362694
NHLRC2	0.248767	9.08839	4.05481	0.000567815	0.0176074	-0.370564
RANBP9	-0.329833	11.195	-4.05465	0.000568036	0.0176074	-0.37094
D5ERTD579E	0.295299	10.6102	4.05008	0.000574278	0.0177743	-0.381461
TIA1	-0.265086	9.68135	-4.04916	0.000575542	0.0177818	-0.383579
PQLC2	0.365269	9.07661	4.04866	0.000576236	0.0177818	-0.384739
KNOP1	0.264236	8.60434	4.04722	0.000578229	0.0178168	-0.388063
ENPP4	-0.408827	10.1893	-4.04629	0.000579512	0.0178299	-0.390198
GRB14	-0.642217	9.63864	-4.04549	0.000580627	0.0178377	-0.392048
FAM20C	0.228394	8.55427	4.043	0.000584098	0.0179178	-0.397785
RNF13	-0.223099	11.6882	-4.04224	0.000585156	0.0179238	-0.399529
ERLIN1	-0.305069	10.9056	-4.04066	0.000587371	0.0179651	-0.403166
NCKAP5	-0.383432	5.41972	-4.0383	0.00059069	0.01804	-0.40859
PTCH1	-0.344692	9.3477	-4.03763	0.000591649	0.0180427	-0.410152
LZTS3	0.255196	8.57589	4.03563	0.000594477	0.0180904	-0.414742
MPHOSPH6	0.31403	9.65857	4.03529	0.00059496	0.0180904	-0.415523
SLC6A9	0.29139	9.74024	4.03263	0.000598761	0.0181794	-0.421654
HSPA4	0.2802	11.0011	4.03037	0.000602007	0.0182359	-0.426858
ATF6B	0.238206	8.64258	4.03011	0.000602383	0.0182359	-0.427459
PLCXD2	-0.360131	7.27823	-4.01951	0.000617849	0.0186769	-0.451858
JAGN1	0.222803	11.4497	4.01757	0.000620725	0.0187365	-0.456326
ACSBG1	0.245413	6.25703	4.01255	0.000628222	0.0189294	-0.467881
GM16055	0.243143	6.54461	4.01194	0.000629138	0.0189294	-0.469281
ZFP385A	0.319843	9.93698	4.01147	0.000629856	0.0189294	-0.470379
CRBN	-0.289934	11.1093	-3.99797	0.000650515	0.019522	-0.501432
1810026J23RIK	0.240067	10.1557	3.99529	0.000654695	0.0195916	-0.507594
SENP7	-0.356857	9.12952	-3.99528	0.000654722	0.0195916	-0.507633
MIEF1	0.283019	9.43984	3.99306	0.000658205	0.0196674	-0.512737
ORC2	0.226513	9.21681	3.99147	0.000660704	0.0197137	-0.516383
WDR12	0.304343	9.29013	3.98892	0.000664755	0.0198061	-0.522263
FBXL5	-0.297202	10.7799	-3.98577	0.00066977	0.0199268	-0.529491
STRADB	-0.241153	9.53563	-3.98461	0.000671632	0.0199536	-0.532162
TBC1D2B	-0.305402	10.1475	-3.97982	0.000679378	0.0201549	-0.543191
MITF	-0.63588	9.05978	-3.9772	0.000683648	0.0202526	-0.549218
6720422M22RIK	-0.306993	5.68439	-3.97649	0.000684801	0.0202578	-0.550837
DUSP14	0.347403	7.80218	3.97372	0.000689356	0.0203413	-0.557213
STIP1	0.214716	10.1988	3.97328	0.000690071	0.0203413	-0.55821
FZR1	0.227507	9.15057	3.97298	0.000690567	0.0203413	-0.558901
BASP1	-0.252169	10.8666	-3.97117	0.000693574	0.0204009	-0.563079
FAM53C	0.232436	10.4524	3.96947	0.000696389	0.0204547	-0.566974
PKM	0.262367	12.4503	3.96645	0.000701443	0.020574	-0.573928
CENPB	0.315563	9.52094	3.96583	0.000702485	0.0205755	-0.575355
CCDC85B	0.335163	9.0784	3.96394	0.000705654	0.0206391	-0.579684
USP10	0.208257	9.65661	3.96266	0.000707817	0.0206732	-0.582626
DYNLT3	-0.224134	12.0467	-3.96152	0.000709748	0.0206791	-0.585245
DCP2	-0.409718	8.99912	-3.96124	0.000710223	0.0206791	-0.585889
UAP1	0.294494	8.98269	3.96078	0.000711009	0.0206791	-0.586952
FAM169A	-0.236508	4.21751	-3.95812	0.000715543	0.0207818	-0.593064
LRCH2	-0.400553	5.85635	-3.95641	0.000718469	0.0208376	-0.596987
COL4A3BP	-0.315765	10.2569	-3.95556	0.000719941	0.0208455	-0.598955
FITM2	0.218101	11.1851	3.95501	0.00072089	0.0208455	-0.600222
C2	-0.247714	8.5696	-3.95402	0.000722594	0.0208455	-0.602491
RAB26OS	0.488634	5.20491	3.95392	0.000722763	0.0208455	-0.602716
CHD1	0.416316	8.2318	3.95206	0.000725989	0.0209095	-0.606998
DNAAF2	0.253577	7.69686	3.94851	0.00073217	0.0210583	-0.615148
PFKFB3	0.451369	9.83357	3.94629	0.000736063	0.0211409	-0.620245
FAM217B	0.260404	9.80389	3.94262	0.000742552	0.0212511	-0.628682
RNPC3	-0.36441	8.47657	-3.94236	0.000743005	0.0212511	-0.629268
PGM5	-0.294936	6.13573	-3.94232	0.000743075	0.0212511	-0.629358
CSRNP1	0.284931	8.48873	3.9418	0.000743999	0.0212511	-0.630553
FDFT1	0.287733	11.2422	3.93745	0.000751773	0.0214196	-0.640544
AGRN	-0.253267	9.69467	-3.937	0.000752594	0.0214196	-0.641592
LIN7C	0.210801	10.4399	3.93677	0.000752998	0.0214196	-0.642108
ZFP516	0.420399	8.86739	3.93389	0.000758197	0.021538	-0.648722
BC010981	0.275946	7.90192	3.93074	0.000763927	0.0216171	-0.655957
GRAMD4	-0.236923	8.97648	-3.93044	0.000764478	0.0216171	-0.65665
A930036A04RIK	-0.26719	6.32024	-3.93036	0.000764622	0.0216171	-0.656831
DDX3X	0.206933	12.7134	3.93007	0.000765153	0.0216171	-0.657498
MIR22HG	0.262964	10.0639	3.92931	0.000766537	0.0216268	-0.659235
MFSD5	0.250231	11.117	3.92689	0.000770991	0.0217229	-0.664803
PPT2	0.263166	11.1173	3.92624	0.000772194	0.0217272	-0.6663
RORA	0.330189	9.13913	3.92343	0.000777386	0.0218437	-0.67274
ZDHHC13	-0.21358	8.99557	-3.92281	0.000778535	0.0218464	-0.674159
IER3	0.679631	9.14886	3.91783	0.00078786	0.0220491	-0.685598
RIOK2	0.347194	9.42513	3.91782	0.000787886	0.0220491	-0.68563
PLK4	-0.307364	7.07509	-3.91355	0.000795958	0.0222382	-0.695423
9530019H20RIK	-0.312566	4.39234	-3.91311	0.000796786	0.0222382	-0.696423
ADAR	-0.286509	10.3702	-3.91061	0.000801572	0.0223112	-0.702176
MLF1	-0.431175	5.93066	-3.91027	0.000802222	0.0223112	-0.702954
FGFR3	0.257956	7.79012	3.91005	0.000802631	0.0223112	-0.703443
AU022680	-0.221915	3.35223	-3.90886	0.000804919	0.0223368	-0.706178
FKBP4	0.266701	10.6026	3.90786	0.000806851	0.0223368	-0.708481
TMEM123	-0.196933	11.3546	-3.90756	0.000807436	0.0223368	-0.709178
TNS3	-0.364601	11.2291	-3.90734	0.00080786	0.0223368	-0.709682
SNTA1	0.278243	8.51483	3.90409	0.000814149	0.0224175	-0.717131
GLIPR2	0.284707	9.87149	3.90379	0.000814737	0.0224175	-0.717824
GOSR1	0.259494	9.34982	3.90377	0.000814763	0.0224175	-0.717855
DEB1	0.359799	10.0197	3.9036	0.000815104	0.0224175	-0.718257
4930513N20RIK	-0.277033	5.99939	-3.90056	0.00082104	0.0225393	-0.725226
NAT8L	0.388433	9.16801	3.90022	0.000821704	0.0225393	-0.726003
NOB1	0.202189	9.82909	3.89921	0.000823688	0.0225638	-0.728319
METTL7A2	-0.285994	9.49843	-3.89678	0.000828494	0.0226556	-0.733907
RSRC1	-0.282311	8.48561	-3.89641	0.000829223	0.0226556	-0.734752
LY6G6C	0.23361	8.94635	3.89336	0.000835275	0.0227909	-0.741735
HES1	0.521327	9.15023	3.88865	0.000844732	0.0230187	-0.752547
0610030E20RIK	-0.224463	10.3514	-3.88457	0.000852998	0.0232134	-0.761897
ZNHIT6	-0.284529	9.59632	-3.88361	0.000854957	0.0232209	-0.7641
SEC24D	0.274019	10.2275	3.88334	0.000855513	0.0232209	-0.764725
KSR1	0.397131	8.76215	3.88188	0.000858501	0.0232715	-0.768072
LOC102639518	-0.30938	4.80529	-3.88013	0.000862088	0.0233116	-0.772076
1700007J24RIK	-0.279175	4.20068	-3.87982	0.000862728	0.0233116	-0.772788
LYRM2	-0.326888	9.24836	-3.87952	0.00086335	0.0233116	-0.773481
TINAG	-0.363046	7.40844	-3.87429	0.000874195	0.0235737	-0.785465
MTMR14	-0.311503	9.04775	-3.87332	0.000876219	0.0235976	-0.787686
TNFRSF1B	0.307994	8.27145	3.87087	0.000881346	0.0237049	-0.793286
PNP	-0.277533	11.7023	-3.86948	0.000884291	0.0237533	-0.796489
ARFGAP1	0.30767	9.14037	3.86848	0.000886403	0.0237792	-0.798779
INTS6	-0.27064	9.55565	-3.86739	0.00088871	0.0238103	-0.801274
PPP2R5B	0.305957	8.91549	3.86556	0.000892603	0.0238838	-0.80547
DDIT4	1.0991	10.6242	3.86439	0.000895088	0.0238981	-0.808138
TMEM55A	-0.230032	10.8867	-3.86423	0.000895443	0.0238981	-0.808519
SIPA1	0.264501	8.33498	3.86078	0.000902832	0.0240643	-0.816407
BC026600	-0.249865	7.7374	-3.8598	0.000904947	0.0240676	-0.818653
CARS	0.281505	8.98638	3.85931	0.000906014	0.0240676	-0.819784
EMC6	0.315133	11.4704	3.85911	0.000906436	0.0240676	-0.82023
FNIP2	0.253544	8.41459	3.85821	0.00090839	0.0240777	-0.822297
6430571L13RIK	0.326037	7.57822	3.85786	0.00090914	0.0240777	-0.82309
ACAP2	-0.282237	10.7103	-3.85658	0.00091194	0.0240937	-0.826041
LEPROT	-0.28765	10.0857	-3.85652	0.000912067	0.0240937	-0.826174
MED19	0.270176	9.46581	3.85474	0.000915947	0.0241654	-0.830249
TMCC1	0.31825	9.22786	3.85382	0.000917967	0.0241879	-0.832362
FAM208A	-0.344582	6.99573	-3.84883	0.000928959	0.0244465	-0.843785
GTF2IRD1	0.258083	9.74709	3.84808	0.000930625	0.0244593	-0.845505
RANBP10	-0.226436	10.2191	-3.84687	0.000933306	0.0244987	-0.848266
D7WSU130E	0.275246	7.32278	3.84564	0.000936051	0.0245397	-0.851083
TRIM34A	-0.432094	7.47981	-3.84379	0.000940191	0.0246171	-0.855317
SYT12	0.392779	7.39559	3.84279	0.000942441	0.0246449	-0.857611
TIGD2	0.304563	10.2617	3.84155	0.000945227	0.0246866	-0.860444
FAS	-0.676355	8.78677	-3.83937	0.000950157	0.0247842	-0.865434
SYDE2	0.316267	9.64949	3.83779	0.000953738	0.0248416	-0.869044
FAM120C	-0.275159	8.64507	-3.83735	0.000954754	0.0248416	-0.870065
NANOG	-0.298127	5.13573	-3.83647	0.000956752	0.0248624	-0.872071
COA7	0.299459	8.83604	3.83439	0.000961518	0.0248932	-0.876838
AI987944	0.268644	7.23412	3.83395	0.000962516	0.0248932	-0.877833
RPRD2	0.278537	8.34375	3.83378	0.000962919	0.0248932	-0.878235
AK1	0.337438	10.3651	3.83355	0.000963434	0.0248932	-0.878747
LPPOS	-0.279093	9.53505	-3.83333	0.00096394	0.0248932	-0.879251
PFKFB4	0.299428	9.27938	3.83251	0.000965836	0.0249051	-0.881137
EEPD1	-0.572994	9.47701	-3.83209	0.000966802	0.0249051	-0.882096
CIRH1A	0.208569	11.1271	3.82881	0.000974387	0.0250693	-0.889592
ORAI2	0.248919	8.25822	3.8281	0.000976043	0.0250808	-0.891221
MEX3B	0.585441	5.97786	3.8272	0.000978147	0.0251037	-0.893286
TPK1	-0.280879	8.51675	-3.82593	0.000981107	0.0251486	-0.896184
TJP1	-0.275903	9.60214	-3.82135	0.000991878	0.0253933	-0.906657
SGTB	0.254827	8.24432	3.82036	0.000994235	0.0254223	-0.908934
LIN54	-0.304058	8.11314	-3.81877	0.000998	0.0254871	-0.912558
RPL7L1	0.267364	10.3608	3.8179	0.00100008	0.0255088	-0.914555
IQSEC1	0.268134	11.2714	3.81541	0.00100604	0.0256292	-0.92025
HERPUD2	-0.332498	10.8519	-3.81271	0.00101254	0.0257632	-0.926429
KLHL24	-0.3679	10.339	-3.81122	0.00101612	0.0258226	-0.929814
CHFR	-0.26173	9.67194	-3.80749	0.00102522	0.0260219	-0.93836
CBX4	0.272834	11.6278	3.80607	0.00102867	0.0260777	-0.941585
GM14169	-0.259142	5.30007	-3.8034	0.00103525	0.0262124	-0.947695
COL5A2	-0.254233	12.0919	-3.80095	0.00104133	0.0263341	-0.953308
SLC26A6	0.285416	8.8522	3.80025	0.00104306	0.0263458	-0.954901
WBP1L	0.214967	11.1155	3.79486	0.00105655	0.0266542	-0.967224
PPARA	0.244284	6.21536	3.79406	0.00105854	0.026672	-0.96903
OSMR	-0.511598	10.7369	-3.7923	0.001063	0.0267516	-0.973053
INO80E	0.229194	9.17454	3.78983	0.00106928	0.0268771	-0.9787
TMCC3	0.307398	10.8258	3.7846	0.00108269	0.0271676	-0.990647
TBX18	-0.488861	8.68649	-3.78401	0.00108421	0.0271676	-0.99199
UTP18	0.276552	8.72383	3.7838	0.00108476	0.0271676	-0.992483
CLIP2	0.316059	6.92638	3.78243	0.00108829	0.0272231	-0.995595
GAS2	-0.274245	7.80951	-3.78172	0.00109014	0.0272365	-0.997224
FOXRED2	0.387905	7.89998	3.77848	0.00109858	0.0274143	-1.00461
PPP1R18	0.252634	11.275	3.7771	0.0011022	0.0274382	-1.00777
RPIA	0.214567	10.7166	3.77689	0.00110276	0.0274382	-1.00825
ZFP410	0.222004	9.14587	3.7766	0.00110351	0.0274382	-1.0089
ZFP53	-0.314822	7.39224	-3.77525	0.00110707	0.0274778	-1.01199
KRT79	0.476854	8.02047	3.77499	0.00110775	0.0274778	-1.01258
ST6GALNAC4	0.355679	8.52544	3.77424	0.00110975	0.0274945	-1.01431
ZFP264	-0.294426	4.93198	-3.77372	0.00111113	0.0274959	-1.0155
RBM47	0.348671	6.97352	3.77204	0.00111557	0.0275728	-1.01932
HSPBAP1	-0.253303	9.06379	-3.77133	0.00111747	0.0275869	-1.02095
BCL11B	0.272747	7.02697	3.76935	0.00112275	0.0276583	-1.02546
EIF3D	0.197999	12.0728	3.76924	0.00112303	0.0276583	-1.02571
IFIH1	-0.565484	9.58342	-3.7682	0.00112582	0.0276749	-1.02808
UVSSA	-0.362373	8.04607	-3.76799	0.00112637	0.0276749	-1.02855
SOX8	-0.246459	5.05064	-3.76686	0.00112942	0.027717	-1.03114
FAM63A	0.318293	9.86026	3.76274	0.00114056	0.0279107	-1.04055
PKD2	-0.229565	11.1694	-3.76253	0.00114112	0.0279107	-1.04101
CYP26B1	-0.681906	8.88941	-3.76245	0.00114135	0.0279107	-1.04121
TMEM64	0.241602	9.96146	3.76178	0.00114316	0.027922	-1.04273
A930004D18RIK	-0.390958	6.79171	-3.76055	0.00114652	0.0279711	-1.04554
PNPLA3	0.574794	10.3782	3.75532	0.0011609	0.0282885	-1.05747
SOGA1	0.248086	8.23887	3.75282	0.00116782	0.0284238	-1.06317
KRIT1	-0.226583	9.46852	-3.7519	0.00117039	0.0284391	-1.06527
CHSY1	0.318401	9.99048	3.75161	0.00117119	0.0284391	-1.06593
SMG5	0.221023	9.41235	3.75031	0.00117483	0.028494	-1.0689
GLT8D2	-0.258909	8.01375	-3.74908	0.00117825	0.0285437	-1.07168
LRIF1	-0.341021	9.56743	-3.74297	0.00119553	0.0289029	-1.08563
PRKAR2B	-0.210035	11.8678	-3.74285	0.00119587	0.0289029	-1.0859
4932416H05RIK	-0.262429	6.82301	-3.73658	0.00121383	0.0293022	-1.10018
RBM4B	0.270239	8.01348	3.73611	0.00121521	0.0293022	-1.10126
SAA3	-0.611082	10.3666	-3.73368	0.00122226	0.0294379	-1.1068
TPST2	0.235232	10.1757	3.7325	0.0012257	0.0294865	-1.10949
HMCES	0.249211	9.0587	3.7292	0.00123536	0.0296844	-1.11701
PCED1B	-0.260802	7.77414	-3.72857	0.00123722	0.0296947	-1.11845
PPA1	0.230566	12.1887	3.72803	0.00123879	0.0296981	-1.11966
RNF215	-0.222664	9.24095	-3.72306	0.00125352	0.0300165	-1.13098
MAP4K5	-0.335154	8.53879	-3.71975	0.00126344	0.0302192	-1.13852
BCOR	0.303241	8.46542	3.71825	0.00126796	0.0302922	-1.14194
ABCB9	0.243098	7.7241	3.71675	0.00127249	0.0303654	-1.14535
4930428B01RIK	-0.290002	6.67481	-3.71623	0.00127406	0.0303679	-1.14653
STK40	0.247027	9.73205	3.71545	0.00127643	0.0303878	-1.14831
AFAP1	0.2969	11.25	3.71499	0.00127782	0.0303878	-1.14935
TADA2B	0.193837	10.1391	3.7098	0.00129371	0.0307303	-1.16118
RRP15	0.201738	8.68417	3.70915	0.00129571	0.0307427	-1.16266
FZD4	-0.267506	9.9117	-3.70712	0.00130198	0.0308561	-1.16727
CPQ	-0.255346	10.4212	-3.70475	0.00130931	0.0309946	-1.17265
PDLIM2	-0.40514	10.392	-3.70262	0.00131597	0.0311167	-1.17751
FRAT2	-0.260785	7.92983	-3.70119	0.00132044	0.0311868	-1.18075
PLEKHF2	0.284434	8.05885	3.69942	0.00132601	0.0312826	-1.18477
DYNC1I2	-0.193804	11.2014	-3.69671	0.00133458	0.0314491	-1.19094
PDLIM7	0.38175	9.54008	3.69405	0.00134305	0.0315777	-1.19699
DAXX	-0.445499	10.6333	-3.69388	0.00134361	0.0315777	-1.19739
OMD	-0.297423	5.83538	-3.69356	0.00134461	0.0315777	-1.1981
AASDH	-0.28359	8.82285	-3.68954	0.00135754	0.0318348	-1.20725
KLF6	-0.715669	10.2089	-3.68892	0.00135954	0.0318348	-1.20866
PROM1	-0.277852	5.69062	-3.68828	0.0013616	0.0318348	-1.21011
ACKR3	0.487774	6.55867	3.68825	0.0013617	0.0318348	-1.21018
ARID5B	-0.414506	10.0521	-3.68428	0.00137461	0.0321005	-1.21921
DLG5	-0.210943	9.30567	-3.68333	0.00137772	0.0321247	-1.22137
PSMD3	0.260169	10.6045	3.68301	0.00137874	0.0321247	-1.22208
TUBA4A	0.527114	9.87978	3.68202	0.00138201	0.0321395	-1.22435
KIRREL	-0.27958	9.63436	-3.68188	0.00138248	0.0321395	-1.22467
LDHA	0.371834	12.4094	3.68031	0.00138764	0.0322233	-1.22823
1700086P04RIK	-0.225346	8.2887	-3.67743	0.00139716	0.0323782	-1.23477
EN2	0.279598	4.45744	3.67735	0.00139743	0.0323782	-1.23495
LRRN4	-0.389177	6.17106	-3.67635	0.00140075	0.0324188	-1.23722
HAUS3	0.423363	8.35676	3.6744	0.00140725	0.0325331	-1.24165
SCAPER	-0.299801	8.31679	-3.67314	0.00141149	0.0325937	-1.24453
EREG	-0.86184	7.52996	-3.67268	0.00141302	0.0325937	-1.24556
BICD2	0.191262	10.0205	3.67194	0.0014155	0.0326148	-1.24724
CCDC86	0.295589	8.73706	3.67025	0.0014212	0.0326664	-1.25108
CDC34	0.293898	11.5695	3.67012	0.00142163	0.0326664	-1.25137
CAMKK2	-0.33347	9.57134	-3.66968	0.00142311	0.0326664	-1.25236
TMSB4X	-0.203967	12.5365	-3.66941	0.00142405	0.0326664	-1.253
PHLDB2	-0.662057	9.42162	-3.66859	0.00142681	0.0326937	-1.25485
1700126A01RIK	-0.26547	7.40956	-3.66593	0.00143587	0.0328649	-1.2609
GALNT2	0.251368	11.1868	3.66417	0.00144187	0.0329543	-1.26489
RASSF7	-0.222785	8.28851	-3.66383	0.00144304	0.0329543	-1.26567
RPP25L	0.276506	9.88809	3.66321	0.00144514	0.0329543	-1.26706
MATN2	-0.353186	10.3862	-3.66293	0.00144613	0.0329543	-1.26771
FIBIN	-0.219853	9.17284	-3.66231	0.00144826	0.0329667	-1.26912
EHD3	-0.444339	9.49671	-3.66163	0.0014506	0.0329836	-1.27066
TMTC4	-0.260637	10.3267	-3.66085	0.00145329	0.0330085	-1.27243
PRKCI	-0.279716	10.2228	-3.65397	0.0014772	0.0335149	-1.28803
FKBP3	-0.270532	10.9662	-3.65335	0.00147938	0.0335277	-1.28943
TMEM184B	0.264834	9.92172	3.65265	0.00148186	0.0335472	-1.29104
SOS2	0.24413	9.20735	3.65175	0.001485	0.0335818	-1.29306
MTHFD2	0.391334	11.3875	3.64954	0.00149284	0.0337222	-1.29809
UNC119	0.375363	9.57232	3.64826	0.00149738	0.0337487	-1.301
RRM2	-0.338466	7.60509	-3.64746	0.00150021	0.0337487	-1.3028
NEK7	-0.239033	10.9819	-3.64701	0.00150181	0.0337487	-1.30382
EXD1	-0.259941	8.87723	-3.64694	0.00150205	0.0337487	-1.30397
SGTA	0.217035	11.6771	3.64692	0.00150215	0.0337487	-1.30403
DAGLA	0.274446	8.01733	3.64638	0.00150407	0.0337553	-1.30525
GM5817	-0.396216	9.39222	-3.64546	0.00150734	0.0337772	-1.30733
ZFP367	-0.29243	6.92097	-3.6447	0.00151008	0.0337772	-1.30906
FAM171A1	0.367028	7.32608	3.64429	0.00151155	0.0337772	-1.30999
RGL1	0.30344	8.53178	3.64429	0.00151156	0.0337772	-1.31
CHST1	0.226166	8.93282	3.64327	0.00151522	0.0338225	-1.31231
PSPC1	0.241447	9.14355	3.64116	0.00152281	0.0339256	-1.31709
WDR60	0.220379	8.03701	3.64108	0.00152311	0.0339256	-1.31728
CIAPIN1	0.2283	10.7758	3.63505	0.00154504	0.0343772	-1.33094
SAT1	-0.213534	12.0932	-3.63347	0.00155085	0.0344694	-1.33452
STIM1	-0.22838	9.18755	-3.63265	0.00155387	0.0344996	-1.33638
GPR176	-0.440917	8.3714	-3.6322	0.00155555	0.0345	-1.33741
CLCA3A1	-0.2712	11.1207	-3.63156	0.00155789	0.0345149	-1.33884
LRP5	0.556789	7.7723	3.63052	0.00156173	0.0345632	-1.3412
PLEKHF1	-0.361732	10.2478	-3.62687	0.00157534	0.0348272	-1.34949
YKT6	0.266433	11.3155	3.62563	0.00157998	0.0348327	-1.3523
FAM43A	-0.346126	9.31224	-3.62556	0.00158022	0.0348327	-1.35244
FZD1	-0.515999	11.4417	-3.62545	0.00158063	0.0348327	-1.35269
ABT1	0.201293	9.33566	3.62324	0.00158894	0.0349787	-1.3577
ZFP512	-0.205034	9.24735	-3.62149	0.00159556	0.0350626	-1.36166
DUSP9	0.26313	6.06996	3.62108	0.0015971	0.0350626	-1.36259
FOSL1	0.504723	8.95855	3.62089	0.00159783	0.0350626	-1.36302
USP16	0.213651	10.0879	3.61924	0.00160408	0.0351626	-1.36676
WNT8B	-0.373415	6.92304	-3.61764	0.00161018	0.0352589	-1.37038
SEMA7A	0.20521	7.06891	3.61549	0.00161841	0.035402	-1.37525
ISPD	-0.229263	8.32111	-3.61412	0.00162369	0.03548	-1.37836
RAB3IP	-0.335802	11.594	-3.61337	0.00162657	0.0355055	-1.38005
KPNA3	0.207366	9.98977	3.6122	0.0016311	0.0355669	-1.38271
NDRG4	-0.263744	7.82419	-3.61063	0.00163718	0.0356621	-1.38626
SEPHS2	0.364409	9.66958	3.6093	0.00164234	0.0357367	-1.38926
NEK1	-0.234914	8.56251	-3.60853	0.00164536	0.0357651	-1.39102
2410004B18RIK	0.26905	9.77067	3.6064	0.00165368	0.0359082	-1.39583
TMEM29	-0.284908	8.61918	-3.60281	0.00166782	0.0361773	-1.40396
PFKL	0.341135	11.2264	3.60206	0.00167076	0.0362032	-1.40564
ABHD1	0.31656	9.61101	3.60143	0.00167327	0.0362078	-1.40707
TGFB1	0.267451	9.50313	3.60113	0.00167446	0.0362078	-1.40775
EIF6	0.255365	11.0077	3.60064	0.00167639	0.0362117	-1.40885
PAICS	-0.177533	12.1299	-3.59956	0.00168071	0.0362673	-1.41131
SHROOM1	0.228324	6.41345	3.59833	0.0016856	0.0363288	-1.41408
FSCN1	-0.307198	11.3299	-3.59769	0.00168817	0.0363288	-1.41554
3010026O09RIK	-0.287083	7.54918	-3.59753	0.00168881	0.0363288	-1.4159
NBEAL1	-0.36528	9.22108	-3.59687	0.00169144	0.0363475	-1.41738
ATOH8	0.566033	7.73085	3.59578	0.00169584	0.0364043	-1.41986
0610040B10RIK	-0.250744	7.86713	-3.59402	0.0017029	0.0365181	-1.42383
ACVR1B	0.22169	10.0826	3.5911	0.00171474	0.0367341	-1.43044
LYST	0.471773	8.73418	3.58969	0.00172045	0.0368184	-1.43362
SMURF1	0.234287	9.69935	3.58922	0.00172237	0.0368214	-1.43468
ZFYVE26	-0.351766	9.46666	-3.58796	0.00172752	0.0368936	-1.43753
ARNTL	0.346803	8.9524	3.5856	0.0017372	0.0370358	-1.44286
ZBTB43	0.253039	9.27163	3.58509	0.0017393	0.0370358	-1.44401
DOHH	0.240597	9.6122	3.58503	0.00173954	0.0370358	-1.44415
DPY19L4	-0.262203	9.07365	-3.57974	0.00176147	0.0374643	-1.4561
NSUN5	0.180406	8.83691	3.57761	0.00177041	0.0376102	-1.46093
PLEKHH3	0.243937	9.72872	3.57683	0.00177366	0.0376102	-1.46268
PEX14	0.186034	11.0431	3.5768	0.00177378	0.0376102	-1.46274
ARL8B	0.185733	11.932	3.56991	0.00180298	0.038171	-1.47832
FAM69B	0.377053	9.46576	3.56969	0.0018039	0.038171	-1.47881
NIPSNAP3B	-0.24568	9.87742	-3.56768	0.00181249	0.0383135	-1.48334
PPP2R1B	0.208966	11.8861	3.56398	0.00182845	0.0386115	-1.4917
LMCD1	-0.380419	7.221	-3.56126	0.00184024	0.038821	-1.49783
KCTD10	-0.337301	10.6479	-3.5586	0.00185189	0.039027	-1.50385
LPAR4	-0.323527	9.65567	-3.55552	0.0018654	0.0392718	-1.51078
RNMTL1	0.187843	9.20565	3.55481	0.00186857	0.0392987	-1.5124
ASUN	0.2341	9.35183	3.55087	0.00188607	0.0395778	-1.52129
E130307A14RIK	-0.213526	7.53787	-3.55073	0.00188668	0.0395778	-1.5216
D230025D16RIK	-0.235535	10.0089	-3.55053	0.00188756	0.0395778	-1.52204
LRP12	0.284176	8.27532	3.5495	0.00189217	0.0396344	-1.52437
GPC4	-0.212768	11.6358	-3.54785	0.00189956	0.0397488	-1.52808
CDKN2B	-0.362166	11.0126	-3.54734	0.00190188	0.0397573	-1.52925
ST3GAL2	0.291917	9.84619	3.54612	0.00190736	0.0398317	-1.53199
NCAPD3	-0.26868	8.4092	-3.54408	0.0019166	0.0399844	-1.5366
MUM1L1	-0.329407	7.60104	-3.54347	0.00191934	0.0400013	-1.53796
AMN1	-0.273926	9.88825	-3.54248	0.00192384	0.0400549	-1.54019
SLC38A4	-0.340263	6.96752	-3.5406	0.0019324	0.0401927	-1.54442
ROCK2	-0.352593	8.95913	-3.53814	0.0019437	0.040265	-1.54998
OPRD1	-0.1931	5.5234	-3.53805	0.0019441	0.040265	-1.55018
PRPS2	-0.190602	9.70372	-3.53791	0.00194473	0.040265	-1.55048
CSK	0.219571	9.37161	3.53712	0.00194837	0.040265	-1.55227
THAP7	0.27539	9.63741	3.53706	0.00194864	0.040265	-1.5524
PPIF	0.361367	10.2797	3.53704	0.00194875	0.040265	-1.55245
TGIF1	0.495793	9.5782	3.53688	0.00194946	0.040265	-1.5528
GM10374	-0.246303	9.07301	-3.53577	0.00195463	0.0403315	-1.55532
IL31RA	0.226581	6.70299	3.53497	0.00195831	0.0403673	-1.55712
PSMC3IP	0.274291	9.23818	3.53397	0.00196293	0.0404074	-1.55936
CRY1	0.373612	7.45775	3.53371	0.00196416	0.0404074	-1.55996
RAD21	-0.215101	11.0486	-3.53291	0.00196785	0.0404433	-1.56175
DENND2D	0.204917	9.77001	3.53098	0.00197685	0.040588	-1.5661
PARP12	-0.337737	11.8499	-3.53055	0.00197886	0.0405891	-1.56707
ATF2	-0.240169	10.7875	-3.52995	0.00198167	0.0406065	-1.56842
YES1	-0.29394	8.38539	-3.52939	0.00198431	0.0406206	-1.56969
SEPT7	-0.190298	12.0586	-3.52848	0.00198858	0.0406678	-1.57173
EYA1	-0.312011	7.61521	-3.5279	0.00199131	0.0406801	-1.57304
PEX16	0.254035	10.978	3.52752	0.0019931	0.0406801	-1.5739
NCEH1	-0.360846	6.17693	-3.52607	0.00199995	0.0407131	-1.57717
4930519F16RIK	0.310204	5.52401	3.52596	0.00200046	0.0407131	-1.57741
EIF1A	-0.2413	11.0537	-3.52593	0.00200061	0.0407131	-1.57748
GM14022	-0.249506	6.74707	-3.52523	0.00200393	0.0407406	-1.57906
KLRA18	0.260724	10.1352	3.52415	0.00200904	0.0408046	-1.58149
SDCCAG3	0.30336	7.60501	3.52155	0.00202142	0.0410159	-1.58734
GEM	0.772897	8.6153	3.521	0.00202405	0.0410231	-1.58858
CDKN2C	0.205732	12.4994	3.52064	0.00202573	0.0410231	-1.58937
GM20300	-0.286801	8.24117	-3.51967	0.00203041	0.0410776	-1.59157
CHST12	0.26303	9.88764	3.51862	0.00203542	0.0411389	-1.59392
MLANA	-0.338956	7.85329	-3.51751	0.00204078	0.041207	-1.59642
SPIRE1	0.250471	8.52281	3.51658	0.00204526	0.0412573	-1.59851
SLC22A23	-0.284107	9.21507	-3.51575	0.0020493	0.0412986	-1.60039
2310024H09RIK	0.297019	3.75721	3.5127	0.0020641	0.0415565	-1.60724
ANKRD37	0.625628	7.80118	3.51168	0.00206906	0.0416161	-1.60953
PGP	0.345163	10.5755	3.50974	0.0020786	0.0417376	-1.61391
RAB32	0.289246	9.794	3.50909	0.00208176	0.0417376	-1.61536
DUSP18	0.3113	9.85946	3.50899	0.00208225	0.0417376	-1.61559
CDC42SE1	0.202602	10.6383	3.50864	0.002084	0.0417376	-1.61639
SUPT6	0.31285	9.29761	3.50823	0.00208599	0.0417376	-1.61729
TBC1D14	-0.204435	10.5362	-3.50799	0.00208718	0.0417376	-1.61784
GLRA4	0.225213	5.96506	3.50722	0.002091	0.0417737	-1.61958
DCAKD	0.222489	9.49158	3.50624	0.00209586	0.0418304	-1.62179
MC2R	-0.23347	10.5098	-3.50556	0.00209922	0.0418572	-1.62331
MKRN1	-0.224019	10.0354	-3.50435	0.0021052	0.0419362	-1.62602
TBRG3	-0.223094	5.29028	-3.49953	0.00212932	0.0423467	-1.63687
ADIPOR2	-0.241066	12.6004	-3.49941	0.0021299	0.0423467	-1.63713
AACS	-0.2985	11.2676	-3.49878	0.00213306	0.0423691	-1.63854
CDKL2	-0.252194	8.06541	-3.49611	0.00214655	0.0425379	-1.64455
PTPN1	0.222771	10.4645	3.49598	0.00214719	0.0425379	-1.64483
D1ERTD273E	0.303239	3.78931	3.49584	0.00214791	0.0425379	-1.64515
FAM195A	0.334464	10.7633	3.49548	0.00214977	0.0425379	-1.64597
DGKE	0.254717	8.20123	3.49297	0.0021625	0.0427018	-1.65159
OLFR870	-0.217621	7.29561	-3.49275	0.00216366	0.0427018	-1.6521
RCL1	0.214901	10.5515	3.49264	0.00216423	0.0427018	-1.65235
ERI2	0.269859	7.25216	3.49108	0.0021722	0.0428183	-1.65585
AW125324	-0.274769	6.73896	-3.49015	0.00217695	0.0428315	-1.65793
STK38	0.222564	11.3042	3.49005	0.00217747	0.0428315	-1.65816
ZNFX1	-0.418052	10.4751	-3.48974	0.00217907	0.0428315	-1.65886
DLG3	-0.286589	8.04087	-3.48777	0.00218922	0.0429904	-1.66328
DFNA5	0.34886	7.19684	3.48686	0.00219391	0.043039	-1.66532
NSMAF	-0.294787	7.86947	-3.48649	0.00219585	0.043039	-1.66616
INPPL1	0.237564	10.8377	3.48182	0.00222015	0.0434743	-1.67664
SRSF3	0.231134	11.5644	3.47545	0.00225377	0.044091	-1.69094
ZBTB1	0.256993	9.0908	3.47431	0.00225982	0.0441676	-1.69349
TM9SF2	-0.249033	12.1653	-3.47377	0.00226268	0.0441819	-1.69469
FBXO9	0.262336	10.0892	3.47301	0.00226675	0.0442198	-1.69641
SIRT4	-0.257276	8.10341	-3.4714	0.00227541	0.0443138	-1.70003
USP47	0.212432	10.2978	3.47131	0.00227585	0.0443138	-1.70022
SLC38A2	0.257201	11.0641	3.47021	0.00228178	0.0443876	-1.70269
ZKSCAN8	-0.278429	8.7971	-3.46941	0.0022861	0.0444301	-1.70449
HSPB11	-0.314266	8.58634	-3.46481	0.00231102	0.0448724	-1.71481
MCM7	-0.2965	10.501	-3.46436	0.00231345	0.0448775	-1.71581
GPHN	-0.217099	10.0822	-3.45798	0.00234848	0.0455144	-1.7301
GSPT1	0.201564	10.9791	3.45727	0.00235243	0.0455484	-1.7317
P2RX7	0.21072	7.37102	3.45582	0.00236048	0.0456291	-1.73495
CPEB1OS1	0.198469	3.51852	3.45573	0.002361	0.0456291	-1.73516
HEATR3	0.195066	9.89282	3.45469	0.00236677	0.0456981	-1.73748
CSNK1E	0.197198	10.1716	3.45302	0.00237607	0.0458319	-1.74121
ZFP229	-0.339207	7.89666	-3.45208	0.00238136	0.0458319	-1.74332
KLHL2	-0.268436	10.1604	-3.45187	0.00238252	0.0458319	-1.74379
AVPI1	0.322964	9.53337	3.45187	0.00238254	0.0458319	-1.7438
FGFR2	-0.314976	9.64272	-3.4503	0.00239138	0.0459594	-1.74732
NIPSNAP3A	0.269506	5.422	3.44989	0.00239365	0.0459604	-1.74822
GM20269	0.234961	4.75659	3.44846	0.00240173	0.0460728	-1.75142
TPM2	-0.209581	9.06497	-3.44727	0.00240852	0.0461266	-1.75411
MARK3	0.18727	9.59599	3.44684	0.00241092	0.0461266	-1.75506
CYP51	0.352164	10.5324	3.44679	0.00241121	0.0461266	-1.75517
WDR78	-0.25014	6.15292	-3.44511	0.00242079	0.0462672	-1.75894
TUBA1A	-0.240366	12.8072	-3.44364	0.00242914	0.046384	-1.76221
PROS1	-0.2561	8.24297	-3.44302	0.00243274	0.0463983	-1.76362
CTR9	0.243022	9.72613	3.44273	0.00243436	0.0463983	-1.76426
NGLY1	-0.268701	10.2945	-3.44008	0.00244961	0.0465301	-1.77019
MTSS1L	0.214121	8.16861	3.44007	0.00244968	0.0465301	-1.77022
CALML4	-0.308299	6.47836	-3.44005	0.00244977	0.0465301	-1.77025
SCARA5	-0.270533	11.2354	-3.43997	0.00245025	0.0465301	-1.77044
PTK2B	0.257856	9.03657	3.43535	0.00247702	0.0469955	-1.78077
KCNK3	0.318091	9.66188	3.43365	0.00248695	0.0471034	-1.78457
SDCBP	-0.164466	12.0155	-3.4336	0.00248725	0.0471034	-1.78469
ZBTB8A	-0.225529	7.17661	-3.43124	0.0025011	0.0472793	-1.78996
H2-M3	-0.258195	10.4788	-3.43083	0.00250355	0.0472793	-1.7909
DSE	-0.274961	8.90415	-3.43073	0.00250413	0.0472793	-1.79112
GRWD1	0.188457	9.3461	3.43047	0.00250566	0.0472793	-1.7917
MBNL3	-0.298237	7.97717	-3.42931	0.00251249	0.0473385	-1.79428
LYSMD1	0.217517	7.35574	3.42916	0.00251337	0.0473385	-1.79462
ZC3H12C	-0.395469	6.82347	-3.42868	0.00251621	0.0473491	-1.79569
PTCD1	0.261566	8.45613	3.42775	0.00252173	0.04741	-1.79777
TNFAIP6	-0.602483	7.86285	-3.42692	0.00252668	0.0474598	-1.79963
EIF1AD	0.283762	10.577	3.42356	0.0025467	0.0477926	-1.80713
2810013P06RIK	-0.273052	8.15721	-3.4227	0.00255189	0.0478298	-1.80907
ETOS1	0.233306	5.50036	3.42246	0.00255329	0.0478298	-1.80959
HACD4	-0.235012	7.92374	-3.42162	0.00255836	0.0478815	-1.81148
SLMO2	0.322893	9.90654	3.41987	0.00256893	0.0480081	-1.81539
MYADM	-0.1865	12.1279	-3.41973	0.00256976	0.0480081	-1.8157
JUND	0.306801	12.41	3.41784	0.00258121	0.0481787	-1.81992
MTFMT	0.235939	7.98717	3.41705	0.00258602	0.0482251	-1.82169
SLC43A1	-0.507774	9.81146	-3.41468	0.00260044	0.0484504	-1.82698
ZBTB11OS1	-0.2254	9.80411	-3.41378	0.00260598	0.0485101	-1.829
CML1	-0.2041	8.7619	-3.41032	0.00262727	0.0488625	-1.83673
PLAGL1	-0.421079	8.53577	-3.40974	0.00263084	0.0488851	-1.83802
C1QTNF7	-0.233063	5.01616	-3.4063	0.00265217	0.0492373	-1.84569
MGAT4B	0.226701	11.9167	3.4058	0.00265529	0.049251	-1.8468
ATF7IP	-0.260309	9.01009	-3.40382	0.00266769	0.0494369	-1.85123
HP1BP3	-0.172867	11.0533	-3.40239	0.00267664	0.0495274	-1.85441
EZH1	-0.280524	9.19238	-3.40228	0.00267735	0.0495274	-1.85466
ASTE1	0.233122	7.25413	3.4014	0.00268288	0.0495624	-1.85662
NXT1	0.19634	9.90046	3.40122	0.00268402	0.0495624	-1.85702
WISP1	0.42637	9.96499	3.39987	0.00269253	0.0496653	-1.86003
MSANTD3	0.290194	7.13881	3.39958	0.00269439	0.0496653	-1.86068
GM33298	-0.521602	3.76804	-3.39821	0.00270306	0.049781	-1.86374
SPCS3	-0.20743	10.459	-3.39737	0.00270839	0.0498349	-1.86561
2610008E11RIK	-0.434059	7.32382	-3.39638	0.00271473	0.0499073	-1.86783
INF2	0.227969	9.78421	3.395	0.00272353	0.0499685	-1.8709
DDHD2	0.210535	10.2556	3.39498	0.00272367	0.0499685	-1.87095
RSPH4A	-0.268056	4.22904	-3.39473	0.00272529	0.0499685	-1.87151
PPP1R8	0.17124	10.046	3.39419	0.00272872	0.0499871	-1.8727
1500012F01RIK	-0.2855	10.6188	-3.3933	0.00273446	0.0500247	-1.8747
MAFF	0.293348	8.40618	3.39298	0.00273647	0.0500247	-1.8754
SPP1	-0.489259	10.5318	-3.39274	0.00273801	0.0500247	-1.87593
PPP2R2C	0.274307	5.00066	3.38908	0.00276168	0.0504128	-1.8841
XIAP	-0.227965	10.7257	-3.38717	0.00277409	0.050525	-1.88836
ASPH	-0.263327	9.20406	-3.3867	0.00277714	0.050525	-1.8894
ARHGEF40	0.271995	9.18801	3.38658	0.0027779	0.050525	-1.88966
SERPINA3C	-0.266364	9.96574	-3.38626	0.00278001	0.050525	-1.89038
PBX2	0.250255	10.0809	3.38601	0.00278165	0.050525	-1.89094
PTPRD	0.262277	6.05943	3.38589	0.00278245	0.050525	-1.89122
KDELC1	-0.215673	9.805	-3.38454	0.00279124	0.0505989	-1.89421
G3BP1	0.2349	10.9385	3.38452	0.0027914	0.0505989	-1.89426
MAN2C1	-0.222669	10.4869	-3.38334	0.00279914	0.050695	-1.89689
ARMC8	0.178324	9.29416	3.3821	0.00280728	0.050798	-1.89965
ZDHHC19	0.269233	5.71887	3.38072	0.00281639	0.0509185	-1.90272
ZBTB24	-0.18223	8.87115	-3.37638	0.00284522	0.0513949	-1.91239
RRAS2	-0.239112	9.94773	-3.37584	0.00284886	0.0514005	-1.9136
BRF2	0.176447	8.88504	3.37559	0.00285049	0.0514005	-1.91414
JUNB	0.816426	8.42739	3.37493	0.00285495	0.0514145	-1.91563
AU020206	-0.315299	8.66934	-3.37474	0.00285623	0.0514145	-1.91605
DSCR3	-0.209098	10.7622	-3.37194	0.00287503	0.0517081	-1.92228
CDH17	-0.369635	5.66753	-3.37124	0.00287974	0.051748	-1.92383
TRIM30A	-0.918047	9.99536	-3.36898	0.00289508	0.0519204	-1.92887
FBXO30	0.242678	8.15093	3.36887	0.00289579	0.0519204	-1.92911
PLA2G4A	-0.235228	8.61511	-3.36859	0.00289772	0.0519204	-1.92974
EFCAB11	0.210455	5.64909	3.36794	0.00290215	0.0519204	-1.93119
SWAP70	-0.283323	8.85496	-3.36771	0.00290368	0.0519204	-1.93168
EPHB4	0.227421	8.66777	3.36761	0.00290436	0.0519204	-1.93191
ELMO2	0.20027	9.68176	3.36612	0.00291453	0.0520573	-1.93522
TNKS1BP1	0.322671	9.94391	3.36357	0.00293201	0.0523245	-1.9409
SIGLEC1	0.26803	8.12996	3.36196	0.00294312	0.0524776	-1.94448
DYNLL2	0.41253	11.0938	3.3604	0.00295387	0.052624	-1.94794
TCF4	-0.279278	10.0179	-3.3587	0.00296566	0.0527752	-1.95172
EHD4	-0.263584	8.56158	-3.35845	0.00296744	0.0527752	-1.95229
CHP1	-0.171034	12.7141	-3.35736	0.00297499	0.0528551	-1.9547
ADCYAP1R1	-0.360537	9.90645	-3.35707	0.00297703	0.0528551	-1.95535
ACSM5	-0.329786	6.33814	-3.35376	0.00300026	0.0531821	-1.96272
PTPN9	-0.208668	9.98727	-3.35355	0.00300169	0.0531821	-1.96317
D030029J20RIK	-0.325906	7.56013	-3.35335	0.00300315	0.0531821	-1.96363
GNB5	0.301008	10.2351	3.35206	0.00301219	0.0532967	-1.96648
RHOQ	0.206669	12.0374	3.34869	0.0030361	0.053674	-1.97398
ABCG3	-0.214271	6.85348	-3.34816	0.00303988	0.053695	-1.97516
PHF8	-0.217014	9.04471	-3.34723	0.00304649	0.053766	-1.97722
NIM1K	0.481329	5.51119	3.34568	0.00305758	0.0539158	-1.98066
HERPUD1	0.442701	11.2742	3.34343	0.00307371	0.0541475	-1.98565
C130081A10RIK	-0.277836	6.74852	-3.34312	0.00307594	0.0541475	-1.98634
DDA1	0.213797	10.8411	3.3406	0.00309418	0.0544223	-1.99194
TMEM120B	0.276888	10.2047	3.34017	0.00309729	0.054431	-1.9929
MVD	0.385586	9.48836	3.33778	0.00311466	0.0546898	-1.9982
LTBR	0.277203	11.2927	3.33735	0.00311779	0.054696	-1.99915
GABRA2	0.268746	4.82263	3.33701	0.00312029	0.054696	-1.99991
FAM26F	-0.258859	7.03666	-3.33658	0.00312344	0.0547051	-2.00087
MTURN	-0.194061	7.65976	-3.33242	0.00315399	0.0551935	-2.01009
RHBDF2	0.171387	9.34133	3.32759	0.00318987	0.0557436	-2.02081
EPC2	-0.285625	9.97008	-3.32747	0.0031908	0.0557436	-2.02109
YRDC	0.276367	9.66909	3.32594	0.0032022	0.0558956	-2.02446
TNFRSF13C	0.220957	6.36343	3.32524	0.00320745	0.0559402	-2.02602
APOD	-0.232166	12.6027	-3.32376	0.0032186	0.0560874	-2.0293
ZYG11B	-0.216388	9.74055	-3.3225	0.00322812	0.0562061	-2.0321
H2AFV	-0.207564	10.2003	-3.31933	0.00325216	0.0565771	-2.03913
ZDHHC5	0.213089	9.85432	3.31776	0.00326408	0.0567369	-2.0426
BRD8	-0.199373	9.55165	-3.31728	0.00326776	0.0567534	-2.04366
H2AFX	0.222365	10.0751	3.31644	0.00327416	0.0568169	-2.04552
TRAF3	0.251912	8.66621	3.31606	0.0032771	0.0568205	-2.04637
D3ERTD270E	-0.230989	3.58844	-3.31555	0.003281	0.0568406	-2.04749
ATP6V0A2	0.213936	9.13432	3.31471	0.00328746	0.0569049	-2.04936
RAB2B	-0.226924	8.88048	-3.3133	0.00329835	0.0570458	-2.05249
MAPRE2	-0.173688	9.72945	-3.3128	0.00330219	0.0570592	-2.05359
GM14296	0.271909	8.19776	3.31243	0.00330503	0.0570592	-2.05441
CDC40	-0.20697	9.63595	-3.31213	0.00330738	0.0570592	-2.05508
ZFP277	-0.267453	9.37658	-3.31142	0.00331286	0.0571063	-2.05665
MFHAS1	-0.228463	9.49263	-3.31053	0.00331974	0.0571772	-2.05861
IMPA1	0.253885	10.0012	3.30938	0.0033287	0.057284	-2.06116
PTRH2	0.264182	9.93605	3.30861	0.00333465	0.0573388	-2.06285
RASAL2	-0.250295	8.02414	-3.30703	0.003347	0.0575035	-2.06635
MYOF	-0.255427	9.36247	-3.30307	0.00337816	0.0579908	-2.07513
DOPEY2	0.289632	8.17571	3.3	0.0034025	0.0583603	-2.08193
GPSM1	0.256203	7.64889	3.29788	0.00341933	0.0586005	-2.0866
KCTD6	0.252593	9.88704	3.29739	0.00342324	0.0586191	-2.08768
A030003K21RIK	-0.302025	7.67566	-3.29704	0.0034261	0.0586196	-2.08847
TMEM174	0.248276	6.80802	3.29526	0.00344034	0.0588148	-2.0924
ADAM21	0.214188	7.88074	3.29436	0.00344759	0.0588836	-2.09439
PSME3	0.392666	9.50233	3.29406	0.00345005	0.0588836	-2.09506
IER2	0.539181	9.84386	3.29285	0.00345977	0.0590011	-2.09773
H2-DMB2	0.192756	7.15774	3.29183	0.003468	0.0590928	-2.09998
TXLNA	0.17325	9.00146	3.29107	0.0034742	0.0591498	-2.10167
RPF2	0.286377	9.30333	3.2895	0.00348695	0.0593182	-2.10513
SYNJ2	0.213063	8.31363	3.28816	0.00349789	0.0594556	-2.1081
PCDH20	-0.195524	6.04537	-3.28683	0.0035088	0.0595761	-2.11104
SSSCA1	0.273063	10.0794	3.28659	0.00351073	0.0595761	-2.11156
CSGALNACT1	-0.309673	8.72891	-3.28599	0.00351561	0.0596102	-2.11288
GLS	-0.207598	10.187	-3.28548	0.00351981	0.0596325	-2.11401
5430405H02RIK	-0.205976	6.34811	-3.28414	0.0035309	0.0597717	-2.11699
PDCL3	-0.174837	10.4634	-3.28221	0.00354683	0.0599923	-2.12124
TPM1	-0.268002	10.8842	-3.28183	0.00354997	0.0599965	-2.12208
FAM110C	0.2683	10.0299	3.28112	0.00355585	0.0599965	-2.12365
LGALSL	-0.2309	10.8518	-3.28068	0.00355946	0.0599965	-2.12461
ZKSCAN4	-0.233653	7.29791	-3.28045	0.00356142	0.0599965	-2.12513
ELOVL1	0.182466	10.9212	3.28043	0.00356154	0.0599965	-2.12516
SEP15	-0.166398	11.7964	-3.27965	0.00356805	0.0600573	-2.12689
PDZD2	-0.323791	9.33245	-3.27851	0.00357758	0.0600853	-2.12941
ARHGEF7	0.168066	10.0228	3.27849	0.00357777	0.0600853	-2.12946
PIGA	-0.265579	8.09881	-3.27841	0.0035784	0.0600853	-2.12963
CAMK2G	-0.242527	9.54855	-3.27803	0.00358157	0.0600898	-2.13047
TOE1	0.217967	8.52666	3.27766	0.00358471	0.0600939	-2.1313
AMBRA1	0.241106	8.72526	3.27711	0.0035893	0.0601221	-2.1325
D3ERTD229E	0.325943	4.6529	3.27273	0.00362613	0.0606725	-2.14216
EDA	-0.206119	7.79522	-3.27251	0.003628	0.0606725	-2.14265
ENTPD5	0.298206	9.66838	3.26983	0.00365076	0.0610039	-2.14857
E230032D23RIK	0.207777	6.19383	3.26861	0.00366119	0.0611288	-2.15126
SIK3	-0.260568	10.167	-3.26714	0.00367376	0.0612627	-2.15451
MOSPD2	-0.194733	9.95291	-3.26692	0.00367557	0.0612627	-2.15497
TMSB10	-0.159169	13.9203	-3.26663	0.00367806	0.0612627	-2.15561
ZMAT1	-0.424989	7.86557	-3.26471	0.00369459	0.061452	-2.15985
STOML1	-0.281099	8.42725	-3.26462	0.00369536	0.061452	-2.16005
FDPS	0.284999	12.5306	3.26409	0.00369995	0.0614791	-2.16122
RCE1	0.238367	9.15661	3.26302	0.00370921	0.0615784	-2.16359
YTHDF3	0.19873	10.1885	3.26269	0.00371204	0.0615784	-2.16431
TMEM169	-0.181958	5.39088	-3.26237	0.00371484	0.0615784	-2.16502
APP	-0.231868	12.3286	-3.26142	0.00372302	0.0616648	-2.1671
PEX11A	0.195266	11.4445	3.26057	0.0037304	0.0617376	-2.16897
DMGDH	0.208694	7.13186	3.25937	0.00374089	0.0618417	-2.17163
TBL2	0.292126	9.29793	3.25917	0.00374265	0.0618417	-2.17207
NRAS	-0.212943	9.43737	-3.25871	0.00374663	0.0618581	-2.17308
GMPS	0.210401	10.9135	3.25773	0.00375519	0.0619502	-2.17523
SFXN3	-0.205595	10.0458	-3.25666	0.00376461	0.0620562	-2.1776
ALPL	0.274024	7.46481	3.25388	0.00378903	0.0624091	-2.18371
2310022B05RIK	-0.233399	11.4678	-3.25305	0.00379642	0.0624438	-2.18556
ACTN1	-0.196298	11.0666	-3.25296	0.00379716	0.0624438	-2.18574
SLC16A10	0.394706	8.08742	3.25147	0.00381043	0.0626125	-2.18904
TPRGL	-0.203067	11.296	-3.25008	0.00382271	0.0627645	-2.19208
PSPH	0.320609	10.3252	3.24949	0.00382797	0.0627863	-2.19338
C80278	0.364394	3.87755	3.24926	0.00383009	0.0627863	-2.1939
ZFP369	-0.214775	8.40992	-3.24605	0.0038588	0.0631973	-2.20096
RASGEF1B	0.33104	6.93837	3.24578	0.00386126	0.0631973	-2.20156
1700013D24RIK	-0.2189	6.27708	-3.24266	0.00388942	0.0635749	-2.20843
BZW1	0.220235	11.7614	3.24254	0.00389046	0.0635749	-2.20868
NFE2L1	0.243331	10.5461	3.2417	0.00389812	0.0636499	-2.21054
HSPA1B	-0.307893	10.4788	-3.24025	0.00391132	0.0637942	-2.21373
ARRDC5	0.271589	5.43431	3.24005	0.00391311	0.0637942	-2.21417
UTP6	0.233468	9.2545	3.23749	0.00393644	0.0640915	-2.21978
GIMAP9	0.245622	5.17959	3.23708	0.00394022	0.0640915	-2.22069
DNAJC28	-0.2073	8.51229	-3.23704	0.00394062	0.0640915	-2.22079
ERBB2IP	-0.245	10.3415	-3.23539	0.00395575	0.0642483	-2.22441
TGFB1I1	-0.270618	9.36379	-3.23532	0.00395646	0.0642483	-2.22458
LDLRAP1	0.210176	9.64699	3.23421	0.00396669	0.064364	-2.22701
HYLS1	0.24085	6.23266	3.23335	0.00397464	0.0644346	-2.22891
TBC1D10B	0.179808	10.0398	3.23292	0.00397855	0.0644346	-2.22984
AP1S2	-0.263423	7.95723	-3.23273	0.00398036	0.0644346	-2.23026
SIAH2	0.409798	9.36246	3.23214	0.00398584	0.0644428	-2.23157
4930555F03RIK	0.218004	6.56071	3.23193	0.00398772	0.0644428	-2.23201
PPP2R5A	0.177666	11.7911	3.23167	0.00399019	0.0644428	-2.2326
MAVS	0.223085	9.97325	3.2308	0.00399827	0.064523	-2.2345
SLC26A2	0.219853	8.82318	3.22926	0.00401258	0.0646727	-2.23788
PPP2R3A	-0.256769	9.21447	-3.22913	0.00401378	0.0646727	-2.23816
PLEKHM2	0.217809	8.1963	3.22702	0.0040336	0.0648926	-2.24282
ATF4	0.419766	12.4958	3.22701	0.00403369	0.0648926	-2.24284
DDX21	0.169808	9.81556	3.22606	0.00404255	0.0649848	-2.24491
TMEM43	0.179197	10.9969	3.2255	0.00404789	0.0649849	-2.24616
6720489N17RIK	-0.236371	4.19734	-3.2254	0.00404883	0.0649849	-2.24637
LMAN2	0.180264	10.8	3.22455	0.00405685	0.0650633	-2.24824
CEP295	-0.257305	5.32661	-3.22388	0.00406317	0.0651143	-2.24971
PSRC1	-0.212921	8.67649	-3.22288	0.00407264	0.0652156	-2.25191
LRFN4	0.277443	8.13662	3.22082	0.00409214	0.0654774	-2.25642
MRTO4	0.23251	9.95554	3.22026	0.00409751	0.0655127	-2.25766
ZC3H4	-0.242274	8.46443	-3.2185	0.00411426	0.0656806	-2.26151
NEXN	-0.240251	6.86905	-3.21799	0.0041192	0.0656806	-2.26265
UBQLN4	0.298208	9.37864	3.21789	0.00412014	0.0656806	-2.26286
FERMT2	-0.320334	11.2747	-3.21732	0.00412558	0.0656806	-2.26411
MAN1A	-0.391673	8.20373	-3.21731	0.00412564	0.0656806	-2.26412
IGF1	-0.232934	11.0217	-3.21717	0.00412701	0.0656806	-2.26443
GPR146	-0.299627	9.38967	-3.21625	0.00413589	0.0657537	-2.26646
CNN3	-0.196065	11.8691	-3.21571	0.00414104	0.0657537	-2.26764
RSL1	-0.336543	6.11106	-3.2157	0.00414112	0.0657537	-2.26766
1110032A03RIK	-0.23046	9.35958	-3.21535	0.00414456	0.065758	-2.26844
BCL9L	0.23737	10.0936	3.21488	0.00414908	0.0657794	-2.26947
RAF1	0.1635	11.9365	3.21434	0.0041543	0.0658119	-2.27066
CREB1	-0.216466	9.08037	-3.21306	0.00416662	0.0659566	-2.27345
RNF114	-0.349369	11.1397	-3.21209	0.00417609	0.0660561	-2.27559
DNAJA2	0.151	12.624	3.21171	0.00417976	0.0660637	-2.27642
RAB29	-0.2279	9.19775	-3.21088	0.0041878	0.0660708	-2.27824
FAM107B	-0.222408	9.56236	-3.21087	0.00418789	0.0660708	-2.27826
C2CD2L	0.1955	8.99456	3.21068	0.00418976	0.0660708	-2.27868
DCTN6	-0.218635	11.3103	-3.20871	0.004209	0.0663122	-2.283
1700028J19RIK	0.226935	7.37339	3.20845	0.00421147	0.0663122	-2.28356
ADAMTS2	-0.211773	9.57641	-3.20636	0.00423199	0.0665847	-2.28814
GCK	0.326875	7.12344	3.20568	0.00423867	0.0666353	-2.28963
DIEXF	0.190507	8.85832	3.20538	0.00424163	0.0666353	-2.29029
4933407I18RIK	-0.201607	6.10217	-3.20485	0.00424691	0.0666678	-2.29146
GM19600	-0.23362	5.07967	-3.20223	0.00427281	0.066916	-2.2972
MARC1	-0.238987	6.41039	-3.20206	0.00427447	0.066916	-2.29757
FAM76B	-0.236897	8.72316	-3.20205	0.00427459	0.066916	-2.29759
WAPL	0.227347	9.71134	3.20195	0.00427563	0.066916	-2.29782
2900064B16RIK	-0.212554	7.18039	-3.20156	0.00427943	0.066925	-2.29866
KLHDC1	-0.190571	7.96858	-3.1997	0.00429797	0.0671643	-2.30274
MBTD1	-0.216483	9.42205	-3.19585	0.0043366	0.0677088	-2.31119
SLC11A2	0.22564	9.50897	3.19557	0.00433934	0.0677088	-2.31178
DACT2	0.191166	7.62518	3.19356	0.00435971	0.0678747	-2.3162
MSMO1	0.239034	12.4486	3.19338	0.00436152	0.0678747	-2.31659
DAZAP1	0.211167	10.4762	3.19324	0.00436295	0.0678747	-2.3169
RS1	0.183522	7.11844	3.1927	0.00436837	0.0678747	-2.31807
GPER1	0.430393	7.66805	3.19254	0.00437	0.0678747	-2.31842
TXNIP	-0.478101	12.7127	-3.19244	0.004371	0.0678747	-2.31864
C86753	-0.269712	5.54019	-3.19205	0.00437494	0.0678747	-2.31949
MMS22L	-0.188757	7.04753	-3.19193	0.00437616	0.0678747	-2.31975
ARHGEF17	0.203502	9.99002	3.19155	0.00438011	0.0678851	-2.3206
EHBP1	-0.623964	9.11454	-3.19119	0.00438371	0.0678897	-2.32138
TSKU	0.271651	8.74405	3.19087	0.00438695	0.0678897	-2.32207
SF1	0.169567	13.0581	3.18985	0.00439734	0.0679998	-2.32431
TIE1	0.292707	5.06289	3.18909	0.00440518	0.0680433	-2.32598
DAPP1	-0.238219	6.94184	-3.18894	0.00440672	0.0680433	-2.32632
SERPINE2	-0.31332	10.0455	-3.18677	0.00442892	0.0683352	-2.33105
NIFK	0.2389	9.69888	3.1852	0.00444503	0.0685312	-2.33448
NEDD9	0.319668	9.82404	3.18489	0.00444823	0.0685312	-2.33516
ADAMTSL4	-0.285625	9.43832	-3.1844	0.00445331	0.0685585	-2.33623
MCM4	-0.274513	9.48327	-3.18382	0.00445928	0.0685995	-2.3375
CRELD2	0.205126	8.89516	3.1807	0.00449172	0.0690473	-2.34433
DIAP2	-0.246874	9.32334	-3.18032	0.00449571	0.0690575	-2.34517
MTERF2	0.229219	8.82364	3.1799	0.00450007	0.0690732	-2.34608
SLC39A7	0.207234	11.4433	3.17792	0.00452074	0.0693391	-2.3504
RCC1	0.195707	8.61845	3.17718	0.00452855	0.0693742	-2.35203
GLI2	0.255466	8.60796	3.17687	0.00453174	0.0693742	-2.3527
NPLOC4	0.218012	9.90061	3.17625	0.00453834	0.0693742	-2.35407
CLCA3A2	-0.33287	4.32368	-3.17611	0.00453972	0.0693742	-2.35435
1700012D14RIK	-0.383591	5.63121	-3.17611	0.00453975	0.0693742	-2.35436
AI256396	0.372293	7.88848	3.17371	0.00456509	0.0696718	-2.35961
PREB	0.179	10.8895	3.17363	0.00456594	0.0696718	-2.35978
ZFPM1	0.258551	7.70444	3.17227	0.00458034	0.0697553	-2.36275
SLC17A5	-0.188886	8.91582	-3.17207	0.0045825	0.0697553	-2.36319
DNAJC11	0.254644	9.47562	3.17171	0.00458634	0.0697553	-2.36398
INTS5	0.204232	11.539	3.17161	0.00458736	0.0697553	-2.36419
ACIN1	0.235767	8.91587	3.17153	0.00458824	0.0697553	-2.36437
MRAS	-0.232523	9.2012	-3.16895	0.00461578	0.0701227	-2.37002
KDM4D	0.207934	5.7346	3.16821	0.00462365	0.0701726	-2.37162
SDC2	-0.25058	9.73118	-3.16801	0.00462584	0.0701726	-2.37207
GTPBP4	0.17843	10.4542	3.16522	0.00465574	0.0705746	-2.37814
RNF213	-0.433997	10.9264	-3.16421	0.00466673	0.0706896	-2.38036
PAK1IP1	0.254466	10.6604	3.16337	0.00467578	0.0707565	-2.38219
SPEER4A	-0.218963	3.37637	-3.16317	0.00467798	0.0707565	-2.38263
HEPH	-0.282213	9.19121	-3.16165	0.0046944	0.0709509	-2.38593
ASXL1	-0.2609	9.03091	-3.16096	0.00470198	0.0709509	-2.38745
GZMC	-0.210339	4.36272	-3.16047	0.0047073	0.0709509	-2.38852
FICD	0.217011	8.62777	3.16034	0.00470876	0.0709509	-2.38881
GATAD2A	0.179733	11.5182	3.16024	0.00470982	0.0709509	-2.38902
ZCCHC10	0.297773	7.97361	3.1601	0.00471135	0.0709509	-2.38933
OAS1B	-0.235413	8.76227	-3.15978	0.00471484	0.0709518	-2.39002
ACSL1	0.183103	13.8563	3.15677	0.0047478	0.0713415	-2.39659
TDRP	-0.313943	8.5574	-3.15648	0.00475094	0.0713415	-2.39721
KLHL25	0.288523	9.39937	3.1562	0.00475404	0.0713415	-2.39783
ATMIN	0.190171	8.42852	3.15616	0.0047545	0.0713415	-2.39792
SESN2	0.512364	10.2316	3.15536	0.00476328	0.0714217	-2.39966
NET1	-0.616174	8.95253	-3.15455	0.00477225	0.0714603	-2.40143
CD24A	-0.334694	5.77116	-3.15451	0.00477275	0.0714603	-2.40153
CASP2	-0.187445	9.25287	-3.15204	0.00480006	0.0717979	-2.4069
ZFP42	0.241281	3.88895	3.15185	0.00480222	0.0717979	-2.40732
BAX	0.233447	9.91172	3.1511	0.00481051	0.07187	-2.40895
FHL2	-0.347617	10.1005	-3.15021	0.00482047	0.071963	-2.4109
D530037H12RIK	-0.363895	5.23725	-3.14992	0.00482368	0.071963	-2.41152
CFB	-0.51762	10.3605	-3.14839	0.00484075	0.0721288	-2.41485
TRMT61A	0.292187	8.89446	3.1483	0.00484175	0.0721288	-2.41505
PTTG1	-0.224833	10.1065	-3.14712	0.00485506	0.0722752	-2.41763
MAPK1IP1L	0.175065	10.4342	3.14631	0.00486412	0.0723582	-2.41939
LRP11	-0.198364	8.99485	-3.14544	0.00487395	0.0724053	-2.42129
MAPK13	-0.20809	6.03198	-3.14541	0.00487427	0.0724053	-2.42135
ALDH1L2	-0.245879	9.89894	-3.14492	0.0048798	0.0724112	-2.42242
TMEM14A	-0.236531	8.25418	-3.14476	0.00488165	0.0724112	-2.42277
NRP2	0.234664	8.40924	3.14399	0.00489028	0.0724874	-2.42444
GGTA1	-0.424763	9.1651	-3.14311	0.00490029	0.0725838	-2.42636
WDFY1	-0.183603	9.83245	-3.14226	0.0049099	0.0726742	-2.42821
SHPRH	-0.287761	8.67596	-3.14178	0.00491541	0.0727037	-2.42926
5930405F01RIK	0.26132	4.22697	3.14147	0.0049189	0.0727037	-2.42993
TPBG	-0.404752	7.71874	-3.14033	0.0049319	0.0728363	-2.43242
EMC8	0.290265	10.7924	3.13989	0.0049369	0.0728363	-2.43337
ABCF3	0.194933	10.0714	3.13976	0.00493841	0.0728363	-2.43366
GM9872	0.256284	4.09194	3.13842	0.00495373	0.0729724	-2.43657
INPP4B	-0.286301	6.01584	-3.13826	0.00495549	0.0729724	-2.43691
C85395	-0.195575	5.28286	-3.13733	0.00496624	0.0729724	-2.43895
TMEM106B	-0.193534	11.4407	-3.1373	0.00496659	0.0729724	-2.43902
KLHL5	-0.159737	10.8073	-3.13727	0.00496685	0.0729724	-2.43907
NFKBIB	0.206233	9.15162	3.13711	0.00496875	0.0729724	-2.43943
SRPX2	-0.208663	8.42451	-3.13669	0.00497357	0.0729914	-2.44034
AGTPBP1	-0.216116	8.13707	-3.13504	0.00499259	0.0732163	-2.44393
FOLH1	0.493447	3.8645	3.13475	0.00499595	0.0732163	-2.44456
BCAT2	0.256301	10.4031	3.13414	0.00500293	0.0732668	-2.44588
EPSTI1	-0.197633	7.72046	-3.13268	0.00501985	0.0734627	-2.44906
4930527F18RIK	-0.236695	5.64201	-3.13192	0.00502866	0.0735398	-2.45071
LBX2	0.247282	7.06319	3.13156	0.00503285	0.0735491	-2.45149
ITGA8	-0.269693	5.4507	-3.13096	0.00503984	0.0735995	-2.4528
DOCK1	-0.194186	9.43195	-3.13016	0.00504913	0.0736828	-2.45453
RBBP9	-0.25367	8.66468	-3.12963	0.00505539	0.0736828	-2.4557
QARS	-0.229135	10.4664	-3.12956	0.00505621	0.0736828	-2.45585
ADAMTS4	0.223308	6.93084	3.12907	0.00506186	0.0737134	-2.4569
AGMO	-0.327444	7.0069	-3.1264	0.00509321	0.074092	-2.46271
OPA3	0.164778	10.1111	3.12625	0.00509501	0.074092	-2.46304
EIF2B3	0.258469	9.25037	3.12583	0.00509993	0.0741116	-2.46395
AZI2	-0.177367	10.5272	-3.12533	0.00510589	0.0741462	-2.46505
PANX3	-0.160154	5.78706	-3.12147	0.00515159	0.0747576	-2.47344
GALC	0.238007	6.89928	3.12012	0.00516765	0.0749381	-2.47636
FMNL3	0.205285	8.39928	3.11966	0.00517309	0.0749646	-2.47735
PARP11	-0.347409	10.0098	-3.11563	0.00522143	0.0756123	-2.4861
ZFAT	-0.202403	7.35568	-3.1149	0.00523024	0.075687	-2.48769
FHL1	-0.212487	10.3503	-3.11158	0.00527055	0.0762172	-2.49491
EPHB3	0.215246	9.17416	3.11102	0.00527738	0.0762627	-2.49613
SEMA3C	-0.430847	9.23057	-3.1104	0.00528491	0.0763184	-2.49747
SENP3	0.155029	10.9454	3.10881	0.00530432	0.0765412	-2.50092
TUSC2	0.21689	9.49244	3.10812	0.00531272	0.0765412	-2.5024
2810474O19RIK	-0.404617	9.99375	-3.10785	0.00531607	0.0765412	-2.503
CDK5RAP2	-0.214258	7.51656	-3.10768	0.00531811	0.0765412	-2.50336
ALG2	0.175667	10.7411	3.10763	0.0053188	0.0765412	-2.50348
ADAMTS9	-0.261086	9.32028	-3.10536	0.00534673	0.0768635	-2.50841
ZSWIM1	0.235117	8.65617	3.10483	0.00535327	0.0768635	-2.50955
SMEK1	0.203921	8.18963	3.10466	0.00535538	0.0768635	-2.50992
A330106F07RIK	-0.223234	4.50058	-3.1046	0.00535602	0.0768635	-2.51004
4931414P19RIK	-0.195178	6.7612	-3.10341	0.00537075	0.0770216	-2.51262
ZMYND8	-0.211699	10.2744	-3.10302	0.00537561	0.077038	-2.51347
VWA3B	0.204092	5.6999	3.10161	0.00539317	0.0772364	-2.51654
FAM133B	0.18739	9.37018	3.10108	0.0053997	0.0772764	-2.51767
RRP12	0.2516	8.23041	3.10036	0.00540865	0.0773512	-2.51923
MIPOL1	-0.204877	8.13595	-3.09981	0.00541558	0.0773969	-2.52043
MIEF2	0.182161	9.62874	3.09895	0.00542636	0.0774976	-2.5223
4930435M08RIK	0.225431	3.87333	3.09824	0.00543513	0.0775553	-2.52382
PKP2	-0.350153	9.01094	-3.09802	0.00543789	0.0775553	-2.5243
STARD4	0.289403	9.91535	3.09739	0.00544582	0.0776151	-2.52567
TLCD1	0.257977	10.1793	3.09691	0.00545185	0.0776381	-2.52671
ABL2	0.195307	9.04474	3.09667	0.00545492	0.0776381	-2.52724
CYB5R4	-0.1543	9.9289	-3.09477	0.00547885	0.0779251	-2.53135
UBQLN2	-0.219165	11.3478	-3.09169	0.00551786	0.0783731	-2.53802
TUT1	0.178512	8.71212	3.09169	0.0055179	0.0783731	-2.53803
C87436	-0.207477	8.17317	-3.09137	0.00552188	0.0783759	-2.5387
MFSD7B	-0.24787	8.35739	-3.09049	0.00553312	0.0784818	-2.54062
NDRG2	0.279886	7.58731	3.08938	0.00554725	0.0786283	-2.54301
2210406O10RIK	-0.209236	7.21996	-3.08797	0.00556534	0.0787993	-2.54607
LHFP	-0.24943	10.3515	-3.08785	0.00556691	0.0787993	-2.54634
PHF10	0.180336	11.0648	3.08717	0.00557557	0.0788645	-2.5478
B230307C23RIK	-0.214384	6.8023	-3.0869	0.00557912	0.0788645	-2.54839
2810428I15RIK	0.252204	11.3055	3.08436	0.00561185	0.0792731	-2.55389
TRIM21	-0.283921	9.23779	-3.08313	0.00562779	0.0794414	-2.55655
YPEL2	-0.286187	9.615	-3.08284	0.00563142	0.0794414	-2.55716
D130020L05RIK	-0.209023	9.38294	-3.08224	0.00563921	0.0794971	-2.55846
GM13446	0.199916	6.54328	3.08181	0.00564492	0.0795235	-2.55941
UBE2D1	-0.215777	9.14091	-3.08027	0.00566491	0.079747	-2.56273
PGD	0.315835	12.0887	3.08	0.00566847	0.079747	-2.56332
MUTYH	-0.232978	8.49381	-3.07816	0.00569248	0.0800305	-2.56729
ANK	0.183098	11.0388	3.07661	0.00571287	0.0801659	-2.57065
CUTC	-0.291049	8.61667	-3.07648	0.00571458	0.0801659	-2.57093
SPEN	0.22644	7.95844	3.07639	0.00571567	0.0801659	-2.57111
WDFY2	-0.207091	9.12237	-3.07625	0.00571757	0.0801659	-2.57142
SENP2	0.177531	9.51846	3.07451	0.00574049	0.0804328	-2.57518
SREK1	-0.249442	8.44711	-3.07254	0.00576661	0.080696	-2.57944
GM15511	0.223797	5.44407	3.0725	0.00576706	0.080696	-2.57952
FAM114A1	-0.206883	9.77852	-3.07155	0.00577974	0.0808189	-2.58158
SPRYD4	0.186053	9.49058	3.07004	0.00579977	0.0810444	-2.58483
TRP53RKA	0.193798	8.24129	3.06965	0.005805	0.0810629	-2.58567
SPSB1	0.315444	9.31018	3.06855	0.00581971	0.0811901	-2.58805
HCLS1	0.230288	6.81773	3.06839	0.00582195	0.0811901	-2.58841
KATNA1	0.226777	9.68517	3.06742	0.00583488	0.0812695	-2.59049
PARM1	0.18785	10.1835	3.06738	0.00583548	0.0812695	-2.59059
DENND1C	0.251981	6.76512	3.06619	0.00585141	0.0813958	-2.59315
WIPI1	-0.238532	10.1712	-3.06585	0.00585596	0.0813958	-2.59388
4930412L05RIK	-0.222036	5.99528	-3.06561	0.00585919	0.0813958	-2.5944
FAM175A	0.199646	8.22297	3.06553	0.00586025	0.0813958	-2.59457
3632451O06RIK	-0.215492	3.93593	-3.06375	0.00588436	0.0816358	-2.59842
EPB41L1	0.250867	10.9897	3.06367	0.0058854	0.0816358	-2.59859
SNIP1	0.185491	9.93783	3.06302	0.00589415	0.0817025	-2.59998
PLEKHM1	0.153436	10.0802	3.06252	0.00590104	0.0817433	-2.60108
MS4A15	-0.198586	8.58705	-3.06181	0.00591058	0.0818208	-2.60259
1810010D01RIK	-0.231032	7.50472	-3.06065	0.00592637	0.0819514	-2.6051
CCND1	-0.271701	10.5706	-3.06054	0.00592791	0.0819514	-2.60534
NOP9	0.182637	8.82919	3.05996	0.00593582	0.0820061	-2.60659
TMEM97	0.270306	9.45959	3.05897	0.00594939	0.0821388	-2.60874
PEAK1	-0.265858	9.91418	-3.05771	0.00596654	0.0822854	-2.61144
AU020094	0.216942	5.07504	3.05761	0.00596795	0.0822854	-2.61166
NAA40	0.205	9.21811	3.05717	0.00597396	0.0823136	-2.6126
MSANTD2	-0.198585	7.4228	-3.05635	0.00598521	0.0824139	-2.61437
NOP14	0.158464	9.40799	3.0546	0.00600936	0.0826916	-2.61815
YAF2	0.164701	10.5457	3.05374	0.00602132	0.0828012	-2.62002
PLCB4	-0.201713	9.54353	-3.05296	0.00603199	0.0828929	-2.62168
ZBTB7B	0.316265	10.5656	3.05224	0.00604202	0.0829757	-2.62324
FANCG	-0.188973	7.44995	-3.05119	0.00605662	0.0830672	-2.6255
IDS	-0.190229	10.7091	-3.05119	0.00605669	0.0830672	-2.62551
OSBPL9	-0.2025	11.0707	-3.05027	0.00606944	0.0831871	-2.62748
SEC22B	0.232967	11.0698	3.04808	0.0061001	0.0835076	-2.63221
ZRSR1	-0.175627	9.54184	-3.04802	0.00610088	0.0835076	-2.63233
TGFBR2	-0.218533	10.7441	-3.04773	0.00610497	0.0835084	-2.63296
EVA1C	0.186572	6.96268	3.04599	0.00612932	0.0836968	-2.63669
ATXN3	0.183696	8.16231	3.0459	0.00613066	0.0836968	-2.6369
IFI44	-0.414955	10.5422	-3.04589	0.00613085	0.0836968	-2.63693
PMM2	0.192845	10.1177	3.04545	0.00613696	0.083725	-2.63786
SP100	-0.303641	7.61841	-3.04508	0.00614218	0.0837412	-2.63866
ATP1B4	0.216231	4.98581	3.04356	0.00616365	0.0839788	-2.64193
COMMD5	0.211601	9.70619	3.04291	0.00617289	0.0840494	-2.64334
NRG4	0.229884	7.31207	3.04103	0.00619962	0.0843517	-2.64739
TUSC3	-0.175998	10.804	-3.04077	0.00620323	0.0843517	-2.64794
CD53	-0.220077	7.09855	-3.04047	0.00620746	0.0843539	-2.64858
LZTR1	-0.238167	10.6963	-3.04011	0.00621263	0.0843689	-2.64936
AP1G1	0.191751	9.95663	3.03817	0.00624033	0.0846895	-2.65353
TRPM7	-0.190598	10.7532	-3.03712	0.00625539	0.0848385	-2.65579
1700003I16RIK	-0.252029	5.48185	-3.03667	0.0062619	0.0848713	-2.65677
FAM103A1	-0.145667	10.1559	-3.03587	0.00627336	0.084971	-2.65848
SEC13	0.198368	11.2194	3.03166	0.00633421	0.0857392	-2.66753
FAM8A1	-0.1695	12.1162	-3.03137	0.00633849	0.0857412	-2.66816
MRPS23	0.210334	10.0301	3.02908	0.00637183	0.0861361	-2.67308
LMBRD1	-0.156137	10.7944	-3.02786	0.00638962	0.086298	-2.6757
KAT6B	-0.205433	8.87154	-3.02769	0.00639214	0.086298	-2.67606
KIF1C	-0.18093	9.77407	-3.02671	0.00640657	0.0864366	-2.67818
SNAP29	-0.259039	8.3029	-3.02641	0.00641102	0.0864404	-2.67883
RPA3	-0.252954	9.75079	-3.026	0.00641705	0.0864655	-2.67971
IMP3	-0.169065	10.7248	-3.02533	0.00642679	0.0865404	-2.68113
ZBTB40	0.231644	7.26995	3.0247	0.00643607	0.0866091	-2.68248
ADAMDEC1	-0.280015	6.6043	-3.02395	0.00644718	0.0867025	-2.6841
ZBTB16	-0.362497	9.40921	-3.02197	0.00647654	0.0870409	-2.68836
TRABD2B	0.272932	9.69347	3.02142	0.00648471	0.0870413	-2.68954
CLN8	0.238097	9.46466	3.0214	0.00648497	0.0870413	-2.68958
FARSA	0.154208	9.99349	3.02	0.00650588	0.0872654	-2.69259
AU022166	0.254761	3.77047	3.01961	0.00651161	0.0872859	-2.69342
IPPK	0.215299	8.67347	3.01869	0.0065254	0.0874142	-2.6954
STPG1	0.175119	6.64968	3.01747	0.00654355	0.0876007	-2.698
LRRC28	-0.202565	7.6721	-3.01704	0.00655004	0.0876267	-2.69893
NOG	0.251341	6.81565	3.01678	0.00655394	0.0876267	-2.69949
1700008H02RIK	-0.227262	4.00015	-3.01452	0.00658799	0.0880253	-2.70435
BCL2L13	0.151869	11.0952	3.01385	0.00659806	0.088103	-2.70578
MPDZ	-0.20706	10.2313	-3.01256	0.00661767	0.088308	-2.70856
LAT	0.212638	7.45608	3.01071	0.00664561	0.0886239	-2.7125
ADAM15	0.182633	11.5116	3.0098	0.00665952	0.0887522	-2.71446
PDP1	-0.622357	9.2151	-3.00876	0.00667536	0.0888685	-2.71669
XYLT2	0.203711	7.94059	3.00842	0.00668068	0.0888685	-2.71743
GNL2	0.17759	9.63312	3.00839	0.0066811	0.0888685	-2.71749
MMP1A	0.18921	4.20926	3.00604	0.00671706	0.0892896	-2.72252
FOXP1	-0.238004	8.8957	-3.00465	0.00673852	0.0894625	-2.72551
SLC35E4	-0.317831	10.1897	-3.00448	0.00674117	0.0894625	-2.72587
MAPKAPK2	0.205633	10.6917	3.00436	0.00674302	0.0894625	-2.72613
SOWAHB	0.180733	6.3072	3.00394	0.00674949	0.0894911	-2.72703
CDKN1B	-0.388229	9.46732	-3.00221	0.00677624	0.0897885	-2.73073
NLRP12	0.256309	4.43088	3.00131	0.00679024	0.0899165	-2.73267
MINA	0.193418	9.81161	3.00059	0.00680131	0.0900056	-2.73419
UCP1	-0.20491	6.29665	-2.99986	0.00681269	0.0900987	-2.73576
SPERT	0.17126	6.76981	2.99882	0.00682889	0.0902266	-2.73798
VWC2	0.215167	6.22769	2.99856	0.00683301	0.0902266	-2.73855
ALMS1	-0.265652	7.03734	-2.99841	0.00683541	0.0902266	-2.73887
GTF2F1	0.19079	9.96863	2.99705	0.00685668	0.0904037	-2.74178
SH3BP4	0.23849	8.51001	2.99699	0.00685755	0.0904037	-2.7419
CDHR2	0.257072	5.17239	2.99491	0.00689033	0.0907781	-2.74636
MIS12	0.236619	7.94065	2.99404	0.00690395	0.0908999	-2.74821
ZFP654	0.200024	6.94739	2.99339	0.00691417	0.0909331	-2.7496
PDHA2	0.312084	4.80882	2.99308	0.00691917	0.0909331	-2.75027
EXOSC4	0.211929	9.57136	2.99305	0.00691963	0.0909331	-2.75034
KCTD20	0.146738	10.5826	2.9922	0.00693305	0.0910517	-2.75215
TMEM150COS	-0.197183	3.13526	-2.99063	0.00695796	0.091321	-2.75551
CELF2	-0.170433	11.701	-2.98994	0.0069689	0.0913652	-2.75698
A130040M12RIK	-0.475362	10.7951	-2.98987	0.00697014	0.0913652	-2.75714
UBTD2	-0.264965	8.38554	-2.98906	0.006983	0.0914484	-2.75887
LLGL2	-0.158503	6.37045	-2.98892	0.0069853	0.0914484	-2.75918
VAC14	0.198001	9.0121	2.98849	0.00699215	0.0914803	-2.76009
CES1D	-0.2666	11.8625	-2.98654	0.00702328	0.0918295	-2.76425
GM17586	0.347922	7.97716	2.98424	0.00706032	0.0922558	-2.76917
EGF	-0.269219	6.74396	-2.98366	0.00706965	0.0923063	-2.77041
JAZF1	0.206959	4.98143	2.98342	0.0070736	0.0923063	-2.77093
CMC1	-0.290467	10.4962	-2.98317	0.00707755	0.0923063	-2.77145
GM38462	-0.192523	9.5531	-2.98213	0.00709437	0.0924676	-2.77367
UNG	-0.267105	7.30784	-2.98132	0.00710753	0.0925809	-2.77541
THBD	-0.408271	10.8785	-2.98086	0.00711501	0.0926202	-2.77639
TRIM72	-0.194548	6.93541	-2.97995	0.00712977	0.0927279	-2.77833
PEX5	0.20625	9.60951	2.9798	0.00713223	0.0927279	-2.77865
PDLIM5	-0.286887	10.0329	-2.97889	0.00714704	0.0928622	-2.78059
TRMT10C	0.243506	8.96026	2.97833	0.0071562	0.092923	-2.78179
SPATA4	-0.225988	5.01645	-2.97725	0.00717396	0.0930617	-2.78411
C630043F03RIK	-0.25486	6.60778	-2.97695	0.00717884	0.0930617	-2.78475
AFF4	0.157238	10.7344	2.97686	0.00718034	0.0930617	-2.78494
SDR42E1	-0.260107	6.17526	-2.97457	0.00721789	0.0934899	-2.78982
ATP2B1	-0.31048	9.59364	-2.9735	0.0072356	0.0936608	-2.79211
FADS3	-0.179365	12.4933	-2.97275	0.00724792	0.0937484	-2.7937
RHOT2	0.239947	9.31593	2.97254	0.00725141	0.0937484	-2.79415
HMGCS1	0.361435	12.2404	2.97222	0.00725671	0.0937586	-2.79484
BZW2	0.294462	10.0324	2.97166	0.00726606	0.0938208	-2.79604
TAP1	-0.229913	6.13737	-2.97072	0.00728153	0.0939621	-2.79803
TTC14	-0.20769	8.34013	-2.9704	0.00728681	0.0939718	-2.79871
9630050P21RIK	0.28475	7.55355	2.96664	0.00734967	0.0946787	-2.80674
A530047J11RIK	-0.203111	8.97466	-2.96657	0.00735076	0.0946787	-2.80688
SGCE	-0.162366	10.6924	-2.96388	0.00739612	0.0951842	-2.81263
PIK3C3	-0.207843	8.94937	-2.96338	0.00740449	0.0951842	-2.81369
NXT2	-0.260135	8.90853	-2.96336	0.0074048	0.0951842	-2.81372
ENOX2	-0.225404	7.9177	-2.96303	0.00741038	0.0951842	-2.81443
CTDNEP1	0.161202	10.7203	2.96288	0.00741296	0.0951842	-2.81475
ARSJ	-0.46615	6.84461	-2.96207	0.00742667	0.0953013	-2.81648
TCTA	-0.220866	10.4007	-2.96118	0.00744172	0.0954354	-2.81837
MCTS2	0.242905	9.93942	2.96079	0.00744828	0.0954604	-2.8192
TSPAN17	-0.165667	10.54	-2.95971	0.0074666	0.0955609	-2.82149
AKR1C13	-0.270194	5.52322	-2.95966	0.00746753	0.0955609	-2.82161
DEPDC5	0.184121	8.08745	2.95947	0.00747074	0.0955609	-2.82201
GM13856	0.237835	6.77414	2.95925	0.00747455	0.0955609	-2.82249
C77190	-0.237676	4.57684	-2.95746	0.00750508	0.0958921	-2.8263
SHISA7	-0.191775	7.66968	-2.95701	0.00751281	0.0959317	-2.82726
TUBB2A	0.359568	10.4595	2.95668	0.00751844	0.0959445	-2.82796
MRPL19	0.193934	10.3217	2.95387	0.00756661	0.0964561	-2.83393
CCL9	-0.383133	11.1735	-2.95356	0.00757206	0.0964561	-2.8346
PPM1G	0.227334	11.2506	2.95353	0.00757248	0.0964561	-2.83465
G6PDX	0.161233	11.6592	2.95321	0.00757805	0.0964678	-2.83534
TIMP2	-0.218233	12.2942	-2.95136	0.00761011	0.0968164	-2.83928
ENOX1	-0.242064	7.1646	-2.94985	0.00763629	0.09709	-2.84249
MED29	0.316607	8.11079	2.94938	0.00764449	0.0971346	-2.84349
CHRDL1	-0.247423	9.98127	-2.94891	0.00765262	0.0971783	-2.84449
KDM5C	-0.183531	9.12611	-2.94856	0.00765876	0.0971783	-2.84524
5330434G04RIK	-0.19917	5.6655	-2.94818	0.00766538	0.0971783	-2.84604
RNF11	0.176933	12.9334	2.94805	0.00766764	0.0971783	-2.84632
PAFAH1B1	0.152	11.0502	2.94784	0.00767136	0.0971783	-2.84677
BIN1	0.218376	8.42557	2.94738	0.00767927	0.0972141	-2.84774
WRNIP1	-0.250522	9.25694	-2.94714	0.00768356	0.0972141	-2.84826
TRIM16	0.224074	8.39224	2.94584	0.00770636	0.0974012	-2.85102
ZFC3H1	-0.252622	8.6283	-2.94576	0.00770773	0.0974012	-2.85119
TSPAN6	-0.16572	9.00753	-2.94506	0.00772007	0.0974976	-2.85268
AP5S1	0.168417	9.33965	2.94463	0.00772753	0.0975325	-2.85359
POLR2D	0.28726	9.54198	2.94414	0.0077362	0.0975825	-2.85463
D630039A03RIK	-0.341995	6.6218	-2.94189	0.00777587	0.0979491	-2.85941
MAFK	-0.201833	8.35564	-2.94178	0.00777776	0.0979491	-2.85964
ZFP422	-0.218832	9.2109	-2.94138	0.00778486	0.0979491	-2.86049
BAHD1	0.212753	9.52365	2.94119	0.0077883	0.0979491	-2.8609
SYT4	0.198548	5.18106	2.94116	0.00778888	0.0979491	-2.86097
GM20383	0.191513	3.40464	2.93988	0.00781147	0.0980665	-2.86368
LYSMD2	0.194108	7.61893	2.93971	0.0078146	0.0980665	-2.86405
IFITM3	-0.1691	13.6797	-2.93959	0.00781672	0.0980665	-2.8643
PSMC5	0.245533	11.1763	2.93956	0.00781713	0.0980665	-2.86435
DEPTOR	-0.238234	10.5712	-2.93721	0.00785904	0.0985326	-2.86935
TMEM80	-0.196071	8.54622	-2.93633	0.00787479	0.0986704	-2.87121
CNNM2	0.213739	10.1616	2.93168	0.00795847	0.099608	-2.88108
FOXD3	-0.211806	6.08776	-2.93164	0.00795923	0.099608	-2.88117
5830432F11RIK	-0.196435	4.26551	-2.93078	0.00797492	0.0997442	-2.88301
RNASEH2A	-0.171843	9.21477	-2.92987	0.00799127	0.0998884	-2.88492
ORAI3	0.280043	8.85575	2.92955	0.0079972	0.0999024	-2.88561
LSM2	0.245301	8.57637	2.92888	0.00800936	0.0999941	-2.88703
9330151L19RIK	-0.278945	8.79411	-2.92689	0.00804567	0.100387	-2.89125
MED27	0.17453	8.83245	2.92544	0.00807221	0.100657	-2.89433
KPNA1	0.162168	10.328	2.92419	0.00809507	0.100811	-2.89697
PRKRIP1	0.230481	9.95283	2.92411	0.00809657	0.100811	-2.89714
IARS2	-0.145204	9.83952	-2.9235	0.00810779	0.100811	-2.89843
SDCCAG8	-0.168977	7.80118	-2.92343	0.00810917	0.100811	-2.89859
CHMP5	-0.171566	11.7084	-2.92312	0.0081149	0.100811	-2.89925
HECA	-0.251172	9.46502	-2.92304	0.00811625	0.100811	-2.8994
GTDC1	-0.201651	8.19509	-2.92292	0.00811852	0.100811	-2.89967
FBN1	-0.31768	9.12714	-2.92216	0.00813254	0.100924	-2.90127
SLC16A11	-0.17252	8.34599	-2.92151	0.00814458	0.101013	-2.90266
SLC23A2	0.159785	8.98907	2.91989	0.00817463	0.101325	-2.90609
ALKBH5	0.174801	10.6851	2.91927	0.00818604	0.101406	-2.90739
SECISBP2L	-0.241032	10.6272	-2.91747	0.00821954	0.101755	-2.9112
ZFP768	0.179247	7.92296	2.91723	0.00822403	0.101755	-2.91171
HTRA3	0.218497	9.43657	2.91632	0.00824109	0.101894	-2.91365
PACRGL	0.221103	8.17256	2.9159	0.00824895	0.101894	-2.91453
NOP2	0.181033	10.363	2.91584	0.00825002	0.101894	-2.91466
TAGLN	-0.219452	7.35037	-2.91396	0.00828543	0.102271	-2.91865
JAM2	-0.224572	7.03576	-2.91356	0.00829289	0.102302	-2.91949
SLC25A1	0.193001	13.0418	2.9125	0.00831282	0.102487	-2.92173
TNFRSF1A	0.138801	12.3672	2.91196	0.00832306	0.102552	-2.92288
BMP6	0.185523	6.08764	2.91115	0.00833841	0.10268	-2.92459
PRRG1	-0.225304	9.02292	-2.90975	0.00836496	0.102946	-2.92756
HSPH1	0.363896	9.54569	2.9085	0.00838858	0.103168	-2.93019
3110005L24RIK	-0.235338	6.57513	-2.90762	0.00840531	0.103168	-2.93205
4930466F19RIK	-0.222132	4.05623	-2.90756	0.0084065	0.103168	-2.93218
TVP23B	-0.163732	10.7973	-2.90749	0.00840778	0.103168	-2.93232
NLRP5-PS	0.164268	5.47646	2.90749	0.0084079	0.103168	-2.93233
ATG2B	0.267696	8.39429	2.90707	0.00841591	0.103206	-2.93322
IPO4	-0.199958	10.499	-2.90605	0.00843534	0.103383	-2.93537
STAG2	-0.196463	10.1978	-2.90559	0.00844424	0.103431	-2.93636
1700071A11RIK	-0.160111	7.89155	-2.90485	0.00845836	0.103543	-2.93791
TSTD1	-0.350419	6.98168	-2.90412	0.00847239	0.10365	-2.93946
MRPS2	0.164467	10.4014	2.90387	0.00847713	0.10365	-2.93998
ZFP661	-0.188894	6.81338	-2.90255	0.00850257	0.1039	-2.94277
BIRC2	-0.357269	9.9392	-2.90166	0.00851968	0.104048	-2.94465
PRPS1	-0.184398	11.3412	-2.89955	0.00856064	0.104486	-2.94912
BC025933	-0.267287	5.26988	-2.89905	0.0085703	0.104543	-2.95017
CLDN14	0.198043	6.70866	2.89844	0.00858209	0.104625	-2.95145
NR1H3	0.171586	9.74683	2.89757	0.00859907	0.104724	-2.95329
FAM35A	-0.16563	9.19733	-2.89751	0.00860031	0.104724	-2.95343
2210013O21RIK	-0.196964	10.9697	-2.89538	0.00864185	0.105168	-2.95792
ZFP574	0.207314	9.0817	2.8946	0.00865706	0.105291	-2.95956
SMG7	0.369302	9.29346	2.89393	0.00867035	0.105382	-2.96099
OBP1A	0.251562	4.01237	2.89362	0.00867627	0.105382	-2.96162
PCGF5	-0.235598	10.7015	-2.89345	0.00867976	0.105382	-2.962
SNX2	-0.143801	10.8958	-2.89261	0.00869631	0.105514	-2.96377
BAK1	0.328653	9.22541	2.89222	0.00870399	0.105514	-2.96459
MOSPD4	-0.258974	5.50821	-2.89212	0.0087059	0.105514	-2.9648
DCLK1	-0.219754	10.0586	-2.89129	0.00872225	0.105624	-2.96655
INTS2	0.220047	9.3142	2.89114	0.00872517	0.105624	-2.96686
ZFP341	0.210858	7.24964	2.89033	0.00874118	0.105756	-2.96857
PCDH17	-0.321389	4.38381	-2.88985	0.00875068	0.105797	-2.96958
PLSCR3	-0.174698	10.2787	-2.88943	0.0087591	0.105797	-2.97047
MBD4	0.208474	7.95983	2.88939	0.00875989	0.105797	-2.97056
2610307P16RIK	-0.318631	5.11429	-2.88899	0.0087678	0.105831	-2.9714
BRS3	-0.218978	7.62509	-2.88873	0.00877302	0.105832	-2.97195
9330198I05RIK	-0.2189	6.2512	-2.88627	0.00882192	0.106361	-2.97713
SLC3A2	0.278168	12.5764	2.88544	0.00883857	0.106499	-2.97889
GDA	-0.187238	10.0981	-2.88478	0.0088517	0.106516	-2.98027
GM6297	-0.298343	5.46367	-2.88476	0.00885215	0.106516	-2.98032
CC2D2A	-0.228161	8.78551	-2.88454	0.00885646	0.106516	-2.98077
ITPKC	0.184428	8.33727	2.88434	0.00886049	0.106516	-2.98119
4933433C11RIK	0.148538	7.05107	2.88384	0.0088705	0.106574	-2.98225
TFB1M	-0.219873	9.15457	-2.88316	0.00888422	0.106677	-2.98368
CORO1C	0.336193	8.80947	2.88248	0.00889788	0.106747	-2.98512
RNF150	-0.194222	8.97409	-2.88225	0.0089026	0.106747	-2.98561
GM13306	0.19448	5.83517	2.88211	0.00890545	0.106747	-2.98591
PRDM11	0.161691	8.26545	2.88173	0.00891313	0.106777	-2.98671
WBP5	-0.215902	11.7391	-2.8797	0.0089541	0.107206	-2.99098
AI845619	0.269754	6.40154	2.87811	0.00898632	0.10753	-2.99433
TMEM185B	0.22208	9.12572	2.87782	0.00899221	0.107538	-2.99494
FAM172A	-0.160781	9.52201	-2.87716	0.00900562	0.107637	-2.99632
ARHGAP20	-0.329955	8.17982	-2.87676	0.00901386	0.107673	-2.99718
ARHGEF33	0.209867	7.20271	2.87641	0.00902085	0.107694	-2.9979
PAFAH1B2	0.187767	10.4172	2.87531	0.00904344	0.107902	-3.00023
FEM1B	0.274188	9.68198	2.87467	0.00905639	0.107965	-3.00156
SREBF2	0.277034	9.84065	2.87454	0.00905911	0.107965	-3.00184
0610009L18RIK	-0.204634	7.67358	-2.87321	0.00908645	0.108157	-3.00464
COL9A2	-0.203228	5.24582	-2.87315	0.00908758	0.108157	-3.00476
NMT2	-0.213527	9.09787	-2.87298	0.00909107	0.108157	-3.00512
FAM109B	-0.230143	5.3639	-2.87274	0.00909611	0.108157	-3.00563
DEK	-0.207768	10.5661	-2.87186	0.00911421	0.10831	-3.00748
NOC3L	0.154221	9.06138	2.8711	0.00912988	0.108376	-3.00908
DLEU2	-0.24784	7.05061	-2.87109	0.00913016	0.108376	-3.00911
TMLHE	-0.204167	10.6097	-2.87029	0.00914656	0.108508	-3.01078
CRYBG3	0.215344	7.39177	2.86989	0.00915484	0.108544	-3.01162
MOB2	0.20065	8.80419	2.86959	0.00916098	0.108555	-3.01225
CPEB4	0.215999	11.2061	2.86783	0.00919765	0.108921	-3.01596
AW987390	-0.245508	7.62024	-2.8676	0.00920239	0.108921	-3.01644
ATP13A5	0.190388	4.81677	2.86598	0.00923615	0.109258	-3.01985
ZNHIT2	0.17465	9.7985	2.8651	0.00925441	0.109412	-3.02169
INCENP	0.191255	8.15199	2.86412	0.00927489	0.109592	-3.02375
TRP53INP2	0.214335	11.2433	2.86246	0.00930989	0.109943	-3.02725
MBD5	-0.204739	7.79014	-2.86168	0.00932624	0.109975	-3.02888
FAT1	-0.353035	11.0299	-2.86144	0.00933133	0.109975	-3.02939
OIP5	-0.299122	6.53053	-2.86136	0.00933292	0.109975	-3.02955
BRPF1	0.180687	9.88228	2.86132	0.00933388	0.109975	-3.02965
UBE2G2	0.162599	10.7379	2.86101	0.00934042	0.10999	-3.0303
SYNE3	-0.628449	7.83892	-2.85992	0.00936328	0.110173	-3.03257
CDC42EP5	-0.219716	9.34144	-2.85977	0.0093666	0.110173	-3.0329
SMARCE1	-0.174159	9.14349	-2.85894	0.00938398	0.110315	-3.03463
FBXL19	0.209927	7.10045	2.85834	0.00939674	0.110354	-3.03589
LBR	0.152597	9.84216	2.85828	0.00939798	0.110354	-3.03601
SLC25A10	0.172266	13.0627	2.85799	0.00940425	0.110366	-3.03663
AGBL3	-0.207591	8.24751	-2.85661	0.00943357	0.110521	-3.03953
HSD3B7	0.177065	11.0192	2.85654	0.00943504	0.110521	-3.03967
ERN2	-0.280888	5.4169	-2.85646	0.00943679	0.110521	-3.03985
PARTICL	-0.229292	8.17917	-2.85636	0.00943879	0.110521	-3.04004
GNGT2	0.242656	4.17544	2.85594	0.00944791	0.110565	-3.04094
SLC25A22	0.207633	11.0176	2.85488	0.00947054	0.110727	-3.04317
TMEM104	0.271365	6.69677	2.85479	0.00947242	0.110727	-3.04335
PNPLA7	-0.196887	8.61205	-2.85422	0.00948458	0.110807	-3.04455
TAF12	0.140866	8.58532	2.85361	0.00949769	0.11088	-3.04583
4930563J15RIK	0.228545	4.87004	2.85343	0.00950154	0.11088	-3.04621
GTF2E1	0.195994	9.72574	2.85304	0.00950995	0.110916	-3.04703
TRAF2	0.187543	8.85347	2.85175	0.00953755	0.111175	-3.04972
RBM38	0.267985	8.24187	2.85032	0.00956844	0.111391	-3.05273
OLFR701	-0.180019	7.45859	-2.85003	0.00957466	0.111391	-3.05334
VPS37A	0.22897	9.63502	2.85001	0.00957502	0.111391	-3.05337
CDK17	0.221387	8.98339	2.84989	0.00957758	0.111391	-3.05362
A230055J12RIK	0.215057	3.5933	2.84935	0.00958925	0.111464	-3.05475
GAPDH	0.144268	13.9274	2.84882	0.0096007	0.111535	-3.05586
SLC35F6	0.195283	9.56787	2.84695	0.00964131	0.111912	-3.05979
DMTN	0.274653	9.13233	2.84621	0.00965736	0.111912	-3.06133
TTC8	-0.173914	9.23323	-2.84607	0.00966044	0.111912	-3.06163
LY6A	-0.260098	13.2085	-2.84585	0.0096653	0.111912	-3.0621
ASPHD2	0.184428	7.69348	2.84575	0.00966754	0.111912	-3.06231
GRK4	-0.239527	6.00868	-2.84558	0.00967125	0.111912	-3.06267
LIN37	0.191702	8.22753	2.84555	0.00967185	0.111912	-3.06273
VAV2	0.246674	9.1319	2.84534	0.00967634	0.111912	-3.06316
GM166	-0.237505	6.5861	-2.84454	0.00969382	0.112052	-3.06483
STXBP3	-0.273678	9.69682	-2.84418	0.00970165	0.11208	-3.06559
PRPF3	0.187046	8.44903	2.84346	0.0097174	0.112194	-3.06709
ATG10	-0.210393	8.46845	-2.84299	0.00972781	0.112194	-3.06809
SLC29A3	0.182441	9.01484	2.84284	0.00973104	0.112194	-3.0684
MFGE8	-0.15897	10.5262	-2.84275	0.00973314	0.112194	-3.0686
CENPP	-0.270857	6.73401	-2.84231	0.0097427	0.112241	-3.06951
GARS	0.148368	12.3169	2.84119	0.00976742	0.112293	-3.07187
6820402I19RIK	-0.221173	6.66974	-2.84118	0.00976764	0.112293	-3.07189
EHD1	0.165367	11.1262	2.84108	0.00976967	0.112293	-3.07208
ZFP597	0.158909	8.81901	2.84103	0.0097708	0.112293	-3.07219
BRMS1L	-0.165913	9.43477	-2.84087	0.00977427	0.112293	-3.07252
TXNDC17	-0.185834	12.0857	-2.84013	0.00979063	0.112368	-3.07407
REEP3	-0.176301	10.8587	-2.84009	0.00979165	0.112368	-3.07417
PEF1	0.160137	10.3427	2.83826	0.00983203	0.112769	-3.07799
PEPD	0.287036	10.1632	2.83742	0.00985062	0.112896	-3.07975
EFNA3	0.268295	6.68978	2.83727	0.00985395	0.112896	-3.08006
SORBS1	-0.177301	12.2178	-2.83696	0.00986076	0.112911	-3.0807
ABHD5	-0.154966	12.0527	-2.83504	0.00990354	0.113339	-3.08473
TTC1	0.156768	10.3014	2.83409	0.00992474	0.113468	-3.08671
GNL3	0.161101	10.5114	2.83404	0.00992582	0.113468	-3.08682
EDA2R	-0.286612	6.96722	-2.83179	0.00997628	0.113982	-3.09153
BORCS6	0.208226	9.14423	2.83155	0.00998174	0.113982	-3.09203
GM12942	-0.145455	8.13122	-2.82851	0.0100502	0.114685	-3.09839
D3ERTD258E	-0.213269	6.22506	-2.82833	0.0100543	0.114685	-3.09876
VIP	-0.220494	5.68946	-2.82795	0.0100629	0.114719	-3.09956
THAP2	-0.295589	8.30204	-2.82756	0.0100717	0.114756	-3.10037
1700073E17RIK	-0.231583	4.97172	-2.82641	0.0100979	0.114967	-3.10278
PPP4C	0.23485	9.71122	2.82626	0.0101013	0.114967	-3.10309
ATP6V1H	0.249835	10.3215	2.82573	0.0101132	0.114978	-3.10419
2810047C21RIK1	-0.165681	4.94736	-2.82573	0.0101133	0.114978	-3.1042
UBA6	-0.177883	9.46348	-2.82389	0.0101553	0.115392	-3.10805
ADSSL1	0.169582	7.22319	2.82343	0.0101658	0.115448	-3.10901
PCDH18	-0.347792	8.04319	-2.82282	0.0101797	0.11548	-3.11028
RPAP2	-0.14246	9.25942	-2.82266	0.0101833	0.11548	-3.11061
NFX1	0.286877	9.3443	2.82257	0.0101854	0.11548	-3.11079
GM9222	-0.275994	6.49123	-2.82226	0.0101926	0.115499	-3.11145
PRSS56	0.186592	4.95173	2.82162	0.0102071	0.115601	-3.11277
YTHDF2	0.210766	10.2487	2.82103	0.0102207	0.115668	-3.11401
FAM101A	0.16231	10.1886	2.82088	0.0102242	0.115668	-3.11432
PLEKHA5	-0.175532	7.66862	-2.8203	0.0102376	0.115756	-3.11554
AU022793	-0.225607	5.06348	-2.81956	0.0102546	0.115886	-3.11708
ECHDC3	-0.179336	10.2574	-2.81888	0.0102702	0.115953	-3.11849
HCFC1	0.230613	10.0066	2.8188	0.0102721	0.115953	-3.11867
SPN-PS	-0.180633	6.54349	-2.81857	0.0102773	0.115953	-3.11914
TUBB1	-0.223866	6.82004	-2.81787	0.0102936	0.116073	-3.12061
TGS1	-0.204731	9.44816	-2.81739	0.0103048	0.116136	-3.12161
RBM20	-0.241226	6.13563	-2.81601	0.0103367	0.116432	-3.12448
PPM1B	0.166198	10.7883	2.81547	0.0103493	0.116511	-3.12561
BIVM	-0.180797	8.52266	-2.81499	0.0103605	0.116574	-3.12662
BC006965	-0.29049	5.57612	-2.81401	0.0103833	0.116753	-3.12866
GM31765	-0.234577	6.15777	-2.81382	0.0103877	0.116753	-3.12905
DCUN1D5	0.181367	10.6109	2.81344	0.0103967	0.116791	-3.12986
CHM	-0.171033	9.37099	-2.81279	0.0104118	0.116898	-3.13121
KIF3C	-0.151259	9.47227	-2.81232	0.0104229	0.116941	-3.13219
AI844869	-0.17078	6.24862	-2.81214	0.0104269	0.116941	-3.13255
B230220N19RIK	0.171274	7.25309	2.8103	0.0104702	0.117362	-3.13639
MAB21L3	-0.185161	5.26154	-2.80985	0.0104808	0.117418	-3.13734
P4HA1	0.23198	10.0388	2.80936	0.0104924	0.117427	-3.13836
RABL3	0.188046	9.45846	2.80933	0.010493	0.117427	-3.13841
TPRG	-0.22302	5.32236	-2.80867	0.0105085	0.117487	-3.13979
KBTBD12	0.185846	3.79377	2.80863	0.0105096	0.117487	-3.13988
ZNRF2	-0.173731	10.1763	-2.80764	0.0105329	0.117684	-3.14194
IKBIP	-0.246178	9.54605	-2.80697	0.0105487	0.117691	-3.14332
SCRN3	-0.159035	10.6805	-2.80692	0.01055	0.117691	-3.14344
TMEM11	0.181371	10.0144	2.80689	0.0105506	0.117691	-3.14349
NIPA2	0.177197	10.3111	2.80649	0.0105602	0.117734	-3.14433
KCTD3	-0.181727	10.1121	-2.8049	0.0105979	0.118091	-3.14764
RHOV	0.360064	4.4361	2.80449	0.0106076	0.118136	-3.14849
VSTM2A	-0.245511	6.22877	-2.80364	0.0106279	0.118299	-3.15027
ACAD11	-0.186093	10.3563	-2.80062	0.0107002	0.118988	-3.15656
ISM1	-0.181721	7.57217	-2.80039	0.0107057	0.118988	-3.15703
ZFP672	0.350848	8.37257	2.80024	0.0107094	0.118988	-3.15735
CACTIN	0.179764	9.74058	2.79998	0.0107156	0.118988	-3.15789
GRAMD1C	0.272814	5.6511	2.79964	0.0107239	0.118988	-3.1586
CYP2C44	-0.195833	7.53822	-2.79962	0.0107242	0.118988	-3.15863
ERF	0.349046	8.70444	2.798	0.0107631	0.119356	-3.16199
GRB2	0.16853	9.72844	2.79703	0.0107867	0.119501	-3.16402
CASP4	-0.379079	9.08222	-2.79699	0.0107877	0.119501	-3.16411
NAA50	0.190232	11.5768	2.79613	0.0108084	0.119602	-3.16589
GM9899	0.271844	8.21948	2.79602	0.0108111	0.119602	-3.16612
HBP1	-0.1567	11.3567	-2.7959	0.0108142	0.119602	-3.16638
SRSF9	0.258036	10.3555	2.79496	0.0108369	0.119789	-3.16833
AHCYL2	-0.244134	11.654	-2.7937	0.0108676	0.120053	-3.17095
RBM34	0.27147	9.20861	2.79334	0.0108764	0.120053	-3.1717
SPIC	-0.15375	5.76266	-2.79327	0.0108781	0.120053	-3.17185
RABGEF1	0.204791	9.20037	2.79235	0.0109004	0.120183	-3.17375
MOSPD3	0.19133	8.55543	2.79231	0.0109015	0.120183	-3.17384
EIF2B4	0.192041	10.082	2.79059	0.0109436	0.120555	-3.17741
METTL7A1	-0.217934	11.2559	-2.79046	0.0109469	0.120555	-3.17769
PPP1R1C	-0.243691	6.60976	-2.79021	0.0109529	0.120558	-3.1782
SNHG6	-0.28097	10.2365	-2.78625	0.0110506	0.121568	-3.18643
UPF1	0.268821	8.10741	2.78548	0.0110695	0.121712	-3.18802
9130414P19RIK	0.209368	4.12394	2.78514	0.0110781	0.121741	-3.18873
2610305D13RIK	-0.233458	7.81613	-2.78463	0.0110906	0.121776	-3.18978
BRMS1	0.17871	9.23912	2.78454	0.011093	0.121776	-3.18998
TBC1D15	-0.187	10.2251	-2.78402	0.0111057	0.121813	-3.19104
SMCR8	0.211015	8.3641	2.78393	0.0111081	0.121813	-3.19124
1700021F07RIK	0.20766	6.22255	2.78306	0.0111298	0.121986	-3.19305
D530031A16RIK	-0.279791	6.795	-2.78259	0.0111414	0.121996	-3.19401
GTPBP1	0.205337	9.50979	2.78255	0.0111424	0.121996	-3.1941
EXOC3L4	0.176469	7.29591	2.78224	0.0111503	0.122018	-3.19476
PSMD7	0.212197	11.0062	2.78177	0.0111619	0.12208	-3.19571
ABLIM2	0.164307	8.50063	2.78096	0.0111822	0.122238	-3.1974
KIFAP3	-0.17213	9.87973	-2.77966	0.0112148	0.122452	-3.2001
E130014H10RIK	-0.272473	8.29678	-2.77954	0.0112177	0.122452	-3.20034
6720454L07RIK	-0.222079	6.26445	-2.77947	0.0112195	0.122452	-3.20049
ARHGAP23	0.192246	9.81865	2.7784	0.0112464	0.122681	-3.20271
PRMT2	-0.194954	10.2355	-2.77724	0.0112757	0.122936	-3.20512
ELK1	0.297349	8.5546	2.77613	0.0113038	0.123178	-3.20742
MESDC1	0.335704	8.63586	2.77555	0.0113185	0.123237	-3.20862
ABHD17B	-0.173831	11.0253	-2.77544	0.0113212	0.123237	-3.20884
MYLIP	-0.197823	10.4703	-2.77507	0.0113306	0.123275	-3.20962
DENND2A	-0.192573	9.46333	-2.77355	0.0113693	0.123631	-3.21277
GPAT4	0.2286	10.5626	2.77241	0.0113983	0.123882	-3.21513
SART1	0.167913	9.01423	2.77149	0.0114218	0.124032	-3.21704
BTD	0.233289	10.092	2.7714	0.0114241	0.124032	-3.21723
FAM220A	0.263824	9.21708	2.77042	0.0114492	0.124199	-3.21926
TEAD4	0.212694	7.96771	2.77033	0.0114515	0.124199	-3.21944
FOSL2	-0.198889	9.68203	-2.76954	0.0114717	0.124324	-3.22108
TPP1	-0.152567	12.4502	-2.76941	0.011475	0.124324	-3.22134
STAM	-0.192368	9.15019	-2.76911	0.0114827	0.124343	-3.22197
TRIM29	0.33003	8.61699	2.76768	0.0115193	0.124674	-3.22491
IPO13	0.160139	9.88749	2.76724	0.0115308	0.124733	-3.22583
TMCO6	-0.169283	8.46469	-2.76663	0.0115465	0.124838	-3.2271
GMPPB	0.218945	8.6148	2.76599	0.0115631	0.124953	-3.22843
ATF5	0.372801	11.6551	2.76369	0.0116227	0.125467	-3.23319
ZFP202	-0.162492	8.09817	-2.76368	0.0116228	0.125467	-3.23319
NME6	0.182957	8.20035	2.76032	0.0117106	0.126349	-3.24016
9330177L23RIK	0.163863	6.42638	2.75967	0.0117275	0.12643	-3.2415
TPI1	0.172867	13.2156	2.75956	0.0117303	0.12643	-3.24172
AASDHPPT	0.163887	9.58814	2.75851	0.0117578	0.126661	-3.24388
ACTRT1	-0.198663	5.7513	-2.75818	0.0117667	0.126691	-3.24458
ZMYM4	-0.197177	8.82556	-2.75731	0.0117896	0.126815	-3.24638
GSG2	0.256302	5.08053	2.75706	0.0117961	0.126815	-3.2469
AU015696	-0.270952	4.73127	-2.75696	0.0117987	0.126815	-3.24709
TDGF1	0.170597	3.35269	2.75681	0.0118028	0.126815	-3.24741
HSPA5	0.1458	13.0101	2.75526	0.0118435	0.127103	-3.2506
TRIAP1	0.244434	10.1516	2.75523	0.0118444	0.127103	-3.25067
CCPG1	-0.174943	9.31713	-2.7551	0.0118479	0.127103	-3.25095
AGTR2	-0.347201	6.51315	-2.75484	0.0118545	0.127108	-3.25147
FGF2	-0.439938	7.45238	-2.75395	0.0118781	0.127295	-3.2533
NOTCH1	0.228646	9.21644	2.75331	0.0118951	0.127412	-3.25463
MTMR12	-0.221994	9.27657	-2.7519	0.0119328	0.127749	-3.25755
ZFP142	0.243171	7.61625	2.75059	0.0119677	0.128044	-3.26025
ZRANB2	-0.151895	10.6121	-2.7504	0.0119727	0.128044	-3.26064
PKIA	-0.271254	8.3278	-2.74997	0.0119841	0.128089	-3.26153
4921539H07RIK	-0.203084	6.95993	-2.74978	0.0119892	0.128089	-3.26192
ASAH1	-0.141733	12.1442	-2.74927	0.0120029	0.128157	-3.26297
PIK3R2	0.154003	10.7908	2.74894	0.0120119	0.128157	-3.26366
NELL2	-0.157987	7.4205	-2.74868	0.0120186	0.128157	-3.26419
CDC23	-0.1443	9.26848	-2.74862	0.0120204	0.128157	-3.26432
5430439M09RIK	-0.161013	7.92919	-2.74793	0.012039	0.12829	-3.26575
CCDC177	-0.180257	6.33515	-2.74726	0.0120569	0.128394	-3.26712
RGS2	-0.209234	11.7615	-2.74702	0.0120633	0.128394	-3.26761
4930556H04RIK	0.204794	6.9379	2.74687	0.0120673	0.128394	-3.26792
MANF	0.218635	10.3741	2.74636	0.0120812	0.128476	-3.26899
RTN4R	-0.187837	8.7104	-2.7461	0.0120882	0.128484	-3.26952
RHOBTB3	-0.255598	10.598	-2.74532	0.0121092	0.128641	-3.27113
9430034N14RIK	-0.279342	5.1993	-2.74488	0.0121211	0.128702	-3.27203
RAD17	0.180629	10.0841	2.74422	0.012139	0.128827	-3.2734
RBPJ	-0.29911	9.7689	-2.74372	0.0121524	0.128903	-3.27442
LOC664787	-0.199237	7.21005	-2.74318	0.0121671	0.128992	-3.27554
RDH9	-0.280008	4.03284	-2.74132	0.0122176	0.129418	-3.27937
CHD4	0.197517	9.89605	2.74124	0.0122198	0.129418	-3.27953
DPYD	0.277169	4.57296	2.74023	0.0122473	0.129644	-3.28162
DIO2	-0.166186	7.57764	-2.73912	0.0122777	0.1299	-3.28391
NPTN	-0.143801	12.5189	-2.73842	0.0122968	0.130035	-3.28534
YARS	0.192097	10.3053	2.73648	0.0123501	0.130533	-3.28934
B230214O09RIK	-0.24297	3.56229	-2.73474	0.0123982	0.130973	-3.29293
MRPS34	0.195933	11.744	2.73338	0.0124357	0.131303	-3.29572
ZFP521	-0.473418	8.34613	-2.73286	0.01245	0.131328	-3.29679
ELMOD2	0.203938	10.523	2.73267	0.0124553	0.131328	-3.29718
ETF1	0.151568	11.1077	2.73261	0.012457	0.131328	-3.29731
3021401N23RIK	0.235849	5.59905	2.73084	0.0125063	0.131734	-3.30096
ARMCX3	0.180747	10.4777	2.73077	0.0125082	0.131734	-3.3011
PFKP	0.180796	9.74014	2.73043	0.0125176	0.131765	-3.30179
TMEM65	-0.169203	10.309	-2.72978	0.0125358	0.13189	-3.30313
ADAL	0.172396	8.86595	2.72922	0.0125514	0.131928	-3.30428
PEX6	-0.150834	10.7306	-2.72919	0.0125522	0.131928	-3.30434
RNF43	-0.195748	5.26552	-2.72839	0.0125747	0.132063	-3.306
4930550C17RIK	0.312557	5.90495	2.72828	0.0125778	0.132063	-3.30622
PLXNC1	0.208573	5.92611	2.72779	0.0125914	0.13214	-3.30723
IRF2BPL	0.380508	9.28917	2.72717	0.0126088	0.132255	-3.3085
SNHG8	-0.1703	11.2697	-2.72666	0.0126232	0.13234	-3.30956
FOXC1	-0.328726	9.07221	-2.72608	0.0126395	0.132404	-3.31075
OPALIN	-0.182902	6.41	-2.72598	0.0126421	0.132404	-3.31094
2310039F13RIK	0.169736	6.10832	2.72411	0.0126949	0.132889	-3.31478
FCRLS	-0.172305	6.71771	-2.72304	0.0127253	0.133091	-3.317
TPCN1	0.277923	9.9447	2.72298	0.012727	0.133091	-3.31712
TFPI	-0.170357	10.1345	-2.72221	0.0127488	0.133252	-3.3187
DR1	-0.208137	10.2818	-2.72197	0.0127554	0.133254	-3.31918
NAMPT	0.137466	11.6252	2.72169	0.0127636	0.133262	-3.31977
8030462N17RIK	0.183629	8.0511	2.72149	0.012769	0.133262	-3.32016
TCF7L1	0.131333	11.1511	2.7201	0.0128088	0.13361	-3.32304
DCHS1	0.199647	7.19068	2.7188	0.0128457	0.133927	-3.32569
RNF26	0.230305	10.1261	2.71793	0.0128707	0.134113	-3.32749
EIF2A	-0.288814	8.93203	-2.71755	0.0128815	0.134113	-3.32826
ZFP90	-0.24895	7.52277	-2.71733	0.0128879	0.134113	-3.32872
SRA1	-0.184901	11.0864	-2.71709	0.0128947	0.134113	-3.32921
KDM2A	0.227137	10.6426	2.717	0.0128972	0.134113	-3.32939
YEATS4	-0.147467	11.5676	-2.71682	0.0129023	0.134113	-3.32975
ASB1	0.172977	8.85209	2.71658	0.0129094	0.134119	-3.33026
NAA15	0.196533	9.30633	2.71634	0.0129162	0.134123	-3.33075
CMIP	0.184567	11.7205	2.71559	0.0129378	0.134153	-3.33229
TSPAN18	0.183789	7.87917	2.71558	0.0129381	0.134153	-3.33231
[truncated: 18,738 more rows]
